# Supplementary material for: Chromatin interacting factor OsVIL2 increases biomass and rice grain yield
Source: Plant Biotechnol J. 2018 Jun 26;17(1):178–87. doi: 10.1111/pbi.12956 (PMC6330541; doi:10.1111/pbi.12956)
Supplement: Supplementary file 2 — Table S1 Differentially up‐regulated genes in OsVIL2‐OX. [file PBI-17-178-s004.xlsx]

## Sheet: OsVIL2 vs WT up
Table S1. Differentially up-regulated genes in OsVIL2-OX.
AccID	Description	V2_ox_stem	WT_stem	FoldChange	Log2FC	P-Value	FDR
LOC_Os12g02300	Similar to Lipid transfer protein.	5884.07	2941.46	2.00039	1.00028	3.87709e-07	6.50506e-06
LOC_Os01g55280	Similar to Myosin heavy chain-like protein (Fragment).	2250.13	1124.68	2.00068	1.00049	5.03613e-07	8.1566e-06
LOC_Os11g40210	Remorin, C-terminal region domain containing protein.	128.279	64.1062	2.00104	1.00075	0.00014874	0.00118614
LOC_Os05g36050	Similar to predicted protein.	911.025	455.171	2.0015	1.00108	7.79579e-06	9.323e-05
LOC_Os11g05370	Similar to 60S ribosomal protein L26-1.	861.742	430.544	2.00152	1.00109	2.06638e-06	2.85935e-05
LOC_Os09g38560	Similar to Low-temperature induced protein lt101.2.	2022.35	1009.37	2.00359	1.00259	9.72036e-07	1.4551e-05
LOC_Os04g44410	Similar to Serine carboxypeptidase II precursor (EC 3.4.16.6) (Carboxypeptidase D) (Bri1 suppressor 1) [Contains: Serine carboxypeptidase II chain A	199.242	99.4203	2.00404	1.00291	0.000127678	0.00103954
LOC_Os07g14920	Conserved hypothetical protein.	252.83	126.109	2.00486	1.0035	0.000131366	0.00106541
LOC_Os10g40480	Conserved hypothetical protein.	1587.28	791.129	2.00635	1.00458	2.82653e-06	3.80998e-05
LOC_Os02g48600	Similar to predicted protein.	154.824	77.1654	2.00639	1.0046	0.000345336	0.00242461
LOC_Os05g48890	FAS1 domain domain containing protein.	9958.61	4963.34	2.00643	1.00463	0.00237643	0.0123212
LOC_Os04g51110	WD40 repeat-like domain containing protein.	91.8577	45.7788	2.00655	1.00472	0.000435192	0.00294994
LOC_Os09g31486	Similar to Heat shock protein 70 (Hsc70-5).	774.111	385.491	2.00812	1.00584	2.30583e-06	3.16321e-05
LOC_Os03g40920	Mitochondrial ATP synthase 6 KD subunit.	8583.53	4273.61	2.0085	1.00612	2.26022e-07	4.06419e-06
LOC_Os06g36160	Similar to 40S ribosomal protein S19-like.	2856	1420.79	2.01015	1.0073	3.59413e-07	6.09831e-06
LOC_Os06g23370	Conserved hypothetical protein.	127.734	63.5359	2.01042	1.0075	0.000260514	0.00190154
LOC_Os04g59160	Similar to Peroxidase (EC 1.11.1.7).	1748.02	869.393	2.01062	1.00764	0.000254089	0.00186268
LOC_Os08g45170	Protein of unknown function DUF239, plant domain containing protein.	155.431	77.2938	2.01091	1.00785	5.9526e-05	0.000543481
LOC_Os09g27030	Similar to Oryzain gamma chain (Fragment).	2164.22	1076.16	2.01105	1.00795	7.60876e-07	1.17005e-05
LOC_Os09g37700	Conserved hypothetical protein.	367.504	182.708	2.01144	1.00823	9.046e-06	0.000105817
LOC_Os03g59650	BRCT domain containing protein.	82.6577	41.0809	2.01207	1.00868	0.00121659	0.00701218
LOC_Os03g47190	Hypothetical conserved gene.	103.595	51.4738	2.01257	1.00904	0.00135796	0.00769803
LOC_Os05g23260	Similar to Signal peptidase 18 subunit (Fragment).	697.262	346.358	2.01312	1.00944	6.34711e-05	0.000573697
LOC_Os08g42040	Plant lipid transfer protein/seed storage/trypsin-alpha amylase inhibitor domain containing protein.	1395.79	693.148	2.0137	1.00985	5.89593e-07	9.34788e-06
LOC_Os03g22880	Similar to Nucleolar protein.	3127.07	1551.29	2.01578	1.01134	2.06889e-07	3.75757e-06
LOC_Os07g48180	Similar to Transcription factor RF2b.	362.624	179.886	2.01585	1.01139	8.91235e-06	0.000104499
LOC_Os02g40514	Similar to H/ACA ribonucleoprotein complex subunit 3-like protein.	1917.57	951.234	2.01588	1.01141	4.76759e-07	7.81042e-06
LOC_Os06g14530	Hypothetical conserved gene.	185.572	92.0486	2.01602	1.01151	0.0051436	0.0231916
LOC_Os03g11380	Similar to SNAP25 homologous protein SNAP29.	115.305	57.1914	2.01612	1.01158	0.000222713	0.00167204
LOC_Os08g34320	Protein of unknown function DUF566 family protein.	94.3986	46.7985	2.01713	1.0123	0.00275181	0.0139236
LOC_Os04g09654	Winged helix repressor DNA-binding domain containing protein.	1432.94	709.976	2.0183	1.01314	3.79109e-06	4.90974e-05
LOC_Os07g09190	Similar to 1-deoxy-D-xylulose 5-phosphate synthase 2 precursor.	1816.63	899.594	2.01939	1.01392	1.20907e-06	1.766e-05
LOC_Os12g03260	Multi antimicrobial extrusion protein MatE family protein.	133.829	66.2663	2.01956	1.01404	0.00145641	0.00815708
LOC_Os04g56540	ATPase, V0 complex, subunit E domain containing protein.	1198.76	593.55	2.01964	1.0141	0.000596212	0.00385994
LOC_Os04g43070	Similar to Ammonium transporter 1 member 1.	112.312	55.6091	2.01966	1.01411	0.00395154	0.0186815
LOC_Os07g46750	Similar to Elongation factor 1-beta' (EF-1-beta').	3974.74	1967.37	2.02034	1.01459	2.75764e-07	4.8299e-06
LOC_Os03g39610	Similar to Photosystem II type II chlorophyll a/b binding protein (Fragment).	4937.64	2442.46	2.02159	1.01549	4.86758e-07	7.92628e-06
LOC_Os10g22170	Conserved hypothetical protein.	375.003	185.476	2.02185	1.01567	2.16742e-05	0.000226529
LOC_Os02g10370	Similar to HrpN-interacting protein from Malus.	207.193	102.464	2.0221	1.01586	0.000416149	0.00283933
LOC_Os01g67550	Similar to emb2421 (embryo defective 2421)	64.7719	32.021	2.02279	1.01635	0.00164673	0.00906557
LOC_Os03g58050	Similar to 40S ribosomal protein S18.	3917.42	1936.51	2.02293	1.01645	6.09474e-05	0.000554775
LOC_Os11g36060	Similar to THUMP domain containing protein.	396.706	196.054	2.02346	1.01682	1.37224e-05	0.000151366
LOC_Os03g13170	Similar to Ubiquitin fusion protein (Fragment).	8320.62	4112.07	2.02346	1.01683	5.13929e-07	8.29392e-06
LOC_Os10g40730	Similar to beta-expansin EXPB4.	14820.9	7323.07	2.02387	1.01712	1.39273e-07	2.64296e-06
LOC_Os02g18380	Similar to 60S ribosomal protein L27.	10049.7	4965.42	2.02394	1.01717	1.35069e-07	2.57401e-06
LOC_Os06g46700	Similar to predicted protein.	230.052	113.62	2.02475	1.01775	0.000111194	0.000928707
LOC_Os02g46560	Similar to OSIGBa0142I02-OSIGBa0101B20.1 protein.	188.774	93.2117	2.02522	1.01808	5.57748e-05	0.00051426
LOC_Os04g32540	Peptidase S10, serine carboxypeptidase family protein.	503.492	248.555	2.02568	1.0184	3.04982e-06	4.07044e-05
LOC_Os04g41280	Similar to protein binding protein.	195.491	96.4898	2.02603	1.01865	5.80922e-05	0.000533267
LOC_Os03g42480	Conserved hypothetical protein.	92.5229	45.6504	2.02677	1.01918	0.0028013	0.0141238
LOC_Os01g09670	Ndr family protein.	791.238	390.26	2.02746	1.01967	4.9629e-06	6.25095e-05
LOC_Os08g44480	Similar to Ribosomal protein S25 (40S ribosomal 25S subunit).	6463.77	3186.75	2.02833	1.02029	1.59614e-07	2.97888e-06
LOC_Os07g37156	Conserved hypothetical protein.	512.684	252.746	2.02845	1.02038	0.000314565	0.00223698
LOC_Os07g35480	Glycoside hydrolase, family 17 protein.	12630.4	6225.67	2.02875	1.02059	0.000157844	0.0012504
LOC_Os02g44930	Similar to HMGc1 protein.	396.555	195.427	2.02918	1.02089	6.77573e-06	8.23179e-05
LOC_Os10g33620	Ubiquitin domain containing protein.	57.4049	28.286	2.02945	1.02109	0.00954168	0.0386752
LOC_Os04g02830	Peptidyl-prolyl cis-trans isomerase 1 (EC 5.2.1.8) (Rotamase Pin1) (PPIase Pin1) (DlPar13).	6305.93	3105.27	2.03072	1.02199	9.53209e-07	1.42952e-05
LOC_Os02g35000	Similar to Chaperone protein dnaJ 10 (AtJ10) (AtDjC10).	101.224	49.8423	2.03089	1.02211	0.000421899	0.0028735
LOC_Os05g02050	Zinc finger, Tim10/DDP-type family protein.	480.729	236.693	2.03103	1.02221	8.81131e-05	0.000757253
LOC_Os09g31310	Acyl-CoA N-acyltransferase domain containing protein.	75.863	37.3459	2.03136	1.02245	0.00628295	0.0272751
LOC_Os01g73310	Similar to Actin.	5354.18	2635.76	2.03136	1.02245	8.3929e-06	9.9379e-05
LOC_Os04g37480	Similar to NADPH-dependent codeinone reductase (EC 1.1.1.247).	1586.4	780.736	2.03193	1.02285	0.00490238	0.0222596
LOC_Os03g22180	Similar to 60S ribosomal protein L18.	5448.58	2681.35	2.03203	1.02292	1.67858e-07	3.11555e-06
LOC_Os04g46400	Similar to Dehydration responsive element binding protein 1F (DREB1F protein).	754.349	371.129	2.03258	1.02331	1.03651e-05	0.000118885
LOC_Os05g28510	Armadillo-like helical domain containing protein.	1376.99	677.343	2.03292	1.02355	5.53741e-07	8.84678e-06
LOC_Os03g48626	Similar to Pherophorin-S precursor.	2034.06	1000.36	2.03333	1.02385	4.64495e-07	7.64652e-06
LOC_Os06g05670	Conserved hypothetical protein.	567.745	279.167	2.03371	1.02412	0.0119543	0.0462066
LOC_Os05g07740	Serine/threonine protein kinase domain containing protein.	1166.49	573.176	2.03513	1.02512	2.0915e-06	2.88821e-05
LOC_Os11g20360	Hypothetical conserved gene.	185.027	90.9081	2.03531	1.02525	4.03177e-05	0.000390069
LOC_Os01g57840	Nuclear transport factor 2 domain containing protein.	286.336	140.645	2.03588	1.02566	0.0129738	0.0492403
LOC_Os12g31350	SSXT family protein.	378.105	185.717	2.03592	1.02568	5.51557e-06	6.87352e-05
LOC_Os01g11920	Thioredoxin domain 2 containing protein.	485.779	238.588	2.03605	1.02578	4.46687e-06	5.69505e-05
LOC_Os06g44910	Similar to Glutaredoxin.	4895	2404.11	2.0361	1.02581	1.85023e-07	3.39459e-06
LOC_Os02g47140	Similar to 60S ribosomal protein L12.	3175.8	1559.32	2.03665	1.0262	2.20467e-07	3.97751e-06
LOC_Os01g47180	3'-5' exonuclease domain containing protein.	128.878	63.2792	2.03667	1.02621	0.000121244	0.000997054
LOC_Os06g01470	Squalene/phytoene synthase domain containing protein.	61.0787	29.9817	2.0372	1.02659	0.0114919	0.0446999
LOC_Os08g37320	Similar to ATP synthase D chain, mitochondrial (EC 3.6.3.14).	3009.81	1477.31	2.03737	1.02671	2.90021e-07	5.0474e-06
LOC_Os07g37410	Expressed protein.	78.3109	38.4297	2.03777	1.02699	0.00392038	0.0185666
LOC_Os07g05580	Similar to 40S ribosomal protein S12-1.	1890.05	927.488	2.03782	1.02703	3.65648e-07	6.18472e-06
LOC_Os12g35480	Domain of unknown function DUF1618 domain containing protein.	270.086	132.518	2.03811	1.02723	0.000262478	0.00191279
LOC_Os01g13720	Hypothetical conserved gene.	86.9735	42.6708	2.03825	1.02733	0.00479536	0.0218654
LOC_Os04g59320	Protein kinase, core domain containing protein.	1049.83	514.689	2.03975	1.02839	7.71225e-07	1.18394e-05
LOC_Os12g03880	Similar to 60S acidic ribosomal protein P0.	2271.22	1113.48	2.03975	1.02839	5.95983e-06	7.37287e-05
LOC_Os11g40590	Protein of unknown function DUF1399 family protein.	1494.4	732.333	2.04061	1.029	1.98642e-05	0.000209962
LOC_Os06g51410	Peptidase S9A, prolyl oligopeptidase family protein.	1636.37	801.228	2.04233	1.03022	4.95024e-07	8.04154e-06
LOC_Os02g03440	Similar to Small nuclear ribonucleoprotein homolog.	217.19	106.328	2.04265	1.03044	0.000350225	0.00245004
LOC_Os11g25260	Similar to Nod factor binding lectin-nucleotide phosphohydrolase.	556.379	272.305	2.04322	1.03084	0.000114954	0.000955191
LOC_Os01g34610	SANT associated domain containing protein.	169.074	82.7395	2.04346	1.03101	5.42075e-05	0.000502203
LOC_Os01g68390	Similar to Uncharacterized ACR, COG1565 family protein.	112.888	55.2314	2.0439	1.03133	0.000805877	0.00495868
LOC_Os01g06010	Similar to Histone H2B.1.	1802.33	881.761	2.04401	1.0314	1.68674e-07	3.12856e-06
LOC_Os02g57180	NAD(P)-binding domain containing protein.	4144.11	2026.23	2.04523	1.03226	1.62468e-07	3.02797e-06
LOC_Os12g04590	Os12g0140233 protein	68.4689	33.475	2.04538	1.03237	0.00436405	0.0202534
LOC_Os07g47510	Similar to Stress-related protein-like protein (Fragment).	8399.34	4105.96	2.04564	1.03256	8.57184e-08	1.70806e-06
LOC_Os06g50300	Similar to Heat shock protein 90.	8069.81	3942.68	2.04678	1.03336	9.48649e-08	1.86832e-06
LOC_Os02g57140	Protein of unknown function DUF3741 domain containing protein.	512.115	250.001	2.04845	1.03453	1.50156e-06	2.15486e-05
LOC_Os01g02334	Hypothetical protein.	90.6667	44.2531	2.04882	1.03479	0.00336577	0.016336
LOC_Os03g03770	NADH-ubiquinone oxidoreductase B18 subunit family protein.	4944.59	2412.1	2.04991	1.03556	9.91253e-05	0.00084095
LOC_Os03g04570	TGF-beta receptor, type I/II extracellular region family protein.	910.998	443.91	2.05222	1.03718	8.35521e-06	9.89759e-05
LOC_Os03g63310	Similar to Cytochrome P450.	98.6563	48.0674	2.05246	1.03735	0.00467473	0.0214272
LOC_Os05g01230	Zinc finger, RING/FYVE/PHD-type domain containing protein.	1188.06	578.58	2.0534	1.03802	3.39055e-05	0.000336693
LOC_Os03g38520	Conserved hypothetical protein.	1685.17	819.313	2.05681	1.04041	4.66399e-07	7.67319e-06
LOC_Os09g25620	S-adenosylmethionine decarboxylase.	566.299	275.315	2.05691	1.04048	7.82069e-07	1.19855e-05
LOC_Os11g04370	Similar to 50S ribosomal protein L24.	797.825	387.602	2.05836	1.0415	1.40833e-06	2.03075e-05
LOC_Os01g63870	Xanthine/uracil/vitamin C permease family protein.	157.272	76.4025	2.05846	1.04157	9.07387e-05	0.000777597
LOC_Os10g36924	Similar to Aquaporin NIP3-1.	1180.59	573.391	2.05895	1.04191	6.33111e-07	9.92741e-06
LOC_Os11g03160	Glycosyl transferase, family 8 protein.	154.824	75.1828	2.0593	1.04215	0.00018112	0.00140416
LOC_Os08g34480	Similar to Splicing factor 3b, subunit 5 (Splicing factor 3B subunit 10).	699.586	339.7	2.05942	1.04224	1.58114e-06	2.2583e-05
LOC_Os06g07160	Glutathione S-transferase, C-terminal-like domain containing protein.	335.736	163.013	2.05957	1.04234	1.90188e-05	0.000202687
LOC_Os04g39150	Bet v I allergen family protein.	2353.7	1142.69	2.05978	1.04249	2.49839e-07	4.42199e-06
LOC_Os04g43300	Similar to Midline 1 protein (Tripartite motif protein 18).	210.956	102.392	2.06027	1.04283	1.90649e-05	0.000203019
LOC_Os02g07490	Similar to Glyceraldehyde-3-phosphate dehydrogenase (EC 1.2.1.12) (GAPDH).	315.224	152.998	2.06032	1.04287	8.91403e-06	0.000104499
LOC_Os05g46580	Similar to Farnesyl diphosphate synthase (Fragment).	1305.43	633.332	2.06121	1.04349	4.17647e-07	6.95136e-06
LOC_Os09g15810	Similar to Plastid 5,10-methylene-tetrahydrofolate dehydrogenase (Fragment).	259.699	125.981	2.06142	1.04364	4.76801e-05	0.000450044
LOC_Os08g10608	Similar to 40S ribosomal protein S11.	1271.92	616.802	2.06212	1.04413	4.82066e-07	7.87912e-06
LOC_Os04g02550	Conserved hypothetical protein.	107.922	52.3084	2.06319	1.04488	0.0120022	0.0463653
LOC_Os03g61680	Similar to huntingtin interacting protein K.	186.976	90.6022	2.0637	1.04523	0.00103462	0.00612537
LOC_Os01g68790	RNA recognition motif, glycine rich protein domain containing protein.	2199.87	1065.56	2.06451	1.0458	1.69282e-07	3.13769e-06
LOC_Os03g55730	10 kDa prolamin precursor.	452.908	219.321	2.06505	1.04618	2.28907e-05	0.000237139
LOC_Os02g53200	Glycoside hydrolase, family 17 protein.	3645.34	1762.48	2.0683	1.04844	8.93598e-08	1.77279e-06
LOC_Os12g43350	Conserved hypothetical protein.	4041.25	1953.73	2.06847	1.04857	1.52513e-07	2.86809e-06
LOC_Os02g39820	Pentatricopeptide repeat domain containing protein.	680.385	328.836	2.06907	1.04899	8.97529e-07	1.35555e-05
LOC_Os09g12660	Similar to Brittle 2.	7331.92	3542.09	2.06994	1.04959	7.76807e-08	1.56169e-06
LOC_Os03g55800	Similar to Allene oxide synthase (EC 4.2.1.92).	10053	4856	2.07022	1.04978	6.7307e-08	1.3694e-06
LOC_Os04g56390	Similar to OSIGBa0132E09-OSIGBa0108L24.10 protein.	294.886	142.397	2.07087	1.05024	0.000526258	0.00348456
LOC_Os06g12210	Helix-loop-helix protein, Brassinosteroid signaling	563.278	271.958	2.0712	1.05047	0.000159896	0.00126238
LOC_Os02g53420	Similar to Heat shock 70 kDa protein, mitochondrial precursor.	3132.41	1512.2	2.07142	1.05062	8.88135e-08	1.76454e-06
LOC_Os07g39750	Similar to Esterase precursor (EC 3.1.1.-) (Early nodule-specific protein homolog) (Latex allergen Hev b 13).	1457.74	703.457	2.07226	1.0512	3.60758e-07	6.11731e-06
LOC_Os01g02880	Similar to Fructose-bisphosphate aldolase (EC 4.1.2.13) (Fragment).	2315.72	1117.38	2.07246	1.05134	1.63238e-07	3.04022e-06
LOC_Os04g03990	Similar to OSIGBa0131J24.2 protein.	168.343	81.2138	2.07284	1.05161	6.41438e-05	0.000579005
LOC_Os04g39610	PLC-like phosphodiesterase, TIM beta/alpha-barrel domain domain containing protein.	2460.12	1186.53	2.07338	1.05198	2.14031e-07	3.8795e-06
LOC_Os12g41910	Similar to BTB/POZ	336.273	162.144	2.07391	1.05236	3.30423e-06	4.35419e-05
LOC_Os04g32710	Similar to Ribosomal protein S27.	2293.54	1104.56	2.07642	1.0541	2.33241e-07	4.16908e-06
LOC_Os04g16772	Chloroplast 30S ribosomal protein S19, putative.	178.352	85.8551	2.07736	1.05475	0.0123332	0.04737
LOC_Os01g62870	Similar to Aldose reductase.	199.939	96.2405	2.07749	1.05484	3.75835e-05	0.000368754
LOC_Os02g51680	Similar to Trehalose-6-phosphate phosphatase.	93.1456	44.8234	2.07806	1.05524	0.000492638	0.00328587
LOC_Os02g14929	Similar to T-complex protein 1, gamma subunit (TCP-1-gamma) (CCT-gamma) (Matricin) (mTRiC-P5).	465.821	224.083	2.07879	1.05574	2.78365e-06	3.75591e-05
LOC_Os08g04350	Similar to Chemocyanin precursor (Basic blue protein) (Plantacyanin).	164.662	79.1971	2.07914	1.05599	0.00400181	0.0188796
LOC_Os11g29190	Similar to 40S ribosomal protein S5.	7104.27	3415.03	2.08029	1.05679	5.04018e-08	1.05559e-06
LOC_Os04g35090	Similar to 40S ribosomal protein S10-1.	3202.07	1539.07	2.08052	1.05695	9.41965e-08	1.85786e-06
LOC_Os03g03570	Serine/threonine protein kinase-related domain containing protein.	446.574	214.623	2.08074	1.0571	3.63972e-06	4.74091e-05
LOC_Os02g18550	Similar to 40S ribosomal protein S3a (CYC07 protein).	5297.63	2545.95	2.08081	1.05714	5.51274e-08	1.14395e-06
LOC_Os09g29080	Legume lectin, beta domain domain containing protein.	111.681	53.6415	2.08199	1.05796	0.000542709	0.00357668
LOC_Os03g10350	Similar to predicted protein.	691.41	332.042	2.0823	1.05818	1.62893e-06	2.31435e-05
LOC_Os01g08860	Similar to 17.5 kDa class II heat shock protein.	1072.03	514.768	2.08255	1.05835	7.3768e-07	1.13696e-05
LOC_Os11g35400	Similar to Acyl CoA synthetase (EC 6.2.1.3).	376.411	180.713	2.08292	1.05861	0.000142832	0.00114638
LOC_Os03g17500	Conserved hypothetical protein.	598.179	287.154	2.08313	1.05875	8.08776e-06	9.61442e-05
LOC_Os01g51020	Ribosomal protein L28e domain containing protein.	385.627	185.019	2.08426	1.05953	1.46199e-05	0.000160027
LOC_Os08g27070	CS domain domain containing protein.	2718.1	1303.95	2.08451	1.05971	9.92138e-08	1.95097e-06
LOC_Os06g21590	Similar to Light-harvesting complex I (Fragment).	3332.9	1598.65	2.08482	1.05992	1.41239e-07	2.6784e-06
LOC_Os04g33260	Hypothetical conserved gene.	2227.28	1067.96	2.08555	1.06042	1.28533e-07	2.46506e-06
LOC_Os03g22810	Similar to Superoxide dismutase.	4470.42	2142.64	2.08641	1.06102	6.72183e-08	1.36863e-06
LOC_Os03g45750	Similar to LOB domain protein 12.	207.236	99.2919	2.08714	1.06153	0.000448144	0.00302486
LOC_Os04g36850	Similar to OSIGBa0140O07.13 protein.	93.8419	44.9443	2.08796	1.0621	0.00105822	0.00623937
LOC_Os02g53720	Similar to ER (ERECTA)	1855.72	888.763	2.08798	1.06211	1.20533e-07	2.31985e-06
LOC_Os10g27190	Similar to 40S ribosomal protein S17-3.	2842.25	1361.16	2.08811	1.0622	1.11128e-07	2.15415e-06
LOC_Os01g08190	Similar to STYLOSA protein.	293.536	140.445	2.09005	1.06354	2.41417e-06	3.29515e-05
LOC_Os04g41110	Rad21/Rec8 like protein, C-terminal domain containing protein.	55.5409	26.5677	2.09054	1.06388	0.00152517	0.00847905
LOC_Os03g62490	Similar to Prohibitin.	241.206	115.338	2.09129	1.06439	6.42257e-05	0.000579165
LOC_Os05g44400	Similar to GATA transcription factor 3 (AtGATA-3).	995.357	475.795	2.09199	1.06488	1.69793e-06	2.39979e-05
LOC_Os02g48830	Similar to 65kD microtubule associated protein.	386.821	184.898	2.09208	1.06494	2.88611e-06	3.88063e-05
LOC_Os05g45950	Voltage-dependent anion channel.	1642.22	784.925	2.0922	1.06502	1.54523e-07	2.89383e-06
LOC_Os11g05562	Similar to Ribosomal protein S25 (40S ribosomal 25S subunit).	3120.95	1491.35	2.0927	1.06537	6.64707e-08	1.35499e-06
LOC_Os09g31438	Similar to Squamosa-promoter binding protein 2.	494.001	235.93	2.09385	1.06616	1.7895e-06	2.50826e-05
LOC_Os06g16270	Similar to Heat shock factor binding protein 2.	1157.25	552.639	2.09404	1.06629	5.5234e-07	8.83484e-06
LOC_Os08g21840	Ribosomal protein L15 family protein.	608.18	290.391	2.09435	1.0665	9.06858e-07	1.36812e-05
LOC_Os06g19590	Short-chain dehydrogenase/reductase SDR domain containing protein.	954.922	455.87	2.09473	1.06676	3.48817e-07	5.93339e-06
LOC_Os08g15840	Ankyrin domain containing protein.	390.534	186.431	2.09479	1.06681	2.60098e-05	0.00026549
LOC_Os10g32820	Similar to 60S ribosomal protein L21.	6649.95	3172.71	2.09599	1.06763	3.535e-08	7.67664e-07
LOC_Os01g12000	Conserved hypothetical protein.	677.964	323.367	2.09658	1.06804	1.50174e-05	0.000163807
LOC_Os10g25450	Similar to subtilase family protein.	767.506	365.725	2.09859	1.06942	1.3417e-05	0.000148541
LOC_Os01g68710	Similar to FK506-binding protein 2-2 precursor (EC 5.2.1.8) (Peptidyl-prolyl cis- trans isomerase) (PPIase) (Rotamase) (15 kDa FKBP) (FKBP-15-2).	1201.74	572.258	2.09999	1.07038	5.14899e-07	8.29969e-06
LOC_Os02g55640	Proteasome maturation factor UMP1 family protein.	1106.4	526.709	2.10059	1.07079	1.95472e-05	0.000207178
LOC_Os07g48780	Similar to Auxin-regulated calmodulin.	2606.58	1240.4	2.1014	1.07135	0.00529096	0.02371
LOC_Os01g53460	Similar to anthocyanidin 5,3-O-glucosyltransferase.	911.687	433.83	2.10148	1.07141	0.00165926	0.00912781
LOC_Os04g53700	Similar to H0303G06.16 protein.	69.6793	33.154	2.10169	1.07155	0.00257207	0.0131667
LOC_Os11g48080	Vitamin B6 biosynthesis protein family protein.	281.347	133.851	2.10195	1.07173	4.32209e-05	0.000413284
LOC_Os01g51770	Similar to voltage-dependent anion channel protein2.	144.908	68.9325	2.10217	1.07188	9.0662e-05	0.000777185
LOC_Os07g36610	Similar to Cellulose synthase-like CslF9.	1275.76	606.545	2.10333	1.07267	6.77182e-07	1.05452e-05
LOC_Os05g05470	Similar to T-complex protein 1, zeta subunit (TCP-1-zeta) (CCT-zeta) (CCT-zeta-1) (Tcp20) (HTR3) (Acute morphine dependence related protein 2).	2924.23	1390.18	2.10349	1.07279	6.64835e-08	1.35499e-06
LOC_Os05g06770	Ubiquitin.	11822	5620.17	2.1035	1.07279	2.93847e-08	6.46942e-07
LOC_Os02g40830	Similar to Succinyl-CoA ligase [GDP-forming] beta-chain, mitochondrial precursor (EC 6.2.1.4) (Succinyl-CoA synthetase, beta chain) (SCS-beta).	3620.49	1720.89	2.10384	1.07303	5.94365e-08	1.22772e-06
LOC_Os08g01680	G-protein, beta subunit family protein.	67.2353	31.9568	2.10394	1.0731	0.000832084	0.00509017
LOC_Os03g13210	Similar to Peroxidase.	458.342	217.697	2.10541	1.0741	0.00326714	0.0159643
LOC_Os07g29780	Rop nucleotide exchanger, PRONE domain containing protein.	336.884	159.954	2.10613	1.0746	7.20489e-05	0.000638653
LOC_Os02g26440	Similar to Prefoldin subunit 1.	360.876	171.253	2.10727	1.07537	1.06083e-05	0.000121264
LOC_Os03g08110	Alpha/beta hydrolase family protein.	264.463	125.41	2.10878	1.07641	0.000783764	0.00484906
LOC_Os04g12530	Similar to H0512B01.7 protein.	649.746	308.076	2.10904	1.07659	0.00195081	0.0104397
LOC_Os03g02939	Similar to Peroxidase 1.	216.413	102.528	2.11076	1.07776	0.00392243	0.0185698
LOC_Os03g22950	Similar to Acyl carrier protein 1 (EC 1.6.5.3) (EC 1.6.99.3).	4963.58	2351.28	2.11101	1.07794	3.74745e-08	8.07326e-07
LOC_Os10g08550	Similar to Enolase 2 (EC 4.2.1.11) (2-phosphoglycerate dehydratase 2) (2-phospho- D-glycerate hydro-lyase 2).	23707	11224.1	2.11216	1.07872	2.01572e-08	4.61807e-07
LOC_Os03g13760	Similar to AGL157Cp.	276.954	131.113	2.11233	1.07884	7.91014e-06	9.43641e-05
LOC_Os07g36190	Similar to Isopentenyl pyrophosphate:dimethyllallyl pyrophosphate isomerase (EC 5.3.3.2) (Fragment).	1390.07	657.977	2.11265	1.07905	2.7457e-05	0.000278791
LOC_Os01g65440	Similar to Universal stress protein family protein.	1802.35	852.652	2.11382	1.07985	1.08159e-07	2.10414e-06
LOC_Os03g62740	Esterase, SGNH hydrolase-type domain containing protein.	1956.99	925.516	2.11449	1.08031	1.07711e-07	2.09994e-06
LOC_Os11g47510	Class III chitinase homologue (OsChib3H-c).	622.806	294.541	2.1145	1.08031	0.00810062	0.0338105
LOC_Os09g31080	Hypothetical protein.	60784.8	28746.2	2.11453	1.08034	2.08181e-08	4.75341e-07
LOC_Os01g14040	D-tyrosyl-tRNA(Tyr) deacylase family protein.	157.867	74.6351	2.11519	1.08078	0.000475157	0.00318188
LOC_Os09g32290	Non-protein coding transcript.	393.647	186.053	2.11578	1.08119	0.00309974	0.0153177
LOC_Os02g44740	Similar to cDNA clone:002-146-F05, full insert sequence.	209.719	99.1144	2.11593	1.08129	5.28254e-06	6.61661e-05
LOC_Os09g32976	60S ribosomal protein L7a.	10197.9	4818.78	2.11628	1.08153	6.59091e-08	1.34703e-06
LOC_Os04g39450	Uncharacterised protein family UPF0136, Transmembrane domain containing protein.	235.637	111.331	2.11653	1.0817	0.000129956	0.00105555
LOC_Os08g16830	Conserved hypothetical protein.	1509.76	713.137	2.11707	1.08207	4.82995e-07	7.87922e-06
LOC_Os01g49290	Protein containing the WD-40 repeat, Innate immunuty	14245.4	6728.19	2.11727	1.0822	1.8764e-08	4.32451e-07
LOC_Os06g38080	Von Willebrand factor, type A domain containing protein.	99.3409	46.9193	2.11727	1.08221	0.00989186	0.0397259
LOC_Os03g47140	Similar to Growth-regulating factor 3.	60.4483	28.5353	2.11837	1.08296	0.00617679	0.0268876
LOC_Os01g54730	Conserved hypothetical protein.	1162.3	548.526	2.11895	1.08335	3.63272e-07	6.14956e-06
LOC_Os03g57040	Similar to AP-1 complex subunit sigma-2.	2569.82	1211.97	2.12036	1.08431	0.000814836	0.00500471
LOC_Os05g33210	Similar to Ubiquinol-cytochrome c reductase complex 8.0 kDa protein (EC 1.10.2.2).	3958.87	1864.71	2.12305	1.08614	0.000122643	0.00100642
LOC_Os04g16712	Chloroplast 30S ribosomal protein S7.	146.231	68.8608	2.12357	1.08649	0.000694378	0.00438418
LOC_Os07g42450	Similar to 40S ribosomal protein SA (p40) (Laminin receptor homolog).	1622.79	764.052	2.12393	1.08674	1.09126e-07	2.12142e-06
LOC_Os09g12600	Similar to Phosphate/phosphoenolpyruvate translocator.	3287.26	1547.63	2.12406	1.08682	3.27886e-08	7.14331e-07
LOC_Os11g24610	Similar to 60S ribosomal protein L38.	13316	6269.07	2.12407	1.08683	5.26878e-07	8.47764e-06
LOC_Os02g07310	Similar to Argonaute 4 protein.	30.8449	14.5207	2.1242	1.08692	0.0101699	0.0406017
LOC_Os09g11460	Pathogenesis-related transcriptional factor and ERF domain containing protein.	1075.61	506.12	2.12521	1.0876	1.30919e-05	0.000145341
LOC_Os03g21480	Similar to Plant acid phosphatase family protein, expressed.	55.537	26.1259	2.12575	1.08797	0.00835495	0.0346481
LOC_Os01g55150	Similar to VirE2-interacting protein VIP1.	225.11	105.886	2.12597	1.08812	0.000871516	0.00529281
LOC_Os06g10230	Similar to ERECTA-like kinase 1.	2373.39	1116.02	2.12666	1.08859	3.68678e-08	7.96157e-07
LOC_Os02g01560	Similar to 40S ribosomal protein S4.	8260.4	3884.15	2.1267	1.08861	2.88409e-05	0.000291314
LOC_Os03g57050	Protein of unknown function DUF295 family protein.	47.4893	22.3192	2.12774	1.08932	0.00501946	0.0227303
LOC_Os07g37700	Conserved hypothetical protein.	81.3969	38.2371	2.12874	1.09	0.00225108	0.0117784
LOC_Os05g45660	Similar to plasminogen activator inhibitor 1 RNA-binding protein.	17811.7	8363.35	2.12974	1.09068	2.98742e-07	5.17259e-06
LOC_Os01g42650	Cytochrome c oxidase, subunit Vb family protein.	1551.09	727.896	2.13092	1.09148	1.04718e-06	1.5564e-05
LOC_Os06g28480	Leucine-rich repeat, N-terminal domain containing protein.	1119.09	525.168	2.13092	1.09148	1.63976e-07	3.0507e-06
LOC_Os09g39380	Similar to Monodehydroascorbate reductase (EC 1.6.5.4) (MDAR) (Ascorbate free radical reductase) (AFR reductase).	5773.11	2707.39	2.13235	1.09244	2.38696e-08	5.3776e-07
LOC_Os09g32540	Conserved hypothetical protein.	674.777	316.347	2.13303	1.09291	1.72634e-07	3.19158e-06
LOC_Os08g33370	Similar to 14-3-3-like protein S94.	34725.6	16275.9	2.13356	1.09326	1.21823e-08	2.90915e-07
LOC_Os10g25780	Similar to Cell elongation protein DIMINUTO (Cell elongation protein Dwarf1).	9400.49	4402.94	2.13505	1.09427	1.89174e-08	4.35244e-07
LOC_Os09g35900	Similar to 30S ribosomal protein S31, chloroplast (Fragment).	705.444	330.361	2.13537	1.09449	9.58366e-07	1.43622e-05
LOC_Os12g34018	ATP synthase protein YMF19.	69.7336	32.6479	2.13593	1.09486	0.00306202	0.0151562
LOC_Os05g06310	Similar to 60S ribosomal protein L18.	9591.93	4490.67	2.13597	1.09489	1.39994e-08	3.31674e-07
LOC_Os02g08220	Helix-loop-helix DNA-binding domain containing protein.	187.533	87.7585	2.13692	1.09553	0.00167678	0.00919028
LOC_Os07g43290	Plant lipid transfer protein/Par allergen family protein.	281.896	131.819	2.13851	1.09661	9.10508e-05	0.000779531
LOC_Os03g29460	Similar to 60S ribosomal protein L27a-3.	6537.86	3056.83	2.13877	1.09678	1.72463e-08	3.99855e-07
LOC_Os12g40380	Similar to cDNA, clone: J075189E02, full insert sequence.	166.537	77.864	2.13882	1.09682	5.03441e-05	0.000471573
LOC_Os11g41610	40S ribosomal protein S29.	689.686	322.434	2.139	1.09693	0.000385671	0.0026636
LOC_Os09g02250	Protein kinase, core domain containing protein.	981.288	458.759	2.13901	1.09694	2.35181e-06	3.21987e-05
LOC_Os06g44080	Similar to Ubiquitin-NEDD8-like protein RUB2.	588.427	274.801	2.14128	1.09847	4.20222e-07	6.98136e-06
LOC_Os03g17760	Similar to RNA-binding region containing protein 1 (HSRNASEB) (ssDNA binding protein SEB4) (CLL-associated antigen KW-5). Splice isoform 2.	1209.65	564.913	2.1413	1.09849	0.00117748	0.00682204
LOC_Os05g11900	Conserved hypothetical protein.	361.476	168.802	2.14142	1.09856	5.11867e-05	0.000477813
LOC_Os02g39880	Phospholipid methyltransferase family protein.	939.403	438.649	2.14158	1.09868	3.00711e-07	5.20335e-06
LOC_Os05g48150	Similar to Protein phosphatase 2A B'kappa subunit.	966.647	451.357	2.14165	1.09872	1.3464e-07	2.56945e-06
LOC_Os07g42300	Similar to Elongation factor 1 beta 2.	4001.4	1868.16	2.14189	1.09888	1.08048e-06	1.60062e-05
LOC_Os02g43900	Conserved hypothetical protein.	107.969	50.4051	2.14202	1.09897	0.000652649	0.00416244
LOC_Os07g42950	Similar to Ribosomal protein s6 RPS6-2.	14276.6	6663.05	2.14266	1.0994	1.09554e-08	2.65124e-07
LOC_Os06g21480	Similar to 60S ribosomal protein L31.	262.108	122.302	2.14311	1.09971	9.79611e-05	0.000832116
LOC_Os10g31910	Similar to pectate lyase 12.	461.168	215.136	2.14361	1.10004	0.00203583	0.010846
LOC_Os02g06770	Conserved hypothetical protein.	126.434	58.9589	2.14445	1.10061	0.000295273	0.0021249
LOC_Os03g18570	40S ribosomal protein S7.	3122.61	1455.87	2.14484	1.10087	4.28434e-07	7.10907e-06
LOC_Os11g09280	Similar to Protein disulfide isomerase (Fragment).	14163.5	6599.51	2.14614	1.10174	1.11885e-08	2.69849e-07
LOC_Os04g59050	Similar to H0701F11.5 protein.	558.003	259.96	2.1465	1.10198	0.00113186	0.00659927
LOC_Os02g01332	Similar to 60S ribosomal protein L9 (Gibberellin-regulated protein GA).	1768.46	823.501	2.14749	1.10265	4.86707e-08	1.02409e-06
LOC_Os02g30800	Similar to DNA polymerase.	53.6459	24.9778	2.14774	1.10282	0.0013261	0.0075427
LOC_Os02g14860	Prefoldin domain containing protein.	305.359	142.163	2.14795	1.10296	6.36283e-06	7.79663e-05
LOC_Os11g11390	Similar to 60S ribosomal protein L10 (QM protein homolog).	1732.99	806.669	2.14833	1.10322	0.000112571	0.000938841
LOC_Os11g11370	Hypothetical protein.	278.203	129.474	2.14872	1.10348	0.000465313	0.00312207
LOC_Os06g36700	Similar to T-complex protein 1, epsilon subunit (TCP-1-epsilon) (CCT-epsilon) (TCP-K36).	3909.21	1818.8	2.14934	1.10389	2.05927e-08	4.7059e-07
LOC_Os02g08320	Hly-III related domain containing protein.	138.779	64.5481	2.15	1.10434	0.000118549	0.000979943
LOC_Os12g23760	Protein of unknown function DUF246, plant family protein.	360.347	167.575	2.15036	1.10458	3.62688e-06	4.72873e-05
LOC_Os02g58470	Similar to SKIP interacting protein 16.	321.303	149.319	2.15178	1.10553	1.20255e-06	1.75932e-05
LOC_Os12g37840	Similar to Boron transporter.	3060.09	1421.77	2.15231	1.10589	2.35919e-08	5.32391e-07
LOC_Os07g24992	Uncharacterized protein ycf68	384.343	178.512	2.15304	1.10637	0.0016395	0.00903586
LOC_Os10g38196	Uncharacterized protein ycf68	384.343	178.512	2.15304	1.10637	0.0016395	0.00903586
LOC_Os04g30410	Conserved hypothetical protein.	123.399	57.3123	2.15309	1.10641	0.00164293	0.00905014
LOC_Os10g41410	Similar to Nucleoside diphosphate kinase I (EC 2.7.4.6) (NDK I) (NDP kinase I) (PP18).	2343.43	1088.2	2.15349	1.10668	3.47975e-08	7.56273e-07
LOC_Os05g51110	Paired amphipathic helix domain containing protein.	51.2018	23.7731	2.15377	1.10686	0.00713781	0.0303331
LOC_Os02g13270	Similar to Peroxisomal membrane protein PMP22 (22 kDa peroxisomal membrane protein).	229.453	106.471	2.15507	1.10774	0.00111041	0.0064946
LOC_Os06g02510	Similar to 60S ribosomal protein L13 (BBC1 protein homolog).	10497	4862.85	2.15861	1.1101	9.06838e-09	2.21236e-07
LOC_Os11g47520	Similar to Class III chitinase homologue (OsChib3H-h) (Fragment).	552.071	255.719	2.1589	1.1103	2.4155e-05	0.000248974
LOC_Os12g41760	Conserved hypothetical protein.	784.486	363.372	2.15891	1.1103	6.13027e-07	9.64601e-06
LOC_Os07g29290	Similar to Expansin-like protein A (Fragment).	377.424	174.803	2.15914	1.11045	1.26836e-05	0.000141477
LOC_Os05g06460	Similar to Dihydrolipoyl dehydrogenase.	821.767	380.351	2.16055	1.1114	4.12899e-07	6.88504e-06
LOC_Os02g46940	MYB family transcription factor.	199.838	92.4414	2.16178	1.11222	7.77641e-06	9.30819e-05
LOC_Os03g11510	Mitochondrial substrate carrier family protein.	185.665	85.8551	2.16253	1.11272	6.64671e-05	0.000596201
LOC_Os11g07912	Similar to barley mlo defense gene homolog4.	347.357	160.604	2.16282	1.11291	2.42164e-05	0.000249441
LOC_Os05g34550	Similar to Seven trans-membrane protein.	205.979	95.2284	2.163	1.11303	1.52164e-05	0.000165686
LOC_Os12g14080	Ribosomal protein L37, mitochondrial domain containing protein.	333.141	154.01	2.16311	1.11311	7.9584e-06	9.48562e-05
LOC_Os03g22460	40S ribosomal protein S21.	1375.12	635.359	2.16432	1.11391	3.42279e-07	5.84053e-06
LOC_Os03g44420	Similar to Plastid division protein ftsZ1 precursor.	877.635	405.185	2.16601	1.11504	1.49152e-07	2.80684e-06
LOC_Os08g03450	Similar to 60S ribosomal protein L37 (Fragment).	1357.37	626.662	2.16603	1.11505	6.64668e-08	1.35499e-06
LOC_Os02g48094	Hypothetical conserved gene.	957.587	442.021	2.16638	1.11529	8.82285e-06	0.000103674
LOC_Os01g04260	Hypothetical conserved gene.	1906.46	879.832	2.16685	1.1156	5.51705e-08	1.14396e-06
LOC_Os03g64210	RuBisCO subunit binding-protein alpha subunit, chloroplast precursor (60 kDa chaperonin alpha subunit) (CPN-60 alpha).	1958.18	903.552	2.1672	1.11583	2.97469e-08	6.54383e-07
LOC_Os06g10660	Similar to LysM-domain GPI-anchored protein.	3391.67	1564.12	2.16842	1.11665	1.54504e-08	3.62338e-07
LOC_Os01g25189	Similar to Sterol C-14 reductase.	204.212	94.0162	2.17209	1.11909	9.53834e-05	0.000812003
LOC_Os06g08790	Similar to Origin recognition complex 1.	232.601	107.034	2.17316	1.11979	2.16782e-06	2.98447e-05
LOC_Os03g60720	Alpha-expansin OsEXPA7.	1931.44	888.148	2.17469	1.12081	1.2281e-05	0.000137882
LOC_Os06g35470	Similar to 50S ribosomal protein L1.	401.699	184.641	2.17557	1.12139	1.24757e-06	1.81734e-05
LOC_Os01g33204	Similar to Stable protein 1.	56.1597	25.8124	2.17569	1.12147	0.00162522	0.00896904
LOC_Os06g06420	Glyoxalase/bleomycin resistance protein/dioxygenase domain containing protein.	69.6715	32.021	2.17581	1.12155	0.00168305	0.0092143
LOC_Os01g12660	ATPase, AAA-type, core domain containing protein.	851.861	391.458	2.17613	1.12176	1.75327e-07	3.23424e-06
LOC_Os08g03290	Similar to Glyceraldehyde-3-phosphate dehydrogenase (Fragment).	31847.8	14624.9	2.17764	1.12277	5.50455e-09	1.42644e-07
LOC_Os01g21440	Similar to Deleted in split hand/splt foot protein (Fragment).	1033.31	474.439	2.17797	1.12298	1.62206e-07	3.02517e-06
LOC_Os04g32950	Similar to Calnexin (Fragment).	12066.5	5539.33	2.17834	1.12323	6.36691e-09	1.62045e-07
LOC_Os12g06200	Similar to E2F homolog (Fragment).	98.6524	45.2728	2.17907	1.12371	0.000110638	0.000924712
LOC_Os01g73790	NAD(P)-binding domain containing protein.	5207.69	2389.85	2.17909	1.12373	1.0219e-05	0.000117657
LOC_Os04g38400	Similar to H0523F07.9 protein.	86.9696	39.8762	2.18099	1.12499	0.00485584	0.0220965
LOC_Os03g16718	Expressed protein.	44.4071	20.3516	2.182	1.12565	0.00348525	0.0168416
LOC_Os03g63300	NLI interacting factor domain containing protein.	51.1902	23.4521	2.18275	1.12615	0.00323759	0.0158485
LOC_Os01g11110	Similar to 14-3-3 protein 7.	110.502	50.5976	2.18393	1.12693	0.00228105	0.0118996
LOC_Os07g37850	Similar to LLA-115.	1797.94	822.674	2.18548	1.12795	7.08936e-06	8.54763e-05
LOC_Os01g58680	Similar to Apurinic endonuclease-redox protein (DNA-(apurinic or apyrimidinic site) lyase) (EC 4.2.99.18).	147.461	67.456	2.18603	1.12831	3.66127e-05	0.000360404
LOC_Os07g40480	Zinc finger, DHHC-type domain containing protein.	289.271	132.268	2.187	1.12895	1.71779e-06	2.42406e-05
LOC_Os10g40520	Similar to Tumor-related protein (Fragment).	2331.7	1066.16	2.18701	1.12896	0.00197828	0.0105706
LOC_Os09g07614	Conserved hypothetical protein.	262.03	119.715	2.18878	1.13013	1.24513e-05	0.000139181
LOC_Os11g05080	Similar to predicted protein.	130.128	59.4158	2.19012	1.13101	0.000204452	0.00155434
LOC_Os02g06200	Hypothetical conserved gene.	99.2983	45.337	2.19023	1.13108	0.00449825	0.0207616
LOC_Os01g48770	Similar to 60S ribosomal protein L37a.	2183.51	996.76	2.19061	1.13133	2.09913e-08	4.78488e-07
LOC_Os06g49770	Bifunctional inhibitor/plant lipid transfer protein/seed storage domain containing protein.	9433.4	4301.74	2.19292	1.13286	8.46447e-09	2.07813e-07
LOC_Os12g43670	Erg28-like family protein.	263.419	120.1	2.19332	1.13312	2.2679e-05	0.000235306
LOC_Os02g27760	Similar to 40S ribosomal protein S15A.	2485.64	1133.06	2.19374	1.13339	2.20171e-07	3.97482e-06
LOC_Os02g18784	Hypothetical protein.	1017.27	463.698	2.19381	1.13344	0.00113661	0.00662349
LOC_Os03g03550	bZIP transcription factor, bZIP-1 domain containing protein.	105.497	48.0598	2.19513	1.1343	0.00142777	0.00802655
LOC_Os01g12260	Similar to Vacuolar ATP synthase subunit E (EC 3.6.3.14) (V-ATPase E subunit) (Vacuolar proton pump E subunit).	373.224	169.977	2.19574	1.1347	7.37589e-06	8.86548e-05
LOC_Os07g44400	Conserved hypothetical protein.	112.841	51.353	2.19736	1.13577	5.57695e-05	0.00051426
LOC_Os01g16960	Similar to Pyruvate kinase, cytosolic isozyme (EC 2.7.1.40) (PK).	1674.9	762.058	2.19786	1.1361	2.32192e-08	5.24418e-07
LOC_Os06g48720	Similar to P1B-type heavy metal transporting ATPase.	347.762	158.179	2.19854	1.13654	0.00297159	0.0148224
LOC_Os07g10820	Similar to transporter-related.	211.435	96.1197	2.19971	1.13731	5.44759e-06	6.7982e-05
LOC_Os03g50480	Similar to Phosphoglucomutase, cytoplasmic 2 (EC 5.4.2.2) (Glucose phosphomutase 2) (PGM 2).	15239.1	6924.79	2.20066	1.13794	4.44155e-09	1.17803e-07
LOC_Os06g19640	Similar to Decoy.	586.756	266.618	2.20074	1.13799	2.985e-07	5.17171e-06
LOC_Os02g32030	Similar to Elongation factor EF-2 (Fragment).	20603.9	9361.65	2.20088	1.13808	1.73833e-06	2.44923e-05
LOC_Os05g08360	Similar to fibrillarin-2.	378.046	171.759	2.20102	1.13817	1.06885e-06	1.58427e-05
LOC_Os11g25330	Similar to GDA1/CD39 family protein, expressed.	408.922	185.781	2.20109	1.13822	8.74828e-05	0.000753031
LOC_Os08g06040	Similar to 60S ribosomal protein L34.	1248.15	566.899	2.20171	1.13862	0.000126728	0.00103305
LOC_Os04g33900	Similar to H0622F05.9 protein.	982.762	446.262	2.20221	1.13895	4.90061e-07	7.97527e-06
LOC_Os08g40610	Similar to 30S ribosomal protein S16.	353.548	160.539	2.20225	1.13898	0.00013316	0.00107899
LOC_Os01g74152	HAD-superfamily hydrolase, subfamily IA, variant 3 domain containing protein.	50.5947	22.9536	2.20422	1.14027	0.00234874	0.0122127
LOC_Os01g24940	Similar to Poly.	54.8291	24.857	2.20578	1.14129	0.000997457	0.00594228
LOC_Os06g14180	Expressed protein.	215.253	97.5812	2.20588	1.14136	0.000595187	0.0038559
LOC_Os08g15204	Thioredoxin domain 2 containing protein.	764.439	346.521	2.20604	1.14146	2.34093e-07	4.18156e-06
LOC_Os01g07960	Similar to Biostress-resistance-related protein (Fragment).	2427.32	1099.71	2.20723	1.14223	1.34325e-08	3.18801e-07
LOC_Os02g37430	Similar to OSIGBa0124N08.5 protein.	1239.44	561.465	2.20752	1.14243	0.00468321	0.0214552
LOC_Os11g40140	Proteasome subunit alpha type 5 (EC 3.4.25.1) (20S proteasome alpha subunit E) (20S proteasome subunit alpha-5).	2662.96	1205.81	2.20844	1.14303	3.48216e-06	4.55761e-05
LOC_Os05g02070	Similar to B22EL8 protein.	31642.6	14327.8	2.20849	1.14306	2.6877e-09	7.43441e-08
LOC_Os04g51270	Similar to Vacuolar ATP synthase subunit G 1 (EC 3.6.3.14) (V-ATPase G subunit 1) (Vacuolar proton pump G subunit 1).	3992.23	1807.34	2.2089	1.14333	1.18479e-08	2.84425e-07
LOC_Os02g06650	Cytochrome c oxidase, subunit VIIa domain containing protein.	336.908	152.435	2.21017	1.14416	0.00310683	0.0153387
LOC_Os06g22070	Mitochondrial glycoprotein family protein.	494.125	223.339	2.21244	1.14564	7.0202e-07	1.08757e-05
LOC_Os05g49860	Similar to Histone H2B.2.	1139.71	515.066	2.21275	1.14584	1.20644e-08	2.88607e-07
LOC_Os10g08930	Similar to 40S ribosomal protein S20 (S22) (Fragment).	6823.53	3083.37	2.21301	1.14601	3.91043e-07	6.55287e-06
LOC_Os12g07710	Conserved hypothetical protein.	681.912	308.05	2.21364	1.14642	0.000361263	0.00251814
LOC_Os01g14630	Terpenoid synthase domain containing protein.	898.976	406.035	2.21403	1.14668	0.00323741	0.0158485
LOC_Os01g55000	Conserved hypothetical protein.	2342.01	1057.73	2.21419	1.14678	0.000269441	0.00195511
LOC_Os01g40570	Voltage-dependent anion channel.	2387.09	1077.38	2.21565	1.14773	1.88333e-08	4.33678e-07
LOC_Os03g14130	Protein of unknown function DUF1210 family protein.	5782.42	2608.14	2.21706	1.14865	4.10918e-05	0.000396425
LOC_Os11g03460	Mad3/BUB1 homology region 1 domain containing protein.	423.293	190.8	2.21851	1.14959	5.60054e-07	8.94238e-06
LOC_Os01g02850	Cytochrome P450 domain containing protein.	53.0349	23.9015	2.21889	1.14984	0.00708656	0.0301499
LOC_Os08g40100	Conserved hypothetical protein.	107.389	48.3808	2.21965	1.15033	0.000541579	0.00357146
LOC_Os03g04260	Similar to Glutathione S-transferase GST 10 (EC 2.5.1.18).	639.636	288.11	2.22011	1.15063	1.94582e-07	3.55792e-06
LOC_Os03g17450	Conserved hypothetical protein.	904.865	407.519	2.22042	1.15083	6.2838e-08	1.29109e-06
LOC_Os09g27750	Similar to 1-aminocyclopropane-1-carboxylate oxidase 1 (EC 1.14.17.4) (ACC oxidase 1) (Ethylene-forming enzyme) (EFE).	12448.5	5602.3	2.22204	1.15188	3.57498e-09	9.68105e-08
LOC_Os04g49130	Similar to Ubiquitin-conjugating enzyme E2 I (EC 6.3.2.19) (Ubiquitin-protein ligase I) (Ubiquitin carrier protein I) (SUMO-1-protein ligase) (SUMO- 1 conjugating enzyme) (Ubiquitin carrier protein 9) (p18).	382.417	172.009	2.22324	1.15266	1.04926e-06	1.55863e-05
LOC_Os05g39390	Bacterial surface antigen (D15) family protein.	651.447	293.008	2.22331	1.15271	1.78866e-07	3.29503e-06
LOC_Os05g35650	Similar to peptide transporter PTR2-B.	1934.1	869.499	2.22438	1.1534	3.8322e-08	8.23619e-07
LOC_Os05g38530	Similar to 70 kDa heat shock cognate protein 1.	293.108	131.77	2.22439	1.15341	8.66129e-07	1.31326e-05
LOC_Os04g40880	Similar to Nucleotide-binding protein.	310.962	139.761	2.22496	1.15378	1.79649e-06	2.51676e-05
LOC_Os07g36500	Similar to Histone H4.	1847.72	829.971	2.22625	1.15461	9.16562e-07	1.37968e-05
LOC_Os05g02040	Similar to Gag polyprotein [Contains: Core protein p15 (Matrix protein)	457.162	205.314	2.22665	1.15488	2.34867e-07	4.18985e-06
LOC_Os03g05820	Similar to predicted protein.	51.26	23.0178	2.22697	1.15508	0.003593	0.0172699
LOC_Os07g08660	Non-protein coding transcript.	5146.57	2310.72	2.22726	1.15527	5.53579e-07	8.84678e-06
LOC_Os06g10650	Similar to Dual-specificity phosphatase protein.	627.315	281.588	2.22778	1.15561	8.36779e-07	1.27626e-05
LOC_Os08g43730	Hypothetical conserved gene.	1967.04	882.74	2.22833	1.15596	2.69498e-08	5.98197e-07
LOC_Os08g30520	Protein of unknown function DUF247, plant family protein.	711.346	319.062	2.22949	1.15672	1.19825e-06	1.75493e-05
LOC_Os03g14500	Conserved hypothetical protein.	122.181	54.782	2.23031	1.15724	4.23505e-05	0.000406541
LOC_Os05g45340	Hypothetical conserved gene.	99.3021	44.5099	2.23101	1.1577	5.10059e-05	0.000476618
LOC_Os11g02330	Similar to Nonspecific lipid-transfer protein (LTP) (Fragment).	742.744	332.771	2.232	1.15834	7.77675e-08	1.56227e-06
LOC_Os01g59510	Ribonuclease III domain containing protein.	215.941	96.7466	2.23203	1.15836	2.29315e-05	0.000237471
LOC_Os05g48410	Similar to 50S ribosomal protein L21.	631.371	282.842	2.23224	1.15849	0.000224751	0.00168361
LOC_Os02g16540	WRKY transcription factor 39.	449.427	201.314	2.23246	1.15864	1.29394e-06	1.8768e-05
LOC_Os01g10180	Conserved hypothetical protein.	362.052	162.023	2.23456	1.15999	0.000235373	0.00175025
LOC_Os08g34720	Similar to D-3-phosphoglycerate dehydrogenase.	8296.04	3711.33	2.23533	1.16049	2.13967e-09	6.03565e-08
LOC_Os04g52920	Remorin, C-terminal region domain containing protein.	140.647	62.909	2.23571	1.16073	6.36671e-06	7.79785e-05
LOC_Os10g40530	Similar to Tfm5 protein.	70944.5	31720.4	2.23656	1.16128	5.04412e-07	8.16466e-06
LOC_Os01g55270	CS domain domain containing protein.	328.098	146.653	2.23724	1.16172	2.99597e-06	4.01241e-05
LOC_Os06g46350	Hypothetical conserved gene.	1433.23	640.556	2.23748	1.16188	3.85375e-07	6.47393e-06
LOC_Os01g44110	Similar to Ser Thr specific protein kinase-like protein.	1112.29	496.701	2.23935	1.16308	2.50353e-08	5.60294e-07
LOC_Os03g06940	Similar to Relative to SR12 protein (Fragment).	2383.83	1064.34	2.23972	1.16332	4.21076e-09	1.12342e-07
LOC_Os10g41130	Conserved hypothetical protein.	349.886	156.185	2.2402	1.16363	0.00283371	0.0142528
LOC_Os05g38210	Mitochondrial glycoprotein family protein.	206.675	92.2488	2.24041	1.16376	2.24708e-05	0.000233504
LOC_Os02g37862	Similar to Candida glabrata strain CBS138 chromosome L complete sequence.	8211.3	3664.28	2.2409	1.16408	2.08443e-09	5.90962e-08
LOC_Os12g33956	Maturase.	147.503	65.817	2.24111	1.16422	2.93376e-05	0.000295669
LOC_Os02g40784	Fatty acid hydroxylase domain containing protein.	323.898	144.5	2.2415	1.16447	1.79768e-07	3.3094e-06
LOC_Os09g02440	Similar to DCL protein, chloroplast precursor (Defective chloroplasts and leaves protein).	90.0208	40.1405	2.24264	1.1652	0.00100794	0.00599759
LOC_Os09g29239	Similar to ATPUP3.	172.787	77.037	2.24291	1.16537	0.0055952	0.0248268
LOC_Os03g10800	BTB domain containing protein.	262.228	116.913	2.24293	1.16538	4.67007e-07	7.67853e-06
LOC_Os05g05560	Ribosomal protein S27/S33, mitochondrial domain containing protein.	199.266	88.8348	2.2431	1.1655	7.9277e-05	0.000693509
LOC_Os02g43020	Similar to Heat shock protein STI (Stress inducible protein) (GmSTI).	4096.18	1825	2.24449	1.16639	3.21137e-09	8.78424e-08
LOC_Os06g48780	Similar to 60S acidic ribosomal protein P3 (P1/P2-like) (P3A).	3481.56	1548.89	2.24778	1.1685	3.20088e-09	8.76438e-08
LOC_Os03g11950	Cellular retinaldehyde-binding/triple function, C-terminal domain containing protein.	124.578	55.4165	2.24804	1.16866	0.00282747	0.0142293
LOC_Os05g19370	Similar to 60S ribosomal protein L15-1.	1880.93	836.632	2.24821	1.16878	7.40359e-09	1.84443e-07
LOC_Os09g27830	Similar to protein disulfide isomerase.	905.051	402.47	2.24874	1.16912	6.07747e-08	1.25154e-06
LOC_Os03g58430	Similar to 40S ribosomal protein S15 (Fragment).	5429.9	2413.91	2.24943	1.16956	2.29291e-09	6.41261e-08
LOC_Os03g24390	Similar to transmembrane protein 115.	48.0732	21.3712	2.24943	1.16956	0.00572311	0.0252619
LOC_Os09g38710	Armadillo-like helical domain containing protein.	383.863	170.626	2.24973	1.16975	0.000117923	0.00097656
LOC_Os07g10880	Protein of unknown function DUF1677, Oryza sativa domain containing protein.	319.575	142.034	2.24998	1.16991	2.32667e-06	3.19019e-05
LOC_Os09g25000	Armadillo-like helical domain containing protein.	934.87	415.374	2.25067	1.17035	9.92777e-08	1.95097e-06
LOC_Os04g44440	Similar to Auxin-induced basic helix-loop-helix transcription factor.	165.405	73.4304	2.25254	1.17155	0.00280015	0.0141207
LOC_Os11g02010	Conserved hypothetical protein.	422.894	187.556	2.25476	1.17297	0.00870887	0.0358632
LOC_Os08g16820	EGF-like region domain containing protein.	169.04	74.9561	2.25518	1.17324	0.0119113	0.0460598
LOC_Os04g38410	Similar to Chlorophyll a/b-binding protein CP24, photosystem II (Fragment).	3039.34	1345.14	2.2595	1.17601	7.87353e-09	1.94717e-07
LOC_Os01g62350	Similar to 60S ribosomal protein L36.	425.563	188.183	2.26143	1.17723	3.9839e-07	6.65954e-06
LOC_Os01g57650	Zinc finger, C2H2-type domain containing protein.	252.946	111.845	2.26158	1.17733	1.98728e-06	2.75412e-05
LOC_Os10g28630	Similar to Homocysteine S-methyltransferase 3 (EC 2.1.1.10) (S- methylmethionine:homocysteine methyltransferase 3) (SMM:Hcy S- methyltransferase 3) (ZmHMT-3).	100.609	44.4532	2.26326	1.1784	6.90973e-05	0.000615916
LOC_Os12g33958	NADH-ubiquinone oxidoreductase 49 kDa subunit,	82.0855	36.262	2.26367	1.17867	0.00048538	0.00324305
LOC_Os05g44190	Conserved hypothetical protein.	378.813	167.318	2.26402	1.17889	1.46731e-07	2.76704e-06
LOC_Os05g43820	Small GTP-binding protein OsRac2.	1402.15	619.306	2.26407	1.17892	8.81325e-09	2.15984e-07
LOC_Os01g66100	Similar to GA C20oxidase2.	672.886	297.177	2.26426	1.17904	5.132e-07	8.2907e-06
LOC_Os06g08250	Zinc finger family protein.	883.742	390.132	2.26524	1.17966	3.29101e-07	5.64054e-06
LOC_Os02g37000	Similar to Prohibitin.	89.4757	39.4985	2.26529	1.1797	0.000238652	0.00177108
LOC_Os10g32920	Similar to 60S ribosomal protein L17.	5082.86	2243.62	2.26547	1.17981	1.67262e-09	4.84953e-08
LOC_Os03g07540	Basic helix-loop-helix dimerisation region bHLH domain containing protein.	108.607	47.9314	2.26588	1.18007	0.00118571	0.00685796
LOC_Os02g02130	Similar to 60S ribosomal protein L37-A (L37-1).	674.577	297.642	2.26641	1.18041	9.73783e-06	0.000112885
LOC_Os09g10820	NAD(P)-binding domain containing protein.	294.171	129.7	2.26808	1.18147	1.04704e-05	0.00011994
LOC_Os01g34870	Similar to Condensin complex subunit 2.	244.813	107.91	2.26868	1.18185	5.76728e-07	9.17613e-06
LOC_Os04g56680	Auxin responsive SAUR protein family protein.	209.053	92.1279	2.26917	1.18216	9.34431e-06	0.000108789
LOC_Os12g16410	Similar to Pinoresinol-lariciresinol reductase TH2.	1078.88	475.432	2.26926	1.18222	7.09722e-08	1.43749e-06
LOC_Os02g14910	Similar to bZIP transcription factor family protein.	337.321	148.556	2.27066	1.18311	6.9443e-06	8.41395e-05
LOC_Os06g46500	Similar to Pollen-specific protein NTP303 precursor.	3867.46	1702.77	2.27127	1.1835	3.45152e-09	9.37484e-08
LOC_Os04g48030	Similar to Heat stress transcription factor Spl7 (Heat shock transcription factor) (Heat shock factor RHSF10).	48.0538	21.1145	2.27587	1.18642	0.00520906	0.0234438
LOC_Os03g61970	Similar to Actin 7 (Actin 2).	16201.4	7118.71	2.27589	1.18643	0.000378435	0.00261964
LOC_Os05g49470	Tho complex subunit 7 domain containing protein.	67.2547	29.5474	2.27616	1.1866	0.00182642	0.0098741
LOC_Os09g36710	Proteasome subunit alpha type 7 (EC 3.4.25.1) (20S proteasome alpha subunit D) (20S proteasome subunit alpha-4).	3322.63	1459.68	2.27626	1.18667	1.09599e-07	2.12909e-06
LOC_Os10g40700	Beta-expansin precursor.	2556.88	1121.1	2.28069	1.18947	6.92301e-09	1.73107e-07
LOC_Os05g34320	Glycoside hydrolase, family 20 protein.	344.82	151.094	2.28215	1.19039	1.13882e-06	1.67514e-05
LOC_Os08g15050	Zinc finger, B-box domain containing protein.	215.949	94.5524	2.28391	1.1915	0.000427927	0.00291016
LOC_Os03g21510	Protein kinase, core domain containing protein.	378.174	165.502	2.28502	1.19221	9.01559e-06	0.000105598
LOC_Os01g68030	Conserved hypothetical protein.	686.627	300.221	2.28707	1.1935	1.99764e-07	3.64039e-06
LOC_Os06g10730	Conserved hypothetical protein.	136.946	59.8501	2.28814	1.19418	6.22101e-05	0.000564561
LOC_Os05g08400	Zinc finger, CCCH-type domain containing protein.	32.0862	14.0146	2.28949	1.19502	0.0075522	0.0318756
LOC_Os01g09100	Similar to WRKY transcription factor 10.	87.5923	38.2296	2.29122	1.19611	0.00776853	0.0326309
LOC_Os07g41790	Similar to Small nuclear ribonucleoprotein G (snRNP-G) (Sm protein G) (Sm-G) (SmG).	663.157	289.401	2.29148	1.19628	7.10595e-08	1.43818e-06
LOC_Os01g49190	Similar to ATP synthase beta chain, mitochondrial precursor (EC 3.6.3.14).	23591.2	10289.5	2.29273	1.19707	5.10704e-10	1.65034e-08
LOC_Os04g46740	Pectin lyase fold domain containing protein.	91.8693	40.0688	2.29279	1.19711	4.03395e-05	0.000390141
LOC_Os01g64090	Similar to Ribosomal protein L1.	1177.56	513.511	2.29316	1.19734	1.55131e-08	3.63403e-07
LOC_Os11g38959	Similar to 40S ribosomal protein S9.	9863.08	4300.52	2.29346	1.19753	7.46447e-10	2.34227e-08
LOC_Os09g20830	Heat shock factor-binding protein 1.	847.603	369.403	2.29452	1.19819	1.18736e-06	1.74229e-05
LOC_Os12g34980	Hypothetical conserved gene.	481.781	209.925	2.29502	1.1985	3.78399e-07	6.37651e-06
LOC_Os04g57650	Similar to H0322F07.3 protein.	157.79	68.7324	2.29571	1.19894	1.08634e-05	0.000123572
LOC_Os01g42160	MEGL14 - Maternally expressed gene MEG family protein precursor.	98.6834	42.9842	2.2958	1.199	0.00536283	0.0239646
LOC_Os08g43370	Similar to 6-phosphogluconolactonase.	1166.35	507.872	2.29653	1.19946	1.77808e-08	4.1014e-07
LOC_Os03g58610	Protein of unknown function DUF1618 domain containing protein.	559.933	243.743	2.29722	1.19989	4.41622e-07	7.31893e-06
LOC_Os04g58720	Similar to Phosphoribosyltransferase (Fragment).	3484.62	1516.37	2.298	1.20038	1.20675e-09	3.63502e-08
LOC_Os09g17620	Similar to dendritic cell-derived ubiquitin-like protein.	346.065	150.517	2.29918	1.20112	0.00042348	0.00288064
LOC_Os02g11110	UDP-glucuronosyl/UDP-glucosyltransferase family protein.	141.903	61.6968	2.30001	1.20164	0.00227044	0.0118534
LOC_Os01g61814	Similar to 40S ribosomal protein S23 (S12).	1720.25	747.476	2.30141	1.20252	1.38362e-05	0.000152372
LOC_Os10g33800	Cytoplasmic malate dehydrogenase.	12684.4	5509.98	2.30207	1.20293	5.13887e-10	1.65697e-08
LOC_Os03g02400	Cupredoxin domain containing protein.	1845	801.379	2.30228	1.20307	1.18825e-06	1.74229e-05
LOC_Os05g11650	Non-protein coding transcript.	274.587	119.258	2.30246	1.20318	4.63211e-06	5.88357e-05
LOC_Os10g21460	Similar to OSIGBa0136O08-OSIGBa0153H12.4 protein.	171.546	74.4992	2.30265	1.2033	4.15884e-06	5.33497e-05
LOC_Os09g29100	Cyclin, A/B/D/E domain containing protein.	195.499	84.8997	2.30271	1.20333	1.7262e-06	2.43466e-05
LOC_Os01g71990	Similar to Pyrroline-5-carboxylate reductase (EC 1.5.1.2) (P5CR) (P5C reductase).	442.223	191.926	2.30413	1.20422	2.30463e-07	4.12761e-06
LOC_Os02g41910	F-box domain, cyclin-like domain containing protein.	86.3858	37.4818	2.30474	1.2046	0.00815344	0.0339789
LOC_Os03g30470	Similar to Basic endochitinase 2 precursor (EC 3.2.1.14).	53.6575	23.2746	2.30541	1.20502	0.000626795	0.00402887
LOC_Os04g56970	Similar to H1005F08.7 protein.	313.434	135.939	2.30569	1.2052	0.00207883	0.011036
LOC_Os12g34840	Similar to Rac GTPase activating protein 1.	72.1272	31.2657	2.30691	1.20596	0.000123527	0.00101183
LOC_Os08g38092	Esterase/lipase/thioesterase domain containing protein.	69.6948	30.1818	2.30916	1.20737	0.00583855	0.0256642
LOC_Os01g22490	Ubiquitin.	11799.8	5109.75	2.30928	1.20744	4.84485e-10	1.57691e-08
LOC_Os06g39230	Similar to Cytosolic aldehyde dehydrogenase RF2C.	2346.66	1016	2.3097	1.20771	5.05481e-09	1.32383e-07
LOC_Os01g48850	Similar to Dopamine beta-monooxygenase.	1744.1	754.769	2.31077	1.20838	6.90962e-09	1.72932e-07
LOC_Os11g10980	Pyruvate kinase family protein.	49.9682	21.6205	2.31115	1.20861	0.000878228	0.00533238
LOC_Os03g14450	Similar to Enolase 2 (EC 4.2.1.11) (2-phosphoglycerate dehydratase 2) (2-phospho- D-glycerate hydro-lyase 2).	3674.63	1589.75	2.31144	1.20879	1.48052e-09	4.35316e-08
LOC_Os04g38570	Similar to MDR-like p-glycoprotein.	2894.63	1251.23	2.31343	1.21003	9.01844e-10	2.78329e-08
LOC_Os11g04070	60S acidic ribosomal protein P0.	1343.5	580.54	2.31423	1.21053	8.05762e-09	1.98725e-07
LOC_Os03g17590	HAD-superfamily subfamily IIA hydrolase, CECR5 protein.	81.4357	35.1857	2.31445	1.21067	0.00100336	0.00597428
LOC_Os07g36490	Similar to RGP-3 (Fragment).	324.517	140.139	2.31569	1.21144	0.0069757	0.0297624
LOC_Os04g39700	Similar to 60S ribosomal protein L6-B (L17) (YL16) (RP18).	2554.86	1102.86	2.31657	1.21199	0.00126279	0.00723884
LOC_Os01g72510	Similar to Nucleoid DNA-binding-like protein.	3006.39	1297.6	2.31689	1.21219	3.46731e-06	4.54037e-05
LOC_Os09g24690	Similar to 60S ribosomal protein L34.	1225.55	528.938	2.31701	1.21226	0.000161907	0.00127714
LOC_Os07g07280	Conserved hypothetical protein.	40.714	17.5645	2.31797	1.21286	0.0120548	0.0465219
LOC_Os12g07380	Conserved hypothetical protein.	71.5821	30.873	2.3186	1.21325	0.00124631	0.00715957
LOC_Os09g34890	Conserved hypothetical protein.	313.286	135.055	2.31969	1.21393	8.25089e-06	9.78258e-05
LOC_Os09g32274	Similar to 30S ribosomal protein S16.	138.732	59.7934	2.32019	1.21424	5.22515e-05	0.000485744
LOC_Os03g39432	Helix-loop-helix DNA-binding domain containing protein.	199.227	85.8551	2.3205	1.21444	1.27559e-06	1.85317e-05
LOC_Os09g37040	Domain of unknown function DUF632 domain containing protein.	127.707	55.0313	2.32062	1.21451	7.04286e-06	8.50293e-05
LOC_Os07g08500	Similar to Cytosine-5 DNA methyltransferase MET1 (Fragment).	227.616	98.0797	2.32073	1.21458	6.38623e-07	1.00081e-05
LOC_Os02g51110	Aquaporin NIP III subfamily protein, Aquaporin, Silicon influx transporter, Arsenic species (As) uptake, Arsenite efflux, Selenite (Se) uptake, Water transport	366.986	158.13	2.32079	1.21462	1.95724e-06	2.71805e-05
LOC_Os03g46490	Ribosomal protein S21e family protein.	327.494	141.015	2.32241	1.21562	6.01757e-07	9.48521e-06
LOC_Os09g27340	ATPase, AAA type, core domain containing protein.	110.467	47.5613	2.32262	1.21575	0.000174565	0.00135957
LOC_Os01g02050	Similar to Phosphoenolpyruvate carboxylase (EC 4.1.1.31).	471.799	203.074	2.32329	1.21617	2.77955e-07	4.85614e-06
LOC_Os10g35460	Similar to Phytochelatin synthetase.	2758.16	1186.93	2.32378	1.21648	5.58482e-09	1.44586e-07
LOC_Os01g36600	Pentatricopeptide repeat domain containing protein.	596.443	256.587	2.32452	1.21694	6.55935e-08	1.3416e-06
LOC_Os08g40280	Legume lectin, beta chain domain containing protein.	291.108	125.225	2.32467	1.21703	3.80985e-05	0.000372592
LOC_Os02g56100	Ribonucleotide reductase, Chloroplast biogenesis	60.4793	25.9975	2.32635	1.21807	0.000272654	0.00197683
LOC_Os10g42850	Conserved hypothetical protein.	220.829	94.915	2.3266	1.21822	0.00929838	0.0378419
LOC_Os08g34900	Similar to Pectinesterase (EC 3.1.1.11) (Fragment).	1258.38	540.38	2.3287	1.21952	2.86425e-08	6.32658e-07
LOC_Os04g43650	Pyridoxal phosphate-dependent transferase, major region, subdomain 1 domain containing protein.	149.967	64.3705	2.32974	1.22017	3.28002e-06	4.3265e-05
LOC_Os07g42420	Similar to Beta-ketoacyl-ACP synthase.	327.46	140.501	2.33065	1.22073	8.108e-08	1.61921e-06
LOC_Os03g40070	Similar to L-asparaginase (EC 3.5.1.1) (L-asparagine amidohydrolase).	354.72	152.163	2.33118	1.22106	1.17043e-05	0.000132118
LOC_Os03g54910	X8 domain containing protein.	1917.92	822.331	2.3323	1.22175	7.4756e-10	2.34305e-08
LOC_Os04g52880	Similar to H0714H04.3 protein.	5840.42	2503.85	2.33257	1.22192	3.12989e-05	0.00031322
LOC_Os07g26740	Similar to 60S ribosomal protein L44.	738.475	316.524	2.33307	1.22223	4.21048e-08	8.97794e-07
LOC_Os10g25140	Conserved hypothetical protein.	112.191	48.0523	2.33478	1.22328	3.9968e-05	0.000386962
LOC_Os01g45750	Hypothetical conserved gene.	1600.68	685.364	2.33552	1.22374	4.94862e-09	1.29853e-07
LOC_Os04g01610	Similar to B0616E02-H0507E05.9 protein.	421.053	180.2	2.33659	1.22441	0.000452075	0.00304835
LOC_Os03g01470	Hypothetical protein.	220.156	94.2163	2.33671	1.22448	1.93453e-05	0.00020544
LOC_Os01g67134	Ribosomal protein L18/L5 domain containing protein.	11051.9	4723.61	2.33972	1.22634	2.60387e-10	9.01698e-09
LOC_Os04g33740	Similar to Cell wall invertase 2.	172.698	73.7288	2.34234	1.22795	1.74717e-06	2.45783e-05
LOC_Os02g50060	EF-Hand type domain containing protein.	32.6779	13.9504	2.34243	1.22801	0.0131362	0.0497451
LOC_Os12g01220	Conserved hypothetical protein.	65.3751	27.8933	2.34376	1.22882	0.000273265	0.0019802
LOC_Os03g26500	Expressed protein.	116.519	49.7064	2.34414	1.22906	0.000123258	0.00100993
LOC_Os01g62370	ENTH/VHS domain containing protein.	283.815	120.992	2.34574	1.23004	4.82925e-07	7.87922e-06
LOC_Os10g21300	ATP-dependent Clp protease proteolytic subunit.	58.0159	24.7286	2.34611	1.23027	0.00864686	0.0356621
LOC_Os12g25630	Similar to Sulfite oxidase (EC 1.8.3.1) (Moco containig protein AtMCP) (At-SO) (AtSOX).	407.101	173.485	2.3466	1.23057	3.35489e-07	5.73836e-06
LOC_Os01g16550	Conserved hypothetical protein.	499.725	212.855	2.34772	1.23126	2.02684e-07	3.68863e-06
LOC_Os12g10590	ATP-dependent Clp protease proteolytic subunit	157.968	67.2709	2.34823	1.23158	0.00044563	0.00301014
LOC_Os09g32250	Autophagy protein 16 domain containing protein.	1089.93	463.891	2.34955	1.23238	1.86339e-09	5.35676e-08
LOC_Os05g30530	Similar to 40S ribosomal protein S4, X isoform (Single copy abundant mRNA protein) (SCR10).	1623.32	690.867	2.34969	1.23247	1.84213e-09	5.30126e-08
LOC_Os03g05980	Similar to 40S ribosomal protein S9.	9056.09	3852.98	2.35041	1.23291	2.20314e-10	7.83937e-09
LOC_Os03g45270	CS domain domain containing protein.	35.1723	14.9625	2.35069	1.23309	0.00312192	0.0153964
LOC_Os08g42690	Similar to Ankyrin repeat domain-containing protein 2.	165.95	70.5716	2.35151	1.23359	0.000169417	0.00132864
LOC_Os07g47970	Conserved hypothetical protein.	451.268	191.797	2.35283	1.2344	1.41373e-07	2.67907e-06
LOC_Os10g01134	Peptidase S10, serine carboxypeptidase family protein.	322.622	137.102	2.35315	1.23459	7.85594e-06	9.38002e-05
LOC_Os08g39140	Similar to Heat shock protein 82.	6823.93	2898.13	2.3546	1.23548	2.43475e-10	8.5295e-09
LOC_Os03g17260	Conserved hypothetical protein.	90.6395	38.4939	2.35465	1.23551	0.000207623	0.00157491
LOC_Os03g10930	Ribosomal protein/NADH dehydrogenase domain domain containing protein.	341.761	145.142	2.35466	1.23552	5.28501e-07	8.49869e-06
LOC_Os02g10110	Protein kinase, catalytic domain domain containing protein.	58.5494	24.8494	2.35617	1.23644	0.00295013	0.0147319
LOC_Os02g01520	IQ calmodulin-binding region domain containing protein.	4438.87	1883.23	2.35705	1.23698	8.0737e-05	0.000703235
LOC_Os05g33690	Leucine-rich repeat, N-terminal domain containing protein.	3437.63	1457.96	2.35784	1.23746	3.95949e-10	1.30919e-08
LOC_Os07g37240	Similar to Chlorophyll a/b-binding protein CP29 precursor.	4768.27	2021.99	2.35821	1.23769	2.58162e-08	5.74919e-07
LOC_Os06g50000	Complex 1 LYR protein family protein.	1109.25	470.356	2.35832	1.23776	3.90748e-06	5.04119e-05
LOC_Os07g07719	40S ribosomal protein S18.	144.309	61.1832	2.35863	1.23795	0.00018484	0.00142809
LOC_Os01g43844	Cytochrome P450.	1493.94	633.233	2.35923	1.23832	1.21793e-08	2.90915e-07
LOC_Os07g14270	Similar to Calreticulin (Fragment).	10039.8	4254.7	2.35971	1.23861	1.90331e-10	6.88141e-09
LOC_Os05g44070	Similar to Ras-related protein RIC2.	401.738	170.207	2.36029	1.23896	6.16556e-06	7.59961e-05
LOC_Os01g73160	Similar to 40S ribosomal protein S10-1.	1710.52	724.447	2.36113	1.23948	1.29649e-09	3.88373e-08
LOC_Os01g22000	Conserved hypothetical protein.	176.379	74.6918	2.36143	1.23966	2.49394e-05	0.000255528
LOC_Os03g18430	Serine/threonine protein kinase domain containing protein.	1418.36	600.336	2.3626	1.24038	2.5635e-09	7.10538e-08
LOC_Os05g01140	SAM dependent carboxyl methyltransferase family protein.	2732.56	1156.51	2.36277	1.24048	4.00332e-09	1.0723e-07
LOC_Os03g14840	Similar to WAG1	281.188	119.002	2.3629	1.24056	0.00959047	0.0388264
LOC_Os09g39220	Similar to Delta(14)-sterol reductase (EC 1.3.1.70) (C-14 sterol reductase) (Sterol C14-reductase) (FACKEL protein).	158.579	67.0783	2.36408	1.24128	1.75104e-05	0.000188392
LOC_Os05g14310	Conserved hypothetical protein.	33.9503	14.3281	2.36949	1.24458	0.00975935	0.0393609
LOC_Os09g33920	Similar to predicted protein.	263.38	111.146	2.36967	1.24468	1.11092e-06	1.63677e-05
LOC_Os03g06290	Similar to PA domain containing protein, expressed.	349.832	147.624	2.36975	1.24474	1.6812e-06	2.37739e-05
LOC_Os09g37006	Similar to Ribonuclease P.	241.782	102.022	2.36989	1.24482	2.50191e-07	4.42533e-06
LOC_Os01g01940	Conserved hypothetical protein.	453.074	191.156	2.37018	1.245	0.00223545	0.0117161
LOC_Os05g50960	Pectin lyase fold/virulence factor domain containing protein.	251.028	105.871	2.37108	1.24555	1.95316e-05	0.000207174
LOC_Os07g02200	Cupredoxin domain containing protein.	14354.7	6051.39	2.37213	1.24618	3.70727e-07	6.26282e-06
LOC_Os09g34310	Conserved hypothetical protein.	555.888	234.321	2.37234	1.24631	0.00034102	0.00239803
LOC_Os02g37309	Conserved hypothetical protein.	49.9721	21.0503	2.37394	1.24728	0.0031678	0.0155801
LOC_Os09g38030	Similar to UTP--glucose-1-phosphate uridylyltransferase (EC 2.7.7.9) (UDP-glucose pyrophosphorylase) (UDPGP) (UGPase).	10327.4	4349	2.37465	1.24772	1.63403e-10	5.97967e-09
LOC_Os03g55090	Similar to Phosphorylase (Fragment).	2530.33	1065.52	2.37474	1.24777	4.59052e-10	1.50134e-08
LOC_Os10g41390	Protein kinase, core domain containing protein.	184.493	77.6714	2.3753	1.24811	5.36847e-07	8.61245e-06
LOC_Os01g68570	Conserved hypothetical protein.	333.075	140.195	2.37579	1.24841	9.95924e-08	1.95574e-06
LOC_Os03g31134	Similar to 40S ribosomal protein S19-3.	8834.37	3717.64	2.37634	1.24874	1.35935e-10	5.022e-09
LOC_Os05g28290	Similar to Atranbp1b protein.	3442.86	1447.47	2.37854	1.25008	3.77786e-10	1.25836e-08
LOC_Os03g54890	Similar to 60S ribosomal protein L13a-4.	11366.4	4775.71	2.38004	1.25099	1.1157e-10	4.21972e-09
LOC_Os03g56300	Similar to NADH-ubiquinone oxidoreductase subunit 8 (EC 1.6.5.3).	803.923	337.503	2.38198	1.25216	1.06036e-07	2.07027e-06
LOC_Os09g28390	Cytochrome P450 family protein.	38.8422	16.2956	2.3836	1.25314	0.00329529	0.0160844
LOC_Os03g59310	Similar to 40S ribosomal protein S2 (Fragment).	5443.35	2283.39	2.38389	1.25332	1.66973e-10	6.10208e-09
LOC_Os03g06510	Similar to Viral A-type inclusion protein repeat containing protein, expressed.	1830.92	767.76	2.38476	1.25384	4.05284e-10	1.33355e-08
LOC_Os01g17320	DNA-binding protein.	191.284	80.2092	2.38481	1.25387	1.15828e-06	1.70191e-05
LOC_Os02g01030	Similar to HSP associated protein like.	3232.56	1355.21	2.38528	1.25416	2.20527e-10	7.83937e-09
LOC_Os11g10750	Peptidase S10, serine carboxypeptidase family protein.	94.9825	39.812	2.38578	1.25446	2.69295e-05	0.000273742
LOC_Os01g74170	Hypothetical conserved gene.	109.272	45.7788	2.38696	1.25517	1.06193e-05	0.000121338
LOC_Os03g11710	Conserved hypothetical protein.	170.161	71.2702	2.38754	1.25553	0.00297904	0.0148462
LOC_Os02g29400	Mitochondrial import receptor, TOM9-2 subunit, plant domain containing protein.	719.923	301.448	2.38822	1.25593	1.48473e-08	3.49927e-07
LOC_Os04g39280	Similar to OSIGBa0128P10.4 protein.	202.905	84.9563	2.38834	1.25601	5.65393e-07	9.01167e-06
LOC_Os01g46400	Protein of unknown function DUF231, plant domain containing protein.	5578.1	2335.3	2.3886	1.25617	2.14799e-10	7.67381e-09
LOC_Os05g41110	Similar to 60S ribosomal protein L30.	2258.48	945.108	2.38965	1.2568	6.20461e-06	7.64426e-05
LOC_Os06g04340	Protein of unknown function DUF3615 domain containing protein.	64.1299	26.817	2.39139	1.25785	0.000589436	0.0038223
LOC_Os11g10040	Mitochodrial transcription termination factor-related family protein.	46.2595	19.3395	2.39197	1.2582	0.00277002	0.0139948
LOC_Os03g17164	Conserved hypothetical protein.	66.6088	27.8291	2.39349	1.25912	0.000250465	0.0018426
LOC_Os03g21130	Similar to OSIGBa0103O01.10 protein.	49.3262	20.6084	2.3935	1.25912	0.00421489	0.01967
LOC_Os02g40490	Non-protein coding transcript.	67.8695	28.3427	2.39461	1.25979	0.000624539	0.00401722
LOC_Os06g27860	Hypothetical conserved gene.	139.393	58.2035	2.39493	1.25998	0.0074574	0.0315393
LOC_Os11g18830	Survival motor neuron interacting protein 1 family protein.	85.8096	35.8202	2.39557	1.26037	0.000130867	0.00106199
LOC_Os03g20500	Cyclin-like F-box domain containing protein.	2594.29	1082.94	2.39559	1.26038	5.80805e-10	1.85474e-08
LOC_Os04g46380	Conserved hypothetical protein.	52.451	21.8698	2.39833	1.26203	0.00467413	0.0214272
LOC_Os07g13160	Similar to cDNA clone:J023006M12, full insert sequence.	61.0167	25.4197	2.40037	1.26326	0.00134498	0.00763727
LOC_Os04g11790	Cyclin-like F-box domain containing protein.	128.302	53.4489	2.40047	1.26332	0.000282449	0.00203857
LOC_Os02g40440	Lipase, GDSL domain containing protein.	32.7244	13.6294	2.40101	1.26364	0.0074723	0.0315876
LOC_Os05g31000	Similar to Nascent polypeptide-associated complex alpha subunit-like protein 3 (NAC-alpha-like protein 3) (Alpha-NAC-like protein 3).	2928.94	1219.43	2.40189	1.26417	2.25777e-10	8.01317e-09
LOC_Os02g40880	Ribosomal protein L14 family protein.	2490.7	1036.85	2.40218	1.26434	3.02443e-10	1.03281e-08
LOC_Os06g11060	Conserved hypothetical protein.	387.339	161.181	2.40313	1.26491	0.0041628	0.0194662
LOC_Os04g58200	Similar to Protochlorophyllide reductase (EC 1.3.1.33) (PCR) (NADPH- protochlorophyllide oxidoreductase) (POR) (Fragment).	2031.94	845.447	2.40339	1.26507	6.34194e-10	2.011e-08
LOC_Os02g38029	Conserved hypothetical protein.	569.419	236.885	2.40378	1.2653	0.000626115	0.00402641
LOC_Os07g33997	Similar to 60S ribosomal protein L44.	2540.58	1056.38	2.40499	1.26603	4.67801e-07	7.68692e-06
LOC_Os03g56241	40S ribosomal protein S29.	419.623	174.441	2.40554	1.26636	1.77739e-05	0.000190924
LOC_Os03g58830	Similar to MYC1.	178.298	74.114	2.40572	1.26647	2.9723e-06	3.98593e-05
LOC_Os05g38520	Similar to 60S ribosomal protein L36-1.	4816.45	2000.02	2.4082	1.26795	2.67303e-10	9.20685e-09
LOC_Os08g41810	Similar to 60S ribosomal protein L17.	7554.99	3136.99	2.40836	1.26805	7.35139e-11	2.86028e-09
LOC_Os05g04680	Conserved hypothetical protein.	1354.1	562.027	2.40931	1.26862	8.90417e-09	2.18015e-07
LOC_Os06g39875	Similar to GTP-binding nuclear protein Ran1B (Fragment).	51.8361	21.4921	2.41187	1.27015	0.00190331	0.0102265
LOC_Os11g38610	Tetratricopeptide-like helical domain containing protein.	655.33	271.671	2.41222	1.27036	6.04553e-07	9.52374e-06
LOC_Os04g10460	Similar to OSIGBa0140C02.6 protein.	1853.49	768.119	2.41302	1.27084	2.68568e-09	7.43441e-08
LOC_Os01g52490	Similar to 40S ribosomal protein S19-like.	1836.84	761.091	2.41343	1.27108	6.00393e-10	1.91278e-08
LOC_Os12g02720	Protein of unknown function DUF567 family protein.	586.504	242.867	2.41492	1.27197	2.24262e-07	4.03523e-06
LOC_Os08g15030	Similar to Aspartate carbamoyltransferase 3, chloroplast precursor (EC 2.1.3.2) (Aspartate transcarbamylase 3) (ATCase 3).	100.606	41.6586	2.415	1.27202	5.59234e-05	0.000515455
LOC_Os05g42270	Phospholipid/glycerol acyltransferase domain containing protein.	433	179.18	2.41656	1.27295	1.53262e-07	2.88017e-06
LOC_Os11g30790	Conserved hypothetical protein.	119.574	49.4571	2.41773	1.27365	2.28224e-05	0.000236612
LOC_Os01g50940	Similar to Transcription factor ICE1 (Inducer of CBF expression 1) (Basic helix- loop-helix protein 116) (bHLH116) (AtbHLH116).	2948.61	1219.17	2.41854	1.27414	3.62689e-10	1.21404e-08
LOC_Os01g12650	Reticulon family protein.	4627.94	1913.33	2.41879	1.27429	1.27772e-10	4.77252e-09
LOC_Os08g05560	Zinc finger, RING/FYVE/PHD-type domain containing protein.	104.213	43.0484	2.42084	1.27551	0.00105194	0.00620892
LOC_Os07g33898	Similar to 60S ribosomal protein L44.	2573.3	1062.6	2.42171	1.27602	1.8844e-06	2.63174e-05
LOC_Os10g33210	Similar to Peptide transporter.	62.966	25.9975	2.422	1.2762	0.00470002	0.0215124
LOC_Os05g12380	Similar to A_IG002N01.14 protein.	1419	585.457	2.42375	1.27724	2.91055e-09	7.99368e-08
LOC_Os05g45140	Glucosyl transferase.	109.171	45.0235	2.42476	1.27784	0.000150115	0.00119523
LOC_Os01g53620	Conserved hypothetical protein.	159.758	65.8812	2.42495	1.27795	1.02489e-05	0.000117945
LOC_Os08g35710	Conserved hypothetical protein.	4224.36	1741.79	2.4253	1.27816	2.04347e-10	7.32941e-09
LOC_Os08g02250	IQ calmodulin-binding region domain containing protein.	1872.24	771.824	2.42574	1.27842	1.92316e-10	6.93466e-09
LOC_Os10g02100	Major facilitator superfamily, general substrate transporter domain containing protein.	112.895	46.4775	2.42904	1.28038	0.00214792	0.0113317
LOC_Os10g42230	Similar to AT-hook protein 1.	610.702	251.413	2.42907	1.28041	1.28246e-09	3.84595e-08
LOC_Os05g02900	Conserved hypothetical protein.	128.341	52.822	2.42969	1.28077	0.000824511	0.00505382
LOC_Os08g37456	2OG-Fe(II) oxygenase domain containing protein.	91.2932	37.5385	2.43199	1.28214	9.44599e-05	0.000805408
LOC_Os09g27940	Peptidase A1 domain containing protein.	86.9929	35.7635	2.43245	1.28241	0.0118931	0.0459963
LOC_Os11g47580	Chitinase (EC 3.2.1.14) III C10701-rice (EC 3.2.1.14) (Class III chitinase homologue (OsChib3H-a)H-).	68.4767	28.1501	2.43256	1.28247	0.00296293	0.0147873
LOC_Os03g21970	Basic helix-loop-helix dimerisation region bHLH domain containing protein.	964.795	395.85	2.43728	1.28527	7.62271e-07	1.17153e-05
LOC_Os02g06760	Hypothetical protein.	1784.54	732.136	2.43744	1.28537	2.54021e-10	8.84177e-09
LOC_Os10g32870	Ribosomal protein L11 family protein.	125.878	51.6173	2.43867	1.2861	0.00155778	0.00864442
LOC_Os08g28710	Similar to Receptor kinase-like protein.	500.889	205.234	2.44057	1.28722	8.63161e-07	1.30949e-05
LOC_Os02g33705	Expressed protein.	420.749	172.273	2.44234	1.28826	2.49253e-08	5.58294e-07
LOC_Os01g67300	Conserved hypothetical protein.	41.967	17.1793	2.44288	1.28858	0.00261541	0.0133481
LOC_Os01g62584	Conserved hypothetical protein.	88.8259	36.3338	2.44472	1.28967	0.000490845	0.00327494
LOC_Os01g42024	Hypothetical protein.	57.9849	23.6523	2.45156	1.2937	0.00362077	0.0173756
LOC_Os02g09380	Conserved hypothetical protein.	183.221	74.7068	2.45253	1.29427	1.30878e-05	0.000145341
LOC_Os02g55130	Similar to Serine carboxypeptidase II precursor (EC 3.4.16.6) (Carboxypeptidase D) (Bri1 suppressor 1) [Contains: Serine carboxypeptidase II chain A	88.8143	36.1978	2.45358	1.29489	3.74219e-05	0.000367434
LOC_Os04g49860	Similar to emb2411 (embryo defective 2411)	30.8022	12.5531	2.45375	1.29499	0.00300518	0.0149486
LOC_Os07g31310	Pentatricopeptide repeat domain containing protein.	80.7743	32.9047	2.45479	1.2956	0.00166394	0.00914542
LOC_Os10g29180	Similar to BTB/POZ domain containing protein, expressed.	223.389	90.9949	2.45497	1.2957	7.99944e-06	9.53035e-05
LOC_Os03g10340	40S ribosomal protein S3a (CYC07 protein).	8928.1	3633.63	2.45708	1.29694	2.62473e-11	1.1123e-09
LOC_Os01g32380	Ferritin/ribonucleotide reductase-like family protein.	152.294	61.9385	2.4588	1.29795	0.00050729	0.0033728
LOC_Os10g36650	Similar to actin.	7520.31	3057.4	2.45971	1.29849	6.7333e-07	1.04973e-05
LOC_Os02g01280	Similar to RuBisCO subunit binding-protein beta subunit, chloroplast (60 kDa chaperonin beta subunit) (CPN-60 beta) (Fragment).	1557.6	633.082	2.46034	1.29886	3.90664e-10	1.29488e-08
LOC_Os03g17690	Similar to L-ascorbate peroxidase.	15972.5	6490.61	2.46087	1.29917	1.95364e-11	8.47831e-10
LOC_Os01g55350	Similar to Phosphoenolpyruvate carboxylase, housekeeping isozyme (EC 4.1.1.31) (PEPCase).	254.71	103.476	2.46153	1.29955	7.93707e-07	1.2157e-05
LOC_Os03g04240	Glutathione S-transferase GSTF15.	3428.76	1392.85	2.46168	1.29964	0.000149137	0.00118853
LOC_Os07g23244	Ribosomal protein L25/L23 domain containing protein.	802.917	326.048	2.46257	1.30016	2.14679e-09	6.04943e-08
LOC_Os04g45000	Similar to OSIGBa0125M19.13 protein.	25.9336	10.5289	2.46309	1.30047	0.00417707	0.0195239
LOC_Os08g33820	Similar to LHC I type IV chlorophyll binding protein (Fragment).	3861.71	1567.61	2.46343	1.30067	1.29011e-10	4.80553e-09
LOC_Os04g59190	Haem peroxidase, plant/fungal/bacterial family protein.	40629.7	16490.5	2.46382	1.3009	1.64838e-11	7.25823e-10
LOC_Os02g37060	Similar to photosystem II 5 kD protein.	218.381	88.6346	2.46384	1.30091	8.55075e-05	0.00073861
LOC_Os02g49140	Similar to Alpha galactosyltransferase (Fragment).	384.455	155.913	2.46583	1.30207	0.000763846	0.00474208
LOC_Os10g42540	Similar to NADH-ubiquinone oxidoreductase-related.	6324.53	2564.75	2.46595	1.30214	7.22915e-11	2.81677e-09
LOC_Os06g28970	Similar to Pherophorin-S precursor.	345.797	140.188	2.46667	1.30257	0.00528683	0.0237032
LOC_Os03g21040	Ricin B-related lectin domain containing protein.	38699.7	15684.4	2.4674	1.30299	1.33555e-11	5.95826e-10
LOC_Os08g36920	Similar to AP2 domain containing protein RAP2.6 (Fragment).	576.183	233.471	2.4679	1.30328	0.000436865	0.0029598
LOC_Os03g04220	Similar to Glutathione S-transferase GSTF14 (Fragment).	7002.18	2837.3	2.4679	1.30328	0.00134237	0.00762553
LOC_Os01g03030	Alanyl-tRNA synthetase, class IIc family protein.	113.479	45.9639	2.46888	1.30386	5.80869e-05	0.000533267
LOC_Os04g51630	Similar to 60S ribosomal protein L7-2.	1789.39	724.243	2.47071	1.30492	5.23597e-08	1.09237e-06
LOC_Os01g72710	Protein of unknown function DUF3411 domain containing protein.	233.734	94.594	2.47092	1.30505	0.00089084	0.00539607
LOC_Os08g15236	Uncharacterized protein ycf68.	129.548	52.3801	2.47322	1.30639	0.00128786	0.00737006
LOC_Os05g38580	Ribosomal protein L17 family protein.	72.7731	29.419	2.47368	1.30666	0.000588639	0.00382079
LOC_Os05g32420	Conserved hypothetical protein.	83.872	33.8602	2.47701	1.3086	0.000508187	0.00337793
LOC_Os08g02340	Similar to 60S acidic ribosomal protein P1 (L12).	3777.15	1524.69	2.47733	1.30879	5.81706e-06	7.21603e-05
LOC_Os02g36830	Cytokinin-O-glucosyltransferase 2.	528.547	213.184	2.4793	1.30993	1.02597e-06	1.52991e-05
LOC_Os05g28750	Similar to Ribosomal protein L29.	728.029	293.514	2.48039	1.31057	6.46852e-09	1.64168e-07
LOC_Os01g68524	Nucleotide-binding, alpha-beta plait domain containing protein.	155.415	62.6447	2.4809	1.31086	9.70899e-06	0.000112599
LOC_Os07g19210	Hypothetical conserved gene.	77.1005	31.0731	2.48126	1.31108	0.00711726	0.0302615
LOC_Os06g29490	Conserved hypothetical protein.	138.821	55.9225	2.48239	1.31173	5.81994e-05	0.000533889
LOC_Os05g48030	Similar to Anti-silencing protein-like (Anti-silencing function 1b) (Anti- silencing factor 1-like protein).	1654.15	665.798	2.48447	1.31294	3.09062e-10	1.05143e-08
LOC_Os07g34580	Similar to Xyloglucan endotransglucosylase/hydrolase 1.	1863.48	749.221	2.48722	1.31454	6.49405e-10	2.05203e-08
LOC_Os04g39570	Similar to WRKY10 (WRKY transcription factor 35).	68.465	27.5232	2.48754	1.31472	0.000162326	0.00127933
LOC_Os09g08890	Mitochondrial 60S ribosomal protein L5.	62.873	25.2271	2.49228	1.31747	0.000312324	0.00222689
LOC_Os03g07100	Similar to Non-specific lipid-transfer protein.	910.538	365.113	2.49386	1.31838	0.000924393	0.00556526
LOC_Os03g14080	Similar to AUX1-like protein.	37.6434	15.0909	2.49444	1.31872	0.000832071	0.00509017
LOC_Os02g35230	Conserved hypothetical protein.	104.914	42.0363	2.49579	1.31949	4.67683e-06	5.93479e-05
LOC_Os02g33140	Similar to 40S ribosomal protein S14 (Clone MCH2).	1272.87	509.87	2.49646	1.31988	4.78094e-05	0.000450637
LOC_Os11g27400	Glycoside hydrolase, family 18 protein.	529.317	211.892	2.49805	1.3208	7.54244e-07	1.16117e-05
LOC_Os03g49610	Similar to Beta-glucosidase.	5311.22	2124.58	2.49989	1.32186	2.95649e-11	1.23552e-09
LOC_Os05g43940	Similar to O-methyltransferase ZRP4 (EC 2.1.1.-) (OMT).	243.665	97.4603	2.50015	1.32201	8.05848e-05	0.000702361
LOC_Os02g53690	Transcription activator, Gibberellin (GA)-induced stem elongation	160.926	64.363	2.50029	1.32209	0.000112963	0.000941511
LOC_Os09g34960	Similar to HMG-CoA synthase.	1115.52	445.975	2.50131	1.32269	4.47458e-09	1.18447e-07
LOC_Os10g42860	Similar to ribosomal protein L35 containing protein.	1696.96	678.321	2.5017	1.32291	1.623e-05	0.000175593
LOC_Os12g29670	Conserved hypothetical protein.	78.9839	31.5716	2.50174	1.32293	0.000726006	0.00455098
LOC_Os04g38810	Actin-binding FH2 domain containing protein.	509.984	203.588	2.50498	1.3248	2.88934e-09	7.94347e-08
LOC_Os01g10850	Similar to Class III peroxidase GvPx2b (Fragment).	4814.24	1921.8	2.50507	1.32485	3.68483e-11	1.51419e-09
LOC_Os03g42799	Conserved hypothetical protein.	2965.28	1183.69	2.50511	1.32487	3.18963e-11	1.32072e-09
LOC_Os08g03520	Similar to Cold shock protein-1.	6160.16	2458.59	2.50556	1.32513	2.53513e-10	8.83544e-09
LOC_Os04g56180	Similar to Peroxidase precursor (EC 1.11.1.7).	97.4459	38.864	2.50735	1.32616	0.00623097	0.0270799
LOC_Os10g28350	Similar to SIPL.	259.072	103.291	2.50817	1.32664	6.82199e-07	1.06172e-05
LOC_Os03g08790	Radc1.	20670.9	8235.4	2.51001	1.32769	8.18606e-12	3.75726e-10
LOC_Os08g37345	Protein of unknown function DUF296 domain containing protein.	135.004	53.7699	2.51077	1.32813	0.000186695	0.00144037
LOC_Os07g13950	Similar to Mitochondrial import inner membrane translocase subunit Tim10.	73.3918	29.2264	2.51115	1.32835	0.00135739	0.00769701
LOC_Os01g41550	Peptidase A1 domain containing protein.	1194.5	475.64	2.51136	1.32847	2.68136e-10	9.21463e-09
LOC_Os06g35730	Similar to 60S ribosomal protein L11.	852.221	339.342	2.51139	1.32849	2.02734e-09	5.7729e-08
LOC_Os05g01262	Translocon-associated beta family protein.	1740.45	692.857	2.512	1.32883	1.19519e-10	4.50148e-09
LOC_Os03g37411	Multi antimicrobial extrusion protein MatE family protein.	72.7537	28.9129	2.5163	1.33131	0.000583791	0.00379478
LOC_Os05g39310	Similar to Pyruvate decarboxylase (Fragment).	670.952	266.433	2.51828	1.33244	6.77031e-05	0.000606083
LOC_Os03g40180	Similar to Ribosomal protein L15.	5883.01	2335.24	2.51923	1.33298	1.0877e-11	4.92556e-10
LOC_Os11g42030	Protein of unknown function DUF594 family protein.	1069.07	424.306	2.51957	1.33318	6.29301e-09	1.60466e-07
LOC_Os04g55710	Similar to OSIGBa0113E10.3 protein.	83.8913	33.2899	2.52002	1.33344	0.00160458	0.00887136
LOC_Os03g04590	Similar to Ribosomal Pr 117 (Fragment).	1640.07	650.314	2.52197	1.33455	6.35491e-09	1.61892e-07
LOC_Os11g41920	Conserved hypothetical protein.	24.6495	9.76604	2.524	1.33571	0.0111687	0.0437572
LOC_Os08g30719	Conserved hypothetical protein.	184.98	73.2303	2.526	1.33686	0.00129452	0.00739882
LOC_Os03g55400	Conserved hypothetical protein.	43.7574	17.3153	2.5271	1.33748	0.000461067	0.00309665
LOC_Os07g31720	C2 calcium-dependent membrane targeting domain containing protein.	1011.72	400.313	2.52732	1.33761	3.42672e-06	4.49374e-05
LOC_Os12g36220	Similar to CI2C.	3275.94	1295.78	2.52816	1.33809	0.000347969	0.00243741
LOC_Os08g33460	NADH-ubiquinone oxidoreductase, 21kDa subunit, N-terminal domain containing protein.	4913.83	1943.38	2.5285	1.33828	1.56283e-11	6.91526e-10
LOC_Os06g09820	RmlC-like jelly roll fold domain containing protein.	152.364	60.2353	2.52948	1.33884	5.47935e-05	0.000506788
LOC_Os07g12610	Cyclin-like F-box domain containing protein.	63.5111	25.1062	2.5297	1.33896	0.00053578	0.00354049
LOC_Os10g38940	Similar to Beta-ring hydroxylase (Fragment).	270.747	107.019	2.5299	1.33908	1.10893e-05	0.0001257
LOC_Os01g13140	WD40 repeat domain containing protein.	76.5244	30.246	2.53006	1.33917	0.0010311	0.00611124
LOC_Os11g05290	Stress responsive alpha-beta barrel domain containing protein.	10593.5	4186.9	2.53015	1.33922	1.02216e-09	3.1277e-08
LOC_Os03g04750	60S ribosomal protein L21.	3741.1	1477.44	2.53215	1.34036	5.78013e-07	9.19119e-06
LOC_Os02g21080	Similar to DC2 protein.	5677.91	2242.16	2.53234	1.34047	0.00019502	0.0014948
LOC_Os03g08450	Eukaryotic translation initiation factor 3 subunit 12 (eIF-3 p25) (eIF3k).	1612.06	636.485	2.53276	1.34071	0.000552554	0.0036248
LOC_Os09g32320	Protein of unknown function DUF246, plant family protein.	2170.46	856.353	2.53454	1.34173	5.11314e-11	2.04224e-09
LOC_Os02g02524	Similar to MIR-interacting saposin-like protein.	190.008	74.941	2.53543	1.34223	6.71863e-06	8.16976e-05
LOC_Os05g40420	Similar to 2,3-bisphosphoglycerate-independent phosphoglycerate mutase (EC 5.4.2.1) (Phosphoglyceromutase) (BPG-independent PGAM) (PGAM-I).	1918.53	756.563	2.53585	1.34247	4.82868e-07	7.87922e-06
LOC_Os03g01320	Similar to QLTG-3-1 protein.	150477	59315.3	2.5369	1.34307	3.44662e-12	1.67266e-10
LOC_Os12g39100	Conserved hypothetical protein.	264.629	104.311	2.53693	1.34308	4.96308e-08	1.04025e-06
LOC_Os10g33050	Hypothetical protein.	257.974	101.645	2.538	1.34369	6.25087e-05	0.000566718
LOC_Os04g28250	Proteinase inhibitor I25, cystatin domain containing protein.	2247.72	885.376	2.53872	1.3441	2.62698e-10	9.07379e-09
LOC_Os01g61380	Similar to Malate dehydrogenase precursor (EC 1.1.1.37).	827.273	325.848	2.53883	1.34416	1.60127e-09	4.66262e-08
LOC_Os05g51620	Invasin/intimin cell-adhesion domain containing protein.	1087.52	428.29	2.53921	1.34438	1.17289e-09	3.54089e-08
LOC_Os08g37290	Helix-loop-helix DNA-binding domain containing protein.	69.1148	27.2022	2.54078	1.34527	5.17592e-05	0.00048216
LOC_Os05g49890	Similar to GTP-binding nuclear protein Ran1B (Fragment).	5570.84	2191.73	2.54176	1.34583	4.31139e-06	5.51596e-05
LOC_Os07g40150	Protein of unknown function DUF620 family protein.	627.903	246.965	2.54248	1.34624	7.32634e-10	2.30694e-08
LOC_Os07g46840	Short-chain dehydrogenase/reductase SDR domain containing protein.	390.418	153.504	2.54338	1.34675	2.29929e-07	4.12077e-06
LOC_Os12g42250	Similar to Drought and salt tolerance protein.	579.234	227.569	2.54532	1.34785	1.67244e-07	3.10629e-06
LOC_Os01g62420	Similar to Triosephosphate isomerase, cytosolic (EC 5.3.1.1) (TIM) (Triose- phosphate isomerase).	562.547	220.861	2.54706	1.34883	3.7598e-07	6.33968e-06
LOC_Os07g36870	Similar to OSIGBa0107A02.1 protein.	205.998	80.5944	2.55599	1.35388	9.84578e-07	1.47306e-05
LOC_Os03g43400	Similar to Auxin-responsive protein IAA11.	84.4713	33.0406	2.55659	1.35422	0.00277124	0.0139983
LOC_Os06g41700	Similar to Alpha-expansin OsEXPA16 (Fragment).	1024.61	400.589	2.55775	1.35487	6.72157e-10	2.11898e-08
LOC_Os02g08330	Uncharacterized conserved protein UCP015417, vWA domain containing protein.	46.9016	18.3274	2.5591	1.35564	0.000710661	0.00447088
LOC_Os02g17370	Conserved hypothetical protein.	60.4251	23.5881	2.56168	1.35709	0.000413643	0.00282437
LOC_Os08g41300	Similar to 60S ribosomal protein L32.	9475.24	3698.51	2.56191	1.35722	3.32494e-12	1.62088e-10
LOC_Os05g42330	Similar to Secretory carrier membrane protein.	10581.1	4129.55	2.56228	1.35743	6.00272e-08	1.23803e-06
LOC_Os05g29010	Similar to DNA primase.	68.4418	26.6886	2.56446	1.35865	3.88761e-05	0.000378965
LOC_Os03g41050	Hypothetical conserved gene.	232.601	90.4738	2.57092	1.36229	2.91059e-07	5.06222e-06
LOC_Os07g42170	Similar to 60S ribosomal protein L27a-3.	1244.26	483.729	2.57222	1.36302	1.12201e-10	4.23765e-09
LOC_Os04g35420	Similar to RECQ4A	86.9192	33.7884	2.57246	1.36315	6.98522e-06	8.44464e-05
LOC_Os07g15370	Similar to OsNramp1 (Integral membrane protein).	6247.6	2427.85	2.57331	1.36362	1.08463e-11	4.91989e-10
LOC_Os08g09790	Conserved hypothetical protein.	529.332	205.691	2.57343	1.36369	2.74709e-08	6.08765e-07
LOC_Os06g05880	Similar to Profilin-2.	37809	14672.6	2.57684	1.3656	2.73809e-06	3.70367e-05
LOC_Os05g37800	Uncharacterised protein family UPF0503 domain containing protein.	149.858	58.1469	2.57723	1.36582	2.46461e-07	4.36791e-06
LOC_Os03g25930	emp24/gp25L/p24 family protein.	127.053	49.2645	2.579	1.36681	2.56246e-05	0.000261855
LOC_Os01g12440	Similar to DNA binding protein-like protein.	953.367	369.588	2.57954	1.36711	1.74485e-10	6.32537e-09
LOC_Os10g08780	Conserved hypothetical protein.	509.609	197.53	2.57991	1.36732	0.000266556	0.00193729
LOC_Os01g11340	Cytochrome P450 family protein.	2958.97	1146.23	2.58149	1.3682	2.62877e-11	1.1123e-09
LOC_Os12g02840	Cation/H exchanger domain containing protein.	76.474	29.6116	2.58257	1.36881	0.00384151	0.0182377
LOC_Os11g39280	NB-ARC domain containing protein.	88.2227	34.1169	2.58589	1.37066	5.14096e-05	0.000479398
LOC_Os11g05780	Protein of unknown function DUF623, plant domain containing protein.	670.547	259.299	2.586	1.37072	1.06744e-05	0.000121814
LOC_Os06g35490	Similar to peroxidase 52.	79.5911	30.7521	2.58815	1.37192	0.00105754	0.00623792
LOC_Os05g46950	Hypothetical protein.	656.591	253.566	2.58943	1.37263	6.1607e-10	1.95812e-08
LOC_Os11g06880	Similar to Long-chain-fatty-acid--CoA ligase 4 (EC 6.2.1.3) (Long-chain acyl-CoA synthetase 4) (LACS 4).	233.749	90.2321	2.59054	1.37325	2.13309e-07	3.86899e-06
LOC_Os01g10690	DNA polymerase subunit Cdc27 domain containing protein.	92.5423	35.6993	2.59227	1.37422	6.04468e-06	7.4676e-05
LOC_Os09g31180	Similar to 60S ribosomal protein L9 (Gibberellin-regulated protein GA).	12593.6	4855.58	2.59363	1.37497	1.54329e-12	8.05246e-11
LOC_Os08g09170	Conserved hypothetical protein.	512.629	197.387	2.59708	1.37689	3.5101e-10	1.17786e-08
LOC_Os08g35090	Similar to Subtilisin-like serine protease.	1003.69	386.454	2.59717	1.37694	3.11359e-11	1.29319e-09
LOC_Os02g48730	Similar to Rho GDP-dissociation inhibitor 1 (Rho GDI-1) (AtRhoGDI1).	585.372	225.352	2.59759	1.37717	7.89141e-09	1.94981e-07
LOC_Os02g56130	Proliferating cell nuclear antigen (PCNA) (Cyclin).	745.238	286.863	2.59789	1.37734	4.79303e-11	1.93148e-09
LOC_Os03g22600	NPH3 domain containing protein.	104.824	40.318	2.59994	1.37848	0.000806437	0.00495987
LOC_Os12g03650	Similar to Resistance protein candidate (Fragment).	123.364	47.3612	2.60475	1.38114	0.000234803	0.00174803
LOC_Os02g38920	Similar to Glyceraldehyde-3-phosphate dehydrogenase, cytosolic 3 (EC 1.2.1.12).	8253.93	3167.98	2.60542	1.38152	1.9784e-11	8.56123e-10
LOC_Os09g39540	Similar to Ribosomal protein S25 (40S ribosomal 25S subunit).	3081.75	1181.62	2.60807	1.38298	5.55528e-12	2.61175e-10
LOC_Os01g16640	Similar to 26 proteasome complex subunit DSS1 (Deleted in split hand/split foot protein 1) (Split hand/foot deleted protein 1).	907.993	348.103	2.6084	1.38317	1.32372e-10	4.90373e-09
LOC_Os05g45740	Similar to hydrogen-transporting ATP synthase, rotational mechanism.	110.498	42.3573	2.60871	1.38334	0.00166868	0.00916032
LOC_Os02g47420	Rop nucleotide exchanger, PRONE domain containing protein.	1543.33	591.224	2.6104	1.38427	1.89509e-11	8.26393e-10
LOC_Os01g55190	Protein of unknown function DUF642 family protein.	1648.87	631.269	2.61199	1.38515	6.85069e-12	3.16042e-10
LOC_Os04g05700	Expessed protien.	235.633	90.1679	2.61327	1.38586	3.99428e-05	0.000386857
LOC_Os12g42610	Similar to Filamentous flower-like yabby protein (Fragment).	675.454	258.407	2.61391	1.38621	2.06023e-10	7.37976e-09
LOC_Os05g44340	Similar to Heat shock protein 101.	26.5329	10.1437	2.61571	1.3872	0.00664916	0.0285627
LOC_Os07g48030	Peroxidase.	965.425	368.825	2.61757	1.38823	2.11441e-09	5.97685e-08
LOC_Os06g02210	Nucleoside phosphorylase, family 1 domain containing protein.	1203.3	459.657	2.61782	1.38836	0.0055991	0.0248385
LOC_Os11g35090	Similar to Kinesin-like protein.	416.92	159.199	2.61886	1.38894	1.20038e-09	3.61985e-08
LOC_Os01g41710	Chlorophyll a-b binding protein 2, chloroplast precursor (LHCII type I CAB-2) (LHCP).	33086.3	12630.2	2.61962	1.38936	6.99096e-13	3.93073e-11
LOC_Os03g36910	Methyltransferase FkbM domain containing protein.	365.675	139.561	2.62019	1.38967	2.44191e-05	0.000251146
LOC_Os02g21660	Similar to Ribosomal protein L1.	2711.77	1034.42	2.62152	1.39041	4.42881e-12	2.11894e-10
LOC_Os11g40340	Expressed protein.	4045.14	1542.94	2.62171	1.39051	4.20504e-12	2.01544e-10
LOC_Os01g19694	Knotted1-type homeobox protein OSH6.	85.1521	32.4704	2.62245	1.39092	4.57503e-05	0.000434251
LOC_Os02g52860	Mitochondrial phosphate transporter.	8638.92	3292.77	2.62361	1.39155	1.28031e-12	6.79821e-11
LOC_Os01g55260	Similar to Katanin p60 ATPase-containing subunit A1 (EC 3.6.4.3) (Katanin p60 subunit A1) (p60 katanin). Splice isoform 2.	710.623	270.787	2.62429	1.39193	5.5177e-10	1.77458e-08
LOC_Os05g12150	Similar to Endo-beta-1,4-glucanase precursor (EC 3.2.1.4).	45.6447	17.3719	2.62749	1.39369	0.0017085	0.00933349
LOC_Os10g07290	Glycoside hydrolase, family 17 protein.	5088.24	1935.38	2.62906	1.39455	3.67817e-12	1.77549e-10
LOC_Os04g49260	Heavy metal transport/detoxification protein domain containing protein.	24.6805	9.38086	2.63095	1.39558	0.0107461	0.0423771
LOC_Os01g32890	Conserved hypothetical protein.	22.19	8.43294	2.63135	1.3958	0.00935801	0.0380503
LOC_Os04g41820	Similar to OSIGBa0159F11.9 protein.	115.981	44.0605	2.63232	1.39634	9.53363e-07	1.42952e-05
LOC_Os01g46070	Malate dehydrogenase.	8586.09	3260.94	2.63301	1.39671	1.26097e-12	6.71083e-11
LOC_Os07g07709	Similar to 40S ribosomal protein S18.	780.197	296.293	2.63319	1.39681	4.90305e-10	1.59393e-08
LOC_Os11g44920	Protein of unknown function DUF1645 family protein.	249.798	94.6808	2.63832	1.39962	1.70884e-08	3.96874e-07
LOC_Os05g08790	Ribosomal protein L5 domain containing protein.	199.386	75.5038	2.64074	1.40094	1.54746e-07	2.89601e-06
LOC_Os03g26650	Heavy metal transport/detoxification protein domain containing protein.	145.036	54.9104	2.64132	1.40126	3.4523e-07	5.88347e-06
LOC_Os02g07260	Similar to Phosphoglycerate kinase, cytosolic (EC 2.7.2.3).	7853.66	2969.57	2.64472	1.40311	9.30242e-13	5.07882e-11
LOC_Os04g42270	Nucleotide-binding, alpha-beta plait domain containing protein.	10058.2	3802.59	2.64509	1.40332	6.14845e-13	3.49057e-11
LOC_Os08g40820	Protein of unknown function DUF1666 family protein.	373.228	141.071	2.64567	1.40363	1.15713e-09	3.49972e-08
LOC_Os09g37740	Similar to 50S ribosomal protein-related.	35.7484	13.5086	2.64635	1.40401	0.00620196	0.0269754
LOC_Os05g48310	Ribosomal protein L35Ae family protein.	961.721	363.258	2.64748	1.40462	5.31779e-11	2.11152e-09
LOC_Os04g53360	Similar to OSIGBa0148A10.1 protein.	28.3737	10.714	2.64829	1.40506	0.00431914	0.0200725
LOC_Os06g49100	Leucine-rich repeat, plant specific containing protein.	5811.81	2194.23	2.64868	1.40527	0.000456716	0.00307276
LOC_Os01g63990	Alpha/beta hydrolase fold-1 domain containing protein.	792.631	298.888	2.65193	1.40704	1.68979e-09	4.89408e-08
LOC_Os09g32520	Ribosomal protein L32e family protein.	377.069	142.163	2.65237	1.40728	0.000669983	0.00425496
LOC_Os06g45590	Similar to Glyceraldehyde-3-phosphate dehydrogenase, cytosolic 3 (EC 1.2.1.12).	48.1042	18.1348	2.65259	1.4074	0.000220954	0.00166293
LOC_Os07g02810	Similar to Pectinesterase like protein.	2415.88	910.523	2.65328	1.40778	4.71136e-12	2.23831e-10
LOC_Os01g36240	Similar to Peroxidase 72 precursor (EC 1.11.1.7) (Atperox P72) (PRXR8) (ATP6a).	559.488	210.774	2.65444	1.40841	1.32605e-10	4.90567e-09
LOC_Os05g34980	Similar to Amino acid carrier (Fragment).	277.549	104.56	2.65445	1.40841	7.80881e-06	9.32786e-05
LOC_Os01g39600	Similar to predicted protein.	499.052	187.877	2.65626	1.4094	8.39713e-11	3.23463e-09
LOC_Os09g07830	Similar to Acetyl-CoA C-acetyltransferase.	1599.21	601.654	2.65802	1.41035	1.55644e-11	6.89824e-10
LOC_Os05g46470	Conserved hypothetical protein.	86.3354	32.4704	2.6589	1.41083	1.26904e-05	0.00014148
LOC_Os09g03750	Tetratricopeptide-like helical domain containing protein.	140.117	52.6936	2.65909	1.41093	0.000108442	0.000910297
LOC_Os07g47990	Similar to Peroxidase (EC 1.11.1.7).	436.194	163.976	2.66011	1.41149	2.73628e-07	4.80535e-06
LOC_Os04g38310	Similar to H0523F07.2 protein.	315.901	118.654	2.66237	1.41271	2.54133e-09	7.06562e-08
LOC_Os06g51320	Similar to Gibberellin-regulated protein 2 precursor.	1709.25	641.251	2.66549	1.4144	2.01728e-05	0.000212643
LOC_Os07g12320	WD40 repeat-like domain containing protein.	1065.16	399.456	2.66653	1.41496	0.000198113	0.00151337
LOC_Os12g06480	Hypothetical conserved gene.	62.9311	23.5956	2.66707	1.41526	2.08658e-05	0.00021918
LOC_Os01g69290	Conserved hypothetical protein.	846.153	317.03	2.669	1.4163	0.00884228	0.0362967
LOC_Os04g33400	Similar to H0321H01.9 protein.	45.0259	16.8659	2.66964	1.41665	0.0101483	0.0405453
LOC_Os07g46970	Similar to Short-chain dehydrogenase/reductase (Fragment).	55.5409	20.7935	2.67108	1.41742	0.0117395	0.0455059
LOC_Os01g52880	Similar to Too many mouths protein.	115.398	43.1843	2.67221	1.41803	0.00127774	0.00731682
LOC_Os09g39490	Similar to DNA polymerase epsilon subunit 3.	104.275	38.9358	2.67814	1.42123	3.54936e-06	4.6366e-05
LOC_Os06g03150	Protein of unknown function DUF594 domain containing protein.	41.9476	15.6612	2.67845	1.4214	0.00031605	0.00224577
LOC_Os03g05520	HR-like lesion-inducer family protein.	1391.25	519.092	2.68016	1.42232	6.55917e-12	3.03628e-10
LOC_Os09g38400	Non-protein coding transcript.	1272.25	474.518	2.68113	1.42284	4.51858e-12	2.1505e-10
LOC_Os09g39500	Similar to 60S ribosomal protein L40 (CEP52).	3749.49	1398.41	2.68126	1.42291	9.18989e-13	5.03301e-11
LOC_Os02g13560	Tonoplast monosaccharide transpoter, Vacuolar sugar transport	7554.09	2816.83	2.68177	1.42318	7.29503e-13	4.07318e-11
LOC_Os12g39980	Similar to Kinesin motor domain containing protein, expressed.	89.4912	33.3541	2.68306	1.42388	1.43981e-06	2.07064e-05
LOC_Os04g36780	Similar to OSIGBa0140O07.6 protein.	192.459	71.7046	2.68406	1.42442	4.43203e-08	9.39854e-07
LOC_Os08g23754	Similar to WRKY DNA binding domain containing protein, expressed.	46.8473	17.4361	2.68679	1.42589	0.00447002	0.0206586
LOC_Os12g40390	Hypothetical conserved gene.	63.5537	23.6523	2.68701	1.426	0.00448074	0.0206956
LOC_Os12g32380	40S ribosomal protein S29.	918.006	341.63	2.68713	1.42607	3.9509e-11	1.60646e-09
LOC_Os07g47140	Zinc finger, B-box domain containing protein.	25.9103	9.63765	2.68845	1.42677	0.0122753	0.047198
LOC_Os04g44290	Similar to OSIGBa0153E02-OSIGBa0093I20.13 protein.	204.266	75.9607	2.6891	1.42713	9.21686e-08	1.82451e-06
LOC_Os03g14690	Similar to T-cell immune regulator 1 transcript variant 3 (Fragment).	524.347	194.841	2.69115	1.42822	9.37227e-10	2.88083e-08
LOC_Os06g37070	Uncharacterised protein family UPF0197 domain containing protein.	637.192	236.749	2.69142	1.42837	3.70883e-10	1.23688e-08
LOC_Os03g61670	Similar to Calcium-binding protein precursor (Calreticulin).	379.408	140.894	2.69286	1.42914	1.46337e-08	3.45493e-07
LOC_Os01g54300	Similar to Mannan endo-1,4-beta-mannosidase 2.	1915.55	711.256	2.6932	1.42932	1.68395e-11	7.39083e-10
LOC_Os03g13450	Similar to predicted protein.	64.7292	24.0299	2.69369	1.42959	0.00130275	0.00743637
LOC_Os10g33080	Hypothetical conserved gene.	199.78	74.1215	2.6953	1.43045	4.03851e-06	5.19046e-05
LOC_Os12g06080	DNA-binding pseudobarrel domain domain containing protein.	765.425	283.975	2.6954	1.4305	7.69331e-10	2.40571e-08
LOC_Os10g27174	Similar to S28 ribosomal protein (Fragment).	2309.55	856.036	2.69796	1.43187	0.000318471	0.00225942
LOC_Os07g44630	Thymidylate kinase-like protein.	119.052	44.0681	2.70155	1.43379	1.27681e-05	0.000142113
LOC_Os06g14620	Ribonucleotide reductase, Chloroplast biogenesis	915.874	338.722	2.70391	1.43505	6.09111e-12	2.84883e-10
LOC_Os01g47400	Similar to (1-4)-beta-mannan endohydrolase-like protein.	3493.52	1291.62	2.70475	1.4355	9.6082e-13	5.21423e-11
LOC_Os03g51970	Growth-regulating factor 6.	91.266	33.7318	2.70564	1.43597	4.35093e-06	5.56032e-05
LOC_Os02g40690	Conserved hypothetical protein.	233.212	86.1686	2.70646	1.43641	1.35179e-06	1.95235e-05
LOC_Os02g45820	Zinc finger, Tim10/DDP-type family protein.	190.011	70.1864	2.70724	1.43682	1.77338e-06	2.48696e-05
LOC_Os05g36990	Protein of unknown function DUF623, plant domain containing protein.	1088.3	401.654	2.70955	1.43805	2.32945e-11	9.94978e-10
LOC_Os02g02500	Remorin, C-terminal region domain containing protein.	1214.76	448.222	2.71017	1.43839	1.70059e-06	2.4023e-05
LOC_Os01g13080	Similar to 60S acidic ribosomal protein P2-B (CaRP2B).	2516	927.461	2.71278	1.43977	1.33035e-12	7.05006e-11
LOC_Os01g52610	Uncharacterised protein family UPF0497, trans-membrane plant subgroup domain containing protein.	63.546	23.403	2.71529	1.44111	0.000541274	0.00357069
LOC_Os04g59150	Peroxidase (EC 1.11.1.7).	25316.6	9322.07	2.71577	1.44136	1.40765e-13	8.86491e-12
LOC_Os01g05010	Similar to Glycine-rich protein (Fragment).	379.969	139.674	2.72039	1.44382	1.07208e-09	3.27304e-08
LOC_Os03g02390	Similar to putaive mitochondrial inner membrane protein [Oryza sativa (japonica cultivar-group)].	1810.08	665.13	2.7214	1.44435	0.00784722	0.0329155
LOC_Os03g27310	Similar to Histone H3 (Fragment).	29698.5	10903.4	2.72378	1.44561	0.000357518	0.00249526
LOC_Os08g10510	Similar to Viroid RNA-binding protein (Fragment).	467.611	171.574	2.72542	1.44648	5.91359e-05	0.000540648
LOC_Os12g38120	Thaumatin, pathogenesis-related family protein.	4798.13	1759.7	2.72668	1.44714	1.54542e-08	3.62338e-07
LOC_Os01g57150	Similar to SR protein related family member.	206.06	75.5188	2.7286	1.44816	0.000407854	0.00278977
LOC_Os12g38140	Conserved hypothetical protein.	480.254	175.872	2.7307	1.44927	1.59453e-06	2.27502e-05
LOC_Os01g32560	Conserved hypothetical protein.	19.746	7.22823	2.73178	1.44984	0.0114715	0.0446398
LOC_Os02g41860	Similar to cDNA clone:001-039-E03, full insert sequence.	2939.83	1075.94	2.73234	1.45014	1.04353e-08	2.53443e-07
LOC_Os02g58210	Transcription factor jumonji domain containing protein.	64.8029	23.7089	2.73327	1.45063	1.77025e-05	0.000190308
LOC_Os01g56460	Mitochondrial glycoprotein family protein.	282.387	103.284	2.73409	1.45106	1.96694e-05	0.00020831
LOC_Os03g15240	Similar to Lectin-like receptor kinase 7	93.7411	34.2453	2.73734	1.45277	0.00628862	0.0272866
LOC_Os04g13150	Cyclin-like F-box domain containing protein.	83.2377	30.3744	2.74039	1.45438	0.00134243	0.00762553
LOC_Os12g05980	Similar to OSIGBa0134P10.11 protein.	610.223	222.365	2.74424	1.45641	2.29462e-09	6.41261e-08
LOC_Os06g47600	Similar to Thaumatin-like protein precursor.	5537.14	2015.7	2.747	1.45786	6.09e-08	1.25317e-06
LOC_Os03g55350	Similar to Subtilisin-like protease (Fragment).	5685.91	2069.2	2.74788	1.45832	9.49456e-14	6.15102e-12
LOC_Os12g05120	Similar to Leucine Rich Repeat family protein, expressed.	621.719	226.186	2.7487	1.45875	1.33434e-07	2.55004e-06
LOC_Os03g22700	Similar to transposon protein.	1927.48	700.995	2.74964	1.45924	1.56206e-12	8.13471e-11
LOC_Os03g22340	Similar to 60S ribosomal protein L22-2.	2210.05	802.636	2.75349	1.46126	7.5537e-13	4.20029e-11
LOC_Os02g09930	Similar to Cellulose synthase-like protein (Fragment).	10519.2	3819.65	2.75396	1.46151	1.2404e-13	7.8665e-12
LOC_Os07g47830	Similar to Pectin methylesterase isoform alpha (EC 3.1.1.11) (Fragment).	753.823	273.468	2.75653	1.46285	2.41654e-10	8.47669e-09
LOC_Os08g42750	Similar to Calcium-dependent protein kinase.	186.38	67.5919	2.75743	1.46333	0.00116347	0.00675244
LOC_Os01g59870	Similar to Bindin (Fragment).	713.257	258.506	2.75915	1.46423	4.84714e-07	7.89774e-06
LOC_Os05g32350	Zinc finger, RING/FYVE/PHD-type domain containing protein.	512.123	185.604	2.75923	1.46426	1.00601e-10	3.837e-09
LOC_Os05g07980	Domain of unknown function DUF632 domain containing protein.	480.512	173.927	2.76272	1.46609	4.69615e-09	1.23708e-07
LOC_Os01g55720	Similar to UPA24.	1224.47	443.147	2.76313	1.4663	3.19217e-12	1.56601e-10
LOC_Os05g50260	Similar to Polygalacturonase PG2.	389.068	140.701	2.7652	1.46739	6.77849e-09	1.70371e-07
LOC_Os03g43580	IQ calmodulin-binding region domain containing protein.	48.7539	17.6287	2.7656	1.46759	0.00384665	0.018259
LOC_Os07g46560	Similar to Ubiquitin ligase SINAT5 (EC 6.3.2.-) (Seven in absentia homolog 5). Splice isoform 2.	129.517	46.7909	2.76799	1.46884	0.00369251	0.0176666
LOC_Os01g04910	Kinase binding protein CGI-121 domain containing protein.	189.965	68.604	2.76901	1.46937	3.40142e-07	5.80771e-06
LOC_Os07g32480	Similar to ATP binding / protein kinase/ protein serine/threonine kinase.	106.112	38.3013	2.77046	1.47013	5.93447e-07	9.38699e-06
LOC_Os08g33920	Similar to 60S ribosomal protein L34.	748.514	270.054	2.77172	1.47078	7.18927e-08	1.45297e-06
LOC_Os12g24550	Similar to FU (FUSED)	270.84	97.702	2.7721	1.47098	5.72049e-10	1.8311e-08
LOC_Os07g36930	Conserved hypothetical protein.	65.4139	23.5881	2.77318	1.47154	1.53374e-05	0.000166668
LOC_Os06g11320	Similar to Cyclophilin-40 (Expressed protein).	108.518	39.0566	2.77847	1.47429	6.48938e-07	1.01579e-05
LOC_Os01g48910	Hypothetical protein.	138.779	49.9065	2.78077	1.47548	5.22296e-07	8.4089e-06
LOC_Os04g54610	Conserved hypothetical protein.	955.155	343.477	2.78084	1.47552	0.000172631	0.00134722
LOC_Os06g03099	Conserved hypothetical protein.	24.6844	8.8748	2.78141	1.47581	0.00525929	0.0236229
LOC_Os02g40410	Conserved hypothetical protein.	354.693	127.37	2.78474	1.47754	1.50229e-10	5.54251e-09
LOC_Os04g24520	NADH dehydrogenase [ubiquinone] (complex I), alpha subcomplex, subunit 2 domain containing protein.	585.523	209.74	2.79166	1.48113	5.77053e-10	1.84493e-08
LOC_Os10g19180	Zinc finger, DHHC-type domain containing protein.	161.646	57.8184	2.79575	1.48323	3.60619e-08	7.79998e-07
LOC_Os01g52514	Transcriptional factor B3 family protein.	784.657	280.583	2.79652	1.48363	3.83349e-09	1.03089e-07
LOC_Os03g06705	Similar to Beta-ketoacyl-CoA-synthase.	27.1594	9.70184	2.79941	1.48512	0.00212344	0.011231
LOC_Os08g01660	Similar to Protein mago nashi.	325.132	116.101	2.80042	1.48564	7.43246e-10	2.33764e-08
LOC_Os02g39000	Remorin, C-terminal region domain containing protein.	307.184	109.492	2.80553	1.48827	1.45177e-07	2.74156e-06
LOC_Os12g27470	Hypothetical conserved gene.	92.5385	32.9689	2.80684	1.48895	0.000758787	0.00471394
LOC_Os01g40120	Zinc finger, C2H2, LYAR-type domain containing protein.	38.8383	13.822	2.80989	1.49051	0.0054233	0.0241962
LOC_Os02g26404	Hypothetical protein.	400.898	142.669	2.80999	1.49056	0.00140746	0.00792886
LOC_Os10g19200	Similar to MFP1 attachment factor 1.	77.0811	27.3872	2.81449	1.49287	0.000578008	0.0037599
LOC_Os04g31730	Transcriptional factor B3 family protein.	53.062	18.8334	2.81744	1.49438	8.5628e-05	0.000739416
LOC_Os02g48360	Similar to Pyrophosphate--fructose 6-phosphate 1-phosphotransferase alpha subunit (EC 2.7.1.90) (PFP) (6-phosphofructokinase, pyrophosphate dependent) (Pyrophosphate-dependent 6-phosphofructose-1-kinase) (PPi-PFK).	1337.84	474.839	2.81747	1.4944	6.0893e-13	3.47154e-11
LOC_Os02g08190	Similar to DEM2.	337.282	119.708	2.81755	1.49444	6.11966e-05	0.000556856
LOC_Os10g32550	Similar to mitochondrial chaperonin-60.	853.609	302.944	2.81771	1.49452	1.77448e-12	9.1704e-11
LOC_Os01g67740	Similar to Chromosome assembly protein homolog.	153.594	54.4686	2.81986	1.49563	1.12317e-08	2.70599e-07
LOC_Os05g50120	Similar to Blast and wounding induced mitogen-activated protein kinase.	69.7336	24.7286	2.81996	1.49567	0.000109362	0.000915748
LOC_Os07g46540	Non-SMC condensin subunit, XCAP-D2/Cnd1 family protein.	210.929	74.756	2.82157	1.4965	1.4564e-09	4.29155e-08
LOC_Os04g54620	Conserved hypothetical protein.	9159.02	3245.32	2.82222	1.49683	4.06975e-14	2.76213e-12
LOC_Os01g55020	Conserved hypothetical protein.	127.761	45.2652	2.8225	1.49697	0.000238891	0.00177238
LOC_Os04g55159	Similar to Proline-rich-like protein.	32363.9	11439.1	2.82925	1.50042	1.58129e-14	1.14513e-12
LOC_Os01g10820	Similar to 60S ribosomal protein L11-2 (L16). Splice isoform 2.	1129.38	399.029	2.83031	1.50096	3.03523e-12	1.50351e-10
LOC_Os04g52800	Similar to H0114G12.1 protein.	549.503	194.022	2.83217	1.50191	1.3284e-06	1.92061e-05
LOC_Os05g33700	Four F5 protein family protein.	35.2033	12.4247	2.83333	1.5025	0.00726944	0.0308407
LOC_Os03g04970	Similar to mitochondrial chaperonin-60 [Oryza sativa (japonica cultivar-group)].	330.658	116.607	2.83566	1.50368	3.80979e-10	1.26588e-08
LOC_Os02g02890	Cyclophilin 2.	25662.4	9042.66	2.83792	1.50484	9.16872e-15	6.83991e-13
LOC_Os08g05530	Similar to Small nuclear ribonucleoprotein homolog.	116.028	40.8391	2.8411	1.50645	4.39301e-06	5.61145e-05
LOC_Os01g60670	Protein kinase, core domain containing protein.	661.262	232.659	2.84219	1.507	7.46933e-08	1.50274e-06
LOC_Os01g54630	Leucine-rich repeat domain containing protein.	90.655	31.8926	2.84251	1.50717	0.00704668	0.0300227
LOC_Os04g33460	Similar to H0321H01.10 protein.	992.67	348.874	2.84536	1.50861	1.26138e-12	6.71083e-11
LOC_Os09g36220	Signal transduction response regulator, receiver region domain containing protein.	2065.72	725.135	2.84874	1.51032	8.17301e-14	5.35896e-12
LOC_Os01g52100	Protein of unknown function DUF581 family protein.	176.418	61.8894	2.85054	1.51124	6.58282e-09	1.66601e-07
LOC_Os05g37160	Similar to Plastid division protein ftsZ1 precursor.	147.364	51.6664	2.85221	1.51208	1.35654e-07	2.58334e-06
LOC_Os04g46600	Zinc finger, FYVE/PHD-type domain containing protein.	252.351	88.4571	2.85281	1.51238	1.31629e-07	2.51732e-06
LOC_Os03g21090	Similar to Axi 1 (Auxin-independent growth promoter)-like protein.	96.251	33.7318	2.85342	1.51269	8.67922e-07	1.3145e-05
LOC_Os05g34790	Hypothetical conserved gene.	64.8106	22.6968	2.85549	1.51374	8.47207e-06	0.000100229
LOC_Os01g63950	Conserved hypothetical protein.	117.842	41.1451	2.86405	1.51806	3.086e-06	4.1086e-05
LOC_Os07g33860	Similar to 60S ribosomal protein L44.	204.169	71.206	2.8673	1.51969	1.94543e-06	2.70462e-05
LOC_Os05g50360	Similar to Anaphase promoting complex subunit 10 (APC10) (Cyclosome subunit 10).	62.3162	21.6847	2.87374	1.52293	5.41288e-05	0.000501645
LOC_Os01g07910	Flavoprotein pyridine nucleotide cytochrome reductase domain containing protein.	1009.94	351.276	2.87507	1.5236	3.19e-12	1.56601e-10
LOC_Os02g37694	Expressed protein.	75.2985	26.1901	2.87508	1.5236	0.00601818	0.0262943
LOC_Os08g06550	Similar to Acyl-CoA-binding protein.	1571.62	546.596	2.87529	1.52371	2.86333e-06	3.85574e-05
LOC_Os09g27890	Similar to LysM-domain GPI-anchored protein 1 precursor. Splice isoform 2.	3581.23	1245.51	2.8753	1.52371	1.24793e-11	5.59501e-10
LOC_Os11g02750	Protein of unknown function DUF567 family protein.	693.255	240.756	2.87949	1.52581	4.2145e-10	1.38506e-08
LOC_Os02g46100	Similar to RING-H2 finger protein ATL1B.	83.2416	28.9054	2.87979	1.52596	0.000140256	0.00112906
LOC_Os04g45480	Tetratricopeptide TPR-1 domain containing protein.	73.4151	25.4914	2.87999	1.52607	0.000116579	0.000967514
LOC_Os03g61019	Similar to Mitochondrial import inner membrane translocase subunit Tim10.	249.88	86.7463	2.88058	1.52636	2.19808e-08	4.99362e-07
LOC_Os01g53750	Glycoside hydrolase, family 17 protein.	732.871	254.2	2.88304	1.52759	5.07566e-09	1.32801e-07
LOC_Os05g49880	Similar to Malate dehydrogenase.	7441.04	2580.41	2.88366	1.5279	1.04943e-14	7.78591e-13
LOC_Os09g28690	Alpha/beta hydrolase fold-3 domain containing protein.	3940.15	1365.93	2.88458	1.52836	3.10519e-14	2.14512e-12
LOC_Os02g57540	Ribosomal protein L28e domain containing protein.	4868.96	1686.82	2.88647	1.52931	9.59711e-14	6.18057e-12
LOC_Os03g46600	Similar to acidic leucine-rich nuclear phosphoprotein 32 family member A.	218.436	75.6397	2.88784	1.52999	1.89866e-09	5.44657e-08
LOC_Os05g45050	Reticulon family protein.	270.84	93.7745	2.88821	1.53017	4.29556e-09	1.14155e-07
LOC_Os03g60620	Similar to Non-cell-autonomous heat shock cognate protein 70.	2135.27	738.806	2.89016	1.53115	3.41542e-14	2.35342e-12
LOC_Os01g52340	NB-ARC domain containing protein.	60.4677	20.9219	2.89017	1.53115	0.000458116	0.00307912
LOC_Os01g01350	Snf7 family protein.	146.169	50.541	2.89209	1.53211	7.30327e-06	8.78208e-05
LOC_Os03g04250	Similar to Glutathione S-transferase GST 9 (EC 2.5.1.18).	1338.84	462.845	2.89262	1.53238	0.000108637	0.000911107
LOC_Os03g01160	Similar to U-box domain containing protein, expressed.	74.6487	25.8049	2.89282	1.53247	2.78917e-06	3.76148e-05
LOC_Os12g06980	Similar to SAP domain containing protein, expressed.	225.686	77.9849	2.89397	1.53305	3.40796e-10	1.14759e-08
LOC_Os03g63400	Similar to Transcription factor homolog BTF3-like protein.	1267.16	437.758	2.89467	1.5334	5.04992e-13	2.93459e-11
LOC_Os01g21070	Similar to CEL4	157.314	54.3326	2.89539	1.53376	5.0973e-09	1.33238e-07
LOC_Os03g56782	Conserved hypothetical protein.	339.344	117.057	2.89897	1.53554	1.42786e-09	4.22583e-08
LOC_Os05g08010	Cyclin-like F-box domain containing protein.	270.747	93.3477	2.90042	1.53626	4.47656e-06	5.70204e-05
LOC_Os03g52300	Os03g0733332	64.1803	22.1266	2.9006	1.53635	2.12017e-05	0.000222019
LOC_Os01g09510	Similar to Acidic ribosomal protein P2a-4 (Fragment).	892.142	306.951	2.90647	1.53927	0.000402553	0.00276118
LOC_Os05g08460	Hypothetical conserved gene.	61.0438	20.9861	2.90878	1.54041	0.000663587	0.00421731
LOC_Os06g20370	Similar to 65kD microtubule associated protein.	4262.93	1464.08	2.91169	1.54186	6.65298e-15	5.03247e-13
LOC_Os07g09590	Similar to BHLH transcription factor (Fragment).	46.9093	16.103	2.91307	1.54254	0.000549434	0.00360993
LOC_Os02g10490	Similar to predicted protein.	140.024	48.0523	2.91399	1.543	4.40023e-08	9.33841e-07
LOC_Os01g44069	Six-hairpin glycosidase domain containing protein.	184.404	63.0941	2.92268	1.54729	1.08604e-09	3.30821e-08
LOC_Os08g12840	Similar to beta-hydroxyacyl-ACP dehydratase.	439.307	150.218	2.92446	1.54817	1.69792e-10	6.19673e-09
LOC_Os03g04120	Similar to Adenosine monophosphate binding protein 1 AMPBP1.	107.945	36.904	2.92503	1.54845	0.000167956	0.00131909
LOC_Os08g38970	ATPase, AAA type, core domain containing protein.	117.161	40.0046	2.92869	1.55025	7.0901e-08	1.43712e-06
LOC_Os01g64820	Similar to DNA polymerase alpha catalytic subunit (EC 2.7.7.7).	205.925	70.2506	2.93129	1.55153	4.54569e-10	1.48848e-08
LOC_Os06g09420	Transcriptional factor B3 family protein.	33.3083	11.3484	2.93506	1.55339	0.000564604	0.00368777
LOC_Os01g55974	Similar to Deoxycytidylate deaminase (EC 3.5.4.12) (dCMP deaminase).	45.053	15.3477	2.93549	1.5536	0.00028568	0.00206024
LOC_Os09g28880	Protein of unknown function DUF617, plant family protein.	739.202	251.799	2.93569	1.5537	8.62621e-05	0.000744179
LOC_Os02g45980	Similar to Chromosome condensation regulator protein (Fragment).	39.492	13.4444	2.93744	1.55456	0.00010383	0.000874288
LOC_Os03g04340	24-methylenesterol C-methyltransferase 2 (EC 2.1.1.143) (24-sterol C- methyltransferase 2) (Sterol-C-methyltransferase 2).	5441.46	1849.56	2.94204	1.55682	3.8454e-15	3.04483e-13
LOC_Os12g39160	Protein of unknown function DUF620 family protein.	231.905	78.8044	2.94279	1.55718	3.01103e-09	8.26127e-08
LOC_Os01g60900	Hypothetical conserved gene.	50.556	17.1793	2.94283	1.55721	0.000156846	0.00124338
LOC_Os09g16060	Expressed protein.	65.9784	22.3834	2.94765	1.55957	0.00258678	0.013232
LOC_Os05g40300	Conserved hypothetical protein.	2712.95	920.119	2.94847	1.55997	2.63361e-11	1.11261e-09
LOC_Os07g40250	Similar to Oxidoreductase, short chain dehydrogenase/reductase family protein, expressed.	269.572	91.365	2.95049	1.56095	6.51273e-08	1.33408e-06
LOC_Os11g39290	Similar to Leucine Rich Repeat family protein, expressed.	360.3	122.068	2.95164	1.56151	9.90851e-11	3.78452e-09
LOC_Os02g56920	Similar to CER1-like gene protein (Fragment).	779.559	263.846	2.9546	1.56296	7.18796e-13	4.03002e-11
LOC_Os10g35750	Pentatricopeptide repeat domain containing protein.	95.0367	32.1419	2.95679	1.56403	1.09227e-06	1.61544e-05
LOC_Os05g51020	Conserved hypothetical protein.	34.5341	11.6694	2.95938	1.56529	0.00171372	0.00935634
LOC_Os01g51230	IQ calmodulin-binding region domain containing protein.	30.2106	10.2079	2.95953	1.56537	0.000632204	0.00405786
LOC_Os04g53330	Aldo/keto reductase domain containing protein.	72.8196	24.6002	2.96013	1.56566	5.55198e-05	0.000512432
LOC_Os10g11140	Similar to predicted protein.	291.286	98.3932	2.96043	1.56581	5.54692e-08	1.14928e-06
LOC_Os01g52160	Heavy metal transport/detoxification protein domain containing protein.	174.601	58.9739	2.96064	1.56591	1.03723e-06	1.54416e-05
LOC_Os07g01904	Conserved hypothetical protein.	3725.29	1258.09	2.96108	1.56612	0.000749632	0.00467527
LOC_Os05g35480	C2 calcium-dependent membrane targeting domain containing protein.	652.085	220.091	2.9628	1.56696	1.00129e-12	5.40136e-11
LOC_Os02g51640	Conserved hypothetical protein.	282.589	95.3493	2.96372	1.56741	2.56728e-10	8.92451e-09
LOC_Os04g48416	Similar to OSIGBa0147H17.8 protein.	7541.66	2543.81	2.96471	1.56789	1.70438e-15	1.40287e-13
LOC_Os04g28260	Similar to SKIP interacting protein 18 (Fragment).	349.197	117.676	2.96745	1.56922	1.66116e-11	7.30263e-10
LOC_Os02g48660	Similar to 60S ribosomal protein l31 (Fragment).	2032.52	684.666	2.96863	1.5698	3.03173e-11	1.26307e-09
LOC_Os04g28040	Similar to OSIGBa0130K07.5 protein.	149.255	50.2767	2.96867	1.56982	1.18287e-08	2.84225e-07
LOC_Os09g25810	Similar to Integral membrane protein DUF6 containing protein.	402.7	135.505	2.97185	1.57136	4.10304e-08	8.79037e-07
LOC_Os12g43940	Tetratricopeptide-like helical domain containing protein.	78.3884	26.3751	2.97206	1.57146	5.96761e-07	9.43186e-06
LOC_Os03g20450	Similar to Leucine Rich Repeat family protein, expressed.	910.72	306.415	2.97218	1.57152	2.28174e-10	8.07708e-09
LOC_Os08g09420	Hypothetical conserved gene.	102.369	34.4304	2.97321	1.57202	6.46929e-05	0.000582796
LOC_Os02g56120	Similar to Auxin-responsive protein IAA12 (Indoleacetic acid-induced protein 12) (BODENLOS protein).	153.52	51.6098	2.97464	1.57271	0.000614503	0.00395926
LOC_Os03g13570	Concanavalin A-like lectin/glucanase, subgroup domain containing protein.	616.998	207.353	2.97559	1.57318	1.95681e-12	1.00171e-10
LOC_Os09g30280	Similar to Glycosyltransferase QUASIMODO1 (EC 2.4.1.-).	222.078	74.6276	2.97582	1.57329	1.44152e-09	4.26103e-08
LOC_Os04g40050	Similar to OSIGBa0106G07.13 protein.	98.6911	33.154	2.97675	1.57374	4.82116e-07	7.87912e-06
LOC_Os07g40240	Gibberellin regulated protein family protein.	162.833	54.3968	2.99342	1.5818	3.46217e-07	5.89658e-06
LOC_Os08g39270	FAS1 domain domain containing protein.	1405.97	469.322	2.99575	1.58292	7.83196e-14	5.1478e-12
LOC_Os09g37920	Helicase-like, DEXD box c2 type domain containing protein.	17.2826	5.76674	2.99694	1.58349	0.00890036	0.0365018
LOC_Os05g01730	Similar to Protein DEHYDRATION-INDUCED 19 homolog 6.	70.3562	23.4597	2.99903	1.5845	1.60955e-06	2.2912e-05
LOC_Os08g33100	Histone H2A.	607.251	202.455	2.99944	1.58469	2.50627e-13	1.5286e-11
LOC_Os01g62990	Rop nucleotide exchanger, PRONE domain containing protein.	64.1376	21.3712	3.00112	1.5855	1.08651e-05	0.000123572
LOC_Os10g36620	Conserved hypothetical protein.	226.885	75.5755	3.0021	1.58597	0.000199155	0.00152024
LOC_Os03g06980	Alba, DNA/RNA-binding protein family protein.	780.093	259.374	3.00759	1.58861	3.42583e-13	2.05246e-11
LOC_Os04g39600	Similar to H0418A01.11 protein.	113.46	37.7235	3.00767	1.58865	0.000333111	0.00234974
LOC_Os09g17600	Protein of unknown function DUF81 family protein.	420.169	139.674	3.00821	1.5889	7.71684e-11	2.98531e-09
LOC_Os05g35570	Protein of unknown function DUF803 family protein.	290.493	96.4973	3.01037	1.58994	0.000861012	0.0052396
LOC_Os03g46640	Similar to predicted protein.	226.382	75.1978	3.01049	1.59	4.69597e-07	7.71176e-06
LOC_Os08g43334	Similar to Heat stress transcription factor B-2b.	24.0579	7.99108	3.01059	1.59005	0.00547054	0.0243695
LOC_Os03g21160	Nucleotide-binding, alpha-beta plait domain containing protein.	821.538	272.713	3.01246	1.59094	2.22179e-13	1.36741e-11
LOC_Os07g44690	Similar to Isoform 2 of Heat stress transcription factor B-4b.	353.927	117.442	3.01363	1.5915	6.01367e-06	7.43268e-05
LOC_Os04g43670	Similar to OSIGBa0145M07.3 protein.	949.01	314.5	3.01752	1.59336	7.24011e-14	4.81725e-12
LOC_Os04g46280	Anti-sense to fibroblast growth factor protein GFG family protein.	1325.56	438.249	3.02466	1.59678	3.80671e-13	2.26065e-11
LOC_Os05g37980	Similar to DNA replication complex GINS protein PSF1.	23.4159	7.73429	3.02754	1.59815	0.00373136	0.0178136
LOC_Os03g16874	Conserved hypothetical protein.	150.492	49.7064	3.02763	1.59819	7.79804e-07	1.19576e-05
LOC_Os07g41660	Protein of unknown function DUF1195 family protein.	190.665	62.9015	3.03117	1.59987	2.9368e-06	3.94292e-05
LOC_Os01g36390	Similar to DNA replication licensing factor mcm4.	101.193	33.3541	3.03391	1.60118	6.05412e-08	1.24768e-06
LOC_Os03g01980	KIP1-like domain containing protein.	493.301	162.571	3.03437	1.6014	3.80952e-10	1.26588e-08
LOC_Os02g32760	Similar to Acidic ribosomal protein P2a-4 (Fragment).	215.284	70.9417	3.03465	1.60153	7.04939e-09	1.75942e-07
LOC_Os03g03334	Non-protein coding transcript.	149.893	49.3929	3.0347	1.60156	5.86446e-05	0.000537063
LOC_Os05g04530	Spectrin repeat containing protein.	57.3584	18.8976	3.03522	1.6018	7.10277e-06	8.55999e-05
LOC_Os07g48360	DNA helicase, ATP-dependent, RecQ type domain containing protein.	115.382	37.9803	3.03794	1.60309	2.00567e-08	4.59895e-07
LOC_Os05g24970	Similar to Small nuclear ribonucleoprotein-like protein.	624.852	205.434	3.04161	1.60484	3.73488e-11	1.5278e-09
LOC_Os03g50220	Similar to Protein kinase domain containing protein, expressed.	37.0518	12.1755	3.04316	1.60557	0.00201602	0.010749
LOC_Os01g63310	Protein of unknown function DUF740 family protein.	165.362	54.276	3.04669	1.60724	7.10573e-07	1.10019e-05
LOC_Os03g56590	Conserved hypothetical protein.	160.358	52.6294	3.04692	1.60735	1.11597e-08	2.69584e-07
LOC_Os09g31230	Conserved hypothetical protein.	1515.12	497.113	3.04783	1.60778	2.29771e-13	1.40774e-11
LOC_Os05g51220	Peptidase A1 domain containing protein.	341.672	112.038	3.04961	1.60863	2.43584e-07	4.32542e-06
LOC_Os07g34280	Alpha/beta hydrolase fold-3 domain containing protein.	130.132	42.6708	3.04966	1.60865	9.45093e-06	0.000109842
LOC_Os04g40950	Similar to Glyceraldehyde-3-phosphate dehydrogenase, cytosolic 3 (EC 1.2.1.12).	53777.8	17633.7	3.04971	1.60867	1.65091e-16	1.61396e-14
LOC_Os12g39830	Cyclin D domain containing protein.	81.4279	26.6961	3.05018	1.60889	4.44032e-05	0.000422056
LOC_Os03g57780	Tyrosine protein kinase domain containing protein.	688.561	225.722	3.05048	1.60904	1.62984e-13	1.01931e-11
LOC_Os11g43620	Similar to Small nuclear ribonucleoprotein F (snRNP-F) (Sm protein F) (Sm-F) (SmF).	147.399	48.3166	3.05068	1.60913	0.00137213	0.00776374
LOC_Os10g34930	Plant Basic Secretory Protein family protein.	49.3611	16.1672	3.05316	1.6103	0.00877605	0.036074
LOC_Os01g14140	Similar to Beta-1,3-glucanase-like protein.	379.489	124.206	3.05533	1.61133	6.56609e-06	8.00945e-05
LOC_Os12g06160	Protein of unknown function DUF623, plant domain containing protein.	91.3009	29.8684	3.05678	1.61201	0.000744984	0.00465164
LOC_Os02g47280	Conserved hypothetical protein.	174.449	56.9988	3.06058	1.61381	5.30089e-10	1.70687e-08
LOC_Os03g02660	Conserved hypothetical protein.	48.1352	15.7254	3.06099	1.614	0.000279837	0.00202133
LOC_Os09g21510	Hypothetical conserved gene.	371.882	121.29	3.06606	1.61638	4.06148e-12	1.95009e-10
LOC_Os09g19930	Similar to HOTHEAD protein precursor (ADHESION OF CALYX EDGES protein).	715.561	233.343	3.06657	1.61662	2.22439e-14	1.57447e-12
LOC_Os10g30640	Similar to translin-like protein [Oryza sativa (japonica cultivar-group)].	118.418	38.6148	3.06664	1.61666	2.4465e-08	5.49347e-07
LOC_Os05g41750	Hypothetical conserved gene.	75.2946	24.536	3.06874	1.61765	1.59216e-05	0.000172532
LOC_Os12g26530	Expressed protein.	25.2993	8.24035	3.07017	1.61832	0.00956148	0.0387322
LOC_Os12g36880	Probenazole-inducible protein PBZ1.	48.1003	15.6612	3.07131	1.61885	0.000190885	0.00146935
LOC_Os11g42450	Leucine-rich repeat, N-terminal domain containing protein.	122.134	39.7553	3.07215	1.61925	3.62339e-07	6.14027e-06
LOC_Os03g29190	Similar to PDI-like protein.	618.181	201.208	3.07234	1.61934	4.16662e-11	1.6891e-09
LOC_Os12g29980	Similar to Growth-regulating factor 7.	124.563	40.5106	3.07482	1.6205	9.04213e-09	2.20994e-07
LOC_Os09g24210	Domain of unknown function SprT-like domain containing protein.	45.6369	14.8417	3.07492	1.62055	0.00102194	0.00606492
LOC_Os04g33560	Similar to ZPR3 (LITTLE ZIPPER 3)	310.931	101.067	3.07649	1.62129	1.38129e-11	6.1421e-10
LOC_Os01g56380	Aromatic L-amino acid decarboxylase (AADC), Conversion of tyrosine into tyramine	34.5458	11.2275	3.07688	1.62147	0.00396605	0.0187403
LOC_Os05g48650	Similar to tumor-related protein-like.	42.5702	13.822	3.07989	1.62288	0.00124578	0.00715802
LOC_Os05g08620	DVL family protein.	98.6408	32.021	3.0805	1.62317	0.000815389	0.00500644
LOC_Os06g16290	Similar to H/ACA ribonucleoprotein complex subunit 2 (H/ACA snoRNP protein NHP2) (High mobility group-like nuclear protein 2).	473.087	153.568	3.08064	1.62323	2.47163e-12	1.2464e-10
LOC_Os11g26790	Similar to Water-stress inducible protein RAB21.	110.989	36.0203	3.08128	1.62353	1.05278e-05	0.000120496
LOC_Os06g01490	Similar to Pectinesterase-like protein.	1239.45	402.138	3.08216	1.62394	4.75589e-15	3.70085e-13
LOC_Os01g55120	Conserved hypothetical protein.	27.7549	9.00319	3.08279	1.62424	0.000792474	0.00489177
LOC_Os10g05790	Protein of unknown function DUF1210 family protein.	149.924	48.6301	3.08295	1.62431	6.66691e-06	8.1105e-05
LOC_Os05g27820	Similar to patellin-5.	753.719	244.291	3.08533	1.62543	2.49591e-14	1.75102e-12
LOC_Os09g26260	Similar to AAA-type ATPase family protein.	1707.7	552.375	3.09155	1.62833	2.19098e-14	1.55726e-12
LOC_Os02g03730	Similar to SWIb domain-containing protein (Fragment).	379.342	122.702	3.09156	1.62834	3.07222e-12	1.51817e-10
LOC_Os07g12340	OsNAC3 protein.	7103.7	2296.28	3.09357	1.62927	0.000891212	0.0053967
LOC_Os11g27540	Penicillin-binding protein, transpeptidase fold domain containing protein.	312.757	101.067	3.09455	1.62973	2.32109e-10	8.17361e-09
LOC_Os11g03430	CDC45-like protein family protein.	90.7016	29.2339	3.10261	1.63348	0.0102941	0.0409613
LOC_Os04g42860	Lipase, GDSL domain containing protein.	370.749	119.458	3.10358	1.63393	6.99635e-13	3.93073e-11
LOC_Os03g64340	Hypothetical conserved gene.	1019.85	328.258	3.10685	1.63545	3.93226e-14	2.67552e-12
LOC_Os11g05320	Serine/threonine protein kinase domain containing protein.	57.9617	18.6408	3.10939	1.63663	9.26293e-05	0.000791794
LOC_Os03g55120	Cupredoxin domain containing protein.	2103.88	676.539	3.10978	1.63681	5.23597e-12	2.47021e-10
LOC_Os12g42700	Conserved hypothetical protein.	236.356	75.904	3.11388	1.63872	2.52103e-06	3.43063e-05
LOC_Os02g51000	Hypothetical conserved gene.	136.845	43.8679	3.11947	1.6413	1.3072e-07	2.50346e-06
LOC_Os03g05300	Similar to Cyclin-dependent kinases regulatory subunit.	1001.42	320.973	3.11995	1.64152	3.89549e-13	2.30831e-11
LOC_Os02g53360	Hypothetical conserved gene.	37.0131	11.8545	3.12229	1.6426	0.000229976	0.00171942
LOC_Os07g04370	Expressed protein.	183.758	58.7813	3.12613	1.64438	4.8832e-05	0.000459316
LOC_Os01g62900	Similar to Delta 1-pyrroline-5-carboxylate synthetase (P5CS) [Includes: Glutamate 5-kinase (EC 2.7.2.11) (Gamma-glutamyl kinase) (GK)	795.113	254.049	3.12976	1.64605	7.41728e-14	4.911e-12
LOC_Os05g41500	Hypothetical conserved gene.	69.6987	22.255	3.13183	1.647	0.000246742	0.00182015
LOC_Os01g05840	Similar to Short-chain dehydrogenase Tic32.	1381.76	440.801	3.13465	1.6483	1.58153e-14	1.14513e-12
LOC_Os02g56960	Similar to Ribosomal Pr 117 (Fragment).	4057.58	1293.7	3.1364	1.64911	1.41658e-16	1.41033e-14
LOC_Os03g06970	Tetratricopeptide-like helical domain containing protein.	79.6221	25.363	3.1393	1.65044	0.00186558	0.0100517
LOC_Os02g58740	Beta tubulin, autoregulation binding site domain containing protein.	759.233	241.719	3.14097	1.65121	5.215e-14	3.50427e-12
LOC_Os05g05680	Similar to 1-aminocyclopropane-1-carboxylic acid oxidase.	183.143	58.2035	3.1466	1.65379	0.000760594	0.00472406
LOC_Os04g03810	Peptidase S8 and S53, subtilisin, kexin, sedolisin domain containing protein.	607.109	192.689	3.15073	1.65568	2.42846e-14	1.71257e-12
LOC_Os10g28420	IQ calmodulin-binding region domain containing protein.	312.764	99.0351	3.15812	1.65906	2.27588e-09	6.38001e-08
LOC_Os02g51930	UDP-glucuronosyl/UDP-glucosyltransferase domain containing protein.	186.268	58.838	3.16578	1.66256	3.71317e-06	4.82499e-05
LOC_Os08g23810	Similar to Enoyl-ACP reductase (Fragment).	820.649	259.019	3.16829	1.66371	3.03988e-14	2.10537e-12
LOC_Os04g48760	Protein kinase, core domain containing protein.	1287.23	406.001	3.1705	1.66471	1.91615e-12	9.82753e-11
LOC_Os04g31820	Similar to OSIGBa0075F02.3 protein.	618.061	194.921	3.17083	1.66486	1.17752e-11	5.31454e-10
LOC_Os04g52310	Similar to Zinc transporter ZIP1 (Fragment).	105.466	33.2257	3.17424	1.66641	2.03107e-07	3.69385e-06
LOC_Os11g22960	Conserved hypothetical protein.	61.0865	19.2111	3.17975	1.66891	2.7741e-06	3.74677e-05
LOC_Os04g56850	Auxin response factor 1.	50.0225	15.7254	3.181	1.66948	0.00019824	0.00151392
LOC_Os11g42890	Hypothetical conserved gene.	130.201	40.8958	3.18373	1.67072	9.91472e-09	2.41231e-07
LOC_Os07g26100	Conserved hypothetical protein.	1625.5	510.489	3.18419	1.67093	1.75864e-15	1.44315e-13
LOC_Os07g31430	Phosphate-induced protein 1 conserved region family protein.	44.4304	13.9504	3.18488	1.67124	0.000946046	0.00568047
LOC_Os01g17402	Similar to Type B-like cyclin (Fragment).	34.5497	10.8424	3.18655	1.67199	0.000222429	0.00167084
LOC_Os08g33660	Hypothetical conserved gene.	127.699	40.0688	3.187	1.6722	0.000154213	0.00122394
LOC_Os05g38000	Similar to Pollen-specific kinase partner protein.	848.984	266.255	3.18861	1.67293	1.46539e-13	9.20714e-12
LOC_Os09g25860	Hypothetical conserved gene.	194.915	61.0548	3.19246	1.67467	3.98392e-07	6.65954e-06
LOC_Os01g11710	Esterase, SGNH hydrolase-type domain containing protein.	3314.59	1037.28	3.19546	1.67602	7.03529e-17	7.4712e-15
LOC_Os02g30080	Similar to Cytochrome P450 CYP81L6.	46.2324	14.4565	3.19804	1.67719	2.38972e-05	0.000246434
LOC_Os11g28104	Similar to Protein kinase domain containing protein, expressed.	108.537	33.9168	3.20009	1.67811	6.3462e-05	0.000573697
LOC_Os02g12750	Tetraspanin domain containing protein.	4736.71	1476.55	3.20796	1.68165	5.72717e-17	6.20367e-15
LOC_Os05g49240	Similar to SANT/MYB protein.	21.579	6.72218	3.21012	1.68263	0.00155933	0.00865123
LOC_Os09g16920	Similar to Desaturase/cytochrome b5 protein.	2681.65	834.884	3.212	1.68347	2.59412e-16	2.41405e-14
LOC_Os07g10120	Similar to OSIGBa0126B18.3 protein.	313.294	97.517	3.21271	1.68379	2.84762e-11	1.19556e-09
LOC_Os08g42470	Similar to TA1 protein (Fragment).	392.811	122.053	3.21837	1.68633	5.46432e-09	1.41737e-07
LOC_Os05g33430	Peptidase A1 domain containing protein.	59.2069	18.3841	3.22056	1.68731	0.0101173	0.0404633
LOC_Os04g48490	FAS1 domain domain containing protein.	3465.03	1075.14	3.22286	1.68834	2.27131e-17	2.58433e-15
LOC_Os10g38020	Conserved hypothetical protein.	197.417	61.2474	3.22327	1.68853	1.28956e-10	4.80553e-09
LOC_Os07g40986	Similar to NADPH HC toxin reductase (Fragment).	57.3468	17.7571	3.22951	1.69131	0.00604023	0.0263567
LOC_Os10g36390	Similar to C-terminal peptide-binding protein 1.	2862.1	886.192	3.22967	1.69139	1.34355e-16	1.34256e-14
LOC_Os05g43690	X8 domain containing protein.	3443.23	1064.56	3.23443	1.69351	1.04385e-14	7.76581e-13
LOC_Os04g59430	Similar to Auxin response factor 13.	119.62	36.9607	3.23642	1.6944	0.000110634	0.000924712
LOC_Os05g07000	Similar to Splicing factor RSZ33.	35.1258	10.8424	3.23968	1.69585	0.000179007	0.00138897
LOC_Os06g37080	Cupredoxin domain containing protein.	3387.28	1044.91	3.24171	1.69675	1.26691e-16	1.27539e-14
LOC_Os12g18810	Conserved hypothetical protein.	27.7705	8.56134	3.24371	1.69764	0.0016972	0.00927573
LOC_Os03g01530	Tubulin beta-1 chain (Beta-1 tubulin).	11065	3405.17	3.24947	1.7002	9.40646e-06	0.000109372
LOC_Os01g03680	Similar to Bowman-Birk type proteinase inhibitor D-II precursor (IV).	6660.51	2048.63	3.2512	1.70097	1.89673e-17	2.18882e-15
LOC_Os01g07940	Similar to Akt (Fragment).	415.81	127.691	3.25637	1.70326	8.24207e-13	4.56432e-11
LOC_Os08g43350	Similar to NC domain-containing protein.	947.381	290.606	3.26002	1.70488	3.71172e-13	2.21395e-11
LOC_Os04g35430	Similar to predicted protein.	122.753	37.5951	3.26513	1.70714	3.62144e-09	9.77466e-08
LOC_Os01g62260	Thaumatin, pathogenesis-related family protein.	2406.28	735.879	3.26994	1.70927	1.44963e-17	1.69939e-15
LOC_Os04g08450	Similar to OSIGBa0136O08-OSIGBa0153H12.4 protein.	267.789	81.8558	3.27147	1.70994	8.65718e-11	3.33006e-09
LOC_Os02g39390	Conserved hypothetical protein.	210.914	64.4197	3.27406	1.71108	1.2342e-11	5.54263e-10
LOC_Os08g43410	Similar to SRS7 (SHI-RELATED SEQUENCE 7).	16.0451	4.88302	3.28589	1.71628	0.0110297	0.043319
LOC_Os08g16359	Hypothetical protein.	48.1197	14.6415	3.28652	1.71656	0.0029207	0.0146008
LOC_Os07g22930	Similar to Granule-bound starch synthase Ib, chloroplast precursor (EC 2.4.1.21) (Fragment).	1015.63	308.461	3.29256	1.71921	2.5939e-16	2.41405e-14
LOC_Os11g33270	Similar to Xyloglucan endotransglycosylase XET2 (Fragment).	3286.71	998.176	3.29272	1.71928	7.24055e-18	9.07751e-16
LOC_Os03g38540	Similar to Glutamate formiminotransferase.	2748.79	834.276	3.29482	1.7202	1.17014e-16	1.18236e-14
LOC_Os12g19180	Conserved hypothetical protein.	212.743	64.5405	3.29626	1.72083	2.41967e-11	1.03026e-09
LOC_Os10g26290	Transferase family protein.	37.6512	11.4126	3.29909	1.72207	0.000768051	0.00476381
LOC_Os02g07870	Similar to Vacuolar H( )-ATPase subunit A (Fragment).	1558.87	471.425	3.30672	1.7254	1.47386e-15	1.23186e-13
LOC_Os03g20350	Hypothetical conserved gene.	158.563	47.939	3.30761	1.72579	3.34871e-10	1.13071e-08
LOC_Os12g31130	Retrotransposon protein, putative, unclassified	20.3609	6.15192	3.30967	1.72669	0.0019648	0.0105048
LOC_Os05g39180	Protein of unknown function DUF1618 domain containing protein.	40.7489	12.3038	3.31188	1.72765	0.00035602	0.00248544
LOC_Os09g31430	Similar to Beta-primeverosidase (EC 3.2.1.149).	37600.6	11352	3.31226	1.72781	1.36447e-18	1.90462e-16
LOC_Os05g03060	Conserved hypothetical protein.	420.072	126.808	3.31267	1.72799	9.43694e-14	6.12835e-12
LOC_Os02g25870	Similar to GTP-binding protein.	29.6151	8.939	3.31302	1.72815	0.000336381	0.0023691
LOC_Os02g32950	PEBP family protein.	596.49	179.807	3.31739	1.73005	2.52789e-10	8.82156e-09
LOC_Os02g42650	Similar to Expansin-B16.	539.17	162.514	3.31768	1.73017	3.17174e-10	1.07498e-08
LOC_Os08g28470	Disease resistance protein RPM1.	35.7794	10.7782	3.31962	1.73102	0.00245275	0.0126395
LOC_Os09g38740	Conserved hypothetical protein.	810.914	243.864	3.32527	1.73347	3.77609e-11	1.54001e-09
LOC_Os01g53630	Peptidase C48, SUMO/Sentrin/Ubl1 domain containing protein.	17.2981	5.19648	3.32881	1.735	0.00758632	0.032004
LOC_Os04g59260	Similar to Peroxidase (EC 1.11.1.7).	1929.9	579.607	3.32967	1.73538	5.15068e-16	4.57313e-14
LOC_Os09g20820	Enolase (EC 4.2.1.11) (Fragment).	473.686	142.212	3.33085	1.73589	5.79599e-13	3.32533e-11
LOC_Os11g31980	Peptidase S10, serine carboxypeptidase family protein.	397.329	119.266	3.33145	1.73615	2.8549e-12	1.42115e-10
LOC_Os05g16640	Domain of unknown function DUF632 domain containing protein.	529.835	159.029	3.33169	1.73625	4.1305e-15	3.26105e-13
LOC_Os02g49770	Six-bladed beta-propeller, TolB-like domain containing protein.	1238.15	371.435	3.33343	1.73701	2.01203e-16	1.91851e-14
LOC_Os11g36030	Cell division cycle-associated protein domain containing protein.	127.076	38.1087	3.33458	1.7375	8.08656e-10	2.51996e-08
LOC_Os03g48490	Hypothetical conserved gene.	51.8128	15.5328	3.33571	1.73799	4.93768e-06	6.22208e-05
LOC_Os12g02230	Inorganic pyrophosphatase domain containing protein.	56.086	16.8017	3.33812	1.73904	5.21009e-06	6.541e-05
LOC_Os12g06660	Similar to Actin 7 (Actin 2).	3255.78	974.301	3.34166	1.74057	2.35769e-07	4.20318e-06
LOC_Os01g10490	Virulence factor, pectin lyase fold family protein.	703.609	210.503	3.34252	1.74094	1.34961e-05	0.000149249
LOC_Os04g23760	Lectin protein kinase family protein.	102.411	30.6237	3.34419	1.74166	0.00025581	0.00187175
LOC_Os05g02810	Similar to Protein binding protein.	19.7188	5.89513	3.34494	1.74198	0.00547728	0.0243915
LOC_Os03g02780	Similar to Histone H4.	760.405	227.263	3.34593	1.74241	3.45978e-16	3.15457e-14
LOC_Os04g54940	Microtubule-associated protein EB1.	290.384	86.7463	3.34751	1.74309	8.70067e-13	4.7889e-11
LOC_Os11g48020	Similar to Sterol 4-alpha-methyl-oxidase (Fragment).	503.197	150.203	3.35011	1.74421	2.22682e-14	1.57447e-12
LOC_Os03g01590	PAIR1 protein (HOMOLOGOUS PAIRING ABERRATION IN RICE MEIOSIS 1 protein).	26.5601	7.92688	3.35063	1.74443	0.00175387	0.00953518
LOC_Os10g02814	Guanine nucleotide binding protein (G-protein), alpha subunit family protein.	65.4023	19.4679	3.35949	1.74824	2.92916e-07	5.08799e-06
LOC_Os05g12580	Protein of unknown function DUF1070 family protein.	4582.74	1363.88	3.36008	1.7485	1.00493e-17	1.20949e-15
LOC_Os10g35980	Tetraspanin domain containing protein.	65.3945	19.4604	3.3604	1.74863	1.37304e-05	0.000151392
LOC_Os05g37330	Similar to Acidic ribosomal protein (Fragment).	12679.2	3772.95	3.36056	1.7487	8.24098e-19	1.18705e-16
LOC_Os01g67160	Similar to Cyclin-dependent kinase B1-1.	1695.53	504.409	3.36143	1.74907	2.58884e-17	2.86146e-15
LOC_Os05g23924	Similar to hydrolase, hydrolyzing O-glycosyl compounds.	26.5484	7.86269	3.37651	1.75553	0.000622984	0.00400913
LOC_Os02g56014	Similar to predicted protein.	1148.49	340.071	3.37722	1.75584	2.04467e-14	1.46094e-12
LOC_Os01g03950	Similar to Alpha-xylosidase precursor (Fragment).	1745.66	516.649	3.37881	1.75652	7.73379e-18	9.51959e-16
LOC_Os05g11750	Similar to Serine/threonine-protein kinase PBS1 (EC 2.7.1.37) (AvrPphB susceptible protein 1).	337.971	99.9906	3.38002	1.75703	7.34296e-07	1.13239e-05
LOC_Os11g29380	Similar to Mcm2-prov protein.	176.48	52.18	3.38214	1.75794	1.64422e-11	7.25173e-10
LOC_Os06g45870	Conserved hypothetical protein.	24.0502	7.09984	3.38742	1.76019	0.000844482	0.00515347
LOC_Os12g12854	Conserved hypothetical protein.	18.493	5.45327	3.39117	1.76178	0.00513905	0.0231749
LOC_Os11g07050	Forkhead-associated domain containing protein.	343.706	101.324	3.39216	1.7622	1.3804e-13	8.7136e-12
LOC_Os11g29720	Similar to Cytochrome P450 family protein, expressed.	176.407	51.9949	3.39276	1.76246	2.12302e-06	2.92876e-05
LOC_Os01g12520	Mitochondrial carrier protein domain containing protein.	106.743	31.4507	3.39397	1.76297	3.8349e-07	6.44626e-06
LOC_Os11g01340	Similar to W-3 fatty acid desaturase.	785.689	231.368	3.39584	1.76377	2.87567e-15	2.31078e-13
LOC_Os06g42020	Glycosyl transferase, family 2 domain containing protein.	103.633	30.5028	3.3975	1.76447	7.81286e-09	1.93393e-07
LOC_Os03g02820	Conserved hypothetical protein.	194.37	57.199	3.39814	1.76474	6.62179e-11	2.59505e-09
LOC_Os02g03940	Conserved hypothetical protein.	101.723	29.9326	3.3984	1.76486	1.25591e-08	2.99384e-07
LOC_Os01g13120	Major intrinsic protein family protein.	70.8897	20.8577	3.39874	1.765	4.02552e-05	0.000389603
LOC_Os07g44740	Similar to 10 kDa chaperonin (Protein CPN10) (Protein groES).	755.556	222.1	3.40187	1.76633	9.27929e-16	8.00265e-14
LOC_Os05g34854	GA 20-oxidase4, GA metabolism	87.0239	25.5556	3.40528	1.76777	0.0012261	0.00705842
LOC_Os02g05520	Similar to 4/1 protein.	24.6418	7.22823	3.4091	1.76939	0.000785692	0.00485766
LOC_Os04g49790	Retrotransposon protein, putative, Ty1-copia subclass.	65.9978	19.3395	3.41259	1.77087	4.16438e-07	6.93551e-06
LOC_Os01g56940	DNA repair protein (XPGC)/yeast Rad family protein.	48.7346	14.2639	3.41664	1.77258	4.37866e-05	0.000417809
LOC_Os04g44330	Similar to OSIGBa0153E02-OSIGBa0093I20.16 protein.	35.1335	10.2721	3.42029	1.77412	0.00523523	0.0235398
LOC_Os06g42630	Putative B3 domain-containing protein Os06g0632500.	27.7976	8.11195	3.42674	1.77684	0.000423003	0.00287913
LOC_Os02g13520	Similar to Auxin-responsive protein IAA18 (Indoleacetic acid-induced protein 18).	44.9755	13.1234	3.42713	1.777	7.79786e-06	9.323e-05
LOC_Os03g55760	Similar to Two-component response regulator ARR1. Splice isoform 2.	194.962	56.8138	3.43159	1.77888	1.76244e-07	3.24893e-06
LOC_Os11g10290	Similar to Receptor-like protein kinase.	380.058	110.655	3.43461	1.78015	3.13481e-07	5.38988e-06
LOC_Os03g51990	Hypothetical conserved gene.	75.8242	22.0699	3.43564	1.78058	0.0102133	0.0407148
LOC_Os01g73200	Similar to Peroxidase BP 1 precursor.	960.958	279.114	3.44289	1.78362	9.59146e-14	6.18057e-12
LOC_Os01g49240	UDP-glucuronosyl/UDP-glucosyltransferase family protein.	219.658	63.8003	3.44289	1.78362	0.00650501	0.0280324
LOC_Os09g34180	Similar to FH protein NFH1.	320.839	93.0833	3.4468	1.78526	3.61411e-13	2.16049e-11
LOC_Os11g05470	PEBP family protein.	137.564	39.8912	3.44849	1.78596	1.10241e-05	0.000125118
LOC_Os02g04240	Similar to Wee1-like protein kinase.	70.2748	20.3516	3.45304	1.78786	5.14592e-07	8.29968e-06
LOC_Os02g06960	Conserved hypothetical protein.	133.844	38.7357	3.45532	1.78882	0.000222645	0.001672
LOC_Os03g12530	Similar to Metal tolerance protein 4.	1188	343.798	3.45551	1.7889	5.82243e-17	6.28172e-15
LOC_Os09g32500	Similar to Ribosomal L32.	554.627	160.49	3.45583	1.78903	7.25263e-13	4.05788e-11
LOC_Os08g44420	Similar to Kinesin heavy chain (Fragment).	945.107	273.347	3.45753	1.78974	2.37907e-17	2.67324e-15
LOC_Os02g51550	Protein of unknown function DUF581 family protein.	56.1248	16.2314	3.45778	1.78985	0.000383644	0.0026523
LOC_Os05g33890	Similar to Microtubule-associated protein MAP65-1a.	175.827	50.6694	3.47008	1.79497	9.83282e-12	4.46766e-10
LOC_Os05g45580	Hypothetical conserved gene.	93.7372	27.0096	3.47052	1.79515	2.98e-08	6.5502e-07
LOC_Os12g03180	Mitotic checkpoint serine/threonine protein kinase, Bub1 domain containing protein.	170.281	49.0153	3.47404	1.79661	1.3206e-10	4.89888e-09
LOC_Os01g44394	Similar to mRNA-associated protein mrnp 41 (Rae1 protein homolog).	125.839	36.2054	3.4757	1.7973	1.08581e-08	2.63002e-07
LOC_Os05g48290	Similar to Cct2-prov protein.	1092.45	314.122	3.47779	1.79817	5.4558e-17	5.95738e-15
LOC_Os12g13570	SANT domain, DNA binding domain containing protein.	143.145	41.1526	3.47839	1.79842	6.97511e-07	1.08244e-05
LOC_Os06g03710	GAI-RGA-SCR (GRAS) family protein, Brassinosteroid signaling	217.082	62.3879	3.47955	1.7989	1.45933e-12	7.65865e-11
LOC_Os03g55310	SWIB/MDM2 domain containing protein.	72.8002	20.9219	3.47963	1.79893	1.46005e-07	2.75528e-06
LOC_Os07g26960	Hypothetical conserved gene.	45.6718	13.1234	3.48019	1.79917	0.0105506	0.0417615
LOC_Os12g41230	Tesmin/TSO1-like, CXC domain containing protein.	2387.09	683.903	3.49039	1.80339	3.73253e-19	5.74301e-17
LOC_Os10g40430	Root-specific protein (RCc2 protein).	3152.79	902.986	3.49152	1.80386	2.11609e-17	2.42812e-15
LOC_Os02g51320	Basic helix-loop-helix dimerisation region bHLH domain containing protein.	1355.4	388.036	3.49298	1.80446	1.29423e-17	1.54395e-15
LOC_Os07g10030	Similar to OSIGBa0126B18.3 protein.	407.77	116.6	3.49718	1.80619	1.14481e-13	7.32893e-12
LOC_Os05g48700	Similar to gibberellin 2-beta-dioxygenase.	11.1028	3.17226	3.49995	1.80734	0.012938	0.0491309
LOC_Os11g31705	Conserved hypothetical protein.	27.7511	7.92688	3.50088	1.80772	0.000347825	0.00243711
LOC_Os04g32010	Similar to OSIGBa0096P03.6 protein.	85.125	24.2225	3.51429	1.81323	0.000720029	0.00452257
LOC_Os01g74146	Similar to Clone ZZD405 mRNA sequence. (Fragment).	250.371	71.1985	3.51651	1.81415	0.00265381	0.0135136
LOC_Os03g14530	Similar to 40S ribosomal protein S20 (S22) (Fragment).	992.422	281.909	3.52037	1.81573	2.75258e-16	2.55273e-14
LOC_Os12g03130	CDC45-like protein family protein.	70.3174	19.9739	3.52046	1.81576	0.000689788	0.00436334
LOC_Os03g14210	Glycoside hydrolase, family 17 protein.	15.4302	4.37696	3.52532	1.81775	0.00535108	0.02392
LOC_Os01g03630	Similar to multi-copper oxidase type I family protein.	263.306	74.6426	3.52756	1.81867	4.74873e-05	0.00044838
LOC_Os05g33080	Similar to Serine/threonine-protein kinase PBS1 (EC 2.7.1.37) (AvrPphB susceptible protein 1).	263.33	74.62	3.52894	1.81924	1.38275e-07	2.62673e-06
LOC_Os02g50040	Similar to Endo-beta-1,4-glucanase precursor (EC 3.2.1.4).	1419.09	402.017	3.52992	1.81964	9.17019e-17	9.51451e-15
LOC_Os02g42660	Similar to MLD (Degenerative spermatocyte homolog 1, lipid desaturase) (Migration-inducing gene 15 protein) (Sphingolipid delta 4 desaturase protein DES1).	333.779	94.3031	3.53943	1.82352	1.91936e-11	8.3429e-10
LOC_Os04g11524	Similar to H0124E07.4 protein.	1908.1	538.704	3.54202	1.82457	2.66191e-18	3.51632e-16
LOC_Os03g41100	Similar to Cyclin-A3-1.	81.4628	22.9611	3.54786	1.82695	1.74079e-08	4.02567e-07
LOC_Os01g53020	Similar to Ferredoxin (Bacterial type ferredoxin family).	19.1427	5.38908	3.55213	1.82869	0.0114627	0.0446292
LOC_Os09g17580	Conserved hypothetical protein.	152.967	42.8558	3.56935	1.83566	3.29409e-09	8.97425e-08
LOC_Os06g40220	OsFBX199 - F-box domain containing protein.	15.4147	4.31277	3.5742	1.83762	0.00473277	0.0216309
LOC_Os11g31500	Hypothetical conserved gene.	46.2712	12.9308	3.57837	1.8393	1.38541e-05	0.000152507
LOC_Os02g53320	UspA domain containing protein.	162.933	45.5296	3.57863	1.83941	0.000395825	0.00271917
LOC_Os05g03150	BLE1 protein.	849.1	237.229	3.57925	1.83966	1.50777e-05	0.000164308
LOC_Os04g45720	Aldehyde dehydrogenase domain containing protein.	1672.31	465.908	3.58936	1.84373	6.97119e-19	1.02598e-16
LOC_Os06g43520	Similar to Cytochrome P450 CYP71Y10.	23.4508	6.52959	3.59146	1.84457	0.0100396	0.0402178
LOC_Os05g43610	Zinc finger, RING/FYVE/PHD-type domain containing protein.	93.196	25.9333	3.59368	1.84546	1.7271e-08	4.00084e-07
LOC_Os03g56820	Fatty acid hydroxylase domain containing protein.	1474.8	409.502	3.60144	1.84857	1.32055e-18	1.85288e-16
LOC_Os01g60740	Similar to Lipid transfer protein.	4701.2	1303.36	3.607	1.8508	2.48955e-17	2.76299e-15
LOC_Os02g13310	Homeodomain-related domain containing protein.	40.0875	11.0991	3.61176	1.8527	1.00134e-05	0.000115614
LOC_Os04g46350	Homeodomain-like containing protein.	178.282	49.3363	3.61361	1.85344	7.49743e-11	2.91292e-09
LOC_Os01g42400	Cytochrome P450 domain containing protein.	15.403	4.24857	3.62547	1.85817	0.0126551	0.0482812
LOC_Os06g15620	Similar to Gibberellin-stimulated protein.	1096.41	302.181	3.62834	1.85931	1.73395e-17	2.01525e-15
LOC_Os06g06610	Protein of unknown function DUF1618 domain containing protein.	93.1146	25.6123	3.63554	1.86217	8.07919e-08	1.61584e-06
LOC_Os09g28120	Cyclin-like F-box domain containing protein.	173.429	47.6897	3.63661	1.8626	2.30586e-10	8.14114e-09
LOC_Os04g52260	Similar to 36.4 kDa proline-rich protein.	33214.5	9129.15	3.63829	1.86326	5.89429e-19	8.84713e-17
LOC_Os03g60480	Heavy metal transport/detoxification protein domain containing protein.	521.373	142.99	3.64623	1.8664	9.4885e-16	8.1571e-14
LOC_Os02g40800	Hypothetical protein.	22.1978	6.08773	3.64631	1.86644	0.00563374	0.0249692
LOC_Os03g44290	Similar to Expansin-B12.	177.091	48.5017	3.65124	1.86839	6.38144e-12	2.96686e-10
LOC_Os10g09870	TB2/DP1 and HVA22 related protein family protein.	484.898	132.782	3.65183	1.86862	1.29034e-16	1.29416e-14
LOC_Os09g34930	Similar to 3-ketoacyl-CoA synthase.	73.4384	20.1023	3.65322	1.86917	6.55561e-08	1.3416e-06
LOC_Os12g09250	Similar to DNA binding protein.	168.44	46.0923	3.65441	1.86964	5.18702e-08	1.083e-06
LOC_Os07g09620	Hypothetical protein.	151.162	41.3452	3.65609	1.8703	6.75802e-09	1.70081e-07
LOC_Os02g12890	Cytochrome P450 family protein.	464.498	127.008	3.65724	1.87076	4.55887e-15	3.55775e-13
LOC_Os02g25700	Membrane bound O-acyl transferase, MBOAT family protein.	30.168	8.24035	3.66101	1.87224	0.00114375	0.00665935
LOC_Os12g33150	Conserved hypothetical protein.	235.617	64.2837	3.66527	1.87392	1.53673e-07	2.88514e-06
LOC_Os07g01490	Similar to ATK5 (ARABIDOPSIS THALIANA KINESIN 5)	149.893	40.8391	3.67033	1.87591	3.13688e-11	1.30087e-09
LOC_Os08g36490	Conserved hypothetical protein.	346.56	94.288	3.67554	1.87796	3.41142e-10	1.14759e-08
LOC_Os11g24484	Similar to Beta-keto acyl reductase (Fragment).	75.2287	20.4158	3.68483	1.8816	5.63038e-07	8.9809e-06
LOC_Os03g52320	SSXT family protein.	415.558	112.487	3.69428	1.88529	1.07115e-16	1.08683e-14
LOC_Os02g38574	Telomere length regulation protein, conserved domain domain containing protein.	13.5894	3.67832	3.69447	1.88537	0.0130672	0.0495323
LOC_Os06g29710	F-box domain, cyclin-like domain containing protein.	18.5201	5.01142	3.69558	1.8858	0.00312625	0.0154149
ChrSy.fgenesh.gene.81		49.3378	13.316	3.70516	1.88954	0.00759761	0.0320422
LOC_Os04g21660	Similar to TAT-binding protein 1 (Fragment).	87.0278	23.4597	3.70968	1.89129	6.162e-07	9.69029e-06
LOC_Os02g05620	Similar to ATEXO70G1 (exocyst subunit EXO70 family protein G1)	345.411	93.0191	3.71334	1.89272	5.24789e-15	4.01449e-13
LOC_Os03g63930	Similar to Acyl carrier protein III, chloroplast precursor (ACP III).	225.091	60.5488	3.71751	1.89434	2.01608e-09	5.74689e-08
LOC_Os04g02490	Conserved hypothetical protein.	267.011	71.7196	3.72299	1.89646	9.48189e-12	4.32272e-10
LOC_Os01g01170	Conserved hypothetical protein.	31.4249	8.43294	3.72644	1.8978	4.88079e-05	0.000459249
LOC_Os02g55370	Similar to 60S ribosomal protein L39.	525.515	141.022	3.72647	1.89781	6.6742e-15	5.03447e-13
LOC_Os07g02890	F-box domain, Skp2-like domain containing protein.	17.2593	4.62623	3.73075	1.89947	0.00534754	0.0239081
LOC_Os02g57110	Lipase, GDSL domain containing protein.	2884.26	772.224	3.735	1.90111	8.02163e-19	1.16163e-16
LOC_Os06g38594	Similar to cDNA clone:002-174-F06, full insert sequence.	29.6151	7.92688	3.73603	1.90151	0.00180013	0.00975148
LOC_Os01g40480	Similar to C2 domain-containing protein.	469.46	125.554	3.73912	1.9027	5.06721e-13	2.93833e-11
LOC_Os04g44640	Similar to OSIGBa0115K01-H0319F09.22 protein.	43.1735	11.541	3.74088	1.90338	2.75799e-06	3.72873e-05
LOC_Os01g01400	Polynucleotidyl transferase, Ribonuclease H fold domain containing protein.	54.9144	14.6491	3.74866	1.90638	3.17129e-06	4.20766e-05
LOC_Os09g37650	Similar to H0515C11.3 protein.	53.0736	14.143	3.75264	1.90791	9.63114e-07	1.44254e-05
LOC_Os10g34010	Conserved hypothetical protein.	101.777	27.0738	3.75925	1.91045	3.95399e-06	5.09876e-05
LOC_Os06g46910	Zinc finger, C2H2-like domain containing protein.	41.3211	10.9707	3.76648	1.91322	0.000504621	0.00335753
LOC_Os02g44090	Zinc finger, PHD-type domain containing protein.	202.336	53.5773	3.77653	1.91706	1.59384e-09	4.64598e-08
LOC_Os07g26630	Similar to Plasma membrane integral protein ZmPIP2-6.	162.864	43.0484	3.78327	1.91963	7.62324e-09	1.89045e-07
LOC_Os03g61550	Hypothetical conserved gene.	40.1107	10.5856	3.78919	1.92189	0.00432186	0.0200817
LOC_Os03g04620	Similar to CONSTANS-like protein CO9 (Fragment).	22.8436	6.02353	3.7924	1.92311	0.00773995	0.0325311
LOC_Os10g05130	Hypothetical conserved gene.	25.2722	6.65798	3.79577	1.92439	0.000654707	0.00417262
LOC_Os05g32760	Hypothetical conserved gene.	778.442	204.158	3.81294	1.9309	1.12597e-18	1.60481e-16
LOC_Os10g31930	Similar to shugoshin-1.	85.7437	22.44	3.82102	1.93396	6.26125e-09	1.59807e-07
LOC_Os08g27250	Conserved hypothetical protein.	13.5894	3.54992	3.82809	1.93662	0.00632046	0.0273851
LOC_Os01g28744	Similar to H0124E07.4 protein.	1192.28	311.328	3.82966	1.93722	1.68063e-15	1.38754e-13
LOC_Os02g28850	Similar to SKIP interacting protein 18 (Fragment).	172.153	44.9518	3.82972	1.93724	1.78272e-12	9.19545e-11
LOC_Os04g47580	Cyclin.	207.936	54.2835	3.83056	1.93755	1.9469e-13	1.20646e-11
LOC_Os06g02110	Conserved hypothetical protein.	16.0528	4.18437	3.83637	1.93974	0.00353264	0.0170254
LOC_Os04g13160	Cyclin-like F-box domain containing protein.	205.407	53.4489	3.84305	1.94225	0.00176923	0.00960858
LOC_Os04g39110	Gibberellin regulated protein family protein.	14778.5	3844.81	3.84376	1.94252	1.98813e-07	3.62848e-06
LOC_Os08g24200	Conserved hypothetical protein.	1057.39	274.722	3.84894	1.94446	1.90928e-12	9.81088e-11
LOC_Os07g04350	Hypothetical gene.	288.173	74.8202	3.85154	1.94544	9.99763e-13	5.40136e-11
LOC_Os01g54210	Similar to GATA transcription factor 3 (AtGATA-3).	917.956	237.727	3.86138	1.94912	7.85775e-17	8.21575e-15
LOC_Os11g26880	Similar to RALF.	4909.7	1270.84	3.86334	1.94985	4.47294e-09	1.18447e-07
LOC_Os04g40550	Similar to H0510A06.6 protein.	69.0722	17.878	3.86353	1.94992	5.90039e-07	9.34947e-06
LOC_Os01g73270	Conserved hypothetical protein.	113.448	29.3623	3.86374	1.95	0.00452166	0.0208207
LOC_Os09g08720	Similar to Cinnamoyl CoA reductase.	154.217	39.7553	3.87914	1.95574	2.8727e-07	5.00596e-06
LOC_Os03g07350	Similar to Cellulose synthase-like A1.	151.811	39.1208	3.88057	1.95627	2.53024e-08	5.64872e-07
LOC_Os01g15480	Armadillo-type fold domain containing protein.	249.37	64.1704	3.88605	1.95831	5.27804e-15	4.02618e-13
LOC_Os06g11840	Similar to Ramosa 3 (Fragment).	12.3403	3.17226	3.89006	1.95979	0.00601405	0.026289
LOC_Os08g39590	Serine/threonine protein kinase domain containing protein.	1115.3	286.607	3.89138	1.96028	1.46191e-20	2.69426e-18
LOC_Os08g06600	Nuf2 family protein.	116.55	29.9251	3.89472	1.96152	5.60767e-11	2.22011e-09
LOC_Os03g60380	NAD(P)-binding domain containing protein.	193.105	49.5289	3.89884	1.96305	6.50713e-13	3.67877e-11
LOC_Os09g36110	Similar to predicted protein.	56.1364	14.3923	3.90045	1.96364	1.54363e-07	2.89285e-06
LOC_Os09g29270	Conserved hypothetical protein.	7520.55	1926.86	3.90302	1.96459	0.000415744	0.00283729
LOC_Os03g44710	Similar to Yabby9 protein.	24.0502	6.15192	3.90937	1.96694	0.000675268	0.0042825
LOC_Os01g33040	Similar to Kinesin heavy chain (Fragment).	607.063	155.101	3.91398	1.96864	7.41919e-19	1.08017e-16
LOC_Os01g72700	Protein kinase, core domain containing protein.	3116.18	796.11	3.91426	1.96874	9.23652e-12	4.21796e-10
LOC_Os03g17670	Conserved hypothetical protein.	28.397	7.22823	3.92862	1.97402	0.00304738	0.015092
LOC_Os02g33000	Glycoside hydrolase, family 17 protein.	1121.47	285.451	3.92875	1.97407	3.021e-16	2.78261e-14
LOC_Os06g04250	Phosphate-induced protein 1 conserved region family protein.	2655.44	675.67	3.93008	1.97456	8.58804e-18	1.03823e-15
LOC_Os01g27160	Similar to Cullin-1.	25.9219	6.59378	3.93127	1.97499	0.000566143	0.00369692
LOC_Os07g06860	Alpha/beta hydrolase fold-3 domain containing protein.	204.869	52.0591	3.93532	1.97648	6.62062e-09	1.67245e-07
LOC_Os07g43540	Origin recognition complex subunit 6 family protein.	115.97	29.419	3.94201	1.97893	1.05059e-10	3.99577e-09
LOC_Os02g43540	Hypothetical protein.	563.63	142.926	3.94352	1.97948	3.14328e-16	2.88543e-14
LOC_Os10g37860	Conserved hypothetical protein.	689.214	174.705	3.94502	1.98003	0.0104268	0.0414076
LOC_Os04g32790	Similar to Ethylene-responsive transcription factor 12 (Ethylene-responsive element binding factor 12) (EREBP-12) (AtERF12).	97.9949	24.7928	3.95256	1.98279	0.00485427	0.022093
LOC_Os07g33360	Protein of unknown function DUF1032 family protein.	67.2353	16.9943	3.95635	1.98417	2.6782e-08	5.9496e-07
LOC_Os12g43363	Fatty acid hydroxylase domain containing protein.	3312.34	836.485	3.95984	1.98544	9.02412e-10	2.78329e-08
LOC_Os04g46830	Similar to RCc3 protein.	53568.8	13507.9	3.96573	1.98759	1.58998e-22	3.50053e-20
LOC_Os12g13950	DNA polymerase alpha, subunit B domain containing protein.	66.0171	16.6091	3.97476	1.99087	2.5328e-08	5.64976e-07
LOC_Os02g15690	Pectin lyase fold/virulence factor domain containing protein.	43.189	10.8424	3.98336	1.99399	1.92455e-06	2.67816e-05
LOC_Os02g44280	Zinc finger protein.	61.6897	15.4686	3.98807	1.99569	2.02289e-07	3.68392e-06
LOC_Os10g39840	Similar to xyloglucan endotransglucosylase/hydrolase protein 32.	1032.7	258.562	3.99402	1.99784	3.29955e-16	3.01864e-14
LOC_Os01g54420	Similar to Dynamin family protein.	209.796	52.3726	4.00584	2.0021	7.08058e-14	4.72271e-12
LOC_Os04g19140	Cytochrome c region domain containing protein.	91.3281	22.7685	4.01115	2.00402	4.4622e-10	1.46291e-08
LOC_Os08g22604	Hypothetical protein.	23.4275	5.83094	4.0178	2.0064	0.000437916	0.00296617
LOC_Os05g11570	NLI interacting factor domain containing protein.	215.999	53.649	4.02615	2.0094	1.07413e-09	3.27562e-08
LOC_Os02g19990	Reticulon family protein.	168.46	41.7795	4.03211	2.01153	4.8691e-13	2.8417e-11
LOC_Os05g10330	Similar to Stem 28 kDa glycoprotein.	1401.19	346.906	4.03911	2.01404	8.41647e-07	1.28188e-05
LOC_Os11g35030	Hypothetical conserved gene.	53.0659	13.1234	4.04362	2.01565	1.56136e-07	2.92001e-06
LOC_Os07g02180	3-5 exonuclease domain-containing protein.	12.3209	3.04386	4.04778	2.01713	0.0118274	0.0457748
LOC_Os06g10220	Hypothetical conserved gene.	21.6061	5.32488	4.05758	2.02062	0.00184589	0.00996546
LOC_Os01g50910	Late embryogenesis abundant protein repeat containing protein.	91.8809	22.6401	4.05832	2.02088	7.43513e-09	1.85058e-07
LOC_Os01g13260	Cyclin.	682.059	168.032	4.05911	2.02116	3.62418e-20	6.25114e-18
LOC_Os05g37060	Similar to MybSt1.	463.972	114.198	4.06288	2.0225	6.49409e-07	1.01594e-05
LOC_Os04g48850	Similar to 1-aminocyclopropane-1-carboxylate synthase (EC 4.4.1.14) (Fragment).	270.778	66.644	4.06305	2.02256	2.54734e-09	7.06784e-08
LOC_Os08g18150	WD40 repeat-like domain containing protein.	117.787	28.9771	4.06484	2.0232	4.16326e-05	0.000400359
LOC_Os02g49420	FAS1 domain domain containing protein.	189.366	46.5417	4.06873	2.02458	7.5836e-06	9.09091e-05
LOC_Os06g34780	Expressed protein.	36.3827	8.939	4.07011	2.02507	0.000530153	0.00350844
LOC_Os02g16500	Protein of unknown function DUF1070 family protein.	1196.71	293.578	4.07628	2.02725	3.86981e-20	6.59085e-18
LOC_Os02g03310	K Homology domain containing protein.	77.1277	18.8901	4.08297	2.02962	2.12943e-05	0.000222903
LOC_Os04g04330	Protein kinase, core domain containing protein.	40.7023	9.95111	4.09023	2.03218	3.44836e-05	0.000341783
LOC_Os01g41530	Cyclin-like F-box domain containing protein.	19.7188	4.81882	4.09205	2.03282	0.000902647	0.0054521
LOC_Os12g08920	Similar to Peroxidase 43 precursor (EC 1.11.1.7) (Atperox P43).	223.923	54.6536	4.09713	2.03461	1.21701e-10	4.57096e-09
LOC_Os05g34780	Retrotransposon protein, putative, Ty3-gypsy subclass.	29.6151	7.22823	4.09714	2.03462	0.00601561	0.0262906
LOC_Os02g06340	EF hand domain containing protein.	320.797	78.1925	4.10265	2.03656	1.07158e-16	1.08683e-14
LOC_Os09g30070	Conserved hypothetical protein.	131.419	32.021	4.10416	2.03709	2.7652e-12	1.38158e-10
LOC_Os03g06700	Similar to fatty acid elongase.	40.0952	9.76604	4.10557	2.03758	2.70244e-06	3.66277e-05
LOC_Os01g64180	Conserved hypothetical protein.	573.693	139.617	4.10903	2.0388	7.09532e-16	6.19811e-14
LOC_Os03g37290	Similar to Cytochrome P450 79A1 (EC 1.14.13.41) (Tyrosine N-monooxygenase) (Cytochrome P450Tyr).	27.1517	6.59378	4.11777	2.04186	0.00880025	0.0361515
LOC_Os03g10390	Conserved hypothetical protein.	41.3366	10.0153	4.12734	2.04521	0.000137084	0.00110747
LOC_Os09g12310	Ubiquitin-conjugating enzyme/RWD-like domain containing protein.	19.1001	4.62623	4.12865	2.04567	0.00173956	0.00947642
LOC_Os03g25050	Similar to Chaperonin.	877.461	212.406	4.13106	2.04651	7.46161e-20	1.24729e-17
LOC_Os10g05600	Similar to Thaumatin-like protein.	564.755	136.487	4.1378	2.04886	1.66636e-06	2.3601e-05
LOC_Os10g19910	Conserved hypothetical protein.	32.0669	7.73429	4.14606	2.05174	0.00401482	0.0189173
LOC_Os06g28000	Protein of unknown function DUF239, plant domain containing protein.	107.292	25.8049	4.15781	2.05582	7.59379e-10	2.37734e-08
LOC_Os05g33030	Kinesin, motor region domain containing protein.	530.407	127.363	4.16454	2.05816	1.78974e-19	2.8178e-17
LOC_Os11g37670	Conserved hypothetical protein.	790.276	189.637	4.1673	2.05911	3.15657e-08	6.89911e-07
LOC_Os05g37340	Conserved hypothetical protein.	231.29	55.4807	4.16884	2.05965	9.60864e-14	6.18057e-12
LOC_Os01g49260	Protein of unknown function DUF1618 domain containing protein.	208.446	49.9707	4.17137	2.06052	3.10771e-13	1.87015e-11
LOC_Os01g10400	Similar to Metallothionein-like protein type 3 (MT-3) (MWMT3).	760.878	182.254	4.17482	2.06171	5.9698e-07	9.43186e-06
LOC_Os12g17530	Conserved hypothetical protein.	335.55	80.0733	4.19053	2.06713	9.36581e-17	9.68039e-15
LOC_Os03g18490	Conserved hypothetical protein.	81.3892	19.4037	4.19452	2.06851	2.29181e-07	4.11183e-06
LOC_Os10g35500	Alpha/beta hydrolase fold-1 domain containing protein.	25.3032	6.02353	4.20072	2.07064	0.000394096	0.00270902
LOC_Os11g10280	Similar to D-mannose binding lectin family protein.	31.4481	7.48503	4.20147	2.07089	0.0058221	0.025607
LOC_Os02g32060	NUDIX hydrolase domain containing protein.	41.3017	9.83024	4.2015	2.0709	0.000704728	0.00444228
LOC_Os06g45540	Protein of unknown function DUF597 family protein.	872.024	206.953	4.21364	2.07507	2.85391e-21	5.76745e-19
LOC_Os03g47940	Similar to Proline-rich protein APG-like.	1853.46	439.049	4.22152	2.07776	5.66385e-24	1.58121e-21
LOC_Os03g13984	Expressed protein.	12.3286	2.91547	4.2287	2.08021	0.0110443	0.0433575
LOC_Os05g34700	Lipase, GDSL domain containing protein.	1306.68	308.862	4.23062	2.08087	5.92471e-22	1.24373e-19
LOC_Os02g57770	Similar to Xyloglucan endotransglucosylase/hydrolase 9.	1955.74	461.712	4.23584	2.08265	1.18786e-14	8.78886e-13
LOC_Os09g30458	Similar to Subtilisin-type protease.	232.021	54.7178	4.24032	2.08417	8.38877e-12	3.84379e-10
LOC_Os09g24810	Similar to ZF-HD homeobox protein.	229.344	53.9625	4.25007	2.08749	0.00131991	0.00751537
LOC_Os09g36760	Protein of unknown function DUF632 domain containing protein.	178.823	41.9721	4.26053	2.09103	5.30513e-09	1.38137e-07
LOC_Os10g26560	Coiled-coil protein, Homologous chromosome pairing and synapsis in meiosis	81.4241	19.0827	4.26691	2.09319	7.89212e-10	2.4622e-08
LOC_Os07g05290	Hypothetical protein.	226.986	53.143	4.27123	2.09465	1.20969e-10	4.54976e-09
LOC_Os02g18630	Cyclin-like F-box domain containing protein.	17.8781	4.18437	4.27258	2.09511	0.00333129	0.0162134
LOC_Os03g49050	Similar to carboxy-lyase.	27.1439	6.33699	4.28341	2.09876	0.000549783	0.00360993
LOC_Os01g54270	Similar to Carotenoid cleavage dioxygenase.	18.493	4.31277	4.28796	2.10029	0.00143946	0.0080789
LOC_Os09g37510	Protein of unknown function DUF292, eukaryotic domain containing protein.	293.633	68.4756	4.28814	2.10035	0.000473577	0.00317359
LOC_Os02g51040	Alpha-expansin OsEXPA5.	302.806	70.5791	4.29031	2.10108	7.72488e-18	9.51959e-16
LOC_Os05g08530	NPH3 domain containing protein.	41.936	9.76604	4.29406	2.10234	0.00149225	0.00832171
LOC_Os03g20580	Similar to Centromere protein-like protein (Fragment).	88.273	20.5442	4.29674	2.10324	1.26017e-08	3.00135e-07
LOC_Os08g32920	Dynamin family protein.	54.2763	12.5531	4.32373	2.11228	0.000118382	0.000978926
LOC_Os04g01710	Peptidase C1A, papain family protein.	77.0928	17.8138	4.3277	2.1136	0.000331075	0.00233842
LOC_Os03g57950	Similar to type I inositol-1,4,5-trisphosphate 5-phosphatase CVP2.	20.3376	4.69043	4.33598	2.11636	0.000449723	0.003034
LOC_Os02g26140	Similar to tangled1.	100.513	23.1462	4.34251	2.11853	1.26257e-10	4.72244e-09
LOC_Os06g04734	Conserved hypothetical protein.	547.592	125.981	4.34664	2.1199	9.05485e-13	4.97374e-11
LOC_Os02g55410	MCM family protein.	80.2098	18.4482	4.34783	2.12029	3.03892e-10	1.03645e-08
LOC_Os03g30950	Similar to Stearoyl-acyl carrier protein desaturse (EC 1.14.99.6) (Fragment).	42.5509	9.76604	4.35702	2.12334	9.09017e-06	0.000106287
LOC_Os01g09340	Cytochrome P450 domain containing protein.	21.6061	4.94722	4.36733	2.12675	0.00291911	0.0145956
LOC_Os12g01370	Fatty acid desaturase, type 1 domain containing protein.	535.376	122.325	4.37668	2.12984	1.88433e-16	1.8031e-14
LOC_Os06g38990	Protein kinase, core domain containing protein.	371.933	84.9563	4.37793	2.13025	6.0271e-18	7.62681e-16
LOC_Os04g15840	Expansin precursor (Alpha-expansin OsEXPA1).	977.882	222.886	4.38737	2.13336	3.50999e-11	1.44673e-09
LOC_Os03g53920	Kinesin motor domain containing protein.	467.646	106.584	4.38757	2.13342	2.6288e-20	4.62258e-18
LOC_Os12g42160	Similar to Kinesin-like protein KIFC3.	216.525	49.3363	4.38876	2.13381	2.23231e-16	2.10631e-14
LOC_Os01g70970	Similar to BRASSINOSTEROID INSENSITIVE 1-associated receptor kinase 1.	33.958	7.73429	4.39058	2.13441	0.000261211	0.0019056
LOC_Os06g04699	Conserved hypothetical protein.	785.662	178.931	4.39087	2.13451	1.96168e-22	4.24978e-20
LOC_Os05g34150	Similar to Glutathione S-transferase GST 41 (EC 2.5.1.18).	784.598	178.504	4.39541	2.136	1.01695e-08	2.47208e-07
LOC_Os01g56450	Protein of unknown function DUF567 family protein.	318.271	72.3541	4.3988	2.13711	2.88452e-13	1.74359e-11
LOC_Os02g32660	Similar to Branching enzyme-3.	181.345	41.2093	4.40059	2.1377	1.19319e-14	8.80426e-13
LOC_Os04g41300	Ribosome recycling factor family protein.	308.452	70.0806	4.4014	2.13796	1.58672e-16	1.55682e-14
LOC_Os05g45910	Conserved hypothetical protein.	476.452	108.238	4.40188	2.13812	9.05529e-09	2.21116e-07
LOC_Os07g08860	Similar to OSIGBa0148I18.4 protein.	46.9016	10.6498	4.404	2.13881	0.000715406	0.00449494
LOC_Os03g01012	Similar to predicted protein.	179.469	40.7107	4.4084	2.14026	1.20251e-07	2.31772e-06
LOC_Os07g04330	Similar to cDNA, clone: J075163H13, full insert sequence.	289.321	65.5677	4.41256	2.14162	1.40497e-09	4.1672e-08
LOC_Os01g35330	Protein of unknown function DUF3778 domain containing protein.	1008.38	228.252	4.41784	2.14334	8.97567e-22	1.8697e-19
LOC_Os09g37600	Peptidoglycan-binding Lysin subgroup domain containing protein.	1911.11	432.267	4.42113	2.14442	5.78865e-24	1.59956e-21
LOC_Os08g39330	Hypothetical protein.	35385.8	7992.02	4.42764	2.14654	2.57583e-20	4.55906e-18
LOC_Os12g18360	Similar to NB-ARC domain containing protein, expressed.	37.6473	8.49714	4.43059	2.1475	0.00378439	0.0180171
LOC_Os06g07220	Similar to Prolin rich protein.	5135.32	1157.43	4.43682	2.14953	7.51959e-05	0.000661997
LOC_Os09g28660	Gibberellin receptor GID1L2.	1856.81	417.542	4.447	2.15283	2.84396e-07	4.96227e-06
LOC_Os05g45070	Harpin-induced 1 domain containing protein.	40.7101	9.13159	4.45816	2.15645	0.00371346	0.0177512
LOC_Os03g63970	Gibberellin 20 oxidase 1 (EC 1.14.11.-) (Gibberellin C-20 oxidase 1) (GA 20-oxidase 1) (Os20ox).	652.533	146.234	4.46226	2.15777	4.41909e-19	6.72298e-17
LOC_Os05g38480	Kinesin, motor region domain containing protein.	250.433	56.1151	4.46284	2.15796	2.29675e-17	2.60234e-15
LOC_Os05g06814	Peptidase cysteine/serine, trypsin-like domain containing protein.	270.183	60.4204	4.47171	2.16083	2.23826e-15	1.81473e-13
LOC_Os06g35165	Protein of unknown function DUF3778 domain containing protein.	534.313	119.33	4.47761	2.16273	1.76911e-11	7.75204e-10
LOC_Os08g32350	Conserved hypothetical protein.	94.9825	21.1786	4.48482	2.16505	1.0965e-06	1.6208e-05
LOC_Os06g46780	LTPL61 - Protease inhibitor/seed storage/LTP family protein precursor.	40.0952	8.939	4.48543	2.16525	0.00952979	0.0386328
LOC_Os05g49760	Pathogenesis-related transcriptional factor and ERF domain containing protein.	40.7178	9.06739	4.49058	2.1669	2.86621e-05	0.000289863
LOC_Os12g01700	Similar to Leucine Rich Repeat family protein, expressed.	1171.99	260.673	4.49603	2.16865	6.60867e-09	1.67099e-07
LOC_Os06g14540	Similar to Endo-beta-1,4-glucanase precursor (EC 3.2.1.4).	719.227	159.969	4.49604	2.16865	1.2321e-10	4.62124e-09
LOC_Os02g47150	Similar to DNA topoisomerase II.	1099.31	244.484	4.49645	2.16879	2.36811e-24	7.12537e-22
LOC_Os01g66590	Similar to LOB domain protein 6 (ASYMMETRIC LEAVES2).	19.1466	4.24857	4.5066	2.17204	0.000347838	0.00243711
LOC_Os06g36680	Similar to BEL1-type homeodomain protein.	43.769	9.70184	4.51141	2.17358	2.58434e-07	4.55328e-06
LOC_Os03g17200	Similar to plant-specific domain TIGR01589 family protein.	203.581	45.0877	4.51523	2.1748	2.93999e-11	1.23052e-09
LOC_Os07g10160	Glucosyltransferase.	259.134	57.3198	4.52084	2.17659	5.55248e-10	1.78364e-08
LOC_Os05g38740	Similar to Histone H4.	247.977	54.782	4.52661	2.17843	7.62308e-17	8.06379e-15
LOC_Os07g37060	Hypothetical conserved gene.	46.2324	10.2079	4.52908	2.17922	0.000387711	0.00267496
LOC_Os06g29679	Expressed protein.	21.5906	4.75463	4.54097	2.183	0.00120027	0.00692747
LOC_Os07g32390	Cell cycle regulated microtubule associated protein domain containing protein.	578.643	126.936	4.55854	2.18857	3.67577e-22	7.77656e-20
LOC_Os08g42350	Similar to MtN3-like protein.	1062.97	232.788	4.56627	2.19102	4.62873e-11	1.87083e-09
LOC_Os10g19190	Similar to Got1-like family protein, expressed.	101.762	22.255	4.57254	2.193	6.23719e-05	0.00056584
LOC_Os02g29774	Conserved hypothetical protein.	41.9399	9.13159	4.59283	2.19938	0.000676958	0.00429221
LOC_Os07g05190	Protein kinase, core domain containing protein.	425.613	92.5698	4.59776	2.20093	3.65578e-14	2.51265e-12
LOC_Os06g17490	Similar to Serine/threonine-specific kinase like protein.	2109.78	457.376	4.61278	2.20564	4.53421e-26	1.51588e-23
LOC_Os02g32850	Similar to ZPR3 (LITTLE ZIPPER 3)	22.8243	4.94722	4.61355	2.20588	0.00289894	0.0145215
LOC_Os12g38550	Conserved hypothetical protein.	11.1183	2.40941	4.61451	2.20618	0.0112623	0.0440537
LOC_Os07g47090	KIP1-like domain containing protein.	162.26	35.1291	4.61898	2.20757	3.70153e-14	2.53766e-12
LOC_Os10g42660	Conserved hypothetical protein.	722.552	156.298	4.6229	2.2088	6.14581e-05	0.000558672
LOC_Os03g30260	Hypothetical protein.	42.5547	9.19579	4.62763	2.21027	1.47013e-07	2.77044e-06
LOC_Os04g30720	Kinesin, motor region domain containing protein.	474.394	102.464	4.62986	2.21097	4.92505e-21	9.52867e-19
LOC_Os01g47130	Protein of unknown function DUF295 family protein.	223.223	48.1882	4.63231	2.21173	7.81049e-13	4.33418e-11
LOC_Os03g15810	Similar to ATPase, AAA family protein, expressed.	49.9411	10.7782	4.63355	2.21212	7.938e-08	1.59113e-06
LOC_Os09g36930	Similar to Aquaporin 2.	25.2993	5.45327	4.63928	2.2139	0.000481945	0.00322169
LOC_Os01g55640	TRAF-like domain containing protein.	13.5739	2.91547	4.65582	2.21904	0.00282208	0.0142048
LOC_Os11g37200	Uncharacterised protein family UPF0005 domain containing protein.	41.9554	9.00319	4.66005	2.22035	2.95734e-07	5.13035e-06
LOC_Os05g07120	Helix-loop-helix DNA-binding domain containing protein.	226.99	48.6943	4.66152	2.2208	7.91293e-09	1.95335e-07
LOC_Os05g49820	Similar to predicted protein.	140.615	30.1101	4.67004	2.22344	2.96796e-07	5.14547e-06
LOC_Os03g08540	Expressed protein.	22.8204	4.88302	4.67342	2.22448	0.00241237	0.0124711
LOC_Os04g44780	Hypothetical protein.	207.228	44.2607	4.68199	2.22712	1.80958e-15	1.47601e-13
LOC_Os02g05840	Fibronectin, type III domain containing protein.	4686.69	999.185	4.69051	2.22974	2.97187e-27	1.1835e-24
LOC_Os09g11440	Hypothetical conserved gene.	109.214	23.2104	4.70539	2.23431	2.58778e-12	1.30013e-10
LOC_Os09g23530	Cinnamyl alcohol dehydrogenase (EC 1.1.1.195).	461.42	98.023	4.70726	2.23489	2.83937e-13	1.724e-11
LOC_Os05g02300	Similar to Histone H2A.	526.308	111.475	4.72131	2.23919	9.19483e-23	2.04095e-20
LOC_Os02g52460	Zinc finger, CCHC-type domain containing protein.	133.221	28.2143	4.72177	2.23933	2.20423e-13	1.3628e-11
LOC_Os01g14850	Conserved hypothetical protein.	1031.61	218.188	4.72806	2.24125	8.22557e-25	2.56033e-22
LOC_Os01g59120	Similar to Cyclin-B1-1.	395.418	83.5741	4.73135	2.24225	4.81136e-21	9.44143e-19
LOC_Os08g34130	Mitochondrial glycoprotein family protein.	22.8436	4.81882	4.7405	2.24504	0.000346358	0.00242989
LOC_Os03g09200	Hypothetical conserved gene.	25.9103	5.45327	4.75133	2.24833	2.22339e-05	0.000231308
LOC_Os02g38410	Ubiquitin domain containing protein.	244.175	51.3605	4.75415	2.24919	2.35201e-17	2.65385e-15
LOC_Os04g34240	Histone H3.	372.033	77.8565	4.77845	2.25654	5.87962e-20	9.95126e-18
LOC_Os02g56490	Conserved hypothetical protein.	71.5743	14.9701	4.78117	2.25736	5.44603e-06	6.7982e-05
LOC_Os03g38010	Nuf2 family protein.	125.866	26.3185	4.78243	2.25774	8.30077e-14	5.42959e-12
LOC_Os09g27060	Similar to chromatin complex subunit A101.	94.9631	19.8455	4.78511	2.25855	3.12931e-12	1.54076e-10
LOC_Os05g11980	Timeless protein domain containing protein.	57.9694	12.1113	4.78641	2.25894	3.48998e-09	9.46033e-08
LOC_Os01g72630	Conserved hypothetical protein.	639.265	133.224	4.79843	2.26256	7.44566e-08	1.4991e-06
LOC_Os01g67110	Similar to JHL23J11.5 protein.	4138.16	860.333	4.80995	2.26602	4.42257e-07	7.32497e-06
LOC_Os04g50990	Translation elongation factor EFTu/EF1A, C-terminal domain containing protein.	3060.93	636.217	4.81115	2.26638	3.89966e-11	1.58801e-09
LOC_Os03g46040	PDZ/DHR/GLGF domain containing protein.	120.305	24.9854	4.81502	2.26754	1.38887e-09	4.12397e-08
LOC_Os04g31050	Conserved hypothetical protein.	31.4481	6.52959	4.81625	2.26791	1.17439e-05	0.00013251
LOC_Os03g15550	Similar to AtPIP5K1.	88.2188	18.2632	4.83042	2.27215	3.08128e-11	1.28174e-09
LOC_Os06g44860	Similar to Squamosa-promoter binding protein 1.	49.3766	10.2079	4.83709	2.27414	2.23983e-08	5.07146e-07
LOC_Os11g01620	Similar to Leucine Rich Repeat family protein, expressed.	1307.31	270.032	4.84133	2.2754	1.62693e-10	5.96809e-09
LOC_Os02g58220	Replication protein A 30kDa.	260.321	53.7699	4.84139	2.27542	7.63761e-18	9.48745e-16
LOC_Os02g56520	Quinoprotein amine dehydrogenase, beta chain-like domain containing protein.	237.528	49.0153	4.846	2.27679	1.84584e-18	2.53732e-16
LOC_Os09g37590	Conserved hypothetical protein.	31.4326	6.46539	4.86167	2.28145	1.91461e-05	0.000203723
LOC_Os07g46480	Similar to Nucleoid DNA-binding-like protein.	678.065	139.44	4.86278	2.28178	2.15063e-07	3.89298e-06
LOC_Os08g31930	Zinc finger, RING/FYVE/PHD-type domain containing protein.	28.9847	5.95933	4.86375	2.28207	2.92346e-05	0.00029485
LOC_Os12g40120	Transcriptional factor B3 domain containing protein.	44.4149	9.13159	4.86387	2.28211	1.30957e-05	0.000145341
LOC_Os02g50630	E2F Family domain containing protein.	111.031	22.8252	4.86442	2.28227	4.5143e-12	2.1505e-10
LOC_Os01g07260	Similar to ETG1 (E2F TARGET GENE 1).	120.92	24.8494	4.8661	2.28277	4.61371e-10	1.50529e-08
LOC_Os08g40170	Similar to Cyclin-dependent kinase B2-1.	1234.92	252.418	4.89234	2.29053	1.03889e-26	3.70173e-24
LOC_Os03g04550	Conserved hypothetical protein.	560.536	114.069	4.91399	2.2969	5.72821e-23	1.3607e-20
LOC_Os03g02290	Similar to Kinesin.	91.9546	18.705	4.91603	2.29749	2.98602e-12	1.4837e-10
LOC_Os03g63650	Similar to Protein Brevis radix-like 4.	27.1284	5.51747	4.91682	2.29773	1.89098e-05	0.000201684
LOC_Os05g39850	Similar to DNA replication licensing factor MCM3 homolog (Replication origin activator) (ROA protein) (Fragment).	127.115	25.8049	4.92602	2.30042	1.59012e-13	9.96772e-12
LOC_Os08g16030	Conserved hypothetical protein.	249.152	50.4692	4.93672	2.30355	4.52539e-16	4.07135e-14
LOC_Os07g48320	Vegetative storage protein/acid phosphatase domain containing protein.	65.9823	13.316	4.95513	2.30892	5.55164e-05	0.000512432
LOC_Os09g38540	Similar to Protein phosphatase 2C gamma isoform (EC 3.1.3.16) (PP2C-gamma) (Protein phosphatase magnesium-dependent 1 gamma) (Protein phosphatase 1C) (Fibroblast growth factor inducible protein 13) (FIN13).	328.798	66.2663	4.96176	2.31085	2.85807e-20	4.99332e-18
LOC_Os04g01130	Similar to H0102C09.3 protein.	14.8153	2.97967	4.97214	2.31387	0.00140873	0.00793435
LOC_Os12g44090	Similar to Receptor-like protein kinase.	640.208	128.718	4.97371	2.31432	1.38871e-24	4.27345e-22
LOC_Os10g35160	Expressed protein.	23.4508	4.69043	4.99971	2.32184	0.000408572	0.00279397
LOC_Os08g39930	Expressed protein.	54.2452	10.8424	5.00309	2.32282	5.80688e-07	9.2283e-06
LOC_Os01g14720	Protein of unknown function DUF573 family protein.	42.5392	8.49714	5.0063	2.32375	3.57503e-05	0.000352812
LOC_Os10g25550	Protein kinase, core domain containing protein.	62.2813	12.4247	5.0127	2.32559	0.000723981	0.0045425
LOC_Os10g28230	Similar to Histone H2A.	275.047	54.7895	5.02007	2.32771	1.46254e-20	2.69426e-18
LOC_Os12g10220	Conserved hypothetical protein.	117.169	23.3313	5.02196	2.32825	1.77211e-06	2.48647e-05
LOC_Os10g02770	Similar to predicted protein.	127.084	25.2988	5.02333	2.32864	4.92502e-12	2.33164e-10
LOC_Os08g37030	Lipase, GDXG, active site domain containing protein.	18.5162	3.67832	5.03389	2.33167	0.0102015	0.0406736
LOC_Os12g07180	Conserved hypothetical protein.	202.978	40.1972	5.04957	2.33616	6.00732e-12	2.81938e-10
LOC_Os04g23319	Conserved hypothetical protein.	15.4263	3.04386	5.068	2.34142	0.00456209	0.0209747
LOC_Os05g10740	Similar to Pollen-specific protein SF21.	1099.11	216.303	5.08136	2.34521	3.79473e-23	9.25777e-21
LOC_Os03g49200	WD40 repeat-like domain containing protein.	14.8153	2.91547	5.08162	2.34529	0.000986995	0.00589108
LOC_Os05g25620	Caltractin.	21.5984	4.24857	5.08368	2.34587	0.000159191	0.00125903
LOC_Os05g48640	Similar to Pollen-specific kinase partner protein.	40.1262	7.86269	5.10337	2.35145	2.19198e-05	0.000228661
LOC_Os05g48880	Conserved hypothetical protein.	18.493	3.61412	5.11687	2.35526	0.000401197	0.00275397
LOC_Os03g45760	Similar to H0525G02.7 protein.	336.698	65.6886	5.12568	2.35774	1.5242e-12	7.96821e-11
LOC_Os10g38720	Similar to Glutathione S-transferase GST 20 (EC 2.5.1.18).	83.8603	16.2956	5.14619	2.3635	1.7281e-07	3.19216e-06
LOC_Os03g25869	Similar to cationic amino acid transporter.	291.197	56.4928	5.15459	2.36586	1.67593e-15	1.38754e-13
LOC_Os12g31810	Similar to Cyclin A-like protein (Fragment).	96.8387	18.7692	5.15944	2.36721	1.0901e-12	5.84551e-11
LOC_Os06g28630	Non-protein coding transcript.	419.012	81.0363	5.17068	2.37035	1.35578e-12	7.1568e-11
LOC_Os11g03070	Hypothetical conserved gene.	15.4224	2.97967	5.17589	2.37181	0.00877093	0.0360694
LOC_Os12g24800	Similar to Zeaxanthin cleavage oxygenase.	211.053	40.7674	5.17701	2.37212	0.00166229	0.00914005
LOC_Os08g07900	Retrotransposon protein, putative, LINE subclass	40.7062	7.86269	5.17714	2.37216	0.00038705	0.00267181
LOC_Os06g03080	Peptidase A1 domain containing protein.	65.9978	12.7457	5.17804	2.37241	1.81996e-09	5.24862e-08
LOC_Os04g40940	Similar to Mitotic spindle checkpoint protein MAD2.	181.24	35.0007	5.1782	2.37245	6.0534e-11	2.38612e-09
LOC_Os10g33060	Hypothetical conserved gene.	40.0758	7.73429	5.18158	2.37339	0.00183619	0.00991921
LOC_Os05g41390	Similar to Cyclin-B1-5.	285.675	55.1105	5.18367	2.37397	1.13763e-20	2.12462e-18
LOC_Os03g40390	Conserved hypothetical protein.	142.371	27.323	5.21066	2.38146	2.31146e-07	4.13711e-06
LOC_Os05g35240	Conserved hypothetical protein.	58.5921	11.22	5.2221	2.38463	6.67613e-07	1.04142e-05
LOC_Os02g10020	Mitotic checkpoint serine/threonine protein kinase, Bub1 domain containing protein.	71.5356	13.6369	5.24572	2.39114	1.06702e-10	4.04689e-09
LOC_Os10g01570	Similar to DNA (cytosine-5)-methyltransferase 1 (EC 2.1.1.37) (Dnmt1) (DNA methyltransferase I) (DNA MTase RnoIP) (MCMT) (M.RnoIP). Splice isoform 3.	253.519	48.3166	5.24703	2.3915	8.76818e-20	1.43904e-17
LOC_Os02g50910	Conserved hypothetical protein.	231.94	44.0039	5.27089	2.39805	1.74805e-19	2.76826e-17
LOC_Os10g26690	Ribosomal protein L32p domain containing protein.	532.426	100.64	5.2904	2.40338	2.37942e-16	2.23731e-14
LOC_Os03g12140	Glycoside hydrolase, family 17 protein.	992.639	187.564	5.29227	2.40389	1.85917e-28	8.68038e-26
LOC_Os06g04940	Early nodulin 93 ENOD93 protein family protein.	45.0414	8.49714	5.30077	2.4062	0.000285764	0.0020603
LOC_Os01g46870	Similar to Ethylene-responsive transcription factor 5 (Ethylene-responsive element binding factor 5) (EREBP-5) (AtERF5).	366.437	69.1101	5.30223	2.4066	4.34549e-15	3.4109e-13
LOC_Os02g01140	Lipase, GDSL domain containing protein.	446.616	84.0084	5.31633	2.41043	1.64019e-20	2.96109e-18
LOC_Os02g45940	Similar to Histone H4.	1047.01	196.873	5.31819	2.41094	2.24149e-28	1.02881e-25
LOC_Os12g16210	Similar to Zinc finger, DHHC domain containing 4.	159.844	30.0534	5.31864	2.41106	3.48094e-09	9.44526e-08
LOC_Os08g36570	Similar to F-box domain containing protein.	80.8053	15.1551	5.33188	2.41464	6.44073e-11	2.53142e-09
LOC_Os07g33370	IQ motif, EF-hand binding site domain containing protein.	48.7811	9.13159	5.34201	2.41738	2.77407e-08	6.14242e-07
LOC_Os01g42210	Bifunctional inhibitor/plant lipid transfer protein/seed storage domain containing protein.	155.497	29.098	5.34389	2.41789	1.04044e-12	5.60141e-11
LOC_Os12g24330	Six-bladed beta-propeller, TolB-like domain containing protein.	46.9054	8.75393	5.35821	2.42175	0.000496889	0.00330934
LOC_Os08g09570	Conserved hypothetical protein.	62.3046	11.6052	5.36868	2.42457	6.64986e-08	1.35499e-06
LOC_Os04g50090	Similar to OSIGBa0142I02-OSIGBa0101B20.1 protein.	106.116	19.7172	5.38193	2.42812	1.62866e-10	5.96809e-09
LOC_Os08g37400	Similar to Hydroxyproline-rich glycoprotein DZ-HRGP precursor.	38.2196	7.09984	5.38316	2.42845	2.70813e-07	4.75899e-06
LOC_Os03g03630	Conserved hypothetical protein.	70.3213	13.0592	5.38482	2.4289	1.54333e-09	4.51333e-08
LOC_Os08g27780	Similar to WAK80 - OsWAK receptor-like protein kinase.	16.0567	2.97967	5.38876	2.42995	0.000920994	0.00554603
LOC_Os07g34570	Similar to Thiazole biosynthetic enzyme 1-1, chloroplast precursor.	70159.6	13014.9	5.39072	2.43048	5.65368e-23	1.35488e-20
LOC_Os01g19970	Similar to R2R3 Myb transcription factor MYB-IF35.	9.2426	1.71076	5.40262	2.43366	0.0101525	0.0405559
LOC_Os05g14590	DNA-dependent ATPase MCM domain containing protein.	86.3858	15.9822	5.40514	2.43433	2.83793e-12	1.41531e-10
LOC_Os03g59300	Protein of unknown function DUF642 domain containing protein.	1857.59	343.492	5.40797	2.43509	4.34546e-31	2.80179e-28
LOC_Os06g36000	Conserved hypothetical protein.	85.094	15.7254	5.41125	2.43596	1.09898e-07	2.13183e-06
LOC_Os11g32100	Similar to Transcription factor ICE1 (Inducer of CBF expression 1) (Basic helix- loop-helix protein 116) (bHLH116) (AtbHLH116).	12.348	2.28102	5.41339	2.43653	0.00220478	0.0115798
LOC_Os02g30780	Glycosyl transferase, family 31 protein.	721.328	133.103	5.41932	2.43811	2.28297e-09	6.39326e-08
LOC_Os06g11410	Similar to Cyclin-D3-1.	133.844	24.6644	5.42662	2.44005	1.63803e-13	1.02207e-11
LOC_Os07g43740	Zinc finger, RING/FYVE/PHD-type domain containing protein.	29.6267	5.45327	5.43283	2.4417	0.00165939	0.00912781
LOC_Os08g24300	Conserved hypothetical protein.	505.111	92.8341	5.44101	2.44388	1.65221e-15	1.37667e-13
LOC_Os08g28670	Bet v I allergen family protein.	294.279	54.0342	5.44616	2.44524	4.69203e-09	1.23708e-07
LOC_Os03g37810	Conserved hypothetical protein.	339.154	62.2595	5.44742	2.44557	1.49124e-20	2.71025e-18
LOC_Os07g13660	UDP-glucoronosyl and UDP-glucosyl transferase domain containing protein.	40.0758	7.35663	5.44758	2.44562	0.000122614	0.00100642
LOC_Os05g16240	Expressed protein.	61.7091	11.2842	5.46862	2.45118	2.08626e-09	5.90962e-08
LOC_Os01g18860	Similar to S-adenosylmethionine synthetase 1 (EC 2.5.1.6) (Methionine adenosyltransferase 1) (AdoMet synthetase 1) (Fragment).	583.62	106.72	5.46869	2.45119	4.98493e-15	3.85691e-13
LOC_Os06g19550	Short-chain dehydrogenase/reductase SDR domain containing protein.	16.6638	3.04386	5.47456	2.45274	0.00136855	0.00774834
LOC_Os05g06540	Hypothetical conserved gene.	13.5584	2.47361	5.48122	2.4545	0.0111859	0.0438179
LOC_Os11g08440	Similar to Heat shock protein 70.	46.2402	8.43294	5.48328	2.45504	3.22469e-08	7.04231e-07
LOC_Os01g34790	Conserved hypothetical protein.	103.645	18.8976	5.48455	2.45537	2.21828e-07	3.99941e-06
LOC_Os02g40260	Similar to protein binding protein.	8226.02	1497.72	5.49238	2.45743	1.69698e-07	3.14325e-06
LOC_Os11g39260	Conserved hypothetical protein.	10.4879	1.90336	5.5102	2.46211	0.00417732	0.0195239
LOC_Os05g05690	Similar to lipopolysaccharide-modifying protein.	70.9091	12.8666	5.51111	2.46234	1.03478e-05	0.000118787
LOC_Os09g17740	Similar to Chlorophyll a-b binding protein, chloroplast precursor (LHCII type I CAB) (LHCP).	5567.56	1009.32	5.51612	2.46365	1.95209e-32	1.4684e-29
LOC_Os06g03120	Hypothetical conserved gene.	43.2006	7.79849	5.53962	2.46979	1.80608e-07	3.3226e-06
LOC_Os09g32988	Pollen Ole e 1 allergen and extensin domain containing protein.	53.0891	9.57345	5.54545	2.47131	3.70032e-08	7.98444e-07
LOC_Os12g35010	rRNA N-glycosidase	28.977	5.19648	5.57626	2.4793	2.8295e-05	0.000286655
LOC_Os09g03630	Tetratricopeptide-like helical domain containing protein.	144.363	25.8691	5.58052	2.4804	1.89004e-15	1.537e-13
LOC_Os04g41900	Similar to H0306B06.4 protein.	2127.4	381.087	5.58245	2.4809	1.69048e-16	1.64527e-14
LOC_Os06g43770	Sterile alpha motif homology domain containing protein.	23.4314	4.18437	5.59974	2.48536	1.97477e-05	0.000208976
LOC_Os09g39530	RmlC-like jelly roll fold domain containing protein.	57.9345	10.3363	5.60496	2.4867	0.00998445	0.0400146
LOC_Os08g38300	Similar to Histone H2B.2.	1600.12	285.379	5.60699	2.48723	1.25399e-31	8.48951e-29
LOC_Os03g06750	Hypothetical conserved gene.	39.4493	7.03564	5.60707	2.48725	3.86314e-05	0.000376987
LOC_Os06g48740	Expressed protein.	20.3454	3.61412	5.62941	2.49298	0.0101612	0.0405848
LOC_Os04g02640	Similar to 3-ketoacyl-CoA synthase.	38.2389	6.78638	5.63466	2.49433	0.00574757	0.0253451
LOC_Os09g36900	Similar to WD-40 repeat protein MSI1.	815.362	144.629	5.63761	2.49508	3.44895e-21	6.91835e-19
LOC_Os01g16650	Similar to Ubiquitin conjugating protein-like (Ubiquitin-conjugating enzyme) (Ubiquitinating enzyme).	1591.8	281.539	5.65395	2.49926	1.84606e-29	9.43231e-27
LOC_Os08g39890	Squamosa promter-binding-like transcription factor, Regulation of branching in panicles and vegetative shoots, Semidominant regulator of plant architecture	2088.72	368.368	5.67021	2.5034	3.34836e-32	2.45064e-29
LOC_Os11g41500	NC domain-containing protein.	408.284	71.9047	5.67813	2.50542	4.08636e-14	2.76646e-12
LOC_Os03g25120	Similar to F-box domain containing protein.	107.342	18.8976	5.68019	2.50594	1.32403e-09	3.95311e-08
LOC_Os01g42070	Kinesin, motor region domain containing protein.	351.03	61.6968	5.68961	2.50833	1.51917e-23	3.91802e-21
LOC_Os07g13980	Similar to ADP-glucose pyrophosphorylase large subunit 2 (EC 2.7.7.27) (Fragment).	33.9076	5.95933	5.68984	2.50839	2.44822e-05	0.000251414
LOC_Os03g53970	Conserved hypothetical protein.	233.804	41.0884	5.69026	2.5085	1.13167e-19	1.81334e-17
LOC_Os11g45990	von Willebrand factor, type A domain containing protein.	3094.34	543.469	5.69367	2.50936	2.86311e-09	7.87937e-08
LOC_Os06g19110	Hypothetical conserved gene.	33.9386	5.95933	5.69504	2.50971	0.00332271	0.0161833
LOC_Os02g27769	Ribosomal protein S27.	2019.36	354.576	5.69513	2.50973	6.99698e-09	1.74795e-07
LOC_Os02g51050	Leucine rich repeat N-terminal domain containing protein.	10.4801	1.83916	5.69833	2.51054	0.00813497	0.0339089
LOC_Os04g15800	Similar to H0209A05.2 protein.	155.377	27.2664	5.69847	2.51057	9.91785e-17	1.0212e-14
LOC_Os01g09580	Similar to Aurora kinase.	383.743	67.2785	5.70381	2.51192	1.57566e-24	4.79425e-22
LOC_Os02g14430	Similar to Peroxidase 2 (Fragment).	94.418	16.4882	5.72639	2.51763	0.000357975	0.0024978
LOC_Os04g49420	Non-protein coding transcript.	717.097	125.04	5.73494	2.51978	1.49484e-08	3.51942e-07
LOC_Os11g14240	Conserved hypothetical protein.	78.9219	13.7578	5.73651	2.52017	1.45202e-11	6.44603e-10
LOC_Os02g41904	Similar to Defensin precursor.	851.919	148.492	5.73713	2.52033	8.57414e-27	3.09583e-24
LOC_Os03g22040	Protein of unknown function DUF827, plant family protein.	435.614	75.8889	5.74015	2.52109	7.29958e-19	1.0685e-16
LOC_Os08g02094	Lipase, GDSL domain containing protein.	222.631	38.679	5.75587	2.52503	2.95727e-18	3.86874e-16
LOC_Os03g08620	Transcriptional factor B3 family protein.	49.3572	8.56134	5.76513	2.52735	2.32262e-09	6.48419e-08
LOC_Os01g56020	Conserved hypothetical protein.	135.735	23.5314	5.76826	2.52814	2.13363e-16	2.02732e-14
LOC_Os01g09470	IQ calmodulin-binding region domain containing protein.	114.825	19.7813	5.80473	2.53723	1.6088e-12	8.34606e-11
LOC_Os08g38080	Helix-loop-helix DNA-binding domain containing protein.	24.6689	4.24857	5.8064	2.53764	0.000158164	0.00125199
LOC_Os01g71080	Peptidase aspartic, catalytic domain containing protein.	47.5048	8.17615	5.81017	2.53858	5.12277e-05	0.000478031
LOC_Os08g33740	Conserved hypothetical protein.	1341.5	230.597	5.81751	2.5404	1.09605e-26	3.85468e-24
LOC_Os04g03520	Hypothetical protein.	63.577	10.9065	5.82925	2.54331	0.000931717	0.00560437
LOC_Os09g28200	Similar to cDNA, clone: J065120N14, full insert sequence.	119.095	20.4158	5.83345	2.54435	1.31702e-15	1.11453e-13
LOC_Os03g59550	Similar to RNA-binding protein 8A (Tsunagi protein).	35.149	6.02353	5.83529	2.5448	1.13817e-07	2.20155e-06
LOC_Os06g45610	Conserved hypothetical protein.	133.906	22.8894	5.85013	2.54847	9.19992e-13	5.03301e-11
LOC_Os06g16200	Protein of unknown function DUF231, plant domain containing protein.	42.6051	7.22823	5.89427	2.55931	3.16122e-07	5.43185e-06
LOC_Os12g42840	Conserved hypothetical protein.	58.5843	9.88691	5.92544	2.56692	9.28144e-10	2.85615e-08
LOC_Os01g59020	Cytochrome P450 family protein.	32.7166	5.51747	5.92964	2.56794	0.000599687	0.00387763
LOC_Os04g53800	NAD(P)-binding domain containing protein.	13.57	2.28102	5.94912	2.57268	0.00129953	0.00742385
LOC_Os01g54470	Similar to anther-specific proline-rich protein APG.	69.0489	11.6052	5.94983	2.57285	0.000104346	0.000878361
LOC_Os09g36280	Glycoside hydrolase, family 17 domain containing protein.	897.575	150.796	5.95225	2.57344	3.10233e-30	1.71451e-27
LOC_Os01g64640	Similar to Histone H3.	915.55	153.077	5.98098	2.58038	2.80295e-31	1.85132e-28
LOC_Os01g01890	Protein of unknown function DUF936, plant family protein.	595.148	99.2995	5.99346	2.58339	5.81605e-09	1.49856e-07
LOC_Os06g51110	G2/mitotic-specific cyclin 2 (B-like cyclin) (CycOs2).	318.221	52.6294	6.04645	2.59609	7.11534e-24	1.90776e-21
LOC_Os12g36890	Cellulose synthase-like protein, Cell wall biosynthesis	1564.2	258.007	6.06262	2.59994	1.19496e-33	1.1557e-30
LOC_Os12g25490	O-methyltransferase, family 2 domain containing protein.	394.823	64.9899	6.07514	2.60292	9.96275e-17	1.02194e-14
LOC_Os03g56070	Conserved hypothetical protein.	301.074	49.4005	6.09456	2.60752	4.12292e-21	8.20947e-19
LOC_Os02g10100	Similar to Receptor-like kinase (Fragment).	57.9966	9.50925	6.09896	2.60856	2.7608e-07	4.8299e-06
LOC_Os03g46920	Conserved hypothetical protein.	672.395	110.214	6.10084	2.60901	4.46728e-30	2.37204e-27
LOC_Os03g11770	Prefoldin domain containing protein.	30.199	4.94722	6.10423	2.60981	1.06168e-06	1.575e-05
LOC_Os08g38760	Conserved hypothetical protein.	33.3354	5.45327	6.11291	2.61186	5.12449e-06	6.44249e-05
LOC_Os03g52650	Syntaxin-related protein KNOLLE (Syntaxin 111) (AtSYP111).	1331.75	217.746	6.11608	2.61261	4.3369e-33	3.55889e-30
LOC_Os09g16520	Similar to Cytochrome b5.	66.021	10.7782	6.12545	2.61482	6.23551e-09	1.593e-07
LOC_Os06g36810	Protein of unknown function DUF3511 domain containing protein.	148.068	24.1583	6.12906	2.61567	5.57391e-08	1.15399e-06
LOC_Os08g27810	Hypothetical conserved gene.	10.4956	1.71076	6.13506	2.61708	0.00789194	0.0330673
LOC_Os03g55530	Acyl-CoA N-acyltransferase domain containing protein.	40.0991	6.52959	6.14114	2.61851	8.40314e-07	1.28057e-05
LOC_Os01g42190	Heat shock protein DnaJ, N-terminal domain containing protein.	391.157	63.5284	6.15719	2.62227	3.60356e-20	6.25114e-18
LOC_Os03g46860	Helix-loop-helix DNA-binding domain containing protein.	374.446	60.8131	6.15733	2.62231	8.89483e-16	7.69559e-14
LOC_Os06g41740	Hypothetical protein.	170.188	27.5798	6.17074	2.62544	2.79448e-14	1.95037e-12
LOC_Os02g07180	Conserved hypothetical protein.	89.4485	14.4565	6.18744	2.62934	1.35286e-12	7.15538e-11
LOC_Os03g02050	Nonspecific lipid-transfer protein 2 (nsLTP2) (7 kDa lipid transfer protein).	22.8165	3.67832	6.20298	2.63296	0.0100508	0.040245
LOC_Os10g26280	Origin recognition complex subunit 3, N-terminal domain containing protein.	29.5957	4.75463	6.22462	2.63798	8.84194e-05	0.000759644
LOC_Os01g43110	Armadillo-type fold domain containing protein.	45.0375	7.22823	6.23078	2.63941	0.000516198	0.00342446
LOC_Os02g17880	Similar to Xyloglucan endotransglucosylase/hydrolase protein 26.	289.909	46.4699	6.23864	2.64123	3.77438e-13	2.24638e-11
LOC_Os12g40860	Similar to Leucine Rich Repeat family protein, expressed.	38.8499	6.21612	6.24987	2.64383	0.000539594	0.00356135
LOC_Os05g35070	DUF630/DUF632 domains containing protein.	188.731	30.1818	6.25314	2.64458	8.25143e-20	1.37085e-17
LOC_Os09g36740	Similar to Male sterility MS5.	231.309	36.8965	6.26914	2.64827	2.80036e-22	5.97115e-20
LOC_Os03g19080	Conserved hypothetical protein.	704.365	112.344	6.26974	2.64841	1.71189e-30	9.65793e-28
LOC_Os01g31800	Similar to Histone H2A.	256.118	40.7032	6.29232	2.65359	3.44327e-23	8.4767e-21
LOC_Os08g32600	Similar to Mitogen-activated protein kinase kinase kinase 1 (EC 2.7.1.-) (Arabidospsis NPK1-related protein kinase 1). Splice isoform 1S.	128.878	20.4158	6.31268	2.65825	1.01905e-16	1.04136e-14
LOC_Os02g56540	Conserved hypothetical protein.	551.569	86.6104	6.36839	2.67093	1.60764e-29	8.37209e-27
LOC_Os02g15810	Similar to high mobility group family.	877.944	137.778	6.37215	2.67178	6.00961e-33	4.78648e-30
LOC_Os04g13170	Cyclin-like F-box domain containing protein.	30.872	4.81882	6.40654	2.67955	7.31921e-05	0.000647515
LOC_Os05g18750	Ribosomal protein L25 family protein.	103.63	16.103	6.43541	2.68603	3.26942e-12	1.60101e-10
LOC_Os08g15170	ATPase, F1 complex, epsilon subunit, mitochondrial family protein.	3401.97	527.635	6.44759	2.68876	3.09146e-07	5.32888e-06
LOC_Os11g05730	Histone H3.	115.339	17.878	6.45148	2.68963	1.69509e-16	1.64527e-14
LOC_Os03g39020	Kinesin, motor region domain containing protein.	1563.47	242.048	6.45933	2.69138	4.93978e-36	5.81606e-33
LOC_Os08g03560	Conserved hypothetical protein.	157.322	24.2867	6.4777	2.69548	8.52598e-20	1.40783e-17
LOC_Os06g10260	Similar to Cytochrome P450 family protein, expressed.	16.0334	2.47361	6.4818	2.69639	0.000265681	0.00193197
LOC_Os02g01200	Similar to OSIGBa0134P10.4 protein.	97.4071	15.0267	6.48226	2.6965	1.30374e-06	1.89e-05
LOC_Os12g37400	Similar to PROLIFERA protein.	186.856	28.7845	6.49153	2.69856	4.92619e-21	9.52867e-19
LOC_Os06g03059	Conserved hypothetical protein.	11.1105	1.71076	6.49448	2.69921	0.00568461	0.025137
LOC_Os04g49220	Similar to Mitochondrial import inner membrane translocase subunit TIM13.	38.8422	5.95933	6.51788	2.7044	2.20133e-05	0.000229365
LOC_Os03g17960	Hypothetical protein.	298.599	45.7146	6.5318	2.70748	1.48501e-20	2.71025e-18
LOC_Os03g50420	Cell division cycle-associated protein domain containing protein.	27.7666	4.24857	6.53551	2.7083	1.04359e-06	1.55276e-05
LOC_Os09g25710	Hypothetical protein.	46.8705	7.16404	6.54248	2.70984	1.19376e-06	1.74929e-05
LOC_Os09g38450	Hypothetical gene.	476.084	72.5467	6.56245	2.71423	3.20577e-07	5.5049e-06
LOC_Os01g68960	Conserved hypothetical protein.	15.4224	2.34521	6.57613	2.71724	0.00221776	0.0116367
LOC_Os10g35580	Similar to Microtubule-associated protein EB1-like protein.	522.479	79.2538	6.59248	2.72082	4.27959e-29	2.14614e-26
LOC_Os03g59190	Retrotransposon protein, putative, unclassified.	175.022	26.496	6.60559	2.72369	4.99949e-06	6.29118e-05
LOC_Os07g22580	Similar to Rac GTPase activating protein 3 (Fragment).	146.204	22.1266	6.60761	2.72413	2.33653e-18	3.13234e-16
LOC_Os03g18630	Similar to Leucine Rich Repeat family protein, expressed.	384.23	58.1469	6.60793	2.7242	2.21231e-23	5.65183e-21
LOC_Os04g11390	Conserved hypothetical protein.	172.226	26.0617	6.60842	2.72431	0.000798598	0.00492396
LOC_Os12g40300	BTB/POZ fold domain containing protein.	64.1376	9.70184	6.61087	2.72484	9.20017e-07	1.38412e-05
LOC_Os09g31350	Protein kinase PKN/PRK1, effector domain containing protein.	19.7344	2.97967	6.62301	2.72749	8.71563e-05	0.000750697
LOC_Os10g04770	Conserved hypothetical protein.	19.7537	2.97967	6.62951	2.7289	0.000167237	0.00131421
LOC_Os03g07810	Conserved hypothetical protein.	253.557	38.2371	6.63119	2.72927	5.87849e-23	1.38426e-20
LOC_Os07g05084	Expressed protein.	69.1264	10.4005	6.64646	2.73259	1.53796e-07	2.88514e-06
LOC_Os02g47130	Hypothetical conserved gene.	680.806	102.015	6.6736	2.73847	4.51189e-31	2.82071e-28
LOC_Os06g06460	Similar to Histone H3.	522.997	78.1283	6.69408	2.74289	3.66098e-20	6.27465e-18
LOC_Os02g01540	Ribosomal protein.	43.8155	6.52959	6.71031	2.74638	6.19911e-09	1.5854e-07
LOC_Os04g55120	Sterile alpha motif homology domain containing protein.	16.6406	2.47361	6.72724	2.75001	0.000220931	0.00166293
LOC_Os01g45320	Similar to UPF0497 membrane protein Sb03g029220.	40.1107	5.95933	6.73074	2.75077	0.000254243	0.00186299
LOC_Os08g32360	Conserved hypothetical protein.	174.017	25.8049	6.74356	2.75351	5.2543e-12	2.47454e-10
LOC_Os02g07650	Similar to Zinc-binding protein.	67.792	10.0153	6.76884	2.75891	5.16805e-08	1.07987e-06
LOC_Os04g09800	HIP116, Rad5p N-terminal domain containing protein.	24.0734	3.54992	6.7814	2.76158	3.31047e-06	4.36029e-05
LOC_Os05g13620	Similar to Glycine-rich RNA-binding protein GRP2A.	8.6316	1.2689	6.80241	2.76605	0.00590933	0.0259107
LOC_Os01g58850	Similar to Circadian clock coupling factor ZGT.	8.63547	1.2689	6.80546	2.76669	0.0120678	0.0465638
LOC_Os05g39150	Protein of unknown function DUF1618 domain containing protein.	86.347	12.6815	6.80889	2.76742	2.21495e-13	1.36631e-11
LOC_Os09g36820	Similar to MCM10 minichromosome maintenance deficient 10.	55.5254	8.11195	6.84489	2.77503	1.70451e-10	6.21239e-09
LOC_Os03g56700	Similar to predicted protein.	375.746	54.7329	6.86509	2.77928	8.96418e-20	1.46235e-17
LOC_Os06g09980	Conserved hypothetical protein.	30.2145	4.37696	6.90307	2.78724	0.00123275	0.0070937
LOC_Os02g06779	Conserved hypothetical protein.	70.3058	10.1437	6.93098	2.79306	2.50971e-08	5.61214e-07
LOC_Os03g45800	OsSAUR14 - Auxin-responsive SAUR gene family member.	12.3364	1.77496	6.95024	2.79706	0.00249236	0.0128073
LOC_Os01g41310	Cyclin-like F-box domain containing protein.	29.588	4.24857	6.96422	2.79996	5.72056e-07	9.11252e-06
LOC_Os11g02740	Protein of unknown function DUF936, plant family protein.	411.335	58.4679	7.03524	2.8146	8.15305e-16	7.07643e-14
LOC_Os05g06840	Similar to DNA polymerase epsilon subunit 2.	46.8628	6.65798	7.03859	2.81529	5.1398e-10	1.65697e-08
LOC_Os07g35610	Similar to kelch repeat-containing protein.	12.9513	1.83916	7.04196	2.81598	0.000446583	0.00301507
LOC_Os07g10230	UDP-glucuronosyl/UDP-glucosyltransferase domain containing protein.	39.4842	5.58167	7.07391	2.82251	0.00136264	0.00772135
LOC_Os08g16660	Peptidase A1 domain containing protein.	732.085	103.461	7.07594	2.82292	1.89642e-18	2.58066e-16
LOC_Os06g02230	Transcriptional factor B3 family protein.	16.6638	2.34521	7.10546	2.82893	0.00014649	0.00117261
LOC_Os03g19900	Similar to ANT-like protein.	88.7833	12.4889	7.10896	2.82964	5.18128e-09	1.35303e-07
LOC_Os06g50960	Barwin-related endoglucanase domain containing protein.	212.762	29.9251	7.10983	2.82982	7.67546e-15	5.75766e-13
LOC_Os07g10240	UDP-glucuronosyl/UDP-glucosyltransferase family protein.	85.7437	12.0471	7.1174	2.83135	1.72661e-07	3.19158e-06
LOC_Os05g43140	Similar to JHL23J11.5 protein.	2423.41	339.935	7.12903	2.83371	5.80468e-19	8.78161e-17
LOC_Os12g10810	Conserved hypothetical protein.	25.3148	3.54992	7.13109	2.83412	1.24895e-05	0.000139528
LOC_Os05g45170	UDP-glucuronosyl/UDP-glucosyltransferase family protein.	20.3376	2.85127	7.13282	2.83447	0.00223593	0.0117161
LOC_Os04g53950	Similar to cDNA clone:J033024P08, full insert sequence.	1464.71	205.314	7.13402	2.83472	4.65911e-39	7.00938e-36
LOC_Os07g04340	Conserved hypothetical protein.	13.5894	1.90336	7.13971	2.83587	0.000521167	0.00345421
LOC_Os01g09370	Similar to Ankyrin-like protein-like protein.	20.937	2.91547	7.18134	2.84425	1.07094e-05	0.000122161
LOC_Os02g24430	Similar to predicted protein.	35.1568	4.88302	7.1998	2.84796	3.9768e-05	0.000385302
LOC_Os03g06670	Similar to Histone H2A.	1105.64	153.198	7.21707	2.85141	2.89684e-37	3.92233e-34
LOC_Os04g11400	Conserved hypothetical protein.	66.0249	9.13159	7.23038	2.85407	3.44087e-07	5.86769e-06
LOC_Os06g03720	Ribonucleotide reductase, Chloroplast biogenesis	132.641	18.3274	7.23734	2.85546	5.9244e-18	7.53205e-16
LOC_Os11g31715	Hypothetical protein.	55.5215	7.67009	7.2387	2.85573	1.77125e-06	2.48647e-05
LOC_Os03g11400	Targeting for Xklp2 family protein.	211.038	29.098	7.25265	2.85851	8.75808e-23	1.96007e-20
LOC_Os03g07260	SET domain containing protein.	30.8177	4.24857	7.25367	2.85871	2.68871e-07	4.72794e-06
LOC_Os11g22150	Retrotransposon protein, putative, unclassified.	120.332	16.4882	7.29807	2.86751	1.62606e-10	5.96809e-09
LOC_Os12g26060	Similar to bifunctional dihydrofolate reductase-thymidylate synthase.	22.2326	3.04386	7.30409	2.8687	1.45543e-05	0.000159438
LOC_Os12g42810	Mov34/MPN/PAD-1 family protein.	35.7484	4.88302	7.32096	2.87203	1.02389e-07	2.00195e-06
LOC_Os05g07010	SANT domain, DNA binding domain containing protein.	99.3448	13.5652	7.32349	2.87253	4.15808e-08	8.90126e-07
LOC_Os07g48010	Peroxidase.	168.429	22.8252	7.37906	2.88344	2.52e-09	7.01351e-08
LOC_Os03g16020	Low molecular mass heat shock protein Oshsp17.3.	17.9052	2.40941	7.43136	2.89363	0.00303992	0.0150661
LOC_Os01g13229	Similar to Cyclin-A1-2.	18.5046	2.47361	7.48081	2.90319	6.35436e-05	0.000574161
LOC_Os02g36500	Similar to H0523F07.2 protein.	132.645	17.6929	7.49708	2.90633	6.20777e-19	9.23661e-17
LOC_Os04g49170	Zinc finger, C3HC4 type domain containing protein.	27.1439	3.61412	7.51053	2.90891	0.00267948	0.0136289
LOC_Os11g37100	Similar to predicted protein.	164.685	21.8773	7.52767	2.9122	6.09274e-21	1.16191e-18
LOC_Os01g04170	Conserved hypothetical protein.	383.67	50.726	7.56356	2.91907	7.14191e-28	3.17054e-25
LOC_Os03g04210	Similar to IQ calmodulin-binding motif family protein, expressed.	12.9474	1.71076	7.5682	2.91995	0.0127601	0.0485811
LOC_Os05g31254	BRCT domain containing protein.	8.63547	1.14051	7.5716	2.9206	0.00540275	0.0241191
LOC_Os04g50960	Similar to OSJNba0093F12.13 protein.	215.198	28.2785	7.60997	2.92789	3.40903e-24	1.01447e-21
LOC_Os02g36619	Exo70 exocyst complex subunit family protein.	22.2171	2.91547	7.62044	2.92987	0.00880273	0.0361562
LOC_Os08g32370	Non-protein coding transcript.	42.5974	5.58167	7.63165	2.932	4.63508e-08	9.79844e-07
LOC_Os12g27102	PLC-like phosphodiesterase, TIM beta/alpha-barrel domain domain containing protein.	98.0685	12.8099	7.65568	2.93653	2.70425e-08	5.99763e-07
LOC_Os06g44320	Basic helix-loop-helix dimerisation region bHLH domain containing protein.	51.2018	6.65798	7.6903	2.94304	8.43046e-06	9.978e-05
LOC_Os07g26660	Similar to Aquaporin PIP2-5.	449.204	58.0827	7.73387	2.95119	1.22644e-27	5.27174e-25
LOC_Os04g33680	Thioredoxin fold domain containing protein.	204.807	26.4469	7.74411	2.9531	8.93381e-24	2.37184e-21
LOC_Os10g40220	Expressed protein.	33.9386	4.31277	7.86934	2.97624	0.000316939	0.00225038
LOC_Os12g13890	Similar to Glycine-rich cell wall structural protein 1 precursor.	974.021	123.073	7.9142	2.98444	0.00212271	0.011231
LOC_Os07g29190	Conserved hypothetical protein.	136.942	17.2435	7.94162	2.98943	2.06382e-18	2.78051e-16
LOC_Os04g59200	Peroxidase (EC 1.11.1.7).	584.916	73.623	7.94474	2.99	1.48067e-08	3.49273e-07
LOC_Os01g08360	Similar to predicted protein.	130.174	16.3598	7.95694	2.99221	1.707e-09	4.93863e-08
LOC_Os02g57720	Similar to Plasma membrane intrinsic protein (Plasma membrane integral protein ZmPIP1-5).	202.986	25.4914	7.96292	2.9933	2.10203e-14	1.49798e-12
LOC_Os06g46990	Similar to OSIGBa0115M15.5 protein.	795.04	99.6204	7.98069	2.99651	1.43149e-34	1.43573e-31
LOC_Os08g32340	Expressed protein.	147.375	18.4482	7.98858	2.99794	6.17082e-13	3.49594e-11
LOC_Os12g12690	Hypothetical conserved gene.	220.261	27.5156	8.00493	3.00089	1.90873e-14	1.37105e-12
LOC_Os01g70220	Similar to SET domain-containing protein SET118.	115.347	14.3281	8.05043	3.00907	5.62541e-18	7.18566e-16
LOC_Os01g08150	Conserved hypothetical protein.	442.935	54.9746	8.05708	3.01026	4.21295e-32	2.9253e-29
LOC_Os08g02440	Serine/threonine protein kinase domain containing protein.	253.561	31.4507	8.06217	3.01117	5.58925e-24	1.57663e-21
LOC_Os07g48020	Similar to Peroxidase.	1302.23	161.189	8.0789	3.01416	3.69587e-33	3.2042e-30
LOC_Os04g39670	Similar to H0305E08.4 protein.	72.7886	9.00319	8.08475	3.0152	3.14672e-13	1.88943e-11
LOC_Os06g19010	Conserved hypothetical protein.	18.5317	2.28102	8.12433	3.02225	0.000160093	0.0012632
LOC_Os04g43230	Similar to OSIGBa0157K09-H0214G12.18 protein.	273.389	33.5392	8.15133	3.02703	6.15842e-25	1.962e-22
LOC_Os04g42540	Conserved hypothetical protein.	228.757	28.0292	8.16137	3.02881	5.50208e-23	1.33032e-20
LOC_Os01g67100	Hypothetical conserved gene.	119.099	14.5849	8.1659	3.02961	1.99614e-19	3.1246e-17
LOC_Os03g17100	Similar to Histone H2A.	2870.61	351.404	8.16896	3.03015	6.86173e-46	1.68923e-42
LOC_Os11g27380	Expressed protein.	19.7305	2.40941	8.18892	3.03367	0.0107137	0.0422927
LOC_Os01g46040	Bromodomain containing protein.	65.4604	7.99108	8.19168	3.03416	1.28959e-11	5.77223e-10
LOC_Os05g16420	Conserved hypothetical protein.	78.9568	9.63765	8.19254	3.03431	1.19439e-05	0.000134487
LOC_Os12g36410	Os12g0550700 protein	153.652	18.705	8.21447	3.03817	1.10195e-19	1.77624e-17
LOC_Os05g16250	Conserved hypothetical protein.	20.3531	2.47361	8.2281	3.04056	2.3403e-05	0.000241706
LOC_Os11g24070	Similar to Lipid transfer protein LPT III.	1795.55	217.338	8.26155	3.04641	4.19867e-08	8.95981e-07
LOC_Os11g17954	Homeodomain-like containing protein.	162.218	19.5246	8.3084	3.05457	2.1643e-11	9.30305e-10
LOC_Os01g41290	Cyclin-like F-box domain containing protein.	14.7843	1.77496	8.32937	3.05821	0.0002696	0.00195574
LOC_Os08g25670	Expressed protein.	82.6344	9.89444	8.35161	3.06205	1.711e-07	3.16705e-06
LOC_Os09g23300	Protein of unknown function DUF125, transmembrane family protein.	1485.76	176.85	8.40123	3.0706	7.39662e-27	2.74384e-24
LOC_Os06g04930	Similar to Early nodulin.	16.0451	1.90336	8.42988	3.07551	0.00451508	0.0208019
LOC_Os02g42560	Similar to OSIGBa0115K01-H0319F09.22 protein.	486.069	57.6333	8.43383	3.07619	1.3301e-34	1.38535e-31
LOC_Os10g30280	Cyclin-like F-box domain containing protein.	57.9423	6.84305	8.46732	3.08191	1.15796e-09	3.49972e-08
LOC_Os08g37730	Helix-loop-helix DNA-binding domain containing protein.	20.9525	2.47361	8.47041	3.08243	2.91852e-06	3.92032e-05
LOC_Os01g64949	Expressed protein.	183.186	21.5563	8.49801	3.08713	2.67459e-15	2.15559e-13
LOC_Os03g53580	ERG2/sigma1 receptor-like domain containing protein.	81.3892	9.50925	8.55895	3.09743	5.00882e-15	3.86436e-13
LOC_Os06g12980	Cyclin-D1-1.	46.2634	5.38908	8.58466	3.10176	1.12342e-05	0.000127237
LOC_Os12g36000	Conserved hypothetical protein.	83.323	9.70184	8.58837	3.10238	0.00308868	0.0152686
LOC_Os06g43220	Similar to Transcription factor AP2D22 (Fragment).	9.86524	1.14051	8.64986	3.11268	0.00242232	0.0125041
LOC_Os02g29160	Tetratricopeptide-like helical domain containing protein.	14.8153	1.71076	8.66006	3.11438	0.000449168	0.00303102
LOC_Os06g46250	Conserved hypothetical protein.	296.019	34.1736	8.66221	3.11474	0.000107122	0.000900332
LOC_Os12g02710	Protein of unknown function DUF936, plant family protein.	276.397	31.8926	8.6665	3.11545	1.32486e-17	1.57356e-15
LOC_Os02g21780	Retrotransposon protein, putative, unclassified.	10.4685	1.20471	8.68967	3.1193	0.00243905	0.0125785
LOC_Os01g22954	Similar to Serine carboxypeptidase II-like protein.	41.936	4.81882	8.70254	3.12144	6.40036e-09	1.62591e-07
LOC_Os07g18560	Cyclin-like F-box domain containing protein.	10.4956	1.20471	8.71219	3.12304	0.00130004	0.00742412
LOC_Os06g42120	Sulfotransferase family protein.	21.579	2.47361	8.72369	3.12494	4.7781e-05	0.000450637
LOC_Os04g16794	Hypothetical protein.	37.6473	4.31277	8.72927	3.12586	6.78142e-08	1.37765e-06
LOC_Os11g47610	Glycoside hydrolase, family 18 protein.	47.4971	5.38908	8.81358	3.13973	0.000455263	0.00306527
LOC_Os06g06510	Similar to Histones H3 and H4 (ISS).	579.966	65.681	8.83003	3.14242	2.33361e-20	4.1575e-18
LOC_Os09g10010	Conserved hypothetical protein.	588.075	66.5307	8.83916	3.14391	5.27963e-06	6.61603e-05
LOC_Os05g43310	Similar to cDNA clone:001-011-D03, full insert sequence.	38.2428	4.31277	8.86735	3.1485	8.75438e-05	0.000753316
LOC_Os06g08550	BTB domain containing protein.	25.9064	2.91547	8.88585	3.15151	2.28837e-07	4.10935e-06
LOC_Os07g44360	Similar to serine/threonine-protein kinase Haspin.	25.9181	2.91547	8.88984	3.15216	3.63342e-07	6.14956e-06
LOC_Os11g44910	RecQ DNA helicase, RNA silencing	16.0451	1.77496	9.03968	3.17627	8.86718e-05	0.000761329
LOC_Os01g49200	Similar to 65kD microtubule associated protein.	454.018	50.1558	9.05216	3.17826	1.76455e-36	2.172e-33
LOC_Os02g45570	Similar to Transcription activator.	284.924	31.379	9.08008	3.18271	4.58313e-31	2.82071e-28
LOC_Os05g39860	Expressed protein.	25.9025	2.85127	9.08456	3.18342	5.84615e-05	0.00053593
LOC_Os12g32390	Conserved hypothetical protein.	1695.86	185.056	9.16405	3.19598	2.27177e-42	3.84496e-39
LOC_Os01g70560	Armadillo-type fold domain containing protein.	374.508	40.7749	9.18477	3.19924	2.503e-33	2.25938e-30
LOC_Os08g06620	Similar to delta DNA polymerase.	21.5984	2.34521	9.20956	3.20313	3.37989e-06	4.43662e-05
LOC_Os09g26760	Similar to predicted protein.	11.126	1.20471	9.23546	3.20718	0.000709424	0.00446565
LOC_Os02g37850	Similar to H0305E08.4 protein.	55.5331	5.95933	9.31869	3.22013	1.11179e-11	5.02626e-10
LOC_Os01g32670	Conserved hypothetical protein.	141.931	15.2193	9.32568	3.22121	1.89572e-12	9.75974e-11
LOC_Os04g55590	Homeodomain-like containing protein.	28.9886	3.10806	9.3269	3.2214	2.16178e-06	2.97767e-05
LOC_Os04g14810	3'-5' exonuclease domain containing protein.	214.089	22.761	9.40594	3.23357	5.91479e-27	2.22462e-24
LOC_Os12g42200	Similar to cation proton exchanger.	27.7356	2.91547	9.51325	3.24994	0.000240938	0.00178511
LOC_Os01g08820	Cytochrome P450 domain containing protein.	29.588	3.10806	9.51975	3.25092	2.46727e-08	5.53552e-07
LOC_Os12g31748	Transcription factor, MADS-box domain containing protein.	33.9386	3.54992	9.5604	3.25707	0.0017812	0.00966442
LOC_Os05g36280	Similar to Histone H3.	812.926	84.4578	9.62523	3.26682	1.34087e-43	2.57898e-40
LOC_Os02g38000	Retrotransposon protein, putative, unclassified.	92.4687	9.50925	9.72408	3.28156	1.38558e-14	1.01409e-12
LOC_Os11g03560	Hypothetical protein.	82.6616	8.30455	9.95378	3.31524	4.44652e-07	7.35115e-06
LOC_Os02g41710	Similar to ATCNGC15.	23.4624	2.34521	10.0044	3.32256	0.00615043	0.0267857
LOC_Os06g16040	Transposase, Ptta/En/Spm, plant domain containing protein.	54.8873	5.45327	10.065	3.33128	1.83179e-07	3.36761e-06
LOC_Os07g38800	Similar to Lectin receptor-type kinase.	17.2593	1.71076	10.0887	3.33466	0.00839464	0.0347754
LOC_Os09g20700	Strictosidine synthase.	105.497	10.4005	10.1435	3.34248	1.11906e-08	2.69849e-07
LOC_Os09g20684	SMP-30/Gluconolaconase/LRE-like region containing protein.	64.7254	6.34452	10.2018	3.35075	0.000128096	0.00104263
LOC_Os03g44890	C2 domain containing protein.	399.282	38.358	10.4094	3.37981	6.09847e-37	7.86413e-34
LOC_Os08g01630	DNA repair metallo-beta-lactamase domain containing protein.	30.81	2.91547	10.5678	3.4016	1.53846e-07	2.88514e-06
LOC_Os02g44770	Membrane protein, At2g17000, predicted domain containing protein.	75.8359	7.16404	10.5856	3.40404	1.38824e-15	1.1675e-13
LOC_Os05g45820	Phospholipase C, phosphatidylinositol-specific , X region domain containing protein.	243.12	22.8894	10.6215	3.40892	5.3717e-24	1.53122e-21
LOC_Os02g05120	Protein of unknown function DUF1677, Oryza sativa family protein.	70.3252	6.52959	10.7702	3.42898	5.76882e-11	2.27725e-09
LOC_Os01g54570	Cytochrome P450 domain containing protein.	126.496	11.6052	10.9	3.44625	5.41952e-21	1.04086e-18
LOC_Os06g11400	Conserved hypothetical protein.	39.4803	3.61412	10.9239	3.44942	1.01475e-06	1.5148e-05
LOC_Os12g36830	Similar to Probenazole-inducible protein PBZ1.	380.661	34.8156	10.9336	3.4507	4.59417e-24	1.32351e-21
LOC_Os02g44320	Similar to Tfm5 protein.	1789.55	162.835	10.9899	3.45811	3.35983e-53	1.81969e-49
LOC_Os01g63510	Homeobox domain containing protein.	53.0542	4.81882	11.0098	3.46072	1.82675e-09	5.2626e-08
LOC_Os01g71780	WD40 repeat-like domain containing protein.	390.538	35.2575	11.0767	3.46946	5.71083e-35	6.44372e-32
LOC_Os08g02160	No apical meristem protein.	19.7499	1.77496	11.1269	3.47598	0.00512366	0.0231248
LOC_Os11g20160	Herbicide safener binding protein.	14.1655	1.2689	11.1636	3.48073	0.001433	0.00804975
LOC_Os12g35890	Similar to sarcosine oxidase.	14.1888	1.2689	11.1819	3.4831	0.000698202	0.00440422
LOC_Os04g48510	Similar to Growth-regulating factor 12.	212.19	18.9543	11.1948	3.48476	1.51509e-12	7.93592e-11
LOC_Os05g20954	Retrotransposon protein, putative, unclassified.	41.3405	3.67832	11.239	3.49044	4.76492e-07	7.81042e-06
LOC_Os08g12410	Pectin lyase fold/virulence factor domain containing protein.	472.996	41.8021	11.3151	3.50018	1.42853e-43	2.57898e-40
LOC_Os08g01100	High mobility group, HMG1/HMG2 domain containing protein.	153.018	13.1234	11.6599	3.54349	2.51895e-26	8.52665e-24
LOC_Os03g11540	Replication protein A1.	141.323	12.1113	11.6688	3.54458	6.74661e-23	1.56152e-20
LOC_Os12g40350	Similar to F-box domain containing protein.	28.4086	2.40941	11.7907	3.55957	8.54474e-07	1.29704e-05
LOC_Os03g51760	Cyclin-like F-box domain containing protein.	15.4457	1.2689	12.1725	3.60555	1.99398e-05	0.000210597
LOC_Os05g03390	Ankyrin repeat domain containing protein.	72.7576	5.95933	12.209	3.60988	5.64581e-17	6.1401e-15
LOC_Os11g10590	Similar to Specific abundant protein-like protein 1.	126.469	10.1437	12.4678	3.64013	7.31058e-14	4.85222e-12
LOC_Os09g12780	Similar to predicted protein.	76.5128	6.08773	12.5684	3.65173	4.19389e-16	3.79835e-14
LOC_Os02g54560	Similar to Pathogenesis-related protein PR-1 precursor.	90.6899	7.09984	12.7735	3.67508	3.10373e-10	1.05457e-08
LOC_Os07g10220	UDP-glucuronosyl/UDP-glucosyltransferase domain containing protein.	42.5509	3.17226	13.4134	3.74561	0.000152501	0.00121213
LOC_Os01g72470	Conserved hypothetical protein.	8.62772	0.634452	13.5987	3.7654	0.0102792	0.0409235
LOC_Os11g45980	NBS-LRR type disease resistance protein.	40.1107	2.91547	13.7579	3.78219	0.000118132	0.00097799
LOC_Os04g05070	Expressed protein.	25.3264	1.83916	13.7707	3.78353	6.49662e-08	1.33178e-06
LOC_Os05g40810	Hypothetical conserved gene.	7.99734	0.570254	14.0242	3.80984	0.00269758	0.0136952
LOC_Os02g03030	Similar to SET domain protein.	8.01672	0.570254	14.0581	3.81333	0.00261159	0.0133362
LOC_Os05g43970	Similar to heat- and acid-stable phosphoprotein.	25.3032	1.77496	14.2556	3.83346	1.01527e-06	1.5148e-05
LOC_Os04g34540	Similar to H0525E10.17 protein.	17.2709	1.20471	14.3362	3.84159	3.96071e-06	5.105e-05
LOC_Os12g06010	Similar to DNA-binding factor of bZIP class.	9.26199	0.634452	14.5984	3.86774	0.000849176	0.00517804
LOC_Os01g69930	Similar to Chaperone protein dnaJ.	9.26199	0.634452	14.5984	3.86774	0.00109224	0.0064049
LOC_Os03g01600	Similar to Branched-chain-amino-acid aminotransferase 5, chloroplast precursor (EC 2.6.1.42) (Atbcat-5).	8.6316	0.570254	15.1364	3.91995	0.00137276	0.00776569
LOC_Os08g27550	Hypothetical protein.	38.2273	2.47361	15.4541	3.94991	0.000219759	0.00165584
LOC_Os05g09520	IQ calmodulin-binding region domain containing protein.	19.7305	1.2689	15.5492	3.95877	5.18402e-06	6.51128e-05
LOC_Os07g24230	Biopterin transport-related protein BT1 family protein.	9.88074	0.634452	15.5737	3.96104	0.0013128	0.00748432
LOC_Os07g30760	UDP-glucuronosyl/UDP-glucosyltransferase family protein.	1711.73	109.179	15.6783	3.97069	1.11882e-23	2.94152e-21
LOC_Os11g13710	Conserved hypothetical protein.	65.9978	4.18437	15.7724	3.97933	2.25115e-08	5.08858e-07
LOC_Os01g68589	Plant lipid transfer protein/seed storage/trypsin-alpha amylase inhibitor domain containing protein.	326.914	20.6726	15.8139	3.98312	3.32241e-30	1.79942e-27
LOC_Os02g40770	Similar to Su(VAR)3-9-related protein 4.	68.4263	4.24857	16.1057	4.0095	1.74121e-14	1.25738e-12
LOC_Os03g12570	Similar to Cytosine-specific methyltransferase.	18.493	1.14051	16.2147	4.01923	2.72396e-06	3.68824e-05
LOC_Os04g01690	Arginine decarboxylase (EC 4.1.1.19).	51.8206	3.04386	17.0246	4.08955	9.39226e-13	5.11755e-11
LOC_Os04g45950	Amino acid/polyamine transporter I family protein.	85.0513	4.81882	17.6498	4.14158	1.58246e-16	1.55682e-14
LOC_Os10g27380	No apical meristem (NAM) protein domain containing protein.	10.4956	0.570254	18.4052	4.20204	0.00265486	0.0135162
LOC_Os12g34012	Cytochrome c biosynthesis ccmC-like mitochondrial protein.	11.7293	0.634452	18.4872	4.20846	0.000512367	0.00340238
LOC_Os08g32390	Expressed protein.	56.1674	2.97967	18.8502	4.23651	1.05113e-12	5.64773e-11
LOC_Os04g01850	Hypothetical protein.	12.3364	0.634452	19.4442	4.28127	0.00409075	0.0192055
LOC_Os11g45970	Similar to NB-ARC domain containing protein, expressed.	71.5433	3.61412	19.7955	4.3071	5.26026e-09	1.37233e-07
LOC_Os11g02540	Similar to WRKY transcription factor 50 (Fragment).	98.0646	4.94722	19.8222	4.30904	3.88647e-10	1.28977e-08
LOC_Os01g42110	MtN3 and saliva related transmembrane protein family protein.	12.9396	0.634452	20.395	4.35014	0.000773569	0.00479365
LOC_Os03g46350	Transcription factor.	23.412	1.14051	20.5277	4.3595	2.20487e-08	5.00486e-07
LOC_Os12g29690	Similar to NBS-LRR disease resistance protein homologue.	11.7215	0.570254	20.5549	4.36141	0.000390073	0.00268715
LOC_Os07g10850	Retrotransposon protein, putative, unclassified.	408.961	19.5246	20.946	4.3886	3.51017e-41	5.59149e-38
LOC_Os06g02530	Conserved hypothetical protein.	77.7387	3.67832	21.1343	4.40152	2.73945e-21	5.57777e-19
LOC_Os05g34490	Expressed protein.	27.1401	1.2689	21.3886	4.41877	4.13565e-07	6.8919e-06
LOC_Os07g13490	Protein of unknown function DUF3615 domain containing protein.	13.5817	0.634452	21.4069	4.42001	0.00503795	0.0227949
LOC_Os03g47650	Ankyrin repeat domain containing protein.	25.9219	1.20471	21.5172	4.42742	2.08059e-09	5.90962e-08
LOC_Os11g31470	Conserved hypothetical protein.	24.634	1.14051	21.5992	4.4329	4.73278e-08	9.9887e-07
LOC_Os01g08790	Histone-fold domain containing protein.	12.348	0.570254	21.6535	4.43653	0.000114625	0.000953035
LOC_Os06g49350	Similar to NBS-LRR disease resistance protein homologue.	557.679	25.6123	21.7739	4.44453	2.38611e-48	6.46158e-45
LOC_Os02g27580	Hypothetical protein.	38.2389	1.71076	22.352	4.48233	2.17541e-07	3.92996e-06
LOC_Os01g46430	Glycosyl transferase, group 1 domain containing protein.	12.9629	0.570254	22.7318	4.50664	0.00519524	0.0233972
LOC_Os11g31380	Similar to No apical meristem protein.	122.177	5.32488	22.9445	4.52008	5.69742e-09	1.47079e-07
LOC_Os02g53240	Conserved hypothetical protein.	26.498	1.14051	23.2335	4.53814	3.68273e-07	6.22524e-06
LOC_Os01g32864	Cytochrome P450 domain containing protein.	62.9195	2.47361	25.4363	4.66882	8.55628e-12	3.91392e-10
LOC_Os10g13850	Pollen Ole e 1 allergen/extensin domain containing protein.	59.1759	2.28102	25.9428	4.69726	0.000817912	0.00501791
LOC_Os05g23140	Similar to Retrotransposon Karma DNA, complete sequence.	31.4597	1.20471	26.114	4.70675	1.82874e-05	0.000195895
LOC_Os08g09450	Cyclin-like F-box domain containing protein.	203.508	7.73429	26.3124	4.71767	1.89195e-22	4.13177e-20
LOC_Os01g71840	Similar to OSIGBa0115K01-H0319F09.21 protein.	334.97	12.4247	26.96	4.75275	1.84904e-38	2.63537e-35
LOC_Os08g32380	Expressed protein.	77.1083	2.85127	27.0435	4.75721	3.23177e-11	1.33613e-09
LOC_Os02g02250	Protein of unknown function DUF544 family protein.	32.6818	1.20471	27.1284	4.76173	2.70831e-11	1.14061e-09
LOC_Os12g25090	Similar to MPI.	97.4226	3.54992	27.4436	4.7784	8.82902e-11	3.39134e-09
LOC_Os08g02110	Similar to Peroxidase 47 precursor (EC 1.11.1.7) (Atperox P47) (ATP32).	130.859	4.75463	27.5224	4.78254	0.00152296	0.00847027
LOC_Os08g16610	Rad21/Rec8 like protein, C-terminal domain containing protein.	66.6437	2.40941	27.6597	4.78971	1.46979e-19	2.3413e-17
LOC_Os10g09000	Expressed protein.	32.0669	1.14051	28.1163	4.81333	8.23269e-07	1.25742e-05
LOC_Os05g18780	Similar to predicted protein.	32.0785	1.14051	28.1265	4.81386	9.08134e-05	0.000777744
LOC_Os04g46410	Similar to OSIGBa0134H18.5 protein.	82.6422	2.91547	28.3461	4.82508	4.76832e-10	1.55387e-08
LOC_Os07g38650	Ubiquitin supergroup domain containing protein.	18.4968	0.634452	29.154	4.86562	0.000810301	0.00498137
LOC_Os04g40380	Conserved hypothetical protein.	18.5046	0.634452	29.1663	4.86623	3.04266e-07	5.25144e-06
LOC_Os10g29390	Expressed protein.	17.2593	0.570254	30.266	4.91963	6.65654e-06	8.10153e-05
LOC_Os02g37070	Similar to OSIGBa0115M15.3 protein.	38.8848	1.2689	30.6444	4.93755	5.78939e-13	3.32533e-11
LOC_Os03g16950	Similar to (clone wusl1032) mRNA sequence.	93.1184	2.97967	31.2513	4.96584	9.77174e-13	5.29237e-11
LOC_Os01g62060	Similar to plant-specific domain TIGR01589 family protein.	20.3492	0.634452	32.0737	5.00332	6.75166e-07	1.05199e-05
LOC_Os05g16100	Expressed protein.	39.461	1.20471	32.7557	5.03367	2.12129e-12	1.08386e-10
LOC_Os03g39960	Zinc finger, CCHC-type domain containing protein.	85.6391	2.47361	34.6211	5.11358	2.57574e-23	6.51879e-21
LOC_Os06g31930	Conserved hypothetical protein.	22.2016	0.634452	34.9934	5.12901	0.00255631	0.0130959
LOC_Os12g05290	Retrotransposon protein, putative, unclassified	443.561	12.2963	36.0727	5.17283	7.85716e-49	2.65965e-45
LOC_Os11g38620	Domain of unknown function DUF629 domain containing protein.	46.855	1.2689	36.9256	5.20655	1.7699e-15	1.44801e-13
LOC_Os06g31960	Conserved hypothetical protein.	23.4314	0.634452	36.9317	5.20679	0.00175367	0.00953518
LOC_Os07g06390	Conserved hypothetical protein.	77.0773	1.83916	41.909	5.38919	2.85625e-11	1.19733e-09
LOC_Os08g32330	Conserved hypothetical protein.	50.6257	1.20471	42.0233	5.39312	3.74775e-14	2.55696e-12
LOC_Os10g02880	Conserved hypothetical protein.	102.423	2.40941	42.5096	5.40972	5.94357e-13	3.39561e-11
LOC_Os05g16000	Expressed protein.	24.6805	0.570254	43.2799	5.43563	3.05866e-06	4.07621e-05
LOC_Os11g11256	Putative uncharacterized protein	30.2261	0.634452	47.6413	5.57414	2.31563e-11	9.90634e-10
LOC_Os06g32020	Conserved hypothetical protein.	30.23	0.634452	47.6474	5.57433	0.000217098	0.00163729
LOC_Os03g42350	Hypothetical conserved gene.	62.9156	1.20471	52.2249	5.70667	3.1788e-15	2.54681e-13
LOC_Os08g32410	Conserved hypothetical protein.	68.5116	1.2689	53.9927	5.75469	7.68221e-17	8.09472e-15
LOC_Os10g30340	Similar to Expansin-A28.	36.3943	0.634452	57.3634	5.84206	1.50197e-05	0.000163807
LOC_Os07g07530	Conserved hypothetical protein.	36.3982	0.634452	57.3695	5.84221	5.12696e-12	2.423e-10
LOC_Os05g45130	Retrotransposon protein, putative, unclassified.	57.3507	0.634452	90.394	6.49816	1.77335e-08	4.09499e-07
LOC_Os11g44750	Serine-threonine/tyrosine-protein kinase domain containing protein.	2200.46	22.255	98.8749	6.62753	1.76366e-89	2.38799e-85
LOC_Os07g32700	Retrotransposon protein, putative, unclassified.	181.205	1.71076	105.921	6.72684	2.42875e-19	3.77992e-17
LOC_Os04g09450	Similar to OsRAD23-like.	289.306	2.40941	120.073	6.90777	2.33662e-33	2.18192e-30
LOC_Os11g04040	Retrotransposon protein, putative, unclassified	145.581	1.20471	120.844	6.917	1.07019e-19	1.73537e-17
LOC_Os05g11820	Myb/SANT-like domain domain containing protein.	90.0363	0.634452	141.912	7.14885	1.64369e-21	3.39779e-19
LOC_Os07g24830	Similar to Thionin-like peptide.	92.4958	0.634452	145.789	7.18773	1.14822e-12	6.14503e-11
LOC_Os09g17930	Transposon protein, putative, CACTA, En/Spm sub-class.	94.3482	0.634452	148.708	7.21634	6.1433e-29	3.02474e-26
LOC_Os03g04760	Myb/SANT-like domain domain containing protein.	95.6012	0.634452	150.683	7.23537	1.86197e-27	7.75725e-25
LOC_Os06g15430	Hypothetical conserved gene.	90.1254	0.570254	158.044	7.30419	4.35942e-14	2.93664e-12
LOC_Os07g32710	Hypothetical protein.	5887.27	33.6109	175.159	7.45253	4.59178e-27	1.75134e-24
LOC_Os03g43100	Conserved hypothetical protein.	403.35	1.77496	227.244	7.8281	5.92696e-51	2.67504e-47
LOC_Os03g02470	Conserved hypothetical protein.	2548.3	7.09984	358.923	8.48753	1.18627e-95	3.21242e-91
LOC_Os07g32680	Hypothetical protein.	238.51	0.634452	375.93	8.55432	8.88275e-17	9.25172e-15
LOC_Os03g18779	Conserved hypothetical protein.	610.493	0	Inf	20	5.15163e-58	3.48765e-54
LOC_Os06g03200	Hypothetical conserved gene.	77.6224	0	Inf	20	6.27549e-25	1.97605e-22
LOC_Os03g26020	Retrotransposon protein, putative, unclassified.	177.605	0	Inf	20	3.6641e-24	1.07852e-21
LOC_Os09g17810	Exo70 exocyst complex subunit family protein.	137.619	0	Inf	20	3.30842e-23	8.21945e-21
LOC_Os04g13000	Retrotransposon protein, putative, LINE subclass.	284.019	0	Inf	20	2.13129e-20	3.8222e-18
LOC_Os03g26010	Retrotransposon protein, putative, unclassified.	133.225	0	Inf	20	6.74585e-19	9.98238e-17
LOC_Os02g29090	Domain of unknown function DUF1618 domain containing protein.	449.45	0	Inf	20	2.67912e-14	1.87469e-12
LOC_Os05g39160	Expressed protein.	35.1645	0	Inf	20	4.72897e-13	2.77187e-11
LOC_Os03g64330	Similar to Aquaporin.	84.4791	0	Inf	20	5.00447e-13	2.91443e-11
LOC_Os08g09390	Hypothetical conserved gene.	30.2183	0	Inf	20	2.26346e-12	1.14999e-10
LOC_Os08g32310	Expressed protein.	30.8526	0	Inf	20	2.6593e-11	1.12171e-09
LOC_Os03g10530	Expressed protein.	21.5867	0	Inf	20	1.12317e-09	3.40981e-08
LOC_Os04g33670	Carbonic anhydrase, eukaryotic family protein.	22.832	0	Inf	20	2.11878e-09	5.98296e-08
LOC_Os04g02920	Leucine-rich repeat domain containing protein.	39.4997	0	Inf	20	3.39512e-09	9.23091e-08
LOC_Os10g13830	Similar to PDR3 ABC transporter.	20.9912	0	Inf	20	7.8113e-08	1.56805e-06
LOC_Os12g26090	Expressed protein.	41.9554	0	Inf	20	9.97733e-08	1.95787e-06
LOC_Os03g14820	Expressed protein.	33.9386	0	Inf	20	3.59046e-07	6.0959e-06
LOC_Os08g32400	Expressed protein.	17.8975	0	Inf	20	4.04974e-07	6.76122e-06
LOC_Os06g06850	Non-protein coding transcript.	20.9719	0	Inf	20	5.97574e-07	9.43575e-06
LOC_Os05g31070	Retrotransposon protein, putative, unclassified.	40.7217	0	Inf	20	1.43505e-06	2.06489e-05
LOC_Os02g29190	Ankyrin repeat domain containing protein.	14.1965	0	Inf	20	3.13986e-06	4.17005e-05
LOC_Os06g43150	Retrotransposon protein, putative, unclassified.	75.8746	0	Inf	20	8.13474e-06	9.66178e-05
LOC_Os07g35350	Similar to hydrolase, hydrolyzing O-glycosyl compounds.	17.8975	0	Inf	20	9.93357e-06	0.000114958
LOC_Os01g46860	Pi transporter, Arbuscular mycorrhiza (AM)-specific signaling pathway	72.2125	0	Inf	20	1.01682e-05	0.000117123
LOC_Os11g31690	Hypothetical conserved gene.	11.095	0	Inf	20	2.88086e-05	0.000291096
LOC_Os04g43090	Similar to OSIGBa0157K09-H0214G12.6 protein.	12.3286	0	Inf	20	3.44938e-05	0.000341783
LOC_Os12g21730	Retrotransposon protein, putative, unclassified	11.7331	0	Inf	20	3.68937e-05	0.000363038
LOC_Os05g50390	Conserved hypothetical protein.	141.76	0	Inf	20	6.94087e-05	0.000618082
LOC_Os01g28810	Conserved hypothetical protein.	27.1478	0	Inf	20	8.06383e-05	0.000702601
LOC_Os01g62740	Conserved hypothetical protein.	10.4956	0	Inf	20	9.75316e-05	0.000828728
LOC_Os02g08310	Similar to Tubby-like protein 13.	9.23097	0	Inf	20	0.00011658	0.000967514
LOC_Os07g25050	Similar to Thionin-like peptide.	26.5368	0	Inf	20	0.000159753	0.00126236
LOC_Os02g12470	Conserved hypothetical protein.	12.3286	0	Inf	20	0.000169815	0.00133023
LOC_Os04g30690	NBS type disease resistance protein.	25.2799	0	Inf	20	0.000172689	0.00134729
LOC_Os12g10480	Hypothetical protein.	13.5545	0	Inf	20	0.000184802	0.00142809
LOC_Os02g56930	Cytochrome c, monohaem domain containing protein.	9.88074	0	Inf	20	0.00025818	0.00188626
LOC_Os12g35470	Hypothetical conserved gene.	9.87687	0	Inf	20	0.000396641	0.00272371
LOC_Os08g32430	Expressed protein.	9.86136	0	Inf	20	0.000486439	0.00324773
LOC_Os09g08340	Retrotransposon protein, putative, unclassified.	9.86136	0	Inf	20	0.000534902	0.00353641
LOC_Os11g31680	Hypothetical protein.	8.62772	0	Inf	20	0.000706877	0.00445168
LOC_Os04g10940	Similar to OSIGBa0102N07.2 protein.	24.6534	0	Inf	20	0.00114565	0.00666757
LOC_Os03g01700	Anion transporter, Silicon efflux transporter, Arsenic species (As) uptake	19.746	0	Inf	20	0.00117868	0.00682732
LOC_Os06g23940	Transposon protein, putative, CACTA, En/Spm sub-class.	62.8613	0	Inf	20	0.0013595	0.00770519
LOC_Os03g30610	Ubiquinone oxidoreductase.	9.23873	0	Inf	20	0.0026905	0.0136721
LOC_Os11g05840	Putative 5-3 exonuclease domain containing protein.	6.16044	0	Inf	20	0.00271762	0.0137815
LOC_Os01g58410	Expressed protein.	8.01672	0	Inf	20	0.00277484	0.0140087
LOC_Os02g15350	Dof zinc finger transcriptional activator, Dof zinc finger transcription factor, Grain filling, GA response in aleurone cell	14.2043	0	Inf	20	0.00281937	0.0141938
LOC_Os02g29370	Transposon protein, putative, Mariner sub-class.	16.0451	0	Inf	20	0.00288351	0.0144603
LOC_Os03g50670	Retrotransposon protein, putative, Ty3-gypsy subclass.	6.16044	0	Inf	20	0.00324301	0.0158693
LOC_Os03g01520	Conserved hypothetical protein.	6.7792	0	Inf	20	0.00332167	0.0161811
LOC_Os04g54980	Expressed protein.	8.01284	0	Inf	20	0.00334053	0.0162467
LOC_Os11g45950	NAC-domain containing protein 90, putative, expressed	14.792	0	Inf	20	0.00429646	0.0199808
LOC_Os02g29040	Ankyrin repeat containing protein.	5.53393	0	Inf	20	0.00487617	0.0221703
LOC_Os06g42890	Hypothetical conserved gene.	8.6316	0	Inf	20	0.00487952	0.0221819
LOC_Os02g07440	Defensin and Defensin-like DEFL family.	15.4069	0	Inf	20	0.00526107	0.0236229
LOC_Os10g22740	Expressed protein.	8.00509	0	Inf	20	0.00566975	0.0250877
LOC_Os12g39430	Expressed protein.	12.9668	0	Inf	20	0.00597301	0.0261476
LOC_Os10g24690	Hypothetical protein.	5.54556	0	Inf	20	0.00749142	0.0316585
LOC_Os03g20890	Transposon protein, putative, Mutator sub-class	5.53781	0	Inf	20	0.00842296	0.034882
LOC_Os08g09380	Hypothetical conserved gene.	4.92293	0	Inf	20	0.00918354	0.0374646
LOC_Os05g39210	Domain of unknown function DUF1618 domain containing protein.	4.94231	0	Inf	20	0.00982852	0.0395441
LOC_Os01g72450	Domain of unknown function DUF296 domain containing protein.	4.9268	0	Inf	20	0.0103488	0.0411218
LOC_Os06g11420	Similar to pre-mRNA-splicing factor prp45.	10.4879	0	Inf	20	0.0105604	0.0417908
LOC_Os01g68598	Similar to EPIDERMAL PATTERNING FACTOR-like protein 9.	4.93068	0	Inf	20	0.0124809	0.0477782
LOC_Os08g03820	Expressed protein.	4.91905	0	Inf	20	0.0131691	0.049842
