# Supplementary material for: Chromatin interacting factor OsVIL2 increases biomass and rice grain yield
Source: Plant Biotechnol J. 2018 Jun 26;17(1):178–87. doi: 10.1111/pbi.12956 (PMC6330541; doi:10.1111/pbi.12956)
Supplement: Supplementary file 3 — Table S2 Differentially down‐regulated genes in OsVIL2‐OX. [file PBI-17-178-s006.xlsx]

## Sheet: OsVIL2 vs WT down
Table S2. Differentially down-regulated genes in OsVIL2-OX.
AccID	Description	V2_ox_stem	WT_stem	FoldChange	Log2FC	P-Value	FDR
LOC_Os08g32850	Similar to Methylcrotonoyl-CoA carboxylase beta chain, mitochondrial precursor (EC 6.4.1.4) (3-Methylcrotonyl-CoA carboxylase 2) (MCCase beta subunit) (3-methylcrotonyl-CoA:carbon dioxide ligase beta subunit).	669.928	1340.29	0.499839	-1.00046	2.35611e-05	0.000243164
LOC_Os09g26540	Peptidase, trypsin-like serine and cysteine domain containing protein.	148.068	296.448	0.499472	-1.00152	3.76635e-05	0.000369275
LOC_Os11g38000	Similar to NB-ARC domain containing protein, expressed.	76.474	153.111	0.499468	-1.00154	0.000214355	0.00162008
LOC_Os02g41680	Similar to Phenylalanine ammonia-lyase (EC 4.3.1.5).	2369.11	4743.48	0.499446	-1.0016	0.000333426	0.00235074
LOC_Os02g35770	Similar to Homeodomain leucine zipper protein (Fragment).	29.5725	59.2157	0.499403	-1.00172	0.00475952	0.0217448
LOC_Os06g11190	Peptidase S9, prolyl oligopeptidase active site region domain containing protein.	41.9476	84.0009	0.499371	-1.00182	0.000993533	0.00592227
LOC_Os02g10190	Protein of unknown function DUF1680 family protein.	1891.91	3789.16	0.499296	-1.00203	4.80222e-07	7.85764e-06
LOC_Os12g43890	Similar to GNS1/SUR4 membrane protein.	142.514	285.459	0.499247	-1.00217	0.000494406	0.00329526
LOC_Os12g07540	Protein of unknown function DUF246, plant family protein.	75.863	151.978	0.499171	-1.00239	0.000581891	0.00378425
LOC_Os03g13460	Similar to ATMAP65-6	4218.79	8452.3	0.499129	-1.00251	3.13205e-07	5.38855e-06
LOC_Os01g22900	Similar to Neutral invertase-like protein (Fragment).	709.988	1422.9	0.498972	-1.00297	1.08296e-06	1.60311e-05
LOC_Os05g32810	Conserved hypothetical protein.	58.5843	117.419	0.498933	-1.00308	0.00322686	0.0158046
LOC_Os02g56360	Zinc finger, LSD1-type domain containing protein.	251.399	504.085	0.498723	-1.00369	4.02718e-06	5.17834e-05
LOC_Os11g23170	Similar to Mitochondrial carrier protein, expressed.	118.936	238.566	0.498545	-1.00421	0.000533219	0.00352787
LOC_Os08g32160	2OG-Fe(II) oxygenase domain containing protein.	488.03	979.127	0.498434	-1.00453	1.09831e-05	0.000124706
LOC_Os02g13100	Protein phosphatase 2C domain containing protein.	647.657	1299.76	0.498288	-1.00495	3.72755e-06	4.8367e-05
LOC_Os05g03040	AP2/EREBP family transcription factor, Starch biosynthesis	3474.38	6972.7	0.498283	-1.00496	0.00313872	0.0154624
LOC_Os03g04930	Protein of unknown function DUF946, plant family protein.	485.392	974.135	0.49828	-1.00497	2.843e-06	3.83028e-05
LOC_Os07g27780	Similar to Acetylornithine aminotransferase, mitochondrial precursor (EC 2.6.1.11) (ACOAT) (Acetylornithine transaminase) (AOTA).	126.976	254.869	0.4982	-1.0052	0.000115978	0.000963403
LOC_Os08g37750	Similar to predicted protein.	44.9755	90.2812	0.498171	-1.00529	0.00225845	0.0118082
LOC_Os11g43860	Sodium/calcium exchanger membrane region domain containing protein.	75.2869	151.136	0.49814	-1.00538	0.000413932	0.00282563
LOC_Os08g10080	Similar to NAC-domain containing protein 21/22 (ANAC021) (ANAC022). Splice isoform 2.	128.326	257.614	0.498131	-1.0054	0.000429929	0.00292075
LOC_Os09g28354	Similar to Heat stress transcription factor Spl7 (Heat shock transcription factor) (Heat shock factor RHSF10).	622.478	1250.1	0.497941	-1.00595	2.09423e-06	2.89051e-05
LOC_Os06g06490	Similar to Arm repeat containing protein.	49.3456	99.0993	0.49794	-1.00595	0.00466171	0.0213819
LOC_Os04g46610	PAP fibrillin family protein.	71.5007	143.609	0.497884	-1.00612	0.000854075	0.00520323
LOC_Os01g55880	Similar to uvrB/uvrC motif-containing protein.	33.958	68.2113	0.497836	-1.00626	0.0026351	0.013436
LOC_Os03g22790	Similar to beta-amylase.	2116.4	4251.25	0.497829	-1.00628	4.60799e-07	7.59029e-06
LOC_Os01g67370	Hypothetical conserved gene.	317.196	637.263	0.497748	-1.00651	8.51177e-06	0.000100611
LOC_Os05g41000	Endonuclease/exonuclease/phosphatase domain containing protein.	255.877	514.3	0.497526	-1.00716	1.84213e-05	0.000197173
LOC_Os11g11490	Regulator of chromosome condensation/beta-lactamase-inhibitor protein II domain containing protein.	1118.33	2248.24	0.497425	-1.00745	0.000323191	0.00228811
LOC_Os01g57050	Similar to predicted protein.	123.36	247.999	0.497421	-1.00746	0.00632663	0.0274032
LOC_Os03g23030	Similar to Aberrant pollen transmission 1.	75.1628	151.128	0.497344	-1.00768	7.57656e-05	0.000665715
LOC_Os03g59390	Similar to Calcium-dependent protein kinase.	362.651	729.542	0.497094	-1.00841	6.64964e-06	8.09678e-05
LOC_Os01g57480	Serine/threonine protein kinase-related domain containing protein.	45.5865	91.7201	0.497017	-1.00863	0.000548702	0.00360739
LOC_Os02g47744	Similar to RADIALIS.	70.2709	141.427	0.496872	-1.00905	0.000177261	0.001377
LOC_Os03g63010	Similar to Alternative oxidase.	59.1449	119.066	0.496742	-1.00943	0.000446516	0.00301507
LOC_Os02g50560	DEAD-like helicase, N-terminal domain containing protein.	110.938	223.339	0.496726	-1.00948	9.1606e-05	0.000783293
LOC_Os12g02640	Cytochrome P450 family protein.	296.023	596.031	0.496657	-1.00968	0.000863698	0.00525122
LOC_Os09g30474	Similar to lipid binding protein.	221.908	446.874	0.496578	-1.00991	0.000219006	0.00165108
LOC_Os05g05330	Peptidase, trypsin-like serine and cysteine domain containing protein.	67.2198	135.433	0.496332	-1.01062	0.00113861	0.00663231
LOC_Os06g40720	EF-Hand type domain containing protein.	241.91	487.555	0.496169	-1.0111	3.53695e-05	0.000349564
LOC_Os06g48950	Similar to Auxin response factor 7a (Fragment).	133.86	269.903	0.495954	-1.01172	1.00255e-05	0.000115676
LOC_Os03g37240	Retrotransposon protein, putative, unclassified.	30.7983	62.1236	0.495759	-1.01229	0.00329328	0.0160775
LOC_Os07g15430	Domain of unknown function DUF1618 domain containing protein.	97.38	196.439	0.495727	-1.01238	0.00511337	0.0230899
LOC_Os07g11000	Hypothetical conserved gene.	441.001	890.667	0.495136	-1.0141	1.74439e-06	2.4552e-05
LOC_Os01g12230	Similar to peptidase C45, acyl-coenzyme A/6-aminopenicillanic acid acyl-transferase.	32.6469	65.9378	0.495116	-1.01416	0.00621279	0.0270182
LOC_Os04g57819	Similar to DHHC zinc finger domain containing protein.	66.601	134.527	0.495076	-1.01428	0.00130329	0.00743637
LOC_Os08g44590	Similar to gibberellin 20 oxidase 2.	244.218	493.382	0.494988	-1.01454	2.02527e-05	0.000213319
LOC_Os05g07300	Serine/threonine protein kinase-related domain containing protein.	142.476	287.853	0.49496	-1.01462	0.000175036	0.00136206
LOC_Os01g48339	Conserved hypothetical protein.	40.6558	82.1542	0.494872	-1.01487	0.00271575	0.0137746
LOC_Os03g49620	Similar to leucine-rich repeat family protein.	550.725	1112.98	0.494821	-1.01502	1.31088e-06	1.89832e-05
LOC_Os05g30280	Glycoside hydrolase, family 1 protein.	127.076	256.988	0.494485	-1.016	0.00084172	0.00514068
LOC_Os06g19470	WW/Rsp5/WWP domain containing protein.	416.216	841.772	0.494452	-1.0161	1.1024e-06	1.62687e-05
LOC_Os12g30000	Conserved hypothetical protein.	99.3525	200.944	0.494429	-1.01617	0.00752808	0.0317886
LOC_Os04g36910	Hypothetical protein.	142.398	288.031	0.494386	-1.01629	3.31885e-05	0.000329936
LOC_Os05g41590	Similar to Glycerol-3-phosphate dehydrogenase.	412.016	833.392	0.494385	-1.01629	3.2399e-06	4.28697e-05
LOC_Os01g51632	Cytochrome P450 domain containing protein.	261.543	529.153	0.494267	-1.01664	1.20428e-05	0.000135488
LOC_Os01g46700	PWWP domain containing protein.	205.925	416.734	0.49414	-1.01701	5.667e-06	7.05094e-05
LOC_Os02g17292	Conserved hypothetical protein.	357.593	724.187	0.493785	-1.01805	1.75897e-06	2.47315e-05
LOC_Os02g30150	Disease resistance protein.	49.3339	99.9113	0.493777	-1.01807	0.00423067	0.0197155
LOC_Os08g35948	F-box domain, cyclin-like domain containing protein.	33.2617	67.3843	0.493613	-1.01855	0.00422052	0.0196851
LOC_Os09g36580	Similar to Thaumatin-like protein 1 precursor.	153.551	311.097	0.493579	-1.01865	7.72751e-05	0.00067722
LOC_Os03g23980	Hypothetical conserved gene.	19.7344	40.0046	0.493303	-1.01946	0.0110984	0.0435193
LOC_Os02g03270	Similar to DNA-binding protein.	122.154	247.656	0.493239	-1.01964	0.000667584	0.00424171
LOC_Os01g51634	Similar to Myosin.	98.1111	199.06	0.492873	-1.02071	0.000140604	0.00113117
LOC_Os05g48416	Esterase/lipase/thioesterase domain containing protein.	83.8642	170.154	0.492871	-1.02072	0.000194207	0.00149026
LOC_Os02g37120	Conserved hypothetical protein.	154.213	313.046	0.49262	-1.02145	1.97968e-05	0.000209413
LOC_Os02g48770	SAM dependent carboxyl methyltransferase family protein.	4564.38	9266.09	0.49259	-1.02154	1.90248e-07	3.48337e-06
LOC_Os08g06100	Similar to Caffeic acid 3-O-methyltransferase (EC 2.1.1.68) (S-adenosysl-L- methionine:caffeic acid 3-O-methyltransferase) (COMT) (CAOMT).	66786.6	135591	0.49256	-1.02163	0.0114938	0.0447008
LOC_Os06g51460	Similar to ABC transporter-like protein.	61.6122	125.153	0.492293	-1.02241	0.000316302	0.00224697
LOC_Os07g34650	Conserved hypothetical protein.	364.546	741.094	0.491903	-1.02356	2.05513e-05	0.000216211
LOC_Os06g20870	Conserved hypothetical protein.	22.1978	45.1368	0.491788	-1.02389	0.0128321	0.0487848
LOC_Os07g37560	Similar to Myosin heavy chain class VIII A2 protein.	1411.02	2869.63	0.491709	-1.02412	2.41504e-07	4.29693e-06
LOC_Os05g15040	Similar to NB-ARC domain containing protein, expressed.	290.381	590.774	0.491525	-1.02466	2.58584e-06	3.51353e-05
LOC_Os08g35900	Cyclin-like F-box domain containing protein.	49.9721	101.686	0.491434	-1.02493	0.00400339	0.0188805
LOC_Os11g39360	Pentatricopeptide repeat domain containing protein.	25.9142	52.7503	0.491262	-1.02544	0.00488603	0.0222003
LOC_Os08g04300	Protein of unknown function DUF604 family protein.	110.374	224.695	0.491217	-1.02557	0.00024688	0.00182018
LOC_Os02g14480	Protein kinase, core domain containing protein.	244.295	497.328	0.491216	-1.02557	2.43255e-05	0.000250375
LOC_Os08g43670	Similar to RING-H2 finger protein ATL5P.	233.193	474.847	0.491091	-1.02594	5.00014e-05	0.00046885
LOC_Os02g05980	Protein kinase, core domain containing protein.	86.9968	177.156	0.491074	-1.02599	0.00324576	0.0158799
LOC_Os03g06710	Pentatricopeptide repeat domain containing protein.	41.3095	84.1218	0.491068	-1.02601	0.00156623	0.00868238
LOC_Os03g16230	Short chain alcohol dehydrogenase-like.	522.51	1064.15	0.491013	-1.02617	3.11103e-06	4.13989e-05
LOC_Os03g58110	Similar to Extensin protein-like.	5359.77	10917.8	0.49092	-1.02644	0.00746789	0.0315738
LOC_Os06g45860	Similar to Molybdenum cofactor sulfurase.	91.9313	187.292	0.490845	-1.02666	0.000170028	0.00133112
LOC_Os06g07020	Zinc finger, C2H2-type domain containing protein.	57.3894	116.921	0.490841	-1.02667	0.00130324	0.00743637
LOC_Os03g29920	Heavy metal transport/detoxification protein domain containing protein.	1732.77	3533.63	0.490365	-1.02807	4.49004e-07	7.41404e-06
LOC_Os06g50230	Similar to Chaperone protein dnaJ.	1537.35	3136.91	0.490083	-1.0289	3.28979e-07	5.64054e-06
LOC_Os12g17350	Retrotransposon protein, putative, unclassified	206.972	422.35	0.49005	-1.029	0.00190279	0.0102258
LOC_Os01g18280	Protein kinase, catalytic domain domain containing protein.	98.1034	200.272	0.489851	-1.02959	0.000101695	0.000858717
LOC_Os11g07060	Protein kinase, core domain containing protein.	35.1529	71.7688	0.489808	-1.02971	0.00597117	0.0261438
LOC_Os02g03050	Similar to Dimethyladenosine transferase.	107.315	219.113	0.48977	-1.02982	0.00014552	0.00116623
LOC_Os06g43120	Zinc finger, CCCH-type domain containing protein.	766.554	1565.31	0.489715	-1.02999	3.02694e-07	5.23098e-06
LOC_Os08g23280	Expressed protein.	113.472	231.851	0.489415	-1.03087	0.000100787	0.000852114
LOC_Os03g09100	Similar to CG-1 protein (Fragment).	782.781	1599.64	0.489349	-1.03107	7.00081e-07	1.08519e-05
LOC_Os02g10660	Similar to Beta-1,3-glucanase-like protein.	297.953	608.905	0.489326	-1.03113	1.00117e-05	0.000115614
LOC_Os12g32650	UAA transporter domain containing protein.	33.3276	68.1546	0.489	-1.03209	0.0063569	0.0275036
LOC_Os06g22290	Protein kinase, catalytic domain domain containing protein.	57.3507	117.306	0.488899	-1.03239	0.00477499	0.0217908
LOC_Os02g18810	Pentatricopeptide repeat domain containing protein.	101.069	206.745	0.48886	-1.03251	6.79285e-05	0.000607899
LOC_Os06g49920	Conserved hypothetical protein.	124.435	254.548	0.488846	-1.03255	4.26733e-05	0.000409059
LOC_Os01g08420	Similar to emb2410 (embryo defective 2410).	209.533	428.743	0.488713	-1.03294	3.15521e-06	4.18838e-05
LOC_Os02g12654	Non-protein coding transcript.	41.2978	84.5145	0.488648	-1.03313	0.00352001	0.0169763
LOC_Os01g16370	Conserved hypothetical protein.	30.8526	63.1508	0.488555	-1.03341	0.00349611	0.0168761
LOC_Os05g36184	Expressed protein.	109.654	224.506	0.488425	-1.03379	0.00132376	0.00753255
LOC_Os02g49326	SET domain containing protein.	100.602	206.046	0.488248	-1.03431	0.00111176	0.00649967
LOC_Os05g05500	Hypothetical conserved gene.	92.5307	189.516	0.488246	-1.03432	0.0023334	0.0121423
LOC_Os05g10754	Conserved hypothetical protein.	1201.47	2460.98	0.48821	-1.03443	2.56358e-07	4.52259e-06
LOC_Os06g51170	Similar to Protein kinase APK1A, chloroplast precursor (EC 2.7.1.-).	99.9054	204.649	0.488179	-1.03452	0.00291539	0.0145823
LOC_Os08g40530	Similar to autoinhibited calcium ATPase.	346.042	709.296	0.487866	-1.03544	1.22434e-06	1.78638e-05
LOC_Os05g40180	Serine/threonine protein kinase-related domain containing protein.	139.927	286.826	0.487847	-1.0355	0.000215885	0.00162982
LOC_Os07g10420	Conserved hypothetical protein.	400.77	821.628	0.487775	-1.03571	5.93898e-06	7.35043e-05
LOC_Os10g34430	Similar to Endoribonuclease Dicer homolog 3b.	41.9282	85.9609	0.487759	-1.03576	0.000543695	0.0035823
LOC_Os02g03330	Similar to lil3 protein.	375.664	770.838	0.487345	-1.03698	1.9001e-06	2.64957e-05
LOC_Os11g07850	Similar to Protein tyrosine phosphatase 1.	620.123	1272.6	0.487289	-1.03715	6.6614e-05	0.00059732
LOC_Os06g19400	Conserved hypothetical protein.	153.547	315.346	0.486917	-1.03825	1.3231e-05	0.000146662
LOC_Os10g04342	Similar to NB-ARC domain containing protein, expressed.	165.802	340.63	0.486752	-1.03874	5.88595e-06	7.29481e-05
LOC_Os01g52640	WD40/YVTN repeat-like domain containing protein.	240.443	494.224	0.486507	-1.03947	3.2395e-06	4.28697e-05
LOC_Os01g60280	Similar to Leucine-rich repeat transmembrane protein kinase.	483.602	994.226	0.48641	-1.03975	1.12289e-06	1.6535e-05
LOC_Os03g60820	Major facilitator superfamily protein.	397.178	816.708	0.486315	-1.04004	1.08334e-06	1.60311e-05
LOC_Os05g03610	Similar to Phospholipase C (Fragment).	193.588	398.101	0.48628	-1.04014	6.14479e-06	7.57745e-05
LOC_Os01g51290	Conserved hypothetical protein.	4151.77	8542.91	0.48599	-1.041	0.000669692	0.0042541
LOC_Os06g23040	Expressed protein.	34.5303	71.0626	0.485913	-1.04123	0.00331885	0.016179
LOC_Os11g23880	Similar to 60S ribosomal protein L13a.	347.163	714.995	0.485546	-1.04232	0.00498499	0.0225951
LOC_Os02g01730	Protein kinase, core domain containing protein.	152.936	315.055	0.485427	-1.04267	0.000118367	0.000978926
LOC_Os04g20164	Similar to Primary amine oxidase.	574.853	1184.27	0.485408	-1.04273	5.84885e-07	9.2841e-06
LOC_Os04g46000	Cyclin-related 2 domain containing protein.	120.935	249.189	0.485316	-1.043	0.000439414	0.00297483
LOC_Os02g08130	Carbohydrate kinase, FGGY domain containing protein.	486.31	1002.07	0.485305	-1.04304	6.86469e-06	8.32867e-05
LOC_Os04g36062	Protein of unknown function DUF482 family protein.	94.356	194.441	0.485268	-1.04315	9.75243e-05	0.000828728
LOC_Os03g03520	Conserved hypothetical protein.	76.4701	157.631	0.48512	-1.04359	0.00384063	0.0182367
LOC_Os01g74020	Similar to Two-component response regulator ARR11 (Receiver-like protein 3).	1631.21	3362.77	0.485078	-1.04371	0.0132216	0.0499935
LOC_Os06g17285	Similar to nodulation receptor kinase.	64.7719	133.666	0.484581	-1.04519	0.000901027	0.00544517
LOC_Os08g19610	Similar to Peptidyl-prolyl cis-trans isomerase, cyclophilin-type family protein.	985.375	2034	0.484452	-1.04557	4.02488e-07	6.72386e-06
LOC_Os02g11000	Hypothetical conserved gene.	63.5615	131.241	0.48431	-1.046	0.000588498	0.00382079
LOC_Os05g03574	Conserved hypothetical protein.	56.7241	117.155	0.484181	-1.04638	0.00363188	0.0174196
LOC_Os07g38470	Conserved hypothetical protein.	64.768	133.787	0.484114	-1.04658	0.0014432	0.00809484
LOC_Os08g30634	NB-ARC domain containing protein.	91.8693	190.015	0.483484	-1.04846	5.18751e-05	0.000483073
LOC_Os02g58139	Similar to Microsomal signal peptidase 21 kDa subunit.	138.709	286.962	0.483371	-1.0488	0.000183754	0.00142255
LOC_Os04g34600	Similar to OSIGBa0076I14.3 protein.	4525.13	9361.94	0.483354	-1.04885	9.1294e-08	1.80852e-06
LOC_Os01g31890	Cytochrome P450 domain containing protein.	391.06	809.071	0.483344	-1.04888	9.20273e-06	0.000107279
LOC_Os02g48220	Conserved hypothetical protein.	25.8793	53.5623	0.483163	-1.04942	0.0036063	0.0173215
LOC_Os12g08730	Similar to Thioredoxin M5, chloroplastic.	1805.97	3737.93	0.483145	-1.04947	2.4288e-07	4.31574e-06
LOC_Os11g29350	Engulfment and cell motility, ELM domain containing protein.	175.846	364.214	0.48281	-1.05047	1.15881e-05	0.000130916
LOC_Os04g44340	Protein of unknown function DUF177 domain containing protein.	109.825	227.569	0.482601	-1.0511	0.000902979	0.0054521
LOC_Os11g17970	Similar to POT family protein, expressed.	62.9389	130.429	0.482552	-1.05124	0.00805415	0.0336584
LOC_Os01g65700	Plant disease resistance response protein domain containing protein.	283.753	588.089	0.482499	-1.0514	1.22098e-05	0.000137139
LOC_Os03g52239	Similar to Homeodomain protein JUBEL1.	1375.26	2850.42	0.482474	-1.05148	2.38072e-07	4.23865e-06
LOC_Os02g27110	Similar to predicted protein.	429.318	889.95	0.482407	-1.05168	2.28473e-07	4.10555e-06
LOC_Os08g43400	Kinesin, motor domain domain containing protein.	1094.7	2269.59	0.482333	-1.0519	2.14733e-07	3.88961e-06
LOC_Os08g25864	Conserved hypothetical protein.	70.9207	147.08	0.482192	-1.05232	0.000263029	0.00191526
LOC_Os11g07950	Protein of unknown function DUF688 domain containing protein.	97.5079	202.247	0.482123	-1.05253	0.000387683	0.00267496
LOC_Os09g14610	Similar to Endoribonuclease Dicer homolog 2b.	126.438	262.26	0.482111	-1.05256	0.00205152	0.0109146
LOC_Os01g51630	Cytochrome P450 domain containing protein.	302.377	627.426	0.481933	-1.05309	1.23317e-05	0.000138336
LOC_Os04g33190	Similar to H0502B11.5 protein.	1490.42	3092.79	0.481903	-1.05319	1.26964e-05	0.00014149
LOC_Os06g47420	Transposon protein, putative, unclassified	237.485	492.997	0.481718	-1.05374	2.07238e-05	0.000217857
LOC_Os10g11354	Multi antimicrobial extrusion protein MatE family protein.	91.3436	189.645	0.481656	-1.05393	0.000697186	0.00439884
LOC_Os01g60870	Conserved hypothetical protein.	56.1209	116.535	0.481578	-1.05416	0.00268841	0.0136641
LOC_Os12g28750	Glutelin family protein.	33.3083	69.1743	0.481512	-1.05436	0.00826066	0.034357
LOC_Os10g02650	Pentatricopeptide repeat domain containing protein.	48.1119	99.9755	0.481237	-1.05518	0.000540783	0.00356833
LOC_Os02g32610	Similar to CTR1-like protein kinase.	2333.95	4850.57	0.481171	-1.05538	9.09327e-08	1.80268e-06
LOC_Os10g39460	Pentatricopeptide repeat domain containing protein.	92.4493	192.16	0.481106	-1.05557	0.00414797	0.0194102
LOC_Os07g38280	Similar to predicted protein.	229.368	476.792	0.481065	-1.0557	1.2019e-05	0.000135277
LOC_Os05g45410	Heat stress transcription factor Spl7 (Heat shock transcription factor) (Heat shock factor RHSF10).	47.4893	98.7292	0.481006	-1.05587	0.00838633	0.0347522
LOC_Os03g37730	Conserved hypothetical protein.	41.9244	87.1732	0.480932	-1.0561	0.000769234	0.00476897
LOC_Os03g43880	Patatin family protein.	291.088	605.329	0.480876	-1.05626	0.0079273	0.0331897
LOC_Os03g61060	Protein kinase, core domain containing protein.	64.1144	133.337	0.480844	-1.05636	0.00296099	0.0147804
LOC_Os02g46700	Acyl-CoA N-acyltransferase domain containing protein.	378.112	786.499	0.480754	-1.05663	1.97728e-06	2.74167e-05
LOC_Os03g18140	Similar to ESK1 (ESKIMO 1).	4655.37	9684.14	0.480721	-1.05673	1.97342e-05	0.000208914
LOC_Os04g43760	Phenylalanine ammonia-lyase.	7948.43	16547.4	0.480343	-1.05786	0.000638745	0.00409014
LOC_Os03g21640	Protein of unknown function DUF3133 domain containing protein.	207.831	432.697	0.480316	-1.05794	1.81849e-05	0.000194951
LOC_Os10g07004	Hypothetical conserved gene.	99.855	207.95	0.480188	-1.05833	0.000222817	0.00167236
LOC_Os04g43340	NB-ARC domain containing protein.	43.8116	91.2442	0.480158	-1.05842	0.00229961	0.0119803
LOC_Os12g42580	Transposon protein, putative, unclassified, expressed	119.589	249.223	0.479849	-1.05935	0.00405196	0.0190697
LOC_Os03g57580	Hypothetical conserved gene.	69.0567	143.915	0.479843	-1.05937	0.00385831	0.0182983
LOC_Os04g45490	Elongation factor G, III and V domain containing protein.	293.166	611.05	0.479774	-1.05957	1.53076e-05	0.000166545
LOC_Os12g32580	Conserved hypothetical protein.	120.862	251.954	0.479699	-1.0598	0.000234831	0.00174803
LOC_Os08g37500	Similar to SKIP interacting protein 3 (Fragment).	139.405	290.704	0.479543	-1.06027	0.000163652	0.00128811
LOC_Os01g16146	Phenazine biosynthesis PhzC/PhzF protein family protein.	382.362	797.353	0.47954	-1.06028	0.0002474	0.00182302
LOC_Os09g32020	Similar to H0404F02.2 protein.	38.2893	79.8807	0.479331	-1.0609	0.00252083	0.0129312
LOC_Os03g20640	Conserved hypothetical protein.	30.23	63.0866	0.479183	-1.06135	0.0054131	0.0241573
LOC_Os07g42200	Similar to Protein kinase APK1B, chloroplast precursor (EC 2.7.1.-).	351.723	734.187	0.479064	-1.06171	2.48446e-06	3.38257e-05
LOC_Os07g33210	Similar to cDNA, clone: J100054L12, full insert sequence.	30.8138	64.3555	0.478807	-1.06248	0.0034347	0.0166211
LOC_Os01g04280	Calmodulin binding protein-like family protein.	93.0952	194.513	0.478607	-1.06309	0.00246109	0.0126752
LOC_Os01g47262	Mov34/MPN/PAD-1 family protein.	1267.86	2649.36	0.478554	-1.06325	1.44391e-07	2.72863e-06
LOC_Os01g65904	Conserved hypothetical protein.	170.211	355.717	0.478502	-1.0634	4.4342e-05	0.000421919
LOC_Os04g24170	RNA recognition motif, RNP-1 domain containing protein.	984.634	2058.3	0.478373	-1.06379	2.06306e-07	3.74951e-06
LOC_Os11g01780	Similar to Leucine Rich Repeat family protein, expressed.	345.987	723.318	0.478333	-1.06391	0.00590313	0.0258901
LOC_Os09g18594	Protein kinase, core domain containing protein.	94.4025	197.387	0.478262	-1.06413	0.00129237	0.00739237
LOC_Os04g52630	Serine/threonine protein kinase-related domain containing protein.	22.8243	47.7313	0.478182	-1.06437	0.00519087	0.0233814
LOC_Os03g44840	Protein of unknown function DUF580 family protein.	91.9352	192.304	0.478073	-1.0647	0.000165361	0.0013006
LOC_Os12g08260	Similar to Branched chain alpha-keto acid dehydrogenase E1-alpha subunit (Fragment).	506.632	1059.84	0.478029	-1.06483	3.02874e-06	4.04828e-05
LOC_Os11g47730	Conserved hypothetical protein.	436.685	913.564	0.478002	-1.06491	1.54163e-06	2.20535e-05
LOC_Os02g13980	Conserved hypothetical protein.	64.7913	135.554	0.477974	-1.065	0.00574949	0.0253494
LOC_Os09g26310	Glycosyl transferase, family 31 protein.	130.731	273.517	0.477962	-1.06503	0.000108513	0.00091061
LOC_Os02g16670	tRNA(Ile)-lysidine/2-thiocytidine synthase domain containing protein.	26.5097	55.4731	0.477883	-1.06527	0.00315129	0.0155158
LOC_Os03g62650	Ion channel DMI1.,Cation channen protein.	270.611	566.272	0.477882	-1.06527	0.000126077	0.00102836
LOC_Os01g04350	Similar to Cytosolic class I small heat shock protein 3C (Fragment).	3257.9	6818.26	0.47782	-1.06546	0.000610189	0.00393708
LOC_Os01g59190	Conserved hypothetical protein.	35.7755	74.8768	0.477792	-1.06555	0.0127419	0.0485304
LOC_Os06g43930	Similar to Lysosomal Pro-X carboxypeptidase.	1428.95	2991.79	0.477622	-1.06606	1.71107e-06	2.41584e-05
LOC_Os02g13370	Conserved hypothetical protein.	689.806	1444.48	0.477546	-1.06629	0.000184329	0.00142577
LOC_Os06g48500	Similar to cDNA clone:J023083M02, full insert sequence.	2524.75	5287.15	0.477526	-1.06635	8.92721e-08	1.77235e-06
LOC_Os10g35770	Protein of unknown function DUF607 family protein.	980.58	2053.79	0.47745	-1.06658	0.00141595	0.00796508
LOC_Os03g43570	Hypothetical conserved gene.	125.711	263.359	0.477338	-1.06692	0.00383288	0.0182031
LOC_Os03g19720	Similar to Hypersensitive reaction associated Ca2 -binding protein.	166.646	349.38	0.476977	-1.06801	0.000112995	0.000941511
LOC_Os06g06910	Conserved hypothetical protein.	165.292	346.555	0.476958	-1.06807	0.00483483	0.0220231
LOC_Os02g45000	Protein of unknown function DUF295 domain containing protein.	443.951	930.833	0.47694	-1.06812	4.05604e-05	0.000391997
LOC_Os03g14570	Conserved hypothetical protein.	820.564	1720.64	0.476893	-1.06826	1.98761e-05	0.000210006
LOC_Os10g38140	Similar to Glutathione S-transferase GSTU31 (Fragment).	94.936	199.082	0.476868	-1.06834	0.000204878	0.00155714
LOC_Os06g30930	Conserved hypothetical protein.	59.8451	125.539	0.476706	-1.06883	0.00238839	0.012374
LOC_Os02g45490	Similar to 40S ribosomal protein S13.	402.413	844.227	0.476664	-1.06895	0.000255004	0.00186736
LOC_Os03g60419	Expressed protein.	51.1631	107.34	0.476646	-1.06901	0.00797576	0.0333617
LOC_Os06g11450	Zinc finger, RING-type domain containing protein.	43.1851	90.7155	0.47605	-1.07082	0.0090817	0.0371163
LOC_Os02g35820	Conserved hypothetical protein.	75.8475	159.399	0.475835	-1.07147	7.47298e-05	0.000658322
LOC_Os08g08120	Hypothetical conserved gene.	451.786	949.542	0.475793	-1.07159	5.403e-07	8.65759e-06
LOC_Os09g38768	Protein of unknown function DUF284, transmembrane eukaryotic family protein.	323.252	679.752	0.475544	-1.07235	5.45519e-06	6.80454e-05
LOC_Os12g13550	NB-ARC domain containing protein.	101.789	214.094	0.47544	-1.07267	0.00137897	0.00779595
LOC_Os04g36630	Conserved hypothetical protein.	111.704	234.967	0.475405	-1.07277	0.000238269	0.00176873
LOC_Os03g12360	HAD-superfamily hydrolase subfamily IIB protein.	4003.76	8422.29	0.475377	-1.07286	4.58741e-08	9.71282e-07
LOC_Os12g32536	Expressed protein.	480.701	1011.25	0.475351	-1.07294	1.05568e-05	0.000120777
LOC_Os06g10170	Flavin-containing monooxygenase FMO family protein.	116.523	245.197	0.47522	-1.07333	0.000416553	0.00284066
LOC_Os08g37300	Similar to mucin-2.	16492.8	34710	0.475159	-1.07352	0.00799117	0.0334107
LOC_Os01g12080	Similar to Uncharacterized plant-specific domain TIGR01589 family protein.	138.249	291.01	0.475066	-1.0738	9.28061e-06	0.000108141
LOC_Os01g46080	Similar to Esterase.	85.674	180.343	0.475061	-1.07382	0.000291185	0.00209659
LOC_Os03g64140	Protein of unknown function DUF1499 family protein.	54.8485	115.459	0.475047	-1.07386	0.00569211	0.0251579
LOC_Os01g61930	Hypothetical conserved gene.	339.162	714.058	0.474977	-1.07407	3.06339e-07	5.28387e-06
LOC_Os03g21960	Similar to alanine--glyoxylate aminotransferase 2.	143.102	301.32	0.474918	-1.07425	5.89504e-05	0.000539135
LOC_Os05g34830	No apical meristem (NAM) protein domain containing protein.	202.297	426.039	0.474833	-1.07451	6.28978e-05	0.000569466
LOC_Os08g39300	Pyridoxal phosphate-dependent transferase, major region, subdomain 1 domain containing protein.	911.586	1920.4	0.474687	-1.07495	9.98519e-06	0.000115407
LOC_Os12g44040	Conserved hypothetical protein.	50.5404	106.505	0.474535	-1.07541	0.000269044	0.00195275
LOC_Os07g33480	Similar to taxane 10-beta-hydroxylase.	153.513	323.503	0.474532	-1.07542	0.000309425	0.00221088
LOC_Os02g18450	Similar to GTP-binding protein typA (Tyrosine phosphorylated protein A).	77.0269	162.363	0.47441	-1.07579	6.70497e-05	0.000601028
LOC_Os10g37760	Similar to Membrane protein.	439.176	925.784	0.474382	-1.07588	2.2655e-06	3.1142e-05
LOC_Os03g13240	Similar to Peptide transporter PTR2.	96.1386	202.81	0.474033	-1.07694	4.39585e-05	0.000418417
LOC_Os02g05630	Protein phosphatase 2C family protein.	684.298	1444.02	0.473883	-1.0774	1.24223e-07	2.38579e-06
LOC_Os04g31900	Ankyrin domain containing protein.	463.288	977.919	0.473749	-1.07781	2.514e-07	4.44381e-06
LOC_Os12g27060	Hypothetical conserved gene.	67.8269	143.273	0.473409	-1.07884	0.000135749	0.00109777
LOC_Os01g42900	ABC transporter-like domain containing protein.	338.702	715.712	0.473238	-1.07936	0.0089111	0.0365404
LOC_Os07g32010	UDP-glucuronosyl/UDP-glucosyltransferase family protein.	733.455	1550.46	0.473056	-1.07992	0.00634693	0.0274736
LOC_Os03g25420	Similar to predicted protein.	65.9823	139.538	0.472862	-1.08051	0.000508702	0.00338053
LOC_Os03g21240	MYB-CC family protein, Pi-starvation signaling	130.097	275.228	0.472686	-1.08104	3.24056e-06	4.28697e-05
LOC_Os09g26870	BRCT domain containing protein.	367.041	776.507	0.472682	-1.08106	5.21786e-07	8.40569e-06
LOC_Os10g38880	Protein of unknown function DUF623, plant domain containing protein.	256.624	542.96	0.472639	-1.08119	1.12924e-05	0.000127843
LOC_Os03g30250	BRITTLE CULM1.	7469.22	15804.3	0.472608	-1.08128	3.05146e-06	4.07061e-05
LOC_Os05g38710	Similar to predicted protein.	245.529	519.595	0.47254	-1.08149	0.000162245	0.00127913
LOC_Os12g06260	Harpin-induced 1 domain containing protein.	3783.02	8007.69	0.472424	-1.08185	0.000752164	0.00468567
LOC_Os05g34260	Hypothetical conserved gene.	1545.97	3272.78	0.472372	-1.082	1.08452e-05	0.000123502
LOC_Os03g14270	Similar to LOB domain protein 16.	84.4868	178.859	0.472365	-1.08203	0.000140134	0.0011284
LOC_Os03g05620	Similar to Isoform 2 of Inorganic phosphate transporter 1-1.	1668.52	3533.19	0.472241	-1.08241	1.64142e-06	2.32965e-05
LOC_Os06g46890	Zinc finger, CCCH-type domain containing protein.	202.22	428.301	0.472144	-1.0827	7.23789e-07	1.11809e-05
LOC_Os06g46950	Similar to EF-hand Ca2 -binding protein CCD1.	226.943	480.7	0.472109	-1.08281	0.000166092	0.00130597
LOC_Os07g19530	Similar to peptidase.	264.676	560.834	0.471932	-1.08335	3.81301e-05	0.000372767
LOC_Os09g07160	Similar to OSIGBa0093K19.10 protein.	29.5841	62.6938	0.471882	-1.0835	0.0038835	0.0184016
LOC_Os03g12064	Similar to (RAP Annotation release2) Peptidase.	336.64	713.432	0.47186	-1.08357	8.48729e-07	1.28976e-05
LOC_Os07g02330	Similar to Protein phosphatase 2C-like.	72.1427	152.933	0.471726	-1.08398	0.00131608	0.00749674
LOC_Os11g32320	Similar to predicted protein.	216.506	459.042	0.471647	-1.08422	4.77002e-06	6.04173e-05
LOC_Os08g20020	Tetratricopeptide-like helical domain containing protein.	237.497	503.575	0.471622	-1.0843	1.4079e-06	2.03075e-05
LOC_Os09g39850	Pathogenesis-related transcriptional factor and ERF domain containing protein.	160.338	340.033	0.471537	-1.08456	0.000169684	0.00133023
LOC_Os01g22430	Hypothetical conserved gene.	35.118	74.4841	0.471483	-1.08472	0.00349308	0.0168674
LOC_Os08g36790	Similar to bZIP transcription factor TRAB1.	162.156	343.946	0.471458	-1.0848	3.00607e-06	4.02196e-05
LOC_Os08g06940	Conserved hypothetical protein.	30.8177	65.3676	0.471453	-1.08481	0.0020549	0.0109238
LOC_Os02g20980	Similar to Plasma membrane H -ATPase.	220.5	467.728	0.471427	-1.08489	8.477e-07	1.28965e-05
LOC_Os05g33600	Similar to Cytochrome P450 CYP721B4.	184.353	391.072	0.471405	-1.08496	1.00159e-05	0.000115614
LOC_Os08g41780	Alpha/beta hydrolase fold-1 domain containing protein.	308.441	655.084	0.470842	-1.08669	0.00101825	0.00604775
LOC_Os10g41780	Similar to Rieske.	121.484	258.049	0.470781	-1.08687	4.1213e-05	0.00039717
LOC_Os08g34700	Similar to GDU1.	532.09	1130.29	0.470757	-1.08695	0.00163685	0.00902765
LOC_Os07g12720	Hypothetical conserved gene.	77.6766	165.173	0.470274	-1.08843	0.000868149	0.00527473
LOC_Os10g28000	Similar to Chloroplastic glutathione reductase.	48.0926	102.272	0.470243	-1.08852	0.000816201	0.00500968
LOC_Os06g04399	Similar to Hypersensitive-induced reaction protein 4.	107.222	228.022	0.470227	-1.08857	1.28058e-05	0.000142415
LOC_Os07g38830	Similar to hydrolase, alpha/beta fold family protein.	46.8783	99.7564	0.469928	-1.08949	0.00123814	0.00711865
LOC_Os05g04740	Helix-loop-helix DNA-binding domain containing protein.	316.357	673.476	0.469737	-1.09007	1.23746e-06	1.80454e-05
LOC_Os05g01810	Similar to Xylem cysteine proteinase 2 precursor (EC 3.4.22.-) (AtXCP2).	2967.27	6321.18	0.469417	-1.09106	3.88965e-08	8.35303e-07
LOC_Os05g38800	PWWP domain containing protein.	32.0746	68.3322	0.469393	-1.09113	0.00268109	0.0136346
LOC_Os04g59510	GCN5-related N-acetyltransferase (GNAT) domain domain containing protein.	240.37	512.231	0.469261	-1.09154	0.00391061	0.0185236
LOC_Os01g71860	Similar to Beta-1,3-glucanase precursor.	576.234	1227.98	0.469252	-1.09157	2.21815e-05	0.000230851
LOC_Os10g40030	Hypothetical conserved gene.	277.573	591.824	0.469012	-1.0923	3.76161e-06	4.87856e-05
LOC_Os01g09020	WD40 repeat domain containing protein.	350.439	747.265	0.468962	-1.09246	8.37016e-07	1.27626e-05
LOC_Os04g37790	Protein kinase PKN/PRK1, effector domain containing protein.	218.911	466.984	0.468776	-1.09303	1.98977e-06	2.75616e-05
LOC_Os04g49757	Non-protein coding transcript.	153.033	326.524	0.468673	-1.09335	0.000148992	0.00118773
LOC_Os02g57660	Similar to Junctophilin-2 (Junctophilin type 2) (JP-2).	2185.84	4664.06	0.468656	-1.0934	3.33169e-08	7.25259e-07
LOC_Os06g10200	Similar to UMP-CMP kinase family protein.	25.3032	54.0267	0.468346	-1.09435	0.00416272	0.0194662
LOC_Os05g38140	Similar to DNA binding protein.	256.744	548.213	0.46833	-1.0944	5.40336e-06	6.75544e-05
LOC_Os07g38460	Protein of unknown function DUF868, plant family protein.	33.2773	71.1343	0.467809	-1.09601	0.00963351	0.0389657
LOC_Os09g31360	Conserved hypothetical protein.	67.8191	144.999	0.467721	-1.09628	0.000805176	0.00495578
LOC_Os04g59000	Similar to H0723C07.13 protein.	133.798	286.078	0.467696	-1.09636	6.89462e-06	8.35749e-05
LOC_Os01g70400	Conserved hypothetical protein.	323.906	692.713	0.46759	-1.09668	6.53969e-07	1.02249e-05
LOC_Os06g46120	Conserved hypothetical protein.	29.619	63.385	0.467287	-1.09762	0.00140128	0.0079006
LOC_Os04g39864	Similar to OSIGBa0135C13.6 protein.	66.0288	141.321	0.467226	-1.09781	0.00131545	0.0074947
LOC_Os03g06910	Pentatricopeptide repeat domain containing protein.	79.5252	170.234	0.467153	-1.09803	0.00235932	0.0122513
LOC_Os10g24100	Conserved hypothetical protein.	58.5727	125.403	0.467076	-1.09827	0.000208301	0.00157873
LOC_Os12g02800	Conserved hypothetical protein.	1429.54	3060.78	0.467052	-1.09834	2.07942e-06	2.87303e-05
LOC_Os01g36080	Protein kinase, core domain containing protein.	285.485	611.439	0.466906	-1.0988	1.49859e-06	2.15396e-05
LOC_Os12g43900	Retrotransposon protein, putative, LINE subclass.	15.4224	33.0331	0.466878	-1.09888	0.00918152	0.0374621
LOC_Os03g02580	Armadillo-like helical domain containing protein.	98.6756	211.416	0.466736	-1.09932	2.44454e-05	0.000251322
LOC_Os06g46065	Conserved hypothetical protein.	104.817	224.574	0.466736	-1.09932	5.98859e-05	0.000546398
LOC_Os01g28580	Conserved hypothetical protein.	168.865	362.009	0.466467	-1.10015	0.000267567	0.00194307
LOC_Os04g04390	Conserved hypothetical protein.	46.8279	100.417	0.466333	-1.10057	0.000269887	0.00195729
LOC_Os03g22420	Similar to AAA-type ATPase family protein.	519.288	1113.64	0.4663	-1.10067	4.57233e-07	7.54531e-06
LOC_Os06g02550	Hypothetical protein.	3328	7138.02	0.466236	-1.10087	1.66623e-08	3.87975e-07
LOC_Os07g48970	Similar to predicted protein.	155.957	334.557	0.466158	-1.10111	3.23756e-06	4.28697e-05
LOC_Os02g07700	Conserved hypothetical protein.	123.917	265.855	0.466107	-1.10127	0.000128327	0.0010442
LOC_Os03g45420	Armadillo-like helical domain containing protein.	362.717	778.206	0.466094	-1.10131	1.415e-06	2.03929e-05
LOC_Os02g47605	Hypothetical conserved gene.	31.4481	67.5202	0.465759	-1.10235	0.00574175	0.0253318
LOC_Os02g49480	Helix-loop-helix DNA-binding domain containing protein.	53.6691	115.267	0.465609	-1.10281	0.00291702	0.0145878
LOC_Os06g02555	Hypothetical protein.	1096.24	2355.37	0.465419	-1.1034	5.37814e-08	1.11859e-06
LOC_Os07g44770	Nucleic acid-binding, OB-fold domain containing protein.	186.701	401.25	0.465297	-1.10378	6.62655e-07	1.03487e-05
LOC_Os01g74110	Similar to Zinc transporter 2 precursor (ZRT/IRT-like protein 2).	87.0045	187.001	0.465262	-1.10389	6.17725e-05	0.000560886
LOC_Os02g22374	Conserved hypothetical protein.	313.154	673.159	0.465201	-1.10407	4.60359e-07	7.58767e-06
LOC_Os02g28074	Hypothetical conserved gene.	69.6483	149.754	0.465086	-1.10443	0.00118358	0.00685153
LOC_Os03g53200	Calcium-binding EF-hand domain containing protein.	604.695	1300.26	0.465057	-1.10452	2.36433e-07	4.21225e-06
LOC_Os09g07440	Myb/SANT-like domain domain containing protein.	172.079	370.064	0.464998	-1.1047	3.24659e-05	0.000323703
LOC_Os06g10780	AP2 domain containing protein.	49.3572	106.199	0.464761	-1.10544	0.00645937	0.0278668
LOC_Os02g19950	Hypothetical conserved gene.	61.6238	132.68	0.464454	-1.10639	0.000174477	0.00135927
LOC_Os10g32980	Similar to Cellulose synthase (Fragment).	22227.2	47882.3	0.464204	-1.10717	8.38491e-05	0.000726603
LOC_Os11g16530	Similar to NB-ARC domain containing protein, expressed.	30.1873	65.0466	0.464088	-1.10753	0.0034968	0.0168764
LOC_Os02g09490	Cinnamyl alcohol dehydrogenase (EC 1.1.1.195).	2282.7	4918.71	0.464085	-1.10754	0.000172262	0.00134619
LOC_Os08g09230	Hypothetical conserved gene.	65.9551	142.133	0.464039	-1.10768	3.12642e-05	0.000313005
LOC_Os03g12100	Retrotransposon, putative, centromere-specific.	16.6212	35.8202	0.464017	-1.10775	0.0114407	0.0445713
LOC_Os01g24420	Expressed protein.	278.207	599.623	0.46397	-1.1079	8.78318e-06	0.000103367
LOC_Os12g32250	Similar to WRKY DNA binding domain containing protein, expressed.	325.708	702.279	0.463787	-1.10847	1.5087e-06	2.16396e-05
LOC_Os08g07850	Similar to PolI-like DNA polymerase.	170.072	367.032	0.463371	-1.10976	6.22008e-07	9.77029e-06
LOC_Os05g01630	F-box domain, Skp2-like domain containing protein.	43.189	93.2759	0.463024	-1.11084	0.000826883	0.00506377
LOC_Os07g40224	Conserved hypothetical protein.	81.9847	177.069	0.463009	-1.11089	2.56578e-05	0.000262095
LOC_Os08g16914	Conserved hypothetical protein.	141.091	304.915	0.462721	-1.11178	0.000106841	0.000898249
LOC_Os12g04020	Similar to Hydroxymethylglutaryl-CoA lyase.	106.105	229.351	0.46263	-1.11207	0.00378319	0.0180154
LOC_Os09g04210	CMP/dCMP deaminase, zinc-binding domain containing protein.	285.423	617.112	0.462514	-1.11243	3.89617e-07	6.53302e-06
LOC_Os05g21180	Similar to Phosphatidic acid phosphatase-like protein.	325.576	704.081	0.462413	-1.11275	4.91852e-07	7.99962e-06
LOC_Os06g24870	Bromodomain containing protein.	228.776	495.047	0.46213	-1.11363	7.33455e-07	1.13174e-05
LOC_Os01g72940	Similar to PSD2 (phosphatidylserine decarboxylase 2)	156.73	339.233	0.462014	-1.11399	0.000141864	0.0011403
LOC_Os01g73760	tRNA isopentenyltransferase family protein.	103.591	224.238	0.461969	-1.11413	6.95087e-06	8.41813e-05
LOC_Os10g35644	Similar to predicted protein.	35.7639	77.4222	0.461934	-1.11424	0.00110743	0.00647992
LOC_Os01g45730	Similar to TIS11 protein (dTIS11).	2161.47	4679.63	0.46189	-1.11438	2.56175e-08	5.70965e-07
LOC_Os07g15670	Thioredoxin fold domain containing protein.	39.4687	85.4549	0.461866	-1.11445	0.00132466	0.00753612
LOC_Os05g27110	Expressed protein.	316.727	685.757	0.461865	-1.11446	4.78092e-05	0.000450637
LOC_Os01g50849	Conserved hypothetical protein.	303.633	657.441	0.46184	-1.11453	1.22661e-07	2.35815e-06
LOC_Os01g09252	WD40 repeat domain containing protein.	87.5768	189.63	0.46183	-1.11457	1.74543e-05	0.000187937
LOC_Os03g19020	Zinc finger, RING/FYVE/PHD-type domain containing protein.	1762.43	3819.47	0.461433	-1.11581	1.59361e-07	2.9762e-06
LOC_Os02g08018	Similar to autoinhibited calcium ATPase.	117.145	253.955	0.461284	-1.11627	2.34306e-06	3.21103e-05
LOC_Os05g43300	Similar to H1flk (Fragment).	344.835	747.715	0.461186	-1.11658	2.74346e-07	4.81483e-06
LOC_Os03g13274	Similar to Low affinity nitrate transporter NRT1.2.	333.767	723.93	0.461049	-1.11701	0.000288164	0.0020765
LOC_Os02g02120	Serine/threonine protein kinase-related domain containing protein.	37.6124	81.599	0.460942	-1.11734	0.0119931	0.0463432
LOC_Os08g34879	Conserved hypothetical protein.	104.805	227.41	0.460864	-1.11759	7.91811e-05	0.000693027
LOC_Os11g39370	Protein kinase, core domain containing protein.	323.318	701.592	0.460835	-1.11768	2.35849e-06	3.22729e-05
LOC_Os12g03480	Similar to Arabinoxylan arabinofuranohydrolase isoenzyme AXAH-I.	17.2632	37.4668	0.46076	-1.11791	0.00737904	0.0312323
LOC_Os09g25760	Similar to senescence-associated protein DH.	771.814	1675.62	0.460615	-1.11837	1.22697e-07	2.35815e-06
LOC_Os12g04270	Similar to Cytochrome c-type biogenesis ccda-like chloroplastic protein 1.	132.638	288.015	0.460522	-1.11866	0.000145092	0.00116314
LOC_Os08g33110	Conserved hypothetical protein.	51.7857	112.472	0.460432	-1.11894	0.0079674	0.0333369
LOC_Os04g25440	Similar to Glucosyltransferase (Fragment).	780.805	1696.17	0.460334	-1.11925	0.000196052	0.00150144
LOC_Os03g56280	Similar to Malate dehydrogenase, glyoxysomal precursor (EC 1.1.1.37) (mbNAD-MDH).	791.122	1718.73	0.460293	-1.11937	8.04921e-08	1.61103e-06
LOC_Os10g30951	Conserved hypothetical protein.	218.69	475.463	0.459952	-1.12044	1.90865e-05	0.000203169
LOC_Os04g15550	Conserved hypothetical protein.	138.662	301.501	0.459906	-1.12059	0.000250849	0.00184492
LOC_Os10g08580	Similar to CPD photolyase.	26.5329	57.7542	0.459412	-1.12214	0.00249393	0.0128127
LOC_Os05g24930	Similar to DNA cytosine methyltransferase Zmet3.	30.7983	67.0708	0.459191	-1.12283	0.00164448	0.00905683
LOC_Os01g57280	Similar to Rust resistance protein.	143.083	311.604	0.459182	-1.12286	6.48132e-05	0.000583686
LOC_Os03g39380	NADH dehydrogenase [ubiquinone] 1 alpha subcomplex assembly factor 3 domain containing protein.	63.4607	138.213	0.459153	-1.12295	6.17844e-05	0.000560886
LOC_Os05g36270	Fructose-1,6-bisphosphatase class 1/Sedoheputulose-1,7-bisphosphatase domain containing protein.	112.234	244.491	0.459052	-1.12327	0.000235363	0.00175025
LOC_Os04g52590	Similar to H0525G02.9 protein.	36.9665	80.5643	0.458845	-1.12392	0.000304049	0.00217879
LOC_Os10g25660	Cyclin-like F-box domain containing protein.	172.083	375.056	0.458819	-1.124	0.0077651	0.0326216
LOC_Os06g33710	Aminopropyl transferase.	542.774	1183.1	0.458773	-1.12415	2.54831e-07	4.49859e-06
LOC_Os03g53230	Similar to ATP sulfurylase.	2358.38	5143.13	0.458549	-1.12485	1.43445e-08	3.39554e-07
LOC_Os07g47530	Hypothetical conserved gene.	2018.76	4403.27	0.458469	-1.1251	1.49588e-08	3.51942e-07
LOC_Os10g41560	Vacuolar protein sorting-associated protein 62 domain containing protein.	133.778	291.807	0.458447	-1.12517	1.52335e-06	2.1815e-05
LOC_Os11g09850	Similar to Glucose-1-phosphate adenylyltransferase.	174.36	380.385	0.458378	-1.12539	8.48196e-07	1.28968e-05
LOC_Os05g39410	Similar to Ser-thr protein kinase (Fragment).	222.67	485.942	0.458223	-1.12588	1.50124e-06	2.15486e-05
LOC_Os05g37700	Similar to glycosyl hydrolase family 3 protein.	191.222	417.353	0.458177	-1.12602	2.44271e-06	3.33074e-05
LOC_Os03g62510	Similar to carotenoid isomerase 1.	30.8449	67.3351	0.45808	-1.12633	0.00219649	0.0115542
LOC_Os01g26130	Similar to predicted protein.	102.311	223.354	0.458065	-1.12638	2.61221e-05	0.000266335
LOC_Os12g01590	Conserved hypothetical protein.	213.814	466.825	0.458016	-1.12653	7.74077e-07	1.18765e-05
LOC_Os04g21110	Hypothetical conserved gene.	183.069	399.83	0.457868	-1.127	1.93327e-05	0.000205409
LOC_Os09g17049	Conserved hypothetical protein.	324.748	709.814	0.457511	-1.12812	9.32327e-08	1.84288e-06
LOC_Os12g26030	Peptidase M24 family protein.	233.154	509.916	0.45724	-1.12898	8.98885e-07	1.35685e-05
LOC_Os05g40270	Similar to cDNA clone:J013034D11, full insert sequence.	316.496	692.253	0.457198	-1.12911	3.4742e-05	0.00034399
LOC_Os04g46940	ATPase, P-type, K/Mg/Cd/Cu/Zn/Na/Ca/Na/H-transporter domain containing protein.	68.5426	149.969	0.457045	-1.12959	0.000154468	0.0012256
LOC_Os09g20980	Zinc finger, RING/FYVE/PHD-type domain containing protein.	94.9941	207.901	0.456921	-1.12998	0.000155575	0.00123403
LOC_Os01g45970	Conserved hypothetical protein.	72.0923	157.866	0.456669	-1.13078	4.18844e-05	0.000402352
LOC_Os02g32280	Hypothetical conserved gene.	108.49	237.675	0.456466	-1.13142	6.34706e-06	7.78082e-05
LOC_Os01g72210	Protein of unknown function DUF221 domain containing protein.	17.2709	37.8519	0.456277	-1.13202	0.00942501	0.0382538
LOC_Os05g31140	Beta-glucanase precursor.	452.321	991.503	0.456197	-1.13227	0.00126975	0.00727556
LOC_Os12g35260	Putative uncharacterized protein	94.4257	207.009	0.456143	-1.13244	0.000377559	0.00261491
LOC_Os10g35040	Similar to Protein kinase domain containing protein, expressed.	534.734	1172.37	0.456115	-1.13253	0.000695001	0.00438709
LOC_Os04g55560	Similar to cDNA clone:J023121E19, full insert sequence.	309.898	679.47	0.456088	-1.13262	4.22811e-06	5.4187e-05
LOC_Os12g13295	Conserved hypothetical protein.	96.7535	212.198	0.455958	-1.13303	0.0019199	0.0102993
LOC_Os03g05270	Similar to CHY zinc finger family protein, expressed.	366.043	803.576	0.455518	-1.13442	0.00784702	0.0329155
LOC_Os06g43860	Similar to Homeobox protein knotted-1-like 11.	283.068	621.485	0.45547	-1.13457	1.25841e-06	1.83116e-05
LOC_Os12g31660	Conserved hypothetical protein.	75.7894	166.434	0.455371	-1.13489	4.28581e-05	0.000410395
LOC_Os10g26700	Protein of unknown function DUF962 family protein.	36.3982	79.9449	0.455291	-1.13514	0.00130476	0.00744319
LOC_Os02g58150	TPR-like domain containing protein.	358.954	788.946	0.454979	-1.13613	6.86305e-07	1.0675e-05
LOC_Os02g08230	Hypothetical conserved gene.	20.3647	44.7667	0.454908	-1.13635	0.00225888	0.0118082
LOC_Os07g46380	Glycosyltransferase AER61, uncharacterized domain containing protein.	1412.07	3105.48	0.454702	-1.13701	2.44308e-08	5.49035e-07
LOC_Os04g45810	Similar to Homeobox-leucine zipper protein HOX22.	43.1619	94.9867	0.454399	-1.13797	0.00286933	0.0144025
LOC_Os04g42480	Similar to OSIGBa0112M24.5 protein.	370.645	815.741	0.454366	-1.13807	4.48064e-07	7.40303e-06
LOC_Os12g28250	Similar to NB-ARC domain containing protein, expressed.	143.647	316.166	0.454342	-1.13815	0.000825468	0.00505854
LOC_Os01g66580	Conserved hypothetical protein.	357.5	787.19	0.454146	-1.13877	5.71452e-08	1.18219e-06
LOC_Os10g38890	Conserved hypothetical protein.	24.0657	53.0071	0.454009	-1.13921	0.00445591	0.020602
LOC_Os07g48460	Similar to Osr40c1 protein.	746.008	1643.65	0.453874	-1.13964	0.000308487	0.00220592
LOC_Os01g70130	Similar to predicted protein.	191.164	421.383	0.453658	-1.14032	4.894e-06	6.17566e-05
LOC_Os03g47560	Vacuolar protein sorting-associated protein 26 family protein.	24.0579	53.0637	0.453378	-1.14122	0.00410945	0.0192699
LOC_Os01g01689	Hypothetical conserved gene.	164.565	363.085	0.453241	-1.14165	3.54217e-07	6.01769e-06
LOC_Os09g16780	Conserved hypothetical protein.	24.0502	53.0637	0.453231	-1.14168	0.0024924	0.0128073
ChrSy.fgenesh.gene.50		43.7612	96.554	0.453231	-1.14168	0.00131512	0.00749442
LOC_Os12g01830	Similar to Ca(2 )-dependent nuclease.	38.1769	84.3294	0.452712	-1.14334	0.00750061	0.0316825
LOC_Os01g46240	Pentatricopeptide repeat domain containing protein.	32.6856	72.2182	0.452596	-1.14371	0.00410393	0.0192474
LOC_Os05g36994	Conserved hypothetical protein.	121.453	268.37	0.452559	-1.14382	0.00109768	0.00642709
LOC_Os04g32770	Conserved hypothetical protein.	33.2966	73.6004	0.452397	-1.14434	0.00381331	0.0181293
LOC_Os01g38229	Hypothetical conserved gene.	11036.9	24409.3	0.452159	-1.1451	3.97515e-09	1.06581e-07
LOC_Os11g19800	Hypothetical conserved gene.	56.697	125.395	0.452147	-1.14514	0.00382639	0.0181755
LOC_Os06g35560	FAD linked oxidase, N-terminal domain containing protein.	38.8771	85.9835	0.452146	-1.14514	0.00919029	0.0374752
LOC_Os09g39280	Expressed protein.	265.077	586.409	0.452035	-1.14549	0.0001245	0.00101854
LOC_Os08g20636	Hypothetical gene.	130.046	287.789	0.451881	-1.14599	8.56307e-06	0.000101129
LOC_Os11g13870	Protein of unknown function DUF579, plant family protein.	607.337	1344.53	0.45171	-1.14653	0.00274701	0.0139073
LOC_Os10g41749	Camphor resistance CrcB protein family protein.	54.2646	120.157	0.451614	-1.14684	0.00207267	0.0110077
LOC_Os12g42520	Similar to Leucine Rich Repeat family protein.	97.991	217.01	0.451552	-1.14704	6.26174e-06	7.69365e-05
LOC_Os02g35730	Hypothetical conserved gene.	226.379	501.365	0.451524	-1.14712	0.000130261	0.00105771
LOC_Os04g41220	Transposon protein, putative, unclassified.	122.08	270.394	0.451489	-1.14724	1.56505e-06	2.23767e-05
LOC_Os08g21561	Similar to 25.3 kDa vesicle transport protein.	73.9835	163.889	0.451424	-1.14745	2.24269e-05	0.000233136
LOC_Os04g47310	Conserved hypothetical protein.	1054.26	2336.06	0.451298	-1.14785	6.59305e-07	1.03024e-05
LOC_Os01g57740	Conserved hypothetical protein.	439.659	974.328	0.451243	-1.14802	4.08171e-07	6.81039e-06
LOC_Os02g54030	Pectin lyase fold/virulence factor domain containing protein.	331.346	734.349	0.451211	-1.14813	6.63467e-07	1.03554e-05
LOC_Os01g09310	Conserved hypothetical protein.	93.1301	206.473	0.451052	-1.14863	0.000804081	0.0049525
LOC_Os11g06934	Conserved hypothetical protein.	175.018	388.04	0.45103	-1.1487	5.98219e-07	9.44043e-06
LOC_Os09g32310	F-box domain, cyclin-like domain containing protein.	101.692	225.499	0.450964	-1.14892	1.58953e-05	0.000172385
LOC_Os01g11880	ThiJ/PfpI domain containing protein.	209.007	463.661	0.450775	-1.14952	5.0002e-07	8.11297e-06
LOC_Os11g42350	Similar to Glutathione synthetase.	88.18	195.782	0.4504	-1.15072	3.01904e-05	0.000303248
LOC_Os02g10730	Conserved hypothetical protein.	72.7382	161.502	0.450385	-1.15077	0.000309923	0.0022121
LOC_Os09g07450	Myb/SANT-like domain domain containing protein.	286.239	635.824	0.450186	-1.15141	0.00627567	0.0272479
LOC_Os11g05660	Similar to F-box domain containing protein.	357.868	795.027	0.450133	-1.15158	4.93051e-07	8.01429e-06
LOC_Os05g06890	RelA/SpoT domain containing protein.	84.4752	187.677	0.450109	-1.15165	2.70116e-05	0.000274474
LOC_Os11g07940	Prefoldin domain containing protein.	43.2278	96.1046	0.449799	-1.15265	0.00370783	0.0177337
LOC_Os03g09900	Uncharacterised conserved protein UCP037471 domain containing protein.	4785.28	10641.1	0.449698	-1.15297	4.19037e-07	6.96594e-06
LOC_Os02g10240	Similar to T6J4.5 protein (WIP6 protein).	174.574	388.293	0.449592	-1.15331	4.18526e-05	0.000402189
LOC_Os05g48160	Similar to electron carrier/ electron transporter/ iron ion binding protein.	25.9413	57.7617	0.449109	-1.15486	0.00564444	0.0250043
LOC_Os03g07994	Conserved hypothetical protein.	420.477	936.627	0.448927	-1.15545	4.73615e-08	9.9887e-07
LOC_Os06g49940	Retrotransposon protein, putative, unclassified.	28.9963	64.6047	0.448827	-1.15577	0.0016399	0.00903586
LOC_Os09g31482	U2 snRNP auxiliary factor, small subunit.	53.0155	118.159	0.448677	-1.15625	0.00431675	0.0200683
LOC_Os07g42714	EF hand domain containing protein.	98.0259	218.494	0.448644	-1.15636	0.000870744	0.00528931
LOC_Os08g02850	Protein of unknown function DUF23 family protein.	437.934	976.424	0.448508	-1.15679	1.081e-07	2.10414e-06
LOC_Os01g71630	Ribonuclease H-like domain containing protein.	781.906	1743.41	0.448492	-1.15685	8.34332e-09	2.05211e-07
LOC_Os01g71100	NB-ARC domain containing protein.	103.564	231.137	0.448061	-1.15823	8.7586e-06	0.000103213
LOC_Os02g07780	Similar to Isoform 2 of Squamosa promoter-binding-like protein 4.	273.922	611.439	0.447996	-1.15844	2.09424e-05	0.000219814
LOC_Os04g49890	Multidrug resistance-associated protein.	460.681	1028.34	0.447984	-1.15848	6.758e-08	1.37392e-06
LOC_Os05g06720	Similar to Alpha-L-fucosidase 2.	484.163	1080.79	0.447971	-1.15852	6.3537e-08	1.30446e-06
LOC_Os01g18410	Hypothetical conserved gene.	52.3618	116.898	0.447927	-1.15866	0.000278321	0.00201092
LOC_Os12g41430	Hypothetical conserved gene.	102.268	228.415	0.44773	-1.1593	2.00135e-06	2.77078e-05
LOC_Os03g31070	Serine/threonine protein kinase-related domain containing protein.	157.669	352.235	0.447626	-1.15964	6.43465e-07	1.00781e-05
LOC_Os05g48660	Protein kinase, core domain containing protein.	136.319	304.791	0.447255	-1.16083	3.79755e-05	0.000371658
LOC_Os06g35670	Conserved hypothetical protein.	179.929	402.674	0.446836	-1.16218	4.18445e-07	6.96037e-06
LOC_Os04g35880	Similar to H0525C06.6 protein.	38.7957	86.8371	0.446764	-1.16242	6.59182e-05	0.000592258
LOC_Os05g35980	Conserved hypothetical protein.	372.755	834.476	0.446694	-1.16264	0.00161438	0.00891827
LOC_Os11g38650	UDP-glucuronosyl/UDP-glucosyltransferase family protein.	5739.64	12849.4	0.446686	-1.16267	1.9545e-05	0.000207178
LOC_Os03g15460	Phospholipase A2 family protein.	518.097	1159.94	0.446658	-1.16276	1.18471e-05	0.000133452
LOC_Os09g25150	NAD(P)-binding domain containing protein.	405.427	907.989	0.446511	-1.16323	1.34821e-07	2.57109e-06
LOC_Os01g07890	Conserved hypothetical protein.	25.2799	56.6212	0.446475	-1.16335	0.0128078	0.0487129
LOC_Os03g36080	Conserved hypothetical protein.	49.3882	110.648	0.446355	-1.16374	0.00517763	0.0233334
LOC_Os05g46395	Protein of unknown function DUF1639 domain containing protein.	71.5046	160.218	0.446294	-1.16393	0.000968872	0.00579629
LOC_Os06g11500	MCM family protein.	173.939	389.773	0.446257	-1.16405	2.34528e-07	4.18656e-06
LOC_Os02g38020	Phosphate transporter family protein.	157.287	352.465	0.446248	-1.16408	3.70701e-05	0.000364642
LOC_Os09g15389	Hypothetical gene.	35.1335	78.7402	0.446195	-1.16425	0.00810249	0.0338105
LOC_Os06g41660	Conserved hypothetical protein.	84.5062	189.422	0.446126	-1.16448	0.000692593	0.0043755
LOC_Os12g25200	Similar to chloride channel protein.	276.888	620.673	0.44611	-1.16453	5.74819e-06	7.13714e-05
LOC_Os04g39140	Acyl-CoA N-acyltransferase domain containing protein.	35.7794	80.2092	0.446076	-1.16464	0.00163812	0.00903286
LOC_Os05g47730	Similar to Nonspecific lipid-transfer protein 2 (nsLTP2) (7 kDa lipid transfer protein).	121.57	272.543	0.446057	-1.1647	0.0131854	0.0498897
LOC_Os04g54380	Similar to H0410G08.15 protein.	23.4391	52.5577	0.44597	-1.16498	0.00262789	0.0134068
LOC_Os01g53260	Similar to WRKY DNA binding protein.	208.45	467.505	0.445878	-1.16528	0.000801431	0.0049403
LOC_Os09g39300	Retrotransposon protein, putative, unclassified.	30.7983	69.095	0.445739	-1.16573	0.000686311	0.00434439
LOC_Os05g25600	Similar to Homeobox protein.	35.1258	78.8044	0.445734	-1.16575	0.000223972	0.00167917
LOC_Os09g37012	Peptidase A1 domain containing protein.	859.104	1929.16	0.445326	-1.16707	2.03217e-08	4.64789e-07
LOC_Os01g13024	Conserved hypothetical protein.	32.0746	72.0256	0.445323	-1.16708	0.0042205	0.0196851
LOC_Os01g73110	Conserved hypothetical protein.	273.736	614.77	0.445266	-1.16726	8.15029e-08	1.62645e-06
LOC_Os10g15310	Hypothetical conserved gene.	357.201	802.274	0.445236	-1.16736	0.000457134	0.00307481
LOC_Os04g53640	Similar to H0303G06.9 protein.	18.4852	41.5303	0.445102	-1.16779	0.00432325	0.0200847
LOC_Os10g20310	Thioredoxin fold domain containing protein.	20.9719	47.1611	0.444686	-1.16914	0.00191246	0.0102686
LOC_Os12g01150	Expressed protein.	23.3965	52.6143	0.444679	-1.16916	0.0037562	0.0179049
LOC_Os01g63810	Glycoside hydrolase, carbohydrate-binding domain containing protein.	26.5213	59.6575	0.444559	-1.16955	0.00498543	0.0225951
LOC_Os06g44450	Similar to CONSTANS-like protein CO6.	974.66	2192.54	0.444535	-1.16963	3.09241e-05	0.000310387
LOC_Os04g52390	Similar to Potassium transporter 18.	1733.03	3901.46	0.4442	-1.17072	4.64138e-09	1.22504e-07
LOC_Os03g06930	Conserved hypothetical protein.	3865.38	8707.06	0.443936	-1.17158	2.69926e-09	7.45686e-08
LOC_Os03g18600	Streptomyces cyclase/dehydrase family protein.	1043.41	2350.85	0.443846	-1.17187	6.51959e-05	0.000586741
LOC_Os03g52830	Hypothetical conserved gene.	51.2096	115.452	0.443559	-1.1728	0.000142549	0.00114479
LOC_Os02g07010	Hypothetical protein.	228.741	515.841	0.443434	-1.17321	2.73565e-06	3.70222e-05
LOC_Os03g61270	Similar to (1-4)-beta-mannan endohydrolase-like protein.	33.896	76.4742	0.443234	-1.17386	0.00595514	0.0260862
LOC_Os07g07990	Leucine-rich repeat, plant specific containing protein.	8140.9	18367.2	0.443231	-1.17387	1.4823e-09	4.35364e-08
LOC_Os01g59910	Cyclin-like F-box domain containing protein.	188.619	425.937	0.442833	-1.17517	0.00361411	0.0173498
LOC_Os01g29409	Similar to Met-10 like family protein.	90.5736	204.6	0.442687	-1.17564	5.51906e-06	6.8747e-05
LOC_Os10g05530	Cyclin-like F-box domain containing protein.	62.3007	140.766	0.442585	-1.17597	6.03744e-05	0.000550299
LOC_Os02g04500	Bacterial methyltransferase family protein.	24.6805	55.7866	0.44241	-1.17654	0.0024536	0.0126414
LOC_Os06g29460	Similar to DIMETHYLADENOSINE TRANSFERASE.	92.4726	209.147	0.442142	-1.17742	1.36449e-05	0.000150634
LOC_Os01g69870	Conserved hypothetical protein.	375.637	849.597	0.442136	-1.17744	0.000322532	0.00228496
LOC_Os12g03040	No apical meristem (NAM) protein domain containing protein.	227.62	514.821	0.442134	-1.17744	7.00033e-07	1.08519e-05
LOC_Os12g28590	Similar to ATPase 2.	118.402	267.83	0.44208	-1.17762	0.00944702	0.0383259
LOC_Os01g13130	Similar to Tonoplast membrane integral protein ZmTIP4-3.	268.377	607.655	0.441659	-1.17899	4.95896e-07	8.05088e-06
LOC_Os09g26770	Ribosomal protein L18/L5 domain containing protein.	198.364	449.152	0.441641	-1.17905	1.18822e-07	2.29182e-06
LOC_Os11g47970	Similar to Ribulose bisphosphate carboxylase/oxygenase activase, chloroplastic.	1117.71	2531.43	0.441534	-1.1794	1.20485e-08	2.88481e-07
LOC_Os02g52010	Phosphate-induced protein 1 conserved region family protein.	2222.94	5035.44	0.441459	-1.17965	8.84121e-06	0.00010378
LOC_Os04g08190	Protein of unknown function DUF594 family protein.	33.2773	75.3829	0.441443	-1.1797	0.000347586	0.00243661
LOC_Os01g54190	Similar to cDNA, clone: J075185I03, full insert sequence.	223.749	506.928	0.441381	-1.1799	9.47205e-06	0.000109993
LOC_Os02g46720	Conserved hypothetical protein.	36.3749	82.4185	0.441344	-1.18002	0.000235391	0.00175025
LOC_Os11g02610	Similar to RPT2-like protein.	103.661	234.918	0.441264	-1.18029	7.18116e-05	0.000636758
LOC_Os07g45570	Similar to BLE2 protein.	547.879	1241.62	0.44126	-1.1803	7.18971e-08	1.45297e-06
LOC_Os04g02850	Pentatricopeptide repeat domain containing protein.	16.6367	37.7235	0.441016	-1.1811	0.0121073	0.0466844
LOC_Os02g04810	Similar to Auxin response factor 5.	4388.28	9950.6	0.441007	-1.18113	1.56516e-09	4.57222e-08
ChrSy.fgenesh.gene.37		1368.69	3104.78	0.440835	-1.18169	5.93954e-09	1.52747e-07
LOC_Os08g06530	Rubredoxin-type Fe(Cys)4 protein family protein.	45.6369	103.525	0.440828	-1.18171	0.00478624	0.0218361
LOC_Os07g02280	Pentatricopeptide repeat domain containing protein.	37.6318	85.3907	0.440702	-1.18213	0.00259026	0.0132448
LOC_Os03g36110	Conserved hypothetical protein.	24.6612	56.0434	0.440037	-1.1843	0.00187682	0.0101042
LOC_Os03g06230	Glycoside hydrolase-type carbohydrate-binding domain containing protein.	61.0051	138.734	0.439728	-1.18532	0.000453863	0.00305737
LOC_Os02g31080	BAR domain containing protein.	104.832	238.532	0.43949	-1.1861	8.85331e-05	0.00076038
LOC_Os11g10520	Similar to Alcohol dehydrogenase (Fragment).	2180.88	4963.86	0.439352	-1.18655	3.54279e-08	7.68739e-07
LOC_Os10g24094	Conserved hypothetical protein.	92.4183	210.45	0.439146	-1.18723	0.00185179	0.00998932
LOC_Os03g30519	Conserved hypothetical protein.	117.698	268.098	0.439012	-1.18767	0.000323602	0.00228982
LOC_Os10g37490	Similar to DNA excision repair protein ERCC-1 (EC 3.1.-.-) (AtERCC1) (AtRAD10) (Ultraviolet hypersensitive 7).	125.178	285.364	0.438659	-1.18883	7.21239e-07	1.11479e-05
LOC_Os08g02700	Similar to Fructose-bisphosphate aldolase, cytoplasmic isozyme (EC 4.1.2.13).	36.4098	83.0038	0.438652	-1.18885	0.00201352	0.0107398
LOC_Os03g19070	Similar to Long cell-linked locus protein.	287.337	655.046	0.438652	-1.18885	1.00037e-06	1.49503e-05
LOC_Os06g23870	Similar to Acyl-coenzyme A oxidase 4, peroxisomal (EC 1.3.3.6) (AOX 4) (Short- chain acyl-CoA oxidase) (SAOX) (AtCX4) (G6p) (AtG6).	311.843	711.181	0.438486	-1.1894	1.13363e-05	0.000128286
LOC_Os03g21400	Similar to Cytochrome P450 CYP714B3.	554.569	1264.95	0.438411	-1.18964	4.81315e-08	1.01353e-06
LOC_Os01g64020	Similar to Basic leucine zipper protein (Liguleless2).	74.6604	170.298	0.438411	-1.18965	9.18799e-06	0.000107154
LOC_Os04g43910	Similar to Auxin response factor 10.	167.16	381.45	0.438223	-1.19026	1.42637e-06	2.05349e-05
LOC_Os04g50208	Phosphoenolpyruvate carboxykinase, ATP-utilising domain containing protein.	61.6703	140.735	0.438201	-1.19034	3.27591e-05	0.000326266
LOC_Os01g18230	Cytochrome P450 domain containing protein.	36.3555	82.9963	0.438038	-1.19087	0.00507129	0.0229228
LOC_Os12g10710	Similar to NB-ARC domain containing protein, expressed.	117.227	267.792	0.437753	-1.19181	2.82236e-05	0.000286039
LOC_Os10g11870	Hypothetical conserved gene.	91.2854	208.562	0.437691	-1.19202	8.82235e-07	1.33469e-05
LOC_Os12g02420	Similar to WRKY DNA binding domain containing protein, expressed.	45.0104	102.842	0.437666	-1.1921	0.000106415	0.000894942
LOC_Os01g54480	Similar to Protein kinase family protein.	480.555	1098.44	0.437489	-1.19268	3.90822e-08	8.38625e-07
LOC_Os02g51670	Similar to Dehydration responsive element binding protein 2B (DREB2B protein).	4152.49	9492.67	0.437442	-1.19284	0.000114809	0.000954277
LOC_Os06g10160	Serine/threonine protein kinase domain containing protein.	464.05	1061.02	0.43736	-1.19311	8.08558e-08	1.61592e-06
LOC_Os02g52420	Peptidase M24 family protein.	56.7474	129.78	0.437259	-1.19344	3.88471e-05	0.000378819
LOC_Os01g07090	Protein phosphatase 2C-related domain containing protein.	35.76	81.8483	0.436906	-1.1946	0.00159327	0.00881786
LOC_Os07g39030	Conserved hypothetical protein.	63.5305	145.441	0.436813	-1.19491	0.000783907	0.00484906
LOC_Os05g35340	Similar to DnaJ-like protein.	371.843	851.319	0.436785	-1.19501	3.35656e-07	5.73836e-06
LOC_Os07g30020	Similar to Phosphoribosyltransferase (Fragment).	3589.41	8220.8	0.436626	-1.19553	1.31305e-09	3.92466e-08
LOC_Os04g01140	Cytochrome P450 family protein.	514.552	1179.83	0.436122	-1.1972	5.67279e-06	7.05323e-05
LOC_Os03g03280	Similar to Pto-like protein kinase F.	164.074	376.268	0.436056	-1.19742	0.000142348	0.00114385
LOC_Os05g14980	Non-protein coding transcript.	29.5725	67.8261	0.436004	-1.19759	0.010521	0.0416898
LOC_Os01g32920	Zinc finger, C2H2 domain containing protein.	99.2944	227.769	0.435944	-1.19778	0.00121843	0.00702023
LOC_Os06g46240	Hypothetical conserved gene.	117.791	270.338	0.435719	-1.19853	3.00846e-06	4.02316e-05
LOC_Os02g09810	Similar to Amino acid transporter-like protein.	691.399	1587.61	0.435496	-1.19927	2.42217e-08	5.44787e-07
LOC_Os08g43550	MYB family transcription factor.	4468.07	10263	0.435356	-1.19973	7.31588e-08	1.47632e-06
LOC_Os03g57690	Similar to Aldehyde oxidase-2.	1480.87	3402.53	0.435225	-1.20017	4.21742e-09	1.12409e-07
LOC_Os02g06588	Similar to Mot1 (Fragment).	118.379	272.033	0.435164	-1.20037	1.32579e-06	1.91787e-05
LOC_Os01g63480	Similar to AER.	2659.13	6111.49	0.435103	-1.20057	0.000662073	0.00420966
LOC_Os06g43670	Hypothetical conserved gene.	201.052	462.112	0.435072	-1.20067	1.64026e-07	3.0507e-06
LOC_Os03g27840	Hypothetical conserved gene.	255.943	588.297	0.435058	-1.20072	2.19189e-08	4.98374e-07
LOC_Os09g39940	Similar to Blue copper-binding protein.	567.203	1304.09	0.434941	-1.20111	0.0107529	0.0423967
LOC_Os09g32025	Similar to H0404F02.2 protein.	26.5213	60.9906	0.434842	-1.20144	0.00371887	0.0177676
LOC_Os11g35450	Leucine-rich repeat, N-terminal domain containing protein.	41.9592	96.4973	0.434823	-1.2015	0.00285157	0.0143346
LOC_Os06g01460	Protein of unknown function DUF3754 domain containing protein.	274.363	631.047	0.434774	-1.20166	1.78455e-05	0.000191617
LOC_Os07g48520	Hypothetical protein.	83.7285	192.594	0.43474	-1.20177	0.00397403	0.0187735
LOC_Os04g28210	Leucine-rich repeat, typical subtype containing protein.	23.4275	53.8908	0.434722	-1.20183	0.00215436	0.011359
LOC_Os09g17152	Cyclin-like F-box domain containing protein.	186.303	428.698	0.434578	-1.20231	3.76909e-05	0.000369406
LOC_Os12g04150	Alpha/beta hydrolase fold-3 domain containing protein.	424.411	976.65	0.434558	-1.20238	0.0116635	0.0452308
LOC_Os08g14860	Similar to Ubiquinol-cytochrome c reductase complex 14 kDa protein (EC 1.10.2.2) (CR14).	234.669	540.301	0.43433	-1.20314	8.47824e-06	0.000100258
LOC_Os10g20510	Protein of unknown function DUF566 family protein.	495.452	1140.84	0.434287	-1.20328	4.62817e-08	9.79147e-07
LOC_Os02g39360	Zinc finger, B-box domain containing protein.	466.919	1075.18	0.434272	-1.20333	2.81823e-07	4.92054e-06
LOC_Os06g20860	Protein of unknown function DUF827, plant domain containing protein.	32.0707	73.8497	0.434271	-1.20333	0.000387057	0.00267181
LOC_Os05g46630	Protein of unknown function DUF3615 domain containing protein.	27.1439	62.5088	0.434242	-1.20343	0.00051265	0.00340342
LOC_Os02g52990	Auxin responsive SAUR protein family protein.	318.376	734.164	0.433657	-1.20537	1.04419e-07	2.04016e-06
LOC_Os12g42300	Cation/H exchanger domain containing protein.	85.0785	196.216	0.433596	-1.20558	3.01835e-05	0.000303248
LOC_Os04g54474	Similar to BZIP transcription factor bZIP52.	162.864	375.691	0.433505	-1.20588	8.72784e-07	1.32113e-05
LOC_Os07g33280	Hypothetical conserved gene.	47.4893	109.564	0.433439	-1.2061	0.0042151	0.01967
LOC_Os05g22894	Hypothetical gene.	116.472	268.861	0.433206	-1.20687	3.51458e-05	0.000347607
LOC_Os05g44270	VQ domain containing protein.	1800.58	4156.47	0.4332	-1.20689	0.00345382	0.0167017
LOC_Os01g71094	Peptidase aspartic, catalytic domain containing protein.	94.3366	217.795	0.433144	-1.20708	6.14508e-05	0.000558672
LOC_Os04g14170	Retrotransposon protein.	14.1694	32.7196	0.433055	-1.20738	0.0105262	0.0417043
LOC_Os04g01540	Similar to B0616E02-H0507E05.5 protein.	86.4051	199.539	0.433023	-1.20748	9.99816e-05	0.000846358
LOC_Os03g57220	Similar to Glycolate oxidase (EC 1.1.3.15) (Fragment).	626.518	1447.29	0.43289	-1.20793	3.55221e-08	7.70167e-07
LOC_Os11g43800	Hypothetical conserved gene.	35.7794	82.6828	0.432731	-1.20846	0.00018961	0.00146037
LOC_Os04g03796	Peptidase S8, subtilisin-related domain containing protein.	77.1083	178.21	0.432683	-1.20862	8.78726e-06	0.000103371
LOC_Os05g14240	Similar to Tonoplast intrinsic protein.	1860.16	4299.65	0.432631	-1.20879	1.77008e-09	5.11566e-08
LOC_Os01g28989	Similar to BSK1 (BR-SIGNALING KINASE 1)	449.732	1039.53	0.43263	-1.20879	3.84998e-09	1.03327e-07
LOC_Os05g04630	Similar to Aspartic protease precursor.	1824.86	4218.26	0.432609	-1.20886	1.30491e-09	3.90463e-08
LOC_Os02g01930	Protein of unknown function DUF793 family protein.	164.724	380.906	0.432452	-1.20939	0.00846057	0.0350057
LOC_Os05g39070	Similar to CTD small phosphatase-like protein.	199.242	460.802	0.432382	-1.20962	3.79908e-07	6.39398e-06
LOC_Os01g29430	Pentatricopeptide repeat domain containing protein.	26.5252	61.3758	0.432177	-1.21031	0.00102377	0.00607311
LOC_Os09g20880	Similar to Protein kinase family protein.	297.895	689.496	0.432047	-1.21074	2.77548e-07	4.85216e-06
LOC_Os06g30480	Conserved hypothetical protein.	39.4881	91.4142	0.431969	-1.211	0.00870352	0.0358466
LOC_Os04g02280	Cyclin-like F-box domain containing protein.	119.648	277.166	0.431682	-1.21196	5.91771e-07	9.37143e-06
LOC_Os07g26210	Similar to Non-lysosomal glucosylceramidase.	282.554	654.809	0.431506	-1.21255	5.1542e-08	1.0778e-06
LOC_Os01g56780	Plus-3 domain containing protein.	125.209	290.232	0.431408	-1.21287	3.26539e-06	4.3114e-05
LOC_Os01g10110	Similar to Cytokinin dehydrogenase 2.	77.6714	180.189	0.431056	-1.21405	0.000116309	0.000965852
LOC_Os05g30454	Thiamin pyrophosphokinase, eukaryotic domain containing protein.	64.1996	149.063	0.430689	-1.21528	9.29583e-05	0.000793854
LOC_Os04g53820	Similar to H0323C08.15 protein.	72.746	168.908	0.430684	-1.2153	0.000118257	0.000978732
LOC_Os10g33170	TGF-beta receptor, type I/II extracellular region family protein.	300.506	697.834	0.430626	-1.21549	3.76664e-08	8.10816e-07
LOC_Os04g52190	Similar to Vacuolar sorting receptor 7 precursor (AtVSR7) (Epidermal growth factor receptor-like protein 3) (AtELP3) (BP80-like protein f) (AtBP80f).	59.8645	139.032	0.43058	-1.21565	0.000388532	0.00267981
LOC_Os02g05890	Conserved hypothetical protein.	49.976	116.101	0.430452	-1.21608	0.00451999	0.0208166
LOC_Os01g29610	Hypothetical conserved gene.	17.2399	40.0763	0.430178	-1.21699	0.0110266	0.0433131
LOC_Os03g06654	Flavin-containing monooxygenase (FMO), Auxin biosynthesis	25.2489	58.7021	0.430119	-1.21719	0.00114472	0.00666357
LOC_Os03g14140	Similar to Hydroxyproline-rich glycoprotein DZ-HRGP precursor.	17.8897	41.5944	0.430098	-1.21726	0.00592112	0.0259582
LOC_Os12g13670	Conserved hypothetical protein.	1217.04	2829.67	0.430098	-1.21726	1.48513e-09	4.35724e-08
LOC_Os01g73100	Hypothetical conserved gene.	129.98	302.321	0.429941	-1.21779	2.27706e-05	0.000236165
LOC_Os08g35210	Similar to ATRBOH F (ARABIDOPSIS THALIANA RESPIRATORY BURST OXIDASE PROTEIN F)	433.502	1008.81	0.429714	-1.21855	3.12408e-08	6.83914e-07
LOC_Os07g35310	Serine/threonine protein kinase-related domain containing protein.	325.58	757.752	0.429665	-1.21871	1.15462e-07	2.23018e-06
LOC_Os01g50690	WD40/YVTN repeat-like domain containing protein.	133.179	310.036	0.429559	-1.21907	4.74999e-07	7.79574e-06
LOC_Os02g31926	Conserved hypothetical protein.	38.2157	88.9973	0.429403	-1.2196	0.00581451	0.0255778
LOC_Os09g21360	Pyridoxal phosphate-dependent transferase, major region, subdomain 1 domain containing protein.	46.1704	107.525	0.429393	-1.21963	3.59962e-05	0.000354722
LOC_Os12g07310	Similar to Citrate binding protein precursor.	52.4045	122.06	0.429332	-1.21983	0.00510697	0.0230648
LOC_Os02g44550	Similar to Malic enzyme.	153.976	358.678	0.429288	-1.21998	0.000126716	0.00103305
LOC_Os02g05470	CCT domain containing protein.	986.679	2298.44	0.429282	-1.22	5.04714e-09	1.3231e-07
LOC_Os07g23990	Similar to tetratricopeptide repeat (TPR)-containing protein.	555.613	1294.56	0.429189	-1.22031	1.10565e-06	1.62988e-05
LOC_Os10g27274	Conserved hypothetical protein.	165.744	386.186	0.429182	-1.22034	8.37324e-08	1.66972e-06
LOC_Os02g40430	Similar to OSIGBa0157A06.7 protein.	2505.07	5837.28	0.42915	-1.22045	5.92644e-10	1.89032e-08
LOC_Os02g24750	Conserved hypothetical protein.	186.774	435.386	0.428985	-1.221	2.78352e-08	6.15832e-07
LOC_Os01g54900	Glycosyl transferase, family 19 protein.	46.2324	107.789	0.428915	-1.22123	7.13764e-05	0.000633729
LOC_Os07g42626	Similar to Leucine-rich repeat transmembrane protein kinase 1 (Fragment).	41.9244	97.8304	0.428541	-1.22249	0.000575129	0.00374387
LOC_Os10g37290	Conserved hypothetical protein.	75.314	175.823	0.428352	-1.22313	0.000128913	0.00104834
LOC_Os07g01030	Conserved hypothetical protein.	324.934	758.749	0.42825	-1.22348	3.44853e-08	7.50089e-07
LOC_Os01g63900	Conserved hypothetical protein.	73.3725	171.344	0.428217	-1.22359	5.76113e-05	0.000529571
LOC_Os11g39209	Conserved hypothetical protein.	127.011	296.811	0.427917	-1.2246	5.02577e-07	8.14469e-06
LOC_Os04g28020	Similar to OSIGBa0130K07.4 protein.	21.5674	50.4126	0.427817	-1.22493	0.00363733	0.0174334
LOC_Os02g43090	Similar to Acyl-ACP thioesterase (Fragment).	313.618	733.232	0.42772	-1.22526	0.000127611	0.00103931
LOC_Os02g06720	Non-protein coding transcript.	413.126	965.971	0.427679	-1.2254	2.15337e-09	6.06166e-08
LOC_Os03g11520	Conserved hypothetical protein.	600.17	1403.39	0.427656	-1.22548	1.6128e-09	4.69116e-08
LOC_Os05g39930	Similar to Arm repeat protein.	1204.73	2818.25	0.427475	-1.22609	1.88225e-07	3.44868e-06
LOC_Os09g36320	Similar to Avr9/Cf-9 induced kinase 1.	363.204	849.778	0.42741	-1.22631	2.4774e-08	5.55364e-07
LOC_Os05g45920	Similar to F14O23.10 protein.	53	124.005	0.4274	-1.22634	3.43702e-05	0.000340808
LOC_Os06g40330	Similar to GAMYB-like1.	39.4726	92.3696	0.427333	-1.22657	0.000374072	0.00259279
LOC_Os03g56250	Protein kinase, core domain containing protein.	476.683	1115.51	0.427322	-1.2266	1.18746e-08	2.8457e-07
LOC_Os01g18800	Serine/threonine protein kinase domain containing protein.	278.806	653	0.426962	-1.22782	1.60332e-08	3.74616e-07
LOC_Os03g27340	Similar to OSIGBa0153E02-OSIGBa0093I20.13 protein.	103.568	242.656	0.426808	-1.22834	3.9428e-05	0.000382829
LOC_Os09g27700	MAP65/ASE1 family protein.	3981.1	9329.87	0.426705	-1.22869	4.25945e-10	1.39813e-08
LOC_Os04g41875	Similar to H0306B06.2 protein.	210.964	494.409	0.426699	-1.22871	4.15475e-05	0.000399687
LOC_Os02g31867	C2 calcium-dependent membrane targeting domain containing protein.	128.267	300.878	0.426311	-1.23002	5.20646e-05	0.000484505
LOC_Os10g37650	Hypothetical conserved gene.	52.4122	122.944	0.426309	-1.23003	0.00127	0.00727556
LOC_Os03g55240	Hypothetical conserved gene.	257.846	604.842	0.426304	-1.23005	1.48043e-07	2.78791e-06
LOC_Os06g13870	U box domain containing protein.	62.3046	146.211	0.426127	-1.23064	0.00117345	0.00680306
LOC_Os01g74360	Similar to 26S proteasome non-ATPase regulatory subunit 6.	22.8165	53.5773	0.425861	-1.23154	0.00646804	0.0278998
LOC_Os10g33760	Similar to NAM / CUC2-like protein.	93.7023	220.061	0.425802	-1.23175	0.000599064	0.00387453
LOC_Os06g45780	Conserved hypothetical protein.	42.578	99.9981	0.425788	-1.23179	0.00263879	0.0134522
LOC_Os09g33630	Similar to LysM receptor-like kinase.	102.984	242.373	0.424898	-1.23481	1.76628e-06	2.48215e-05
LOC_Os06g04230	Conserved hypothetical protein.	349.128	821.953	0.424754	-1.2353	9.26586e-05	0.000791794
LOC_Os09g29960	Similar to Dof2 (Fragment).	936.99	2206.09	0.424728	-1.23539	7.41983e-05	0.000654918
LOC_Os02g23930	Conserved hypothetical protein.	27.7356	65.3034	0.424719	-1.23542	0.000373756	0.00259188
LOC_Os03g45619	Cytochrome P450 family protein.	3905.03	9194.51	0.424713	-1.23544	3.93652e-10	1.30319e-08
LOC_Os09g06634	Homeodomain-like containing protein.	391.341	921.476	0.42469	-1.23552	2.06377e-09	5.87046e-08
LOC_Os06g22440	SAM dependent carboxyl methyltransferase family protein.	85.0862	200.438	0.424501	-1.23616	0.00482234	0.0219736
LOC_Os07g15640	Pentatricopeptide repeat domain containing protein.	49.9449	117.661	0.424482	-1.23622	0.000692679	0.0043755
LOC_Os01g55390	Cytochrome P450 domain containing protein.	223.888	527.741	0.424239	-1.23705	7.71872e-05	0.000676668
LOC_Os05g29050	Similar to predicted protein.	118.445	279.205	0.424222	-1.23711	3.84726e-06	4.96823e-05
LOC_Os03g13300	Similar to Glutamate decarboxylase isozyme 3 (EC 4.1.1.15).	229.484	541.17	0.424052	-1.23769	2.68413e-07	4.72296e-06
LOC_Os05g29974	Similar to Monoglyceride lipase.	568.294	1340.57	0.423921	-1.23813	8.39604e-09	2.0632e-07
LOC_Os11g19864	Hypothetical protein.	62.2348	146.838	0.423833	-1.23843	0.000886321	0.00537549
LOC_Os01g65210	TGF-beta receptor, type I/II extracellular region family protein.	83.8913	197.949	0.423802	-1.23854	5.78711e-05	0.000531597
LOC_Os01g39060	Conserved hypothetical protein.	150.217	354.501	0.423743	-1.23874	4.39612e-08	9.33702e-07
LOC_Os05g40170	Protein of unknown function DUF3133 domain containing protein.	24.665	58.2111	0.423717	-1.23883	0.00375173	0.0178899
LOC_Os07g08210	Dephospho-CoA kinase domain containing protein.	88.1878	208.157	0.423659	-1.23902	3.06413e-06	4.08149e-05
LOC_Os04g32690	Similar to H0209H04.5 protein.	87.6582	207.179	0.423103	-1.24092	8.8675e-07	1.34077e-05
LOC_Os12g35340	Similar to AT.I.24-1 protein (Fragment).	133.214	315.093	0.422776	-1.24203	0.00434424	0.0201718
LOC_Os03g08970	Uncharacterised protein family UPF0503 domain containing protein.	229.403	543.05	0.422433	-1.2432	3.25821e-07	5.5914e-06
LOC_Os01g12890	Similar to Embryonic flower 1-like protein.	69.1226	163.655	0.422368	-1.24343	5.17547e-06	6.50357e-05
LOC_Os03g31730	Hypothetical conserved gene.	127.092	301.033	0.422186	-1.24405	0.000547442	0.00360261
LOC_Os11g03720	Similar to H0114G12.9 protein.	48.6881	115.365	0.422035	-1.24456	0.000227796	0.00170595
LOC_Os07g23494	Galactosyl transferase domain containing protein.	33.2811	78.8686	0.421982	-1.24475	0.000320557	0.00227184
LOC_Os11g37260	Similar to root hair defective 3 GTP-binding (RHD3) family protein.	115.958	274.801	0.421971	-1.24478	2.09221e-07	3.79738e-06
LOC_Os11g44430	Similar to Protein kinase domain containing protein.	38.2544	90.6664	0.421925	-1.24494	0.00486216	0.0221178
LOC_Os11g17290	Similar to Ulp1 protease family, C-terminal catalytic domain containing protein, expressed.	795.812	1886.6	0.421823	-1.24529	4.04235e-10	1.33171e-08
LOC_Os01g69904	Hypothetical conserved gene.	12.3248	29.2264	0.4217	-1.24571	0.00645366	0.0278466
LOC_Os03g60580	Similar to WCOR719.	35.1374	83.3815	0.421405	-1.24672	0.00663798	0.0285237
LOC_Os10g35090	K Homology, type 1 domain containing protein.	70.8858	168.244	0.421329	-1.24698	4.19694e-06	5.3813e-05
LOC_Os01g20890	Protein kinase, catalytic domain domain containing protein.	244.094	579.422	0.421271	-1.24718	6.67146e-09	1.68215e-07
LOC_Os05g38730	SAC3/GANP family protein.	204.691	485.92	0.421245	-1.24727	2.61408e-08	5.8167e-07
LOC_Os05g15720	Leucine-rich repeat domain containing protein.	30.8138	73.1736	0.421106	-1.24774	0.000179857	0.00139477
LOC_Os02g06725	Hypothetical conserved gene.	44.3994	105.47	0.420965	-1.24823	0.000125094	0.00102096
LOC_Os04g10420	7TM GPCR, rhodopsin-like domain containing protein.	141.184	335.426	0.420909	-1.24842	2.16946e-07	3.92183e-06
LOC_Os11g07230	Leucine-rich repeat, typical subtype domain containing protein.	58.0004	137.82	0.420842	-1.24865	3.77454e-05	0.000369725
LOC_Os04g09604	Similar to 0-methyltransferase (EC 2.1.1.6) (Fragment).	180.734	429.51	0.420791	-1.24882	1.59054e-05	0.000172426
LOC_Os07g12570	Hypothetical conserved gene.	25.2605	60.0352	0.420762	-1.24892	0.000893242	0.00540536
LOC_Os12g03420	Similar to VQ motif family protein.	50.5676	120.206	0.420673	-1.24923	0.00941356	0.0382309
LOC_Os04g51050	Similar to WAK53a - OsWAK receptor-like protein kinase.	181.322	431.07	0.420632	-1.24937	1.98318e-07	3.62379e-06
LOC_Os07g48160	Similar to Alpha-galactosidase precursor (EC 3.2.1.22) (Melibiase) (Alpha-D- galactoside galactohydrolase).	465.098	1106.56	0.42031	-1.25047	6.78211e-09	1.70371e-07
LOC_Os12g02530	Similar to RPT2-like protein.	57.37	136.509	0.420264	-1.25063	0.000347584	0.00243661
LOC_Os09g04440	Similar to predicted protein.	243.363	579.494	0.419957	-1.25169	5.69091e-09	1.47051e-07
LOC_Os02g55689	Conserved hypothetical protein.	110.355	262.781	0.419949	-1.25171	4.32809e-07	7.17725e-06
LOC_Os02g05790	Similar to Ca2 /calmodulin-dependent protein kinase phosphatase.	160.996	383.508	0.419797	-1.25223	0.000200495	0.00152812
LOC_Os05g35010	Cytochrome P450 family protein.	106.12	252.845	0.419705	-1.25255	0.000102315	0.000862603
LOC_Os09g39410	Similar to Fatty acyl coA reductase.	1720.09	4100.38	0.419496	-1.25327	3.50376e-05	0.00034679
LOC_Os10g05200	Conserved hypothetical protein.	77.6689	185.381	0.418968	-1.25509	0.00586068	0.0257349
LOC_Os06g45340	Similar to FKBP-type peptidyl-prolyl cis-trans isomerase 3, chloroplast precursor (EC 5.2.1.8) (PPIase) (Rotamase) (AtFKBP13) (FK506 binding protein 1).	270.318	645.216	0.418957	-1.25512	7.44084e-05	0.000656131
LOC_Os06g14030	Ankyrin domain containing protein.	91.2893	217.988	0.418782	-1.25573	1.23945e-05	0.00013881
LOC_Os02g27060	AT-rich interaction region domain containing protein.	165.799	396.126	0.41855	-1.25653	3.10889e-07	5.35211e-06
LOC_Os02g27070	Pentatricopeptide repeat domain containing protein.	107.945	258.011	0.418375	-1.25713	0.00444435	0.02057
LOC_Os01g50420	Serine/threonine protein kinase domain containing protein.	121.481	290.719	0.417862	-1.2589	6.63387e-06	8.08485e-05
LOC_Os02g17360	Multi antimicrobial extrusion protein MatE domain containing protein.	64.126	153.545	0.417636	-1.25968	1.08088e-05	0.000123139
LOC_Os06g41480	NB-ARC domain containing protein.	50.587	121.154	0.417542	-1.26001	0.000905059	0.00546344
LOC_Os08g07774	Similar to Benzothiadiazole-induced somatic embryogenesis receptor kinase 1.	130.731	313.378	0.417166	-1.26131	2.76096e-07	4.8299e-06
LOC_Os04g57200	Heavy metal transport/detoxification protein domain containing protein.	661.184	1585.37	0.417053	-1.2617	3.76691e-09	1.014e-07
LOC_Os06g17410	Zinc finger, Dof-type family protein.	217.84	522.601	0.416839	-1.26244	0.0087851	0.0361057
LOC_Os06g23274	Zinc finger, RING-CH-type domain containing protein.	147.967	355.162	0.416619	-1.2632	0.00318924	0.0156571
LOC_Os10g30910	Hypothetical conserved gene.	202.208	485.693	0.416329	-1.2642	4.28628e-08	9.11437e-07
LOC_Os01g35789	Hypothetical protein.	306.994	737.99	0.415987	-1.26539	3.59922e-09	9.73695e-08
LOC_Os01g72420	C2 calcium-dependent membrane targeting domain containing protein.	124.605	299.594	0.415914	-1.26564	1.27111e-05	0.000141593
LOC_Os03g24590	Mitochodrial transcription termination factor-related family protein.	65.3751	157.303	0.4156	-1.26673	0.00014734	0.00117759
LOC_Os06g17970	Similar to NBS-LRR disease resistance protein homologue (Fragment).	102.991	247.932	0.415403	-1.26742	0.00942403	0.0382538
LOC_Os04g52640	Hypothetical conserved gene.	153.54	369.849	0.415142	-1.26832	5.33252e-07	8.56492e-06
LOC_Os04g43710	Similar to Phosphoenolpyruvate carboxylase kinase.	75.8591	182.745	0.415109	-1.26844	1.53176e-05	0.000166587
LOC_Os02g55150	Formin-like protein 7.	68.4805	165.007	0.415016	-1.26876	0.000229275	0.00171513
LOC_Os01g52550	Similar to P-glycoprotein homologue.	1062.8	2561.04	0.414988	-1.26886	3.98278e-08	8.53948e-07
LOC_Os06g04240	Conserved hypothetical protein.	93.196	224.589	0.414963	-1.26895	0.000113747	0.000946613
LOC_Os02g05744	Similar to Cellulase (Fragment).	765.463	1845.13	0.414856	-1.26932	8.38676e-10	2.59855e-08
LOC_Os07g05940	Similar to Viviparous-14.	61.6975	148.757	0.414755	-1.26967	2.55836e-05	0.000261588
LOC_Os01g71620	Conserved hypothetical protein.	234.101	564.516	0.414692	-1.26989	0.000852389	0.00519646
LOC_Os12g02570	Conserved hypothetical protein.	289.727	698.681	0.414677	-1.26994	2.64696e-05	0.000269574
LOC_Os04g37940	Similar to OSIGBa0093K19.10 protein.	22.2365	53.6415	0.414539	-1.27042	0.00149384	0.00832882
LOC_Os08g17390	Similar to NDF1 (NDH-DEPENDENT CYCLIC ELECTRON FLOW 1).	94.9553	229.2	0.41429	-1.27129	0.000135242	0.00109422
LOC_Os01g52110	Similar to RING finger and CHY zinc finger domain-containing protein 1.	290.276	700.671	0.414283	-1.27131	3.84861e-09	1.03327e-07
LOC_Os08g05320	Similar to Endoribonuclease Dicer homolog 3a.	54.8214	132.382	0.414116	-1.27189	3.41983e-05	0.000339351
LOC_Os03g15890	Similar to Transformer-2-like protein.	51.7935	125.104	0.414002	-1.27229	4.38087e-05	0.000417872
LOC_Os02g47470	Similar to Abscisic acid 8'-hydroxylase 1.	2106.94	5089.21	0.414001	-1.27229	2.34856e-10	8.24889e-09
LOC_Os01g46200	Transposase, Ptta/En/Spm, plant domain containing protein.	75.8281	183.206	0.413895	-1.27266	3.89897e-06	5.03261e-05
LOC_Os03g41390	Zinc finger, C2H2-like domain containing protein.	51.7896	125.225	0.413572	-1.27379	0.0014544	0.00814755
LOC_Os08g34160	Ribonuclease CAF1 family protein.	26.498	64.0987	0.413395	-1.27441	0.000662278	0.00420997
LOC_Os06g01950	Phosphoglycerate mutase domain containing protein.	59.1682	143.16	0.413301	-1.27473	0.00297448	0.0148286
LOC_Os11g46300	Non-protein coding transcript.	31.4365	76.0815	0.413195	-1.27511	0.000243536	0.00179994
LOC_Os08g39240	Conserved hypothetical protein.	209.1	506.43	0.41289	-1.27617	4.39367e-05	0.000418356
LOC_Os09g24460	Zinc finger, RING-type domain containing protein.	52.4161	126.978	0.412798	-1.27649	1.10509e-05	0.00012537
LOC_Os07g42310	Transmembrane receptor, eukaryota domain containing protein.	37.6318	91.1725	0.412754	-1.27665	0.000991191	0.00591221
LOC_Os04g42120	Similar to N-acetyltransferase ESCO1.	14.8114	35.8994	0.412581	-1.27725	0.00918982	0.0374752
LOC_Os08g19140	Adenylate kinase family protein.	43.7574	106.063	0.412559	-1.27733	0.00286013	0.0143643
LOC_Os09g24580	Similar to Calmodulin-like protein.	420.686	1020.06	0.412413	-1.27784	0.00925213	0.0376764
LOC_Os12g31880	Similar to TRANSLATION INITIATION FACTOR IF-2P.	45.633	110.674	0.412318	-1.27817	5.28891e-05	0.000490996
LOC_Os01g51710	Conserved hypothetical protein.	27.1556	65.8736	0.412237	-1.27845	0.000743868	0.00464681
LOC_Os01g10580	Similar to B-box zinc finger family protein.	726.883	1763.53	0.412175	-1.27867	3.939e-07	6.59666e-06
LOC_Os01g09220	Similar to cDNA clone:001-117-G12, full insert sequence.	2825.59	6860.32	0.411875	-1.27972	2.36739e-08	5.33796e-07
LOC_Os01g74500	SET domain domain containing protein.	17.882	43.4261	0.411779	-1.28006	0.0032964	0.016087
LOC_Os08g35050	Conserved hypothetical protein.	124.497	302.434	0.411649	-1.28051	3.26103e-08	7.11019e-07
LOC_Os09g19810	Retrotransposon protein.	13.57	32.9689	0.411601	-1.28068	0.00678776	0.0290705
LOC_Os05g01280	Similar to AT.I.24-5 protein (Fragment).	439.756	1068.51	0.411561	-1.28082	0.000283841	0.00204807
LOC_Os06g06380	NB-ARC domain containing protein.	28.3737	68.9666	0.411412	-1.28134	0.000234955	0.00174844
LOC_Os07g48390	Heavy metal transport/detoxification protein domain containing protein.	582.893	1417.16	0.411311	-1.2817	8.64441e-10	2.67236e-08
LOC_Os09g30100	NusB/RsmB/TIM44 domain containing protein.	16.6599	40.5106	0.411249	-1.28192	0.00249197	0.0128073
LOC_Os02g01970	Hypothetical conserved gene.	27.1362	65.9945	0.411189	-1.28213	0.000217113	0.00163729
LOC_Os03g62790	Similar to Pirin-like protein.	408.833	994.275	0.411187	-1.28213	4.5394e-09	1.20046e-07
LOC_Os04g44240	Similar to OSIGBa0153E02-OSIGBa0093I20.8 protein.	98.6718	239.993	0.411144	-1.28228	8.09998e-06	9.62472e-05
LOC_Os10g29274	Similar to BRASSINOSTEROID INSENSITIVE 1-associated receptor kinase 1.	173.73	422.576	0.411121	-1.28237	0.000262361	0.00191244
LOC_Os11g15230	Conserved hypothetical protein.	15.3992	37.4668	0.411009	-1.28276	0.00343237	0.0166128
LOC_Os06g11240	Similar to Oxo-phytodienoic acid reductase.	291.147	708.526	0.410919	-1.28307	1.51558e-08	3.55959e-07
LOC_Os04g45090	Cytochrome b561 family protein.	101.812	247.799	0.410865	-1.28326	0.000193524	0.00148586
LOC_Os03g56869	Ribose 5-phosphate isomerase family protein.	25.8599	63.0224	0.410329	-1.28515	0.00317008	0.0155836
LOC_Os08g10130	Similar to SHR5-receptor-like kinase (Fragment).	85.7089	208.928	0.410232	-1.28549	0.000693511	0.00437973
LOC_Os02g12380	Similar to Histone deacetylase.	168.343	411.005	0.40959	-1.28775	4.01933e-06	5.17317e-05
LOC_Os01g52304	Conserved hypothetical protein.	33.9193	82.8604	0.409354	-1.28858	0.000228954	0.0017132
LOC_Os02g22100	Peptidase S54, rhomboid domain containing protein.	119.04	290.931	0.409171	-1.28923	0.000144563	0.00115924
LOC_Os09g27010	Protein kinase, core domain containing protein.	246.024	601.496	0.40902	-1.28976	3.38428e-07	5.7821e-06
LOC_Os04g03050	Similar to OSIGBa0115D20.4 protein.	88.2188	215.714	0.408962	-1.28996	0.000274868	0.00198969
LOC_Os09g13650	Targeting for Xklp2 family protein.	1571.01	3842.53	0.408847	-1.29037	2.26884e-10	8.04192e-09
LOC_Os05g33620	Conserved hypothetical protein.	299.159	732.665	0.408317	-1.29224	1.55778e-08	3.64604e-07
LOC_Os03g16610	Similar to Laccase (EC 1.10.3.2).	2265.27	5549.92	0.408162	-1.29279	6.21031e-06	7.6478e-05
LOC_Os10g33840	Conserved hypothetical protein.	190.386	466.524	0.408095	-1.29302	7.99701e-07	1.22419e-05
LOC_Os05g30920	Cyclin-like F-box domain containing protein.	19.1156	46.8551	0.407972	-1.29346	0.0108381	0.0426903
LOC_Os01g24980	2OG-Fe(II) oxygenase domain containing protein.	18.5162	45.3936	0.407903	-1.2937	0.00630164	0.0273256
LOC_Os06g51070	Similar to NAM-like protein.	143.141	351.155	0.407629	-1.29467	1.67197e-05	0.000180386
LOC_Os03g31026	Similar to Helicase-like protein.	889.311	2181.73	0.407617	-1.29471	2.29279e-07	4.11183e-06
LOC_Os07g08000	Similar to Kinase-like protein.	1802.29	4426.21	0.407186	-1.29624	6.66858e-09	1.68215e-07
LOC_Os05g28830	Protein of unknown function DUF231, plant domain containing protein.	1133.29	2783.48	0.407147	-1.29638	0.000537875	0.00355173
LOC_Os12g06740	Cyclin-like F-box domain containing protein.	97.4459	239.514	0.406849	-1.29744	1.527e-06	2.18558e-05
LOC_Os09g17630	Similar to Receptor-like serine/threonine kinase.	15.4418	37.9803	0.406574	-1.29841	0.00219301	0.0115381
LOC_Os09g28340	Conserved hypothetical protein.	297.93	732.952	0.406479	-1.29875	1.28696e-08	3.06248e-07
LOC_Os02g08100	Similar to 4-coumarate--CoA ligase 1 (EC 6.2.1.12) (4CL 1) (4-coumaroyl-CoA synthase 1) (Clone 4CL14) (Fragment).	7634.89	18785.2	0.406432	-1.29892	9.05429e-10	2.78942e-08
LOC_Os02g51020	Similar to NDF6 (NDH DEPENDENT FLOW 6).	19.1195	47.0477	0.406385	-1.29908	0.00781651	0.0328121
LOC_Os06g02590	Pleckstrin homology-type domain containing protein.	79.5678	195.838	0.406293	-1.29941	1.88425e-06	2.63174e-05
LOC_Os02g38800	Conserved hypothetical protein.	12.9513	31.8851	0.406186	-1.29979	0.0058691	0.0257635
LOC_Os06g37430	Similar to predicted protein.	151.66	373.497	0.406055	-1.30025	2.35622e-05	0.000243164
LOC_Os02g32290	Peptidase C65, otubain domain containing protein.	49.8907	122.929	0.405849	-1.30098	2.90638e-06	3.90594e-05
LOC_Os06g03800	Ankyrin repeat containing protein.	271.23	668.374	0.405806	-1.30114	0.000439395	0.00297483
LOC_Os01g62100	Conserved hypothetical protein.	64.6517	159.327	0.40578	-1.30123	2.77696e-06	3.74876e-05
LOC_Os02g26550	Similar to D-mannose binding lectin family protein, expressed.	41.9399	103.39	0.405649	-1.3017	0.00017361	0.00135368
LOC_Os04g58330	Tetraspanin domain containing protein.	118.394	292.185	0.405204	-1.30328	5.87711e-06	7.28719e-05
LOC_Os03g10220	Hypothetical conserved gene.	79.5988	196.495	0.405092	-1.30368	2.55889e-05	0.000261588
LOC_Os10g33920	Protein of unknown function DUF250 domain containing protein.	210.855	520.618	0.40501	-1.30397	4.94296e-08	1.03684e-06
LOC_Os04g32404	Protein of unknown function DUF26 domain containing protein.	70.2438	173.568	0.404704	-1.30506	0.000305877	0.00218844
LOC_Os01g69980	Similar to Auxin-induced basic helix-loop-helix transcription factor.	2312.18	5720.88	0.404166	-1.30698	6.88049e-05	0.000614119
LOC_Os03g55540	Zinc finger transcription factor ZF1.	562.578	1392.35	0.40405	-1.3074	1.98741e-09	5.67712e-08
LOC_Os05g51670	Similar to UDP-glucose-4-epimerase.	224.577	555.853	0.404022	-1.3075	2.21239e-08	5.01771e-07
LOC_Os12g07110	AMP-dependent synthetase and ligase domain containing protein.	15.4418	38.2296	0.403923	-1.30785	0.0043516	0.0201991
LOC_Os04g57060	Retrotransposon protein.	105.965	262.411	0.403814	-1.30824	0.00263433	0.0134346
LOC_Os04g55420	Leucine-rich repeat, N-terminal domain containing protein.	22.221	55.0313	0.403789	-1.30833	0.00567427	0.0250995
LOC_Os01g49320	Similar to Chitinase (EC 3.2.1.14).	28.3931	70.3223	0.403756	-1.30844	0.012334	0.04737
LOC_Os04g48290	Multi antimicrobial extrusion protein MatE family protein.	616.622	1527.25	0.403746	-1.30848	1.36773e-09	4.06566e-08
LOC_Os09g01590	Similar to predicted protein.	277.051	686.766	0.403414	-1.30967	1.18581e-08	2.84425e-07
LOC_Os03g11734	Multi antimicrobial extrusion protein MatE family protein.	154.773	383.689	0.403382	-1.30978	2.23997e-07	4.03314e-06
LOC_Os02g30114	Hypothetical conserved gene.	33.2617	82.4601	0.403368	-1.30983	0.000109034	0.000913941
LOC_Os07g12780	Cyclin-related 2 domain containing protein.	22.1939	55.0313	0.403296	-1.31009	0.00334256	0.0162536
LOC_Os11g01850	Protein of unknown function Cys-rich family protein.	54.8795	136.124	0.403157	-1.31058	5.06094e-05	0.00047359
LOC_Os02g43490	Conserved hypothetical protein.	22.8398	56.6854	0.402922	-1.31143	0.00126048	0.00722865
LOC_Os02g46980	Similar to Selenium-binding protein-like.	109.809	272.626	0.402784	-1.31192	7.11118e-06	8.56631e-05
LOC_Os04g31030	Defence response, Rin4 domain containing protein.	307.106	762.76	0.402625	-1.31249	1.68577e-08	3.92187e-07
LOC_Os11g44310	Hypothetical conserved gene.	46.8783	116.52	0.402318	-1.31359	1.90415e-05	0.000202849
LOC_Os09g37180	Transferase family protein.	265.24	659.318	0.402295	-1.31367	7.13067e-05	0.000633729
LOC_Os10g35200	Similar to Katanin p80 WD40-containing subunit B1 (Katanin p80 subunit B1) (p80 katanin).	107.299	266.746	0.402253	-1.31382	1.63422e-06	2.32064e-05
LOC_Os02g51570	Peptidyl-prolyl cis-trans isomerase, FKBP-type domain containing protein.	79.5329	197.863	0.40196	-1.31488	0.000169798	0.00133023
LOC_Os04g58710	Similar to 4-coumarate-CoA ligase-like protein (Adenosine monophosphate binding protein 3 AMPBP3).	478.637	1192.16	0.401487	-1.31658	1.95057e-10	7.0148e-09
LOC_Os04g12010	Glycosyltransferase AER61, uncharacterized domain containing protein.	178.975	445.862	0.401413	-1.31684	9.39479e-07	1.41026e-05
LOC_Os11g18750	Hypothetical protein.	69.0605	172.073	0.401345	-1.31709	0.000735992	0.00460931
LOC_Os05g09740	Acid phosphatase (Class B) family protein.	29881.7	74464.8	0.401286	-1.3173	0.0103282	0.0410641
LOC_Os03g61620	Conserved hypothetical protein.	1362.37	3399.21	0.400789	-1.31908	3.70965e-11	1.51978e-09
LOC_Os09g27970	Conserved hypothetical protein.	314.91	786.201	0.400546	-1.31996	2.16873e-10	7.7377e-09
LOC_Os07g35720	Similar to cDNA clone:002-112-D06, full insert sequence.	12.9474	32.3269	0.400514	-1.32007	0.00508478	0.0229761
LOC_Os11g40315	Similar to H0613A10.3 protein.	16.0218	40.0046	0.4005	-1.32013	0.0127524	0.0485633
LOC_Os12g42070	Similar to Protein kinase domain containing protein, expressed.	42.5043	106.135	0.400474	-1.32022	1.93608e-05	0.000205524
LOC_Os01g52730	Protein of unknown function DUF584 family protein.	41.3366	103.291	0.400195	-1.32123	0.00251035	0.0128897
LOC_Os02g27594	Hypothetical conserved gene.	458.804	1146.64	0.400131	-1.32146	0.000287222	0.00207026
LOC_Os08g21541	Conserved hypothetical protein.	111.499	278.861	0.399837	-1.32252	8.17969e-06	9.71091e-05
LOC_Os02g21190	B-block binding subunit of TFIIIC domain containing protein.	133.19	333.137	0.399806	-1.32263	1.00567e-07	1.9706e-06
LOC_Os04g48040	Similar to OSIGBa0139P06.4 protein.	51.2018	128.103	0.399693	-1.32304	0.000140532	0.00113094
LOC_Os03g60300	Protein of unknown function DUF231, plant domain containing protein.	608.145	1521.71	0.399647	-1.3232	0.000109113	0.000913941
LOC_Os09g34320	Rhamnosyl O-methyltransferase/Cephalosporin hydroxylase domain containing protein.	1686.88	4222.61	0.399488	-1.32378	0.000244595	0.00180628
LOC_Os01g61680	Conserved hypothetical protein.	103.626	259.404	0.399475	-1.32382	9.97005e-06	0.000115281
LOC_Os02g02670	NB-ARC domain containing protein.	130.731	327.321	0.399396	-1.32411	4.45832e-08	9.44689e-07
LOC_Os12g16200	Similar to Glutathione synthase.	59.8528	149.89	0.399313	-1.32441	0.000754877	0.00470041
LOC_Os09g32730	Zinc finger, RING/FYVE/PHD-type domain containing protein.	269.61	675.311	0.399238	-1.32468	2.98515e-08	6.5562e-07
LOC_Os06g29380	Similar to Potential phospholipid-transporting ATPase 7 (EC 3.6.3.1) (Aminophospholipid flippase 7).	750.54	1880.62	0.399092	-1.32521	1.1244e-07	2.17647e-06
LOC_Os11g48060	Similar to Laccase-22.	679.448	1703.38	0.398882	-1.32597	7.81179e-10	2.43994e-08
LOC_Os06g51530	Similar to 60S ribosomal protein L35.	37.6318	94.4505	0.398429	-1.32761	3.09668e-05	0.000310585
LOC_Os01g72360	Conserved hypothetical protein.	23.4624	58.9022	0.398328	-1.32797	0.0107331	0.0423381
LOC_Os03g42630	No apical meristem (NAM) protein domain containing protein.	619.527	1555.42	0.398302	-1.32807	0.000299125	0.00214976
LOC_Os11g06020	Homeodomain-like domain containing protein.	1332.09	3344.95	0.398239	-1.32829	6.71302e-11	2.62321e-09
LOC_Os01g05660	Conserved hypothetical protein.	98.0995	246.429	0.398085	-1.32885	6.79565e-06	8.25229e-05
LOC_Os12g02280	Pentatricopeptide repeat domain containing protein.	19.7111	49.5213	0.398032	-1.32904	0.000844522	0.00515347
LOC_Os07g19550	Conserved hypothetical protein.	49.9333	125.588	0.397597	-1.33062	4.60912e-05	0.000437027
LOC_Os06g50679	Similar to Class III homeodomain-leucine zipper protein.	497.755	1252.25	0.397487	-1.33102	4.23824e-11	1.71557e-09
LOC_Os08g44020	Similar to MYST1 protein (Fragment).	33.3083	83.8158	0.397398	-1.33134	1.07912e-05	0.00012299
LOC_Os04g57760	Similar to H0403D02.10 protein.	1954.5	4923.12	0.397005	-1.33277	6.90434e-07	1.07269e-05
LOC_Os03g34310	Conserved hypothetical protein.	148.407	373.875	0.396944	-1.33299	0.000216035	0.0016305
LOC_Os01g07970	Kv1.4 voltage-gated K channel family protein.	246.012	619.801	0.396922	-1.33307	1.20464e-06	1.76142e-05
LOC_Os03g19170	Conserved hypothetical protein.	106.101	267.331	0.396888	-1.33319	0.00165933	0.00912781
LOC_Os01g29230	Similar to Fibronectin, type III-like fold.	180.571	455.16	0.39672	-1.33381	3.64349e-06	4.74355e-05
LOC_Os11g02300	Similar to cDNA clone:J013107M03, full insert sequence.	631.569	1593.29	0.396393	-1.335	8.13622e-10	2.53251e-08
LOC_Os03g04600	Cytochrome c region domain containing protein.	693.278	1749.36	0.396304	-1.33532	2.11428e-10	7.56336e-09
LOC_Os12g29350	Conserved hypothetical protein.	65.928	166.404	0.396191	-1.33573	3.12868e-06	4.15929e-05
LOC_Os12g24020	Similar to senescence-associated protein DIN1.	1718.65	4338.13	0.396173	-1.3358	1.96023e-08	4.50514e-07
LOC_Os12g32260	Conserved hypothetical protein.	110.409	278.763	0.396067	-1.33618	0.00584234	0.0256752
LOC_Os04g35840	Similar to H0525C06.4 protein.	479.155	1210.32	0.395892	-1.33682	2.98468e-10	1.02181e-08
LOC_Os01g03130	Conserved hypothetical protein.	56.7125	143.288	0.395793	-1.33718	0.00469303	0.0214907
LOC_Os03g15040	FAR1 domain containing protein.	338.702	857.264	0.395096	-1.33972	1.46088e-08	3.45351e-07
LOC_Os11g09864	Similar to Wali7 protein (Fragment).	72.0923	182.481	0.395068	-1.33983	4.32335e-06	5.52769e-05
LOC_Os04g20210	Conserved hypothetical protein.	215.705	546.559	0.394659	-1.34132	3.27501e-06	4.32199e-05
LOC_Os05g49020	Similar to 60S ribosomal protein L18A.	1121.34	2844.3	0.394242	-1.34285	4.74522e-05	0.000448206
LOC_Os10g14230	Transposon protein.	41.9011	106.328	0.394076	-1.34346	0.0131682	0.049842
LOC_Os12g06340	Similar to Associated with HOX family protein, expressed.	494.577	1255.45	0.393945	-1.34393	6.71816e-09	1.69235e-07
LOC_Os02g27850	Retrotransposon protein.	62.842	159.561	0.393842	-1.34431	1.95671e-06	2.71805e-05
LOC_Os08g42910	Similar to Methionine aminopeptidase.	12.9474	32.9047	0.393482	-1.34563	0.00937457	0.0381119
LOC_Os06g05910	Similar to Hexaprenyldihydroxybenzoate methyltransferase, mitochondrial precursor (EC 2.1.1.114) (Dihydroxyhexaprenylbenzoate methyltransferase) (3,4- dihydroxy-5-hexaprenylbenzoate methyltransferase) (DHHB methyltransferase) (DHHB-MT) (DHHB-MTase).	120.293	305.901	0.393243	-1.34651	6.08334e-07	9.57772e-06
LOC_Os05g50080	Zinc finger, CCCH-type domain containing protein.	988.562	2515.6	0.392973	-1.3475	0.00070556	0.00444545
LOC_Os02g33030	Carbonic anhydrase, CAH1-like domain containing protein.	315.874	803.912	0.39292	-1.34769	0.00147761	0.00826266
LOC_Os01g49614	Protein kinase, core domain containing protein.	132.061	336.105	0.392917	-1.3477	1.25567e-06	1.82815e-05
LOC_Os07g08970	ATPase, AAA-type, core domain containing protein.	161.56	411.382	0.392725	-1.34841	5.46395e-08	1.13469e-06
LOC_Os11g45710	Hypothetical conserved gene.	37.6124	95.7912	0.39265	-1.34868	3.30886e-05	0.000329063
LOC_Os01g73910	Peptidase M48, Ste24p family protein.	25.887	65.9378	0.392598	-1.34888	0.00560959	0.0248784
LOC_Os06g01480	Similar to OsNAC7 protein.	93.8147	238.981	0.392561	-1.34901	1.48257e-05	0.000162018
LOC_Os09g37446	Similar to Auxin induced protein.	24.6767	62.8789	0.392447	-1.34943	0.000806305	0.00495987
LOC_Os05g11630	Similar to Myb-like DNA-binding domain containing protein.	64.0795	163.326	0.39234	-1.34982	2.4462e-05	0.000251397
LOC_Os02g06300	Non-protein coding transcript.	162.233	413.618	0.392229	-1.35023	2.93815e-08	6.46942e-07
LOC_Os12g41720	Similar to Patatin-like phospholipase family protein, expressed.	99.3448	253.302	0.392199	-1.35034	5.38613e-07	8.63566e-06
LOC_Os02g44730	Similar to tetracycline transporter protein.	63.546	162.099	0.392019	-1.351	0.00941371	0.0382309
LOC_Os04g36720	Ferric reductase-like transmembrane component family protein.	291.143	742.812	0.391946	-1.35127	1.10431e-09	3.3563e-08
LOC_Os04g33450	Protein of unknown function DUF662 family protein.	1213.07	3095.54	0.391875	-1.35154	0.000355826	0.00248473
LOC_Os06g07200	Similar to Syntaxin-like protein (Fragment).	54.9066	140.124	0.391845	-1.35165	9.36065e-05	0.000798634
LOC_Os03g17800	Similar to Phosphatidylinositol transfer protein, expressed.	37.0169	94.4731	0.391825	-1.35172	0.00173427	0.00945521
LOC_Os11g36400	Exo70 exocyst complex subunit family protein.	38.2583	97.6454	0.391809	-1.35178	0.00310383	0.0153295
LOC_Os07g18158	Similar to Aldehyde oxidase.	41.9515	107.09	0.391739	-1.35204	0.00105021	0.00620204
LOC_Os05g09724	Vegetative storage protein/acid phosphatase domain containing protein.	259.196	662.021	0.391522	-1.35283	0.000523289	0.00346726
LOC_Os06g07490	VRR-NUC domain containing protein.	128.283	327.884	0.391245	-1.35386	1.06845e-08	2.5903e-07
LOC_Os10g38000	Similar to AP2 domain containing protein.	26.4864	67.7128	0.391158	-1.35418	0.00634943	0.0274756
LOC_Os12g08025	Similar to OSIGBa0158F05.9 protein.	24.6689	63.079	0.391079	-1.35447	0.00015787	0.0012504
LOC_Os10g13914	Pollen Ole e 1 allergen/extensin domain containing protein.	93.1495	238.267	0.390945	-1.35496	7.88708e-06	9.41306e-05
LOC_Os03g44190	Conserved hypothetical protein.	94.8313	242.694	0.390745	-1.3557	3.32217e-05	0.000330145
LOC_Os01g03020	Similar to EMB2369 (EMBRYO DEFECTIVE 2369)	106.646	273.125	0.390466	-1.35673	2.46256e-07	4.36713e-06
LOC_Os11g02305	Similar to cDNA clone:J013107M03, full insert sequence.	540.287	1384.01	0.390377	-1.35706	8.36648e-10	2.59524e-08
LOC_Os01g63540	Similar to Cytochrome P450 86A1 (EC 1.14.-.-) (CYPLXXXVI) (P450-dependent fatty acid omega-hydroxylase).	546.677	1400.88	0.390238	-1.35757	0.0050358	0.022789
LOC_Os02g43790	AP2/ERF family protein, Abiotic stress response	579.32	1484.62	0.390214	-1.35766	2.40848e-06	3.29069e-05
LOC_Os02g44720	Alcohol dehydrogenase superfamily, zinc-containing protein.	72.1776	185.026	0.390094	-1.35811	1.88942e-05	0.000201598
LOC_Os07g05440	Retrotransposon protein.	131.984	338.421	0.39	-1.35846	9.25872e-08	1.83145e-06
LOC_Os06g04540	Protein of unknown function DUF296 domain containing protein.	62.8923	161.381	0.389712	-1.35952	1.32405e-06	1.91637e-05
LOC_Os01g36020	Cytochrome P450 domain containing protein.	9.23485	23.7089	0.389509	-1.36027	0.00982778	0.0395441
LOC_Os02g06430	Protein of unknown function DUF292, eukaryotic domain containing protein.	1108.6	2848.95	0.389126	-1.36169	4.60281e-10	1.50355e-08
LOC_Os12g07150	Similar to Amidase family protein, expressed.	430.544	1107.36	0.388803	-1.36289	2.56555e-07	4.52312e-06
LOC_Os06g40818	Peptidase A1 domain containing protein.	306.573	788.576	0.388768	-1.36302	6.28819e-06	7.71673e-05
LOC_Os02g50490	Similar to CEL5	549.666	1414.4	0.388622	-1.36356	2.6757e-10	9.20685e-09
LOC_Os01g35930	Transcriptional factor B3 family protein.	200.808	516.872	0.388506	-1.36399	3.97195e-10	1.31171e-08
LOC_Os05g09020	Similar to WRKY transcription factor 16 (Fragment).	73.4345	189.018	0.388505	-1.36399	0.000833708	0.0050975
LOC_Os02g13400	Poly(A) polymerase, RNA-binding region domain containing protein.	157.844	406.424	0.388372	-1.36449	3.374e-09	9.18272e-08
LOC_Os01g03640	Similar to predicted protein.	123.963	319.311	0.388221	-1.36505	7.14273e-06	8.60049e-05
LOC_Os02g10630	Similar to No pollen.	619.283	1596.44	0.387916	-1.36618	4.96293e-10	1.60908e-08
LOC_Os10g31864	Hypothetical conserved gene.	48.1391	124.126	0.387823	-1.36653	0.0011124	0.006502
LOC_Os12g29500	Hypothetical conserved gene.	92.457	238.403	0.387818	-1.36655	3.173e-06	4.20788e-05
LOC_Os06g49640	Uncharacterised conserved protein UCP022348 domain containing protein.	117.795	303.778	0.387766	-1.36674	6.87987e-07	1.0695e-05
LOC_Os10g15164	Conserved hypothetical protein.	31.4597	81.2063	0.387405	-1.36808	2.60981e-05	0.000266191
LOC_Os08g01410	Protein of unknown function DUF6, transmembrane domain containing protein.	103.591	267.437	0.387346	-1.3683	1.73134e-07	3.19596e-06
LOC_Os03g46560	Peptidase C12, ubiquitin carboxyl-terminal hydrolase 1 domain containing protein.	26.4864	68.4039	0.387206	-1.36883	0.000172449	0.00134619
LOC_Os04g35864	Similar to H0525C06.6 protein.	64.0174	165.377	0.3871	-1.36922	7.38198e-08	1.48738e-06
LOC_Os04g02810	Retrotransposon protein.	26.5174	68.5965	0.386571	-1.37119	0.00393121	0.0186016
LOC_Os01g04860	Protein of unknown function DUF647 family protein.	19.1117	49.4496	0.386489	-1.3715	0.00118659	0.0068616
LOC_Os05g28780	Conserved hypothetical protein.	147.468	381.737	0.386309	-1.37217	0.00863141	0.0356146
LOC_Os05g11064	Non-protein coding transcript.	31.4249	81.3989	0.38606	-1.3731	0.000344883	0.00242205
LOC_Os02g38386	Conserved hypothetical protein.	29.0312	75.3262	0.385407	-1.37555	0.000613011	0.00395246
LOC_Os11g43895	Hypothetical protein.	230.898	599.181	0.385357	-1.37573	0.00476093	0.0217448
LOC_Os12g09220	Conserved hypothetical protein.	12.3364	32.0135	0.38535	-1.37576	0.0057042	0.025199
LOC_Os01g68510	Transcription factor, MADS-box domain containing protein.	222.179	576.96	0.385086	-1.37675	1.69314e-08	3.93564e-07
LOC_Os03g39407	Non-protein coding transcript.	69.045	179.301	0.385079	-1.37677	1.26621e-06	1.84053e-05
LOC_Os05g49070	3-hydroxyacid dehydrogenase/reductase domain containing protein.	19.7227	51.2321	0.384968	-1.37719	0.00180061	0.00975208
LOC_Os07g17260	Retrotransposon protein.	49.3184	128.197	0.384707	-1.37817	2.10828e-05	0.000220945
LOC_Os02g42450	Similar to OSIGBa0135K14.7 protein.	151.714	394.46	0.384613	-1.37852	2.22316e-07	4.00554e-06
LOC_Os07g48280	Protein of unknown function DUF3133 domain containing protein.	770.745	2005.77	0.384265	-1.37983	4.91954e-11	1.97073e-09
LOC_Os08g03880	Retrotransposon protein, putative, unclassified.	46.8201	121.91	0.384057	-1.38061	6.28908e-06	7.71673e-05
LOC_Os09g07154	Conserved hypothetical protein.	17.2593	44.9518	0.383952	-1.381	0.00335216	0.0162886
LOC_Os08g14320	Similar to protein binding protein.	20.3454	52.9995	0.383878	-1.38128	0.00445458	0.0206007
LOC_Os04g08280	Similar to thaumatin-like protein 1a.	230.165	599.902	0.383671	-1.38206	0.000434507	0.00294751
LOC_Os03g05330	Similar to HEAT repeat family protein, expressed.	220.674	575.245	0.383617	-1.38226	3.43817e-10	1.15516e-08
LOC_Os07g05470	Conserved hypothetical protein.	2733.1	7132.74	0.383177	-1.38392	2.2348e-12	1.13756e-10
LOC_Os01g28540	Similar to stress regulated protein.	18.4891	48.3091	0.382725	-1.38562	0.00147894	0.00826449
LOC_Os07g35750	Similar to KI domain interacting kinase 1.	1162.48	3038.4	0.382596	-1.38611	0.00320155	0.0156976
LOC_Os11g34270	Similar to Topoisomerase 6 subunit A-like protein.	89.9626	235.152	0.382573	-1.38619	0.0013392	0.00761404
LOC_Os03g59090	Similar to pheophorbide a oxygenase.	48.7307	127.378	0.382568	-1.38621	6.5676e-05	0.000590527
LOC_Os07g22494	Hypothetical conserved gene.	323.468	845.696	0.382487	-1.38652	3.69131e-11	1.51455e-09
LOC_Os05g46020	WRKY transcription factor 10.	143.063	374.056	0.382466	-1.3866	0.000129927	0.00105555
LOC_Os07g47250	Lipase, class 3 family protein.	20.3376	53.1921	0.382342	-1.38706	0.000258212	0.00188626
LOC_Os05g33830	Similar to zinc finger, C3HC4 type family protein.	99.2866	259.767	0.382214	-1.38755	2.53749e-06	3.44957e-05
LOC_Os02g45040	Integrase, catalytic core domain containing protein.	2134.01	5589.19	0.38181	-1.38907	4.44327e-12	2.12211e-10
LOC_Os02g51970	Similar to Phi-1-like phosphate-induced protein.	119.648	313.382	0.381794	-1.38913	0.00622427	0.0270551
LOC_Os11g09040	Conserved hypothetical protein.	88.7833	232.58	0.381732	-1.38937	0.00110815	0.00648275
LOC_Os02g07050	Pentatricopeptide repeat domain containing protein.	34.5419	90.5305	0.38155	-1.39006	0.0126116	0.0481493
LOC_Os10g25570	Conserved hypothetical protein.	160.988	422.281	0.381234	-1.39125	2.42071e-07	4.3042e-06
LOC_Os09g25460	Transferase family protein.	2359.21	6196.34	0.380743	-1.39311	2.43777e-12	1.23392e-10
LOC_Os02g22084	Similar to targeting protein-related.	113.394	297.846	0.380714	-1.39322	0.00204717	0.0108978
LOC_Os10g35436	Pentatricopeptide repeat domain containing protein.	8.00896	21.0427	0.380605	-1.39363	0.00711285	0.0302475
LOC_Os08g29124	RNA-processing protein, HAT helix domain containing protein.	155.501	408.607	0.380563	-1.39379	1.09369e-09	3.32777e-08
LOC_Os06g01400	Similar to Aminoacyl-t-RNA synthetase precursor.	75.8863	199.453	0.380473	-1.39413	2.318e-07	4.14606e-06
LOC_Os01g11650	Lipase, GDSL domain containing protein.	548.973	1443.04	0.380427	-1.39431	2.86494e-06	3.85599e-05
LOC_Os03g03164	Similar to HOS66 protein.	760.327	2000.8	0.380011	-1.39589	0.00279684	0.0141066
LOC_Os01g49740	Protein of unknown function DUF827, plant domain containing protein.	146.06	384.656	0.379716	-1.39701	1.23415e-05	0.000138388
LOC_Os01g74410	Similar to Myb factor protein.	173.966	458.328	0.379567	-1.39757	2.4688e-07	4.37247e-06
LOC_Os04g52970	Similar to H0714H04.10 protein.	89.9394	237.304	0.379004	-1.39971	2.8685e-08	6.33081e-07
LOC_Os06g47530	Serine/threonine protein kinase-related domain containing protein.	22.1978	58.5737	0.378972	-1.39984	0.000149798	0.00119345
LOC_Os05g25480	Putative mannan endo-1,4-beta-mannosidase 5.	153.555	405.287	0.37888	-1.40019	2.67821e-07	4.71559e-06
LOC_Os01g31870	Similar to (Rice Genome Annotation Project) metal transporter Nramp6.	188.074	496.543	0.378766	-1.40062	1.90789e-06	2.65907e-05
LOC_Os11g20179	Conserved hypothetical protein.	336.539	889.205	0.378472	-1.40174	1.06352e-10	4.0393e-09
LOC_Os12g16290	Similar to cDNA clone:J013002B21, full insert sequence.	811.184	2143.78	0.37839	-1.40205	0.00492367	0.0223413
LOC_Os02g06880	Pentatricopeptide repeat domain containing protein.	33.9231	89.7601	0.377931	-1.4038	6.07164e-05	0.000553044
LOC_Os01g07610	Pentatricopeptide repeat domain containing protein.	17.2748	45.7146	0.377884	-1.40398	0.00136811	0.00774746
LOC_Os04g39240	Similar to OSIGBa0115M15.9 protein.	1288.54	3411.04	0.377755	-1.40448	2.0848e-09	5.90962e-08
LOC_Os08g29660	WRKY transcription factor 69.	283.06	749.406	0.377713	-1.40464	4.89636e-09	1.28607e-07
LOC_Os05g29790	Similar to Pectinesterase.	467.004	1236.84	0.377579	-1.40515	0.00545354	0.0243018
LOC_Os02g01340	Similar to Ferredoxin--NADP reductase.	104.867	277.838	0.37744	-1.40568	3.18687e-06	4.2242e-05
LOC_Os03g28260	Similar to retrotransposon protein.	46.8822	124.277	0.377238	-1.40645	0.000360396	0.00251275
LOC_Os03g47530	Glycosyl transferase, family 8 protein.	451.407	1196.64	0.377228	-1.40649	7.45743e-10	2.34227e-08
LOC_Os01g67360	Similar to dehydration-responsive family protein.	57.3623	152.114	0.377101	-1.40698	1.4477e-05	0.000158719
LOC_Os05g01030	Similar to aminophospholipid ATPase.	142.491	378.021	0.37694	-1.40759	4.9353e-08	1.03603e-06
LOC_Os05g26990	Similar to haloacid dehalogenase-like hydrolase family protein.	316.043	838.646	0.376849	-1.40794	9.59934e-10	2.94394e-08
LOC_Os10g25010	Centrin.	72.7421	193.074	0.376758	-1.40829	1.92538e-05	0.000204709
LOC_Os01g72170	Conserved hypothetical protein.	33.9386	90.1037	0.376662	-1.40866	0.00112203	0.00655123
LOC_Os08g37660	Cupredoxin domain containing protein.	724.672	1923.99	0.37665	-1.4087	5.11006e-11	2.04224e-09
LOC_Os04g54350	Similar to H0410G08.12 protein.	120.959	321.351	0.376407	-1.40963	1.83715e-07	3.37517e-06
LOC_Os02g51119	Hypothetical gene.	7.39408	19.653	0.376233	-1.4103	0.0123721	0.0474678
LOC_Os03g29630	Similar to cDNA clone:J033024M21, full insert sequence.	17.882	47.5538	0.376036	-1.41106	0.0055176	0.0245428
LOC_Os06g38680	Hypothetical protein.	32.0824	85.3982	0.37568	-1.41242	2.17581e-05	0.000227318
LOC_Os12g34360	Armadillo-like helical domain containing protein.	43.189	115.025	0.375475	-1.41321	0.000421179	0.00287076
LOC_Os03g05470	Similar to Calcium/calmodulin-regulated receptor-like kinase.	74.0532	197.458	0.375032	-1.41491	0.000325181	0.0023004
LOC_Os11g04010	Similar to Metacaspase 7 (Metacaspase 4).	244.357	652.074	0.374739	-1.41604	9.54841e-09	2.32737e-07
LOC_Os03g11250	Similar to predicted protein.	19.7266	52.6861	0.374418	-1.41728	0.0013977	0.00788261
LOC_Os03g39655	Expressed protein.	30.8294	82.3468	0.374384	-1.41741	3.73516e-05	0.000366936
LOC_Os12g36750	Conserved hypothetical protein.	19.7344	52.7578	0.374056	-1.41867	0.000463661	0.00311253
LOC_Os03g05750	Heavy metal transport/detoxification protein domain containing protein.	617.21	1650.06	0.374052	-1.41869	0.000172783	0.00134762
LOC_Os05g31230	Similar to cDNA, clone: J065201C14, full insert sequence.	509.802	1362.93	0.374048	-1.4187	3.96391e-12	1.90662e-10
LOC_Os01g08880	Similar to OSIGBa0132G14.1 protein.	24.0308	64.2762	0.373867	-1.4194	0.000234201	0.00174475
LOC_Os01g38190	Protein of unknown function DUF247, plant domain containing protein.	103.015	275.572	0.373822	-1.41958	3.03072e-07	5.23418e-06
LOC_Os02g31160	Conserved hypothetical protein.	39.4726	105.621	0.373718	-1.41998	0.000262007	0.00191038
LOC_Os11g11694	Retrotransposon protein, putative, unclassified	12.959	34.6797	0.373678	-1.42013	0.0114688	0.0446356
LOC_Os03g52910	Uncharacterised protein family UPF0114 domain containing protein.	127.645	341.623	0.373643	-1.42027	4.87671e-08	1.02532e-06
LOC_Os05g08860	Conserved hypothetical protein.	37.0014	99.0351	0.373619	-1.42036	0.000476004	0.00318512
LOC_Os04g43800	Similar to Phenylalanine ammonia-lyase (Fragment).	247.44	662.29	0.373612	-1.42039	0.000444866	0.00300799
LOC_Os03g08284	Conserved hypothetical protein.	89.2819	238.993	0.373576	-1.42053	7.41988e-07	1.14295e-05
LOC_Os04g54390	Similar to H0410G08.16 protein.	153.018	409.657	0.373527	-1.42072	2.51878e-07	4.44935e-06
LOC_Os02g02490	Protein kinase, core domain containing protein.	25.9064	69.3744	0.373429	-1.42109	0.00770075	0.0323965
LOC_Os02g08014	Similar to autoinhibited calcium ATPase.	8.63547	23.1387	0.373205	-1.42196	0.00815746	0.0339852
LOC_Os11g03990	WD40 repeat-like domain containing protein.	87.4954	234.616	0.372931	-1.42302	7.18378e-09	1.79131e-07
LOC_Os01g11370	DEAD-like helicase, N-terminal domain containing protein.	90.1138	241.723	0.372798	-1.42353	1.13677e-05	0.000128586
LOC_Os04g57130	Similar to H1005F08.21 protein.	604.51	1621.59	0.372789	-1.42357	1.61018e-08	3.75894e-07
LOC_Os01g44990	DEAD-like helicase, N-terminal domain containing protein.	54.284	145.717	0.372531	-1.42457	2.00262e-05	0.000211427
LOC_Os03g10230	UAA transporter domain containing protein.	29.5802	79.4955	0.372099	-1.42624	0.00845893	0.0350043
LOC_Os09g32750	Forkhead-associated (FHA) domain domain containing protein.	17.2322	46.3491	0.371791	-1.42743	0.00067159	0.00426217
LOC_Os11g20310	Similar to Transposase of Tn10 [Oryza sativa (japonica cultivar-group)].	127.548	343.394	0.371433	-1.42883	7.15502e-06	8.61146e-05
LOC_Os11g47840	Similar to Membrane protein.	65.99	177.67	0.37142	-1.42888	5.85744e-05	0.000536689
LOC_Os01g35160	Protein kinase, catalytic domain domain containing protein.	89.9781	242.358	0.371262	-1.42949	1.7136e-08	3.97636e-07
LOC_Os02g52170	Conserved hypothetical protein.	38.8306	104.609	0.371196	-1.42975	0.00884592	0.0363061
LOC_Os01g16124	Conserved hypothetical protein.	201.636	543.383	0.371075	-1.43022	3.30849e-10	1.11853e-08
LOC_Os04g33860	Similar to H0622F05.5 protein.	64.1725	172.964	0.371016	-1.43045	1.10363e-06	1.62779e-05
LOC_Os06g50040	Auxin responsive SAUR protein family protein.	168.989	455.715	0.370822	-1.4312	1.02079e-07	1.99732e-06
LOC_Os02g36570	Similar to ABC transporter-like.	197.951	533.817	0.370821	-1.4312	3.24082e-08	7.07182e-07
LOC_Os01g54620	Similar to Cellulose synthase (Fragment).	13086	35306.9	0.370635	-1.43193	2.66046e-13	1.61899e-11
LOC_Os09g15980	Hypothetical conserved gene.	115.231	311.218	0.370258	-1.4334	1.50724e-08	3.54305e-07
LOC_Os08g35870	Hypothetical conserved gene.	38.2157	103.227	0.37021	-1.43358	6.62871e-06	8.08219e-05
LOC_Os03g15080	Conserved hypothetical protein.	47.5009	128.469	0.369746	-1.43539	5.56249e-05	0.000513227
LOC_Os01g12340	Cytochrome P450 domain containing protein.	49.9101	135.025	0.369635	-1.43583	6.87988e-08	1.39556e-06
LOC_Os06g39370	Kelch-type beta propeller domain containing protein.	296.201	801.443	0.369585	-1.43602	3.22077e-09	8.79218e-08
LOC_Os05g12300	Similar to Kluyveromyces lactis strain NRRL Y-1140 chromosome F of strain NRRL Y- 1140 of Kluyveromyces lactis.	240.93	652.109	0.369463	-1.4365	2.24789e-08	5.08544e-07
LOC_Os03g07739	Similar to Kinase associated protein phosphatase.	78.8715	213.516	0.369393	-1.43677	2.11067e-08	4.80714e-07
LOC_Os01g16170	Cystinosin/ERS1p repeat containing protein.	2646.66	7167.1	0.369279	-1.43722	0.000887872	0.00538249
LOC_Os02g56820	F-box domain, cyclin-like domain containing protein.	17.8975	48.5017	0.369007	-1.43828	0.000250266	0.00184163
LOC_Os01g49219	Hypothetical conserved gene.	81.2884	220.374	0.368865	-1.43884	5.27142e-08	1.09891e-06
LOC_Os12g35460	Conserved hypothetical protein.	205.936	558.878	0.368482	-1.44034	5.45904e-11	2.16443e-09
LOC_Os03g57200	Similar to Glutathione-S-transferase.	668.543	1815.72	0.368197	-1.44145	0.000310999	0.00221861
LOC_Os12g16680	Hypothetical conserved gene.	20.9564	56.9271	0.368126	-1.44173	0.000434765	0.00294852
LOC_Os03g43440	Serine/threonine protein kinase domain containing protein.	267.746	727.344	0.368115	-1.44177	4.1985e-08	8.95981e-07
LOC_Os05g03920	Hypothetical conserved gene.	45.6175	124.013	0.367845	-1.44283	0.00020915	0.00158428
LOC_Os03g59264	Pentatricopeptide repeat domain containing protein.	146.165	397.47	0.367738	-1.44325	1.94506e-09	5.57299e-08
LOC_Os04g13210	Similar to MRP-like ABC transporter.	50.5792	137.586	0.36762	-1.44371	1.33046e-06	1.92257e-05
LOC_Os01g62490	Similar to Laccase (EC 1.10.3.2).	1182.59	3219.2	0.367356	-1.44475	0.000134107	0.00108601
LOC_Os10g23060	Conserved hypothetical protein.	32.0591	87.3166	0.367159	-1.44552	0.00172447	0.00940747
LOC_Os03g22770	Similar to CONSTANS-like protein CO9 (Fragment).	270.089	735.954	0.366992	-1.44618	2.31623e-10	8.16712e-09
LOC_Os01g72100	Similar to Calmodulin (CaM).	1070.37	2918.52	0.366751	-1.44713	1.92175e-10	6.93466e-09
LOC_Os11g39020	Similar to ABCF-type protein.	112.211	305.965	0.366744	-1.44716	8.06713e-09	1.98779e-07
LOC_Os10g36848	Cytochrome P450 family protein.	342.259	934.897	0.366093	-1.44972	0.000176991	0.0013757
LOC_Os04g22720	Transposase, Ptta/En/Spm, plant domain containing protein.	27.1129	74.114	0.365827	-1.45076	8.11793e-05	0.000706633
LOC_Os01g53779	Hypothetical protein.	1444.07	3948.94	0.365686	-1.45132	2.46649e-12	1.24613e-10
LOC_Os07g07540	Tetratricopeptide-like helical domain containing protein.	75.2442	205.997	0.365268	-1.45297	9.87266e-06	0.000114351
LOC_Os09g14490	Disease resistance protein domain containing protein.	27.1401	74.3066	0.365244	-1.45307	0.00117082	0.00678928
LOC_Os07g22390	DDHD domain containing protein.	210.085	575.657	0.364949	-1.45423	1.38134e-05	0.000152184
LOC_Os02g51390	Conserved hypothetical protein.	185.42	508.567	0.364594	-1.45564	2.9296e-10	1.00422e-08
LOC_Os07g06410	Deoxyribonuclease, TatD domain containing protein.	26.4593	72.5808	0.36455	-1.45581	1.13839e-05	0.000128717
LOC_Os06g14670	Similar to Typical P-type R2R3 Myb protein (Fragment).	16.0179	43.9397	0.364544	-1.45584	0.00234961	0.0122149
LOC_Os06g49970	Alpha-amylase isozyme 2A precursor (EC 3.2.1.1) (1,4-alpha-D-glucan glucanohydrolase).	198.562	544.954	0.364364	-1.45655	5.96427e-08	1.23104e-06
LOC_Os04g45140	Protein of unknown function DUF821, CAP10-like family protein.	83.9224	230.356	0.364317	-1.45674	6.25315e-05	0.000566718
LOC_Os07g34940	Peptidase A1 domain containing protein.	16.0257	44.0039	0.364188	-1.45724	0.00671176	0.0287951
LOC_Os08g11480	Conserved hypothetical protein.	130.649	358.814	0.364115	-1.45753	3.68509e-10	1.23048e-08
LOC_Os06g13050	Similar to EMB2004.	66.6359	183.134	0.363864	-1.45853	3.63893e-06	4.74091e-05
LOC_Os05g31620	Similar to Polcalcin Jun o 2 (Calcium-binding pollen allergen Jun o 2).	228.896	629.506	0.363613	-1.45953	8.51071e-07	1.2926e-05
LOC_Os11g36150	Similar to Receptor kinase-like protein.	32.674	89.9036	0.363434	-1.46024	0.000228494	0.00171071
LOC_Os09g04050	NAD(P)-binding domain containing protein.	1491.49	4104.85	0.363349	-1.46057	0.00272388	0.0138055
LOC_Os11g06590	Similar to BZIP transcription factor family protein, expressed.	36.9665	101.743	0.363333	-1.46064	0.0099353	0.0398648
LOC_Os02g27592	Hypothetical conserved gene.	83.1485	229.113	0.362915	-1.4623	2.09219e-05	0.000219684
LOC_Os08g19420	Winged helix repressor DNA-binding domain containing protein.	45.6253	125.731	0.362879	-1.46244	0.00105032	0.00620204
LOC_Os06g11860	Similar to DRE-binding protein 2.	1590.85	4386.87	0.36264	-1.46339	5.6313e-07	8.9809e-06
LOC_Os07g06880	Lipase, GDXG, active site domain containing protein.	213.482	588.973	0.362464	-1.46409	1.05462e-09	3.22336e-08
LOC_Os12g23180	NAD(P)-binding domain containing protein.	84.5062	233.422	0.362032	-1.46581	0.000722335	0.00453427
LOC_Os01g18360	Similar to Auxin-responsive protein IAA31 (Indoleacetic acid-induced protein 31).	52.4083	144.765	0.362024	-1.46584	0.000169866	0.00133024
LOC_Os03g29930	Conserved hypothetical protein.	345.786	955.774	0.361786	-1.46679	0.00291257	0.0145736
LOC_Os04g37670	Similar to H0818E04.12 protein.	43.8116	121.154	0.361619	-1.46746	1.77394e-05	0.000190628
LOC_Os07g40890	Conserved hypothetical protein.	470.949	1302.71	0.361516	-1.46787	0.0101863	0.0406371
LOC_Os03g20090	Similar to Typical P-type R2R3 Myb protein (Fragment).	103.591	286.913	0.361054	-1.46972	4.09333e-06	5.25343e-05
LOC_Os03g15600	Hypothetical conserved gene.	200.278	555.279	0.360681	-1.47121	4.89291e-11	1.96296e-09
LOC_Os01g42280	Pentatricopeptide repeat domain containing protein.	19.7344	54.7178	0.360657	-1.4713	0.00480101	0.0218874
LOC_Os07g36544	Hypothetical conserved gene.	117.169	324.942	0.360583	-1.4716	7.88208e-08	1.58109e-06
LOC_Os01g14440	Similar to WRKY transcription factor 1.	50.5637	140.301	0.360394	-1.47235	5.74088e-06	7.13133e-05
LOC_Os07g35330	Hypothetical conserved gene.	131.423	364.72	0.36034	-1.47257	8.84231e-08	1.75807e-06
LOC_Os03g03760	Similar to Putataive InsB from Escherichia coli.	17.2826	47.9881	0.360143	-1.47336	0.000340735	0.00239665
LOC_Os08g27580	Conserved hypothetical protein.	124.458	345.705	0.360012	-1.47388	9.906e-08	1.94952e-06
LOC_Os02g15700	Similar to Histidine-rich protein.	95.0406	264.11	0.359852	-1.47452	2.25684e-05	0.000234428
LOC_Os03g63390	Similar to Chemocyanin precursor (Basic blue protein) (Plantacyanin).	262.901	730.69	0.359798	-1.47474	0.00668328	0.0286774
LOC_Os10g05069	Glycoside hydrolase, family 38 domain containing protein.	4235.98	11786	0.359408	-1.4763	7.62349e-05	0.00066897
LOC_Os09g24700	Ribosomal protein L34e domain containing protein.	2722.43	7576.69	0.359316	-1.47667	1.5434e-10	5.68643e-09
LOC_Os03g02550	Cyclin-like F-box domain containing protein.	80.7898	224.887	0.359246	-1.47696	4.26171e-08	9.08003e-07
LOC_Os02g46210	Protein of unknown function DUF581 family protein.	45.6291	127.136	0.3589	-1.47835	0.00011699	0.000970615
LOC_Os01g61190	Exo70 exocyst complex subunit family protein.	74.0455	206.318	0.35889	-1.47839	6.64618e-06	8.0962e-05
LOC_Os07g35680	Similar to receptor-like serine-threonine protein kinase.	52.4355	146.162	0.358749	-1.47895	8.3681e-05	0.000725438
LOC_Os11g32369	Non-protein coding transcript.	33.2617	92.7398	0.358657	-1.47932	4.01268e-06	5.16706e-05
LOC_Os06g25500	Similar to OSIGBa0104J13.3 protein.	84.3744	235.386	0.358451	-1.48015	4.23834e-09	1.12856e-07
LOC_Os03g59180	Conserved hypothetical protein.	167.23	466.712	0.358315	-1.4807	5.62999e-09	1.45616e-07
LOC_Os12g02960	Glutathione S-transferase GST 7 (EC 2.5.1.18).	16.6444	46.4775	0.358118	-1.48149	0.00447758	0.0206846
LOC_Os03g08460	Similar to Ethylene responsive element binding factor3 (OsERF3).	155.427	434.166	0.35799	-1.48201	4.28793e-08	9.11437e-07
LOC_Os01g48800	Protein of unknown function DUF250 domain containing protein.	28.9886	80.9796	0.357974	-1.48207	0.00229224	0.0119465
LOC_Os04g41229	Hypothetical conserved gene.	101.777	284.632	0.357575	-1.48368	1.00363e-07	1.96802e-06
LOC_Os08g01830	Regulator of chromosome condensation/beta-lactamase-inhibitor protein II domain containing protein.	156.088	436.617	0.357495	-1.48401	6.07826e-09	1.56018e-07
LOC_Os02g49510	Amino acid transporter, transmembrane domain containing protein.	25.8444	72.339	0.357268	-1.48492	0.00305537	0.0151288
LOC_Os07g35510	Glycoside hydrolase, family 17 protein.	2268.76	6351.31	0.357211	-1.48515	1.7261e-13	1.07454e-11
LOC_Os11g45280	Similar to PAS domain containing protein, expressed.	57.9694	162.314	0.357143	-1.48543	5.13423e-07	8.2907e-06
LOC_Os01g45620	Similar to Mitogen-activated protein kinase.	55.506	155.528	0.356888	-1.48646	1.01573e-07	1.98887e-06
LOC_Os08g07490	Conserved hypothetical protein.	22.1939	62.1953	0.356842	-1.48664	0.00528527	0.0237001
LOC_Os06g43160	Similar to Exostosin-like.	7.39408	20.7293	0.356698	-1.48723	0.00932389	0.0379286
LOC_Os04g49160	Zinc finger, RING/FYVE/PHD-type domain containing protein.	317.656	890.557	0.356694	-1.48724	1.14297e-08	2.75127e-07
LOC_Os12g13290	Conserved hypothetical protein.	113.394	317.933	0.35666	-1.48738	2.51971e-10	8.80434e-09
LOC_Os04g32590	Similar to gt-2-related.	152.979	429.094	0.356516	-1.48796	6.18327e-09	1.58413e-07
LOC_Os08g40940	Protein of unknown function DUF599 family protein.	88.1723	247.372	0.356435	-1.48829	4.27428e-08	9.09965e-07
LOC_Os05g48040	Similar to cDNA clone:001-123-D07, full insert sequence.	210.194	589.857	0.356347	-1.48864	0.00403362	0.0189999
LOC_Os03g25440	Protein of unknown function DUF679 family protein.	899.327	2523.81	0.356337	-1.48869	0.00314551	0.015493
LOC_Os04g42610	Protein of unknown function DUF869, plant family protein.	617.636	1734.3	0.35613	-1.48952	3.12451e-12	1.54076e-10
LOC_Os01g74140	WRKY1 (WRKY transcription factor 17).	54.9144	154.282	0.355936	-1.49031	0.00302397	0.015009
LOC_Os06g22829	Hypothetical protein.	27.0858	76.1533	0.355675	-1.49137	2.77949e-05	0.00028201
LOC_Os09g31120	Similar to Pirin-like protein.	191.28	537.877	0.355621	-1.49159	3.05854e-10	1.04183e-08
LOC_Os03g26350	Transposon protein, putative, CACTA, En/Spm sub-class.	41.3211	116.256	0.355432	-1.49236	3.79555e-07	6.39201e-06
LOC_Os12g36110	Calmodulin binding protein-like domain containing protein.	119.029	335.014	0.355295	-1.49291	9.85109e-09	2.39899e-07
LOC_Os03g16050	Similar to Fructose-1,6-bisphosphatase, chloroplast precursor (EC 3.1.3.11) (D- fructose-1,6-bisphosphate 1-phosphohydrolase) (FBPase).	93.745	263.966	0.35514	-1.49354	6.96922e-06	8.43282e-05
LOC_Os01g69050	Protein of unknown function DUF707 family protein.	122.072	343.76	0.355108	-1.49367	3.06692e-08	6.72522e-07
LOC_Os08g10500	Hypothetical conserved gene.	973.704	2742.96	0.354983	-1.49418	4.07962e-05	0.000393854
LOC_Os03g25150	Similar to cytochrome P450 flavonoid 3',5'-hydroxylase.	1447.78	4079.26	0.354913	-1.49446	1.34927e-08	3.1995e-07
LOC_Os07g01110	Cupredoxin domain containing protein.	1446.49	4082.42	0.354323	-1.49686	0.000112694	0.000939581
LOC_Os04g53496	NB-ARC domain containing protein.	38.2312	107.967	0.354102	-1.49776	4.0704e-05	0.000393244
LOC_Os06g39460	Transposase, IS4-like domain containing protein.	11.7176	33.0973	0.354036	-1.49803	0.0112042	0.0438721
LOC_Os01g70950	Immunoglobulin/major histocompatibility complex, conserved site domain containing protein.	91.9042	259.695	0.353892	-1.49862	1.04841e-08	2.544e-07
LOC_Os11g31630	Expressed protein.	73.3376	207.243	0.353872	-1.4987	1.5976e-08	3.73601e-07
LOC_Os09g04290	Non-protein coding transcript.	299.487	846.848	0.353649	-1.49961	5.12514e-11	2.04402e-09
LOC_Os01g46120	Lipase, GDSL domain containing protein.	118.418	334.916	0.353575	-1.49991	4.16695e-08	8.91319e-07
LOC_Os06g07040	Similar to Auxin-responsive protein IAA20 (Indoleacetic acid-induced protein 20).	33.316	94.2805	0.353371	-1.50074	0.000182814	0.00141567
LOC_Os05g38219	Similar to Aldose reductase ALDRXV4.	26.5252	75.0694	0.353342	-1.50086	1.44884e-05	0.000158781
LOC_Os03g10478	Glycoside hydrolase, family 10 domain containing protein.	26.5484	75.1411	0.353314	-1.50098	0.0122504	0.0471514
LOC_Os03g09070	Similar to protein binding protein.	54.8989	155.479	0.353096	-1.50187	1.43457e-07	2.71475e-06
LOC_Os06g01800	Expressed protein.	6.15269	17.4286	0.353022	-1.50217	0.0087653	0.0360517
LOC_Os03g05910	Aromatic-ring hydroxylase family protein.	19.7615	55.9867	0.352967	-1.50239	0.00302251	0.0150045
LOC_Os02g54930	Expressed protein.	6.79858	19.2678	0.352847	-1.50288	0.0128013	0.048695
LOC_Os09g30170	Similar to FIMBRIATA-like protein.	44.4304	126.101	0.352339	-1.50497	6.51815e-06	7.95814e-05
LOC_Os04g41450	Similar to OSIGBa0130B08.10 protein.	40.6752	115.474	0.352245	-1.50535	9.92159e-06	0.000114868
LOC_Os01g08890	Cytochrome P450 domain containing protein.	183.004	519.738	0.352107	-1.50591	3.0224e-11	1.26112e-09
LOC_Os10g12130	Protein of unknown function DUF3615 domain containing protein.	57.9733	164.652	0.352096	-1.50596	4.44353e-06	5.66797e-05
LOC_Os06g20040	Peptidase aspartic, catalytic domain containing protein.	3597.94	10236.8	0.35147	-1.50853	0.00395729	0.0187054
LOC_Os03g58980	Similar to Germin-like protein subfamily T member 1 precursor.	101.8	289.658	0.35145	-1.50861	0.000811874	0.00498889
LOC_Os02g45450	Similar to CRT/DRE binding factor 1.	61.7207	175.694	0.351296	-1.50924	0.000453701	0.00305703
LOC_Os11g33120	Similar to respiratory burst oxidase-like protein D.	1178.57	3361.08	0.350651	-1.51189	7.62022e-14	5.03306e-12
LOC_Os02g46120	Similar to H0307D04.3 protein.	43.7535	124.817	0.35054	-1.51235	2.93529e-07	5.09537e-06
LOC_Os04g51980	Transferase family protein.	219.731	626.855	0.35053	-1.51239	0.000381713	0.00263963
LOC_Os07g12470	Conserved hypothetical protein.	94.2823	269.239	0.350181	-1.51383	2.82008e-08	6.2341e-07
LOC_Os04g09570	Conserved hypothetical protein.	74.6216	213.112	0.350152	-1.51395	9.36539e-07	1.40663e-05
LOC_Os03g08390	Protein of unknown function DUF936, plant family protein.	648.202	1851.96	0.350008	-1.51454	3.27455e-09	8.92999e-08
LOC_Os09g25490	Similar to Cellulose synthase (Fragment).	11081.6	31665.2	0.349963	-1.51472	1.27206e-09	3.81899e-08
LOC_Os01g73080	Conserved hypothetical protein.	55.506	158.636	0.349895	-1.515	1.43853e-07	2.72035e-06
LOC_Os10g28120	Similar to Chitinase 2 (EC 3.2.1.14) (Tulip bulb chitinase-2) (TBC-2).	135.101	386.155	0.349862	-1.51514	6.21978e-06	7.64904e-05
LOC_Os02g02040	Similar to protein kinase.	352.202	1006.76	0.349836	-1.51525	6.3873e-12	2.96686e-10
LOC_Os02g04430	Protein kinase, core domain containing protein.	326.431	933.107	0.349833	-1.51526	4.43653e-07	7.3391e-06
LOC_Os01g22370	Similar to Peroxidase (Fragment).	24950.5	71372.7	0.34958	-1.51631	4.6606e-06	5.91698e-05
LOC_Os01g50160	Similar to MDR-like ABC transporter.	39.4803	112.978	0.349451	-1.51684	1.6101e-06	2.2912e-05
LOC_Os01g08320	Similar to Auxin-responsive protein (Aux/IAA) (Fragment).	3261.66	9337.92	0.349292	-1.5175	2.5346e-05	0.000259301
LOC_Os11g26350	Expressed protein.	13.5662	38.8565	0.349135	-1.51814	0.00313796	0.0154614
LOC_Os01g25740	Disease resistance protein domain containing protein.	29.0002	83.1738	0.34867	-1.52007	0.000393631	0.00270684
LOC_Os11g48090	Similar to RECQL1 protein.	245.989	706.117	0.348369	-1.52131	2.27659e-12	1.1545e-10
LOC_Os01g19940	Lg106-like family protein.	61.0826	175.381	0.348285	-1.52166	8.17003e-07	1.24926e-05
LOC_Os03g64230	Protein of unknown function DUF547 domain containing protein.	701.611	2015.04	0.348188	-1.52206	8.4696e-13	4.68075e-11
LOC_Os04g39489	Amino acid transporter, transmembrane family protein.	61.0477	175.396	0.348056	-1.52261	7.39919e-05	0.000653523
LOC_Os11g35500	Protein kinase, core domain containing protein.	49.365	141.868	0.347963	-1.52299	0.00839043	0.0347633
LOC_Os12g27370	Nucleic acid-binding, OB-fold domain containing protein.	532.896	1532.36	0.347761	-1.52383	8.73417e-14	5.69931e-12
LOC_Os03g56850	Pentatricopeptide repeat domain containing protein.	22.7933	65.5602	0.347669	-1.52421	3.96212e-05	0.000384154
LOC_Os02g26670	Kelch-type beta propeller domain containing protein.	13.5778	39.0566	0.347643	-1.52432	0.00600587	0.0262575
LOC_Os02g55170	Formin-like protein 7.	26.5252	76.3308	0.347503	-1.5249	8.72293e-05	0.000751088
LOC_Os01g14770	Cytochrome P450 domain containing protein.	141.721	407.935	0.347411	-1.52528	7.76719e-12	3.57106e-10
LOC_Os08g26820	Protein of unknown function DUF247, plant family protein.	50.556	145.569	0.347298	-1.52575	2.46957e-05	0.000253511
LOC_Os01g32830	Similar to lrgB-like family protein.	98.0026	282.207	0.347272	-1.52586	2.40277e-08	5.40872e-07
LOC_Os07g37130	Delayed-early response protein/equilibrative nucleoside transporter family protein.	27.1401	78.1775	0.34716	-1.52633	0.00258929	0.0132423
LOC_Os08g43815	Hypothetical protein.	17.8781	51.6022	0.346459	-1.52924	0.000566327	0.00369724
LOC_Os01g16130	Cytochrome P450 domain containing protein.	117.756	340.279	0.346059	-1.53091	0.000196701	0.00150408
LOC_Os09g32470	Protein of unknown function DUF568 domain containing protein.	619.209	1789.63	0.345999	-1.53116	4.15131e-13	2.44386e-11
LOC_Os07g46570	Thioredoxin fold domain containing protein.	244.937	708.073	0.345921	-1.53148	3.99381e-10	1.31733e-08
LOC_Os11g40570	Protein of unknown function DUF716 family protein.	250.935	725.864	0.345706	-1.53238	2.40848e-11	1.02711e-09
LOC_Os03g60570	Similar to ZPT2-13.	38.8848	112.487	0.345683	-1.53248	0.00233388	0.0121424
LOC_Os03g35849	Expressed protein.	134.331	388.675	0.345613	-1.53277	8.87284e-11	3.40335e-09
LOC_Os04g58780	Pentatricopeptide repeat domain containing protein.	169.476	490.64	0.345418	-1.53358	2.44813e-05	0.000251414
LOC_Os04g33950	Similar to Transcription factor E2F1 (E2F-1) (Fragment).	56.117	162.499	0.345337	-1.53392	3.97876e-07	6.65914e-06
LOC_Os01g04120	Zinc finger, C2H2-like domain containing protein.	388.016	1124	0.34521	-1.53446	6.17802e-12	2.87953e-10
LOC_Os04g21680	Transposon protein.	13.5429	39.2342	0.345181	-1.53457	0.00064395	0.00411666
LOC_Os09g02180	Conserved hypothetical protein.	19.1311	55.424	0.345177	-1.53459	0.00215896	0.0113788
LOC_Os07g18720	Conserved hypothetical protein.	80.8053	234.181	0.345054	-1.5351	7.31553e-07	1.12945e-05
LOC_Os10g40020	Similar to Short-chain dehydrogenase Tic32.	12.928	37.4743	0.344984	-1.5354	0.000619336	0.00398849
LOC_Os06g45940	Similar to Potassium transporter 1 (AtPOT1) (AtKUP1) (AtKT1).	210.21	609.494	0.344892	-1.53578	1.35708e-09	4.03843e-08
LOC_Os07g01370	Similar to Class III peroxidase 97.	1589.12	4607.99	0.344861	-1.53591	0.000962061	0.0057664
LOC_Os03g56600	Expressed protein.	12.3403	35.8202	0.344506	-1.5374	0.0021563	0.011367
LOC_Os06g36310	Leucine-rich repeat domain containing protein.	40.0797	116.343	0.344496	-1.53744	7.93876e-05	0.000694161
LOC_Os02g26210	Similar to OSIGBa0131F24.5 protein.	25.9181	75.2545	0.344405	-1.53782	3.37311e-06	4.43134e-05
LOC_Os09g16280	Conserved hypothetical protein.	91.3242	265.379	0.344128	-1.53898	0.00891842	0.0365649
LOC_Os01g62480	Similar to Laccase (EC 1.10.3.2).	798.706	2321.33	0.344072	-1.53922	1.23364e-13	7.842e-12
LOC_Os03g18150	Hypothetical conserved gene.	509.443	1480.64	0.344068	-1.53923	4.7667e-13	2.78796e-11
LOC_Os07g30120	Conserved hypothetical protein.	134.946	393.187	0.34321	-1.54284	1.24663e-09	3.7468e-08
LOC_Os02g52620	Similar to DNA-binding protein RAV1.	9.26974	27.0171	0.343106	-1.54327	0.00629604	0.0273145
LOC_Os01g12400	Bulb-type lectin domain domain containing protein.	36.982	107.831	0.342964	-1.54387	2.44769e-06	3.33585e-05
LOC_Os06g22919	Concanavalin A-like lectin/glucanase domain containing protein.	101.143	295.13	0.342706	-1.54496	1.38321e-07	2.62673e-06
LOC_Os11g11940	Hypothetical conserved gene.	19.1466	55.915	0.342423	-1.54615	0.00326936	0.0159723
LOC_Os05g38984	Non-protein coding transcript.	14.8037	43.2335	0.342412	-1.54619	0.000430024	0.00292075
LOC_Os10g34400	Hypothetical conserved gene.	215.782	630.568	0.342203	-1.54708	1.96143e-08	4.50514e-07
LOC_Os05g44770	Leucine-rich repeat, plant specific containing protein.	138.728	405.657	0.341984	-1.548	4.73908e-09	1.24596e-07
LOC_Os03g62580	Similar to predicted protein.	130.739	382.33	0.341952	-1.54813	7.76483e-11	2.9996e-09
LOC_Os02g50000	Similar to Anther-specific proline-rich protein APG.	1574.36	4605.79	0.341821	-1.54869	0.000224718	0.00168361
LOC_Os10g04429	Transferase family protein.	66.6165	194.985	0.34165	-1.54941	0.0004122	0.00281665
LOC_Os03g42820	Zinc finger, LIM-type domain containing protein.	66.5933	195.034	0.341444	-1.55028	3.06708e-08	6.72522e-07
LOC_Os03g48310	Plasma membrane H ATPase (EC 3.6.3.6) (H-ATPase).	25.9336	76.0173	0.341153	-1.55151	1.27162e-05	0.000141593
LOC_Os12g40060	Retrotransposon protein, putative, Ty1-copia subclass	8.62772	25.2988	0.341033	-1.55202	0.0103508	0.0411238
LOC_Os08g10244	Hypothetical conserved gene.	24.665	72.339	0.340964	-1.55231	0.00392839	0.0185915
LOC_Os02g45160	Similar to ALMT3.	127.177	373.111	0.340856	-1.55277	0.00599495	0.0262267
LOC_Os03g04660	Similar to Cytochrome P450 86A1 (EC 1.14.-.-) (CYPLXXXVI) (P450-dependent fatty acid omega-hydroxylase).	86.4013	253.509	0.340821	-1.55291	2.89463e-08	6.38327e-07
LOC_Os01g69279	Hypothetical protein.	27.1246	79.6089	0.340723	-1.55333	5.66836e-06	7.05094e-05
LOC_Os01g58140	Conserved hypothetical protein.	102.914	302.06	0.340707	-1.5534	1.3774e-07	2.62044e-06
LOC_Os06g50220	Protein of unknown function DUF668 family protein.	172.137	505.304	0.340661	-1.55359	2.08881e-09	5.91066e-08
LOC_Os02g35020	Similar to cDNA clone:J013112C08, full insert sequence.	33.9464	99.6846	0.340538	-1.55411	0.0092333	0.0376279
LOC_Os10g29650	Conserved hypothetical protein.	301.251	885.15	0.340339	-1.55496	5.32972e-08	1.10937e-06
LOC_Os03g20949	Phospholipid-transporting ATPase 1 (EC 3.6.3.1) (Aminophospholipid flippase 1).	152.364	447.75	0.340288	-1.55517	2.59508e-10	8.99806e-09
LOC_Os05g33570	Orthophosphate dikinase precursor (EC 2.7.9.1).	1328.69	3907.14	0.340067	-1.55611	1.54998e-14	1.12832e-12
LOC_Os09g36420	Similar to 82kDa heat shock protein.	17.2593	50.7827	0.339866	-1.55696	0.000124535	0.00101854
LOC_Os02g50340	Membrane attack complex component/perforin/complement C9 family protein.	51.7973	152.492	0.339673	-1.55778	1.16031e-05	0.00013103
LOC_Os03g02190	Serine/threonine protein kinase domain containing protein.	395.403	1164.61	0.339514	-1.55846	8.51996e-13	4.69899e-11
LOC_Os01g68680	Non-protein coding transcript.	310.78	915.634	0.339415	-1.55888	3.01204e-10	1.02987e-08
LOC_Os04g21890	Disease resistance protein RPM1.	9.84973	29.0338	0.33925	-1.55958	0.00202092	0.0107708
LOC_Os05g48790	Conserved hypothetical protein.	98.5787	290.723	0.339081	-1.5603	8.33661e-10	2.58894e-08
LOC_Os11g40760	Conserved hypothetical protein.	389.721	1149.76	0.33896	-1.56081	0.000117124	0.000971133
LOC_Os06g36330	Similar to MATE efflux protein-related.	152.855	450.975	0.338943	-1.56088	6.49096e-08	1.33163e-06
LOC_Os07g04160	Similar to FK506 binding protein.	19.1233	56.4361	0.33885	-1.56128	0.00366695	0.017566
LOC_Os12g12990	Conserved hypothetical protein.	26.5213	78.3625	0.338444	-1.56301	1.24353e-05	0.000139095
LOC_Os10g36000	Similar to Remorin.	1027.97	3037.52	0.338425	-1.56309	5.7928e-14	3.8829e-12
LOC_Os01g45900	Cyclin-like F-box domain containing protein.	504.299	1491.36	0.338147	-1.56428	1.93176e-10	6.95639e-09
LOC_Os11g47870	Similar to Scarecrow-like 9 (Fragment).	86.9502	257.237	0.338016	-1.56483	6.87288e-08	1.39518e-06
LOC_Os02g01150	Similar to NADH-dependent hydroxypyruvate reductase (EC 1.1.1.29) (Fragment).	117.215	346.842	0.33795	-1.56512	3.77045e-08	8.1099e-07
LOC_Os01g09550	Similar to NAC-type transcription factor.	211.034	624.464	0.337944	-1.56515	9.01164e-11	3.44683e-09
LOC_Os11g47140	Similar to Protein kinase domain containing protein, expressed.	35.76	105.95	0.337518	-1.56696	5.15987e-05	0.00048083
LOC_Os03g52860	Similar to Lipoxygenase L-2 (EC 1.13.11.12).	247.888	734.678	0.33741	-1.56742	2.22227e-11	9.52198e-10
LOC_Os09g04508	Hypothetical protein.	92.4222	274.186	0.337078	-1.56884	2.79556e-10	9.5949e-09
LOC_Os01g25760	Similar to NB-ARC domain containing protein.	9.25036	27.4514	0.336972	-1.5693	0.00179986	0.00975148
LOC_Os03g24510	Similar to Avr9/Cf-9 rapidly elicited protein 231.	33.8999	100.753	0.336464	-1.57148	0.00035205	0.002462
LOC_Os03g61490	PGPS/D12.	43.7729	130.222	0.336142	-1.57286	7.24152e-05	0.00064169
LOC_Os03g21060	NAC-domain containing protein 29 (ANAC029) (NAC2) (NAC-LIKE, ACTIVATED BY AP3/PI protein) (NAP).	49.3339	146.846	0.335958	-1.57365	3.43251e-05	0.000340484
LOC_Os01g33762	Similar to cDNA clone:J023118N19, full insert sequence.	11.7021	34.8647	0.335644	-1.575	0.000552695	0.00362484
LOC_Os03g16290	Protein of unknown function DUF604 family protein.	35.2072	104.938	0.335505	-1.57559	0.00019799	0.00151306
LOC_Os05g09160	Expressed protein.	37.5892	112.079	0.33538	-1.57613	6.34505e-05	0.000573697
LOC_Os02g30070	Expressed protein.	9.86911	29.4757	0.334822	-1.57853	0.00676671	0.0289895
LOC_Os04g34610	SET domain containing protein.	206.006	615.273	0.334821	-1.57854	1.98841e-10	7.1414e-09
LOC_Os04g51580	Leucine-rich repeat, typical subtype containing protein.	1144.11	3417.29	0.334801	-1.57863	1.09713e-07	2.12977e-06
LOC_Os08g42170	Zinc transporter 2 precursor	11.1183	33.2257	0.334628	-1.57937	0.00269462	0.0136879
LOC_Os11g10510	Similar to Alcohol dehydrogenase.	191.164	571.446	0.334526	-1.57981	3.52915e-06	4.61687e-05
LOC_Os11g22350	ABC transporter-like domain containing protein.	48.1158	143.915	0.334334	-1.58064	0.000138742	0.00111786
LOC_Os11g38480	Similar to Resistant protein.	1151.33	3444.95	0.334209	-1.58118	3.35128e-07	5.73658e-06
LOC_Os03g21419	Similar to Cytochrome P450 CYP714B3.	210.233	629.295	0.334077	-1.58175	4.74435e-06	6.01484e-05
LOC_Os12g03470	Similar to Arabinoxylan arabinofuranohydrolase isoenzyme AXAH-II.	989.324	2961.7	0.334039	-1.58191	3.74858e-14	2.55696e-12
LOC_Os10g03850	Similar to F-box domain containing protein, expressed.	287.434	860.912	0.333872	-1.58263	6.12175e-13	3.48271e-11
LOC_Os11g24050	Hypothetical conserved gene.	89.371	268.121	0.333324	-1.585	1.14644e-09	3.47655e-08
LOC_Os06g45380	Similar to Vacuolar sorting receptor 6 precursor (AtVSR6) (Epidermal growth factor receptor-like protein 6) (AtELP6) (BP80-like protein d) (AtBP80d).	618.815	1857.34	0.333172	-1.58566	7.82992e-14	5.1478e-12
LOC_Os08g36740	bHelix-loop-helix transcription factor.	62.9427	189.01	0.333012	-1.58635	5.90193e-06	7.31127e-05
LOC_Os07g01070	Similar to Peptide transporter.	30.8565	92.7057	0.332844	-1.58708	5.12819e-05	0.000478372
LOC_Os03g42830	Multi antimicrobial extrusion protein MatE family protein.	186.241	559.845	0.332665	-1.58786	1.04472e-10	3.97905e-09
LOC_Os08g37432	Multi antimicrobial extrusion protein MatE family protein.	178.201	535.701	0.332649	-1.58793	1.71617e-10	6.2465e-09
LOC_Os05g43460	Protein of unknown function DUF567 family protein.	12.3131	37.0249	0.332564	-1.5883	0.00551573	0.0245385
LOC_Os05g39230	Similar to UGP3 (UDP-GLUCOSE PYROPHOSPHORYLASE 3).	66.6281	200.472	0.332356	-1.5892	5.75583e-09	1.48446e-07
LOC_Os03g20600	Similar to serine-rich protein-related.	19.1195	57.5766	0.33207	-1.59044	0.00159615	0.00883018
LOC_Os06g50510	Similar to endo/excinuclease amino terminal domain-containing protein.	50.5443	152.333	0.331801	-1.59161	4.72233e-09	1.24277e-07
LOC_Os07g05820	Similar to Glycolate oxidase (EC 1.1.3.15) (Fragment).	219.565	662.01	0.331663	-1.59221	2.20591e-10	7.83937e-09
LOC_Os04g38220	Similar to Monosaccharide transporter 1.	77.1703	232.723	0.331597	-1.5925	0.00415886	0.0194578
LOC_Os05g41610	Similar to Beta-1,3-glucanase precursor (Fragment).	907.324	2736.72	0.331537	-1.59276	3.14738e-08	6.88458e-07
LOC_Os01g73980	Similar to Cysteine proteinase.	1401.62	4230.99	0.331274	-1.5939	0.00080735	0.00496436
LOC_Os06g06360	Similar to WRKY transcription factor 63.	69.0295	208.414	0.331213	-1.59417	3.2425e-06	4.28745e-05
LOC_Os02g22590	Expressed protein.	32.6701	98.7066	0.330982	-1.59518	1.89543e-06	2.64466e-05
LOC_Os07g35740	Similar to KI domain interacting kinase 1.	153.613	464.223	0.330904	-1.59552	6.19991e-09	1.5854e-07
LOC_Os08g19114	Conserved hypothetical protein.	233.61	706.593	0.330615	-1.59678	2.27567e-13	1.3974e-11
LOC_Os01g67090	Similar to SF16 protein.	1970.97	5968.63	0.330221	-1.5985	6.29165e-07	9.87125e-06
LOC_Os02g55670	Similar to Cyclin B.	105.439	319.765	0.32974	-1.6006	2.10138e-11	9.06138e-10
LOC_Os02g41630	Similar to Phenylalanine ammonia-lyase.	276397	838939	0.32946	-1.60183	0.000119102	0.000983915
LOC_Os04g41310	Protein kinase-like domain domain containing protein.	65.3519	198.391	0.329409	-1.60205	7.95485e-08	1.59332e-06
LOC_Os07g04730	Similar to Thaumatin-like protein 1.	40.0836	121.732	0.329277	-1.60262	3.32939e-06	4.38308e-05
LOC_Os11g32940	Cyclin-like F-box domain containing protein.	60.4638	183.848	0.328879	-1.60437	1.35722e-05	0.000149953
LOC_Os01g11600	Conserved hypothetical protein.	38.8693	118.19	0.328873	-1.6044	0.00440267	0.0204044
LOC_Os12g32230	Similar to Molybdopterin biosynthesis CNX2 protein (Molybdenum cofactor biosynthesis enzyme CNX2).	49.9488	151.929	0.328765	-1.60487	1.73304e-05	0.000186678
LOC_Os02g37109	Similar to Pentatricopeptide repeat protein PPR986-12.	503.773	1534.66	0.328264	-1.60707	0.000230324	0.00172107
LOC_Os04g15610	Retrotransposon protein, putative, Ty3-gypsy subclass.	11.6944	35.6351	0.32817	-1.60748	0.00190834	0.0102515
LOC_Os11g34650	Expressed protein.	7.40571	22.5684	0.328145	-1.6076	0.0109733	0.0431414
LOC_Os09g38268	Similar to DNA-directed RNA polymerase.	10.5034	32.021	0.328015	-1.60817	0.00136612	0.00773784
LOC_Os01g47820	Curculin-like (mannose-binding) lectin domain containing protein.	16.6716	50.9111	0.327464	-1.61059	0.00348973	0.0168573
LOC_Os12g09584	Hypothetical gene.	30.2222	92.313	0.327389	-1.61092	1.3079e-05	0.000145334
LOC_Os01g53390	Conserved hypothetical protein.	25.2838	77.2787	0.327177	-1.61186	0.003137	0.0154595
LOC_Os05g33110	Similar to Endo-1,3	67.2624	205.627	0.327109	-1.61216	1.20414e-07	2.31921e-06
LOC_Os07g04490	Expressed protein.	8.62385	26.3676	0.327062	-1.61236	0.00141432	0.00796086
LOC_Os05g34914	Similar to helicase.	152.816	468	0.32653	-1.61471	8.01667e-06	9.54668e-05
LOC_Os11g03300	NAC-domain protein, Drought tolerance	1117.5	3424.65	0.326312	-1.61568	2.36029e-13	1.44281e-11
LOC_Os11g02310	Pentatricopeptide repeat domain containing protein.	12.3364	37.8444	0.325977	-1.61716	0.00150376	0.00837593
LOC_Os07g08669	Expressed protein.	56.6776	174.531	0.324742	-1.62263	1.5628e-07	2.92067e-06
LOC_Os04g52600	Similar to H0525G02.10 protein.	562.988	1733.9	0.324694	-1.62285	2.33187e-10	8.20091e-09
LOC_Os01g62750	Nucleic acid-binding, OB-fold domain containing protein.	67.7959	208.833	0.324641	-1.62308	4.9639e-10	1.60908e-08
LOC_Os01g42380	Similar to Pleiotropic drug resistance protein 3.	86.3121	265.911	0.32459	-1.62331	6.42782e-10	2.03347e-08
LOC_Os11g33110	Similar to DedA.	22.1861	68.4114	0.324304	-1.62458	0.00288552	0.0144676
LOC_Os10g03669	Hypothetical gene.	28.9847	89.39	0.32425	-1.62482	7.64251e-07	1.1739e-05
LOC_Os05g09480	Similar to Auxin-responsive protein IAA16.	26.4903	81.7199	0.32416	-1.62522	5.54994e-05	0.000512432
LOC_Os02g46920	Expressed protein.	213.241	657.947	0.324101	-1.62549	2.71625e-11	1.14217e-09
LOC_Os08g33710	Similar to S-like ribonuclease (RNase PD2) (Fragment).	296.07	913.93	0.323952	-1.62615	3.43333e-12	1.6692e-10
LOC_Os02g56334	Similar to Starch synthase V.	19.1078	59.008	0.323818	-1.62675	0.000634676	0.00406986
LOC_Os01g69060	Alpha/beta hydrolase fold-1 domain containing protein.	16.6483	51.4172	0.323789	-1.62687	0.00019918	0.00152024
LOC_Os03g25330	Haem peroxidase family protein.	318.956	986.529	0.323311	-1.62901	0.000176123	0.00136973
LOC_Os03g38590	SCAMP family protein.	62.9117	194.664	0.323181	-1.62958	0.000313769	0.00223376
LOC_Os02g14800	Conserved hypothetical protein.	53.6187	166.227	0.322564	-1.63234	3.62399e-09	9.77466e-08
LOC_Os04g51400	Similar to C-terminal zinc-finger (Fragment).	95.7175	296.758	0.322544	-1.63243	0.0036021	0.0173075
LOC_Os06g05970	Conserved hypothetical protein.	306.519	950.49	0.322485	-1.6327	1.43301e-12	7.53515e-11
LOC_Os11g47460	Similar to Snapdragon myb protein 305 homolog.	35.18	109.115	0.322414	-1.63302	0.000389513	0.00268397
LOC_Os02g01890	Cytochrome P450 domain containing protein.	66.6165	206.639	0.322381	-1.63316	8.6702e-07	1.31387e-05
LOC_Os04g28480	Retrotransposon protein.	126.999	394.12	0.322234	-1.63382	1.54181e-05	0.00016741
LOC_Os10g16990	Conserved hypothetical protein.	70.8936	220.053	0.322165	-1.63413	1.58904e-09	4.63697e-08
LOC_Os08g10320	Hypothetical conserved gene.	294.898	915.395	0.322154	-1.63418	1.16705e-12	6.23348e-11
LOC_Os10g27300	Conserved hypothetical protein.	41.2552	128.061	0.322152	-1.63419	8.21128e-06	9.73988e-05
LOC_Os10g39090	Similar to Hydrolase.	25.9103	80.451	0.322063	-1.63458	0.00113689	0.00662369
LOC_Os11g13570	Alpha/beta hydrolase fold-3 domain containing protein.	971.342	3017.12	0.321944	-1.63512	4.73292e-05	0.0004472
LOC_Os10g26620	Similar to AOBP (Ascorbate oxidase promoter-binding protein).	218.965	680.375	0.32183	-1.63563	3.11968e-08	6.83502e-07
LOC_Os02g44970	Pentatricopeptide repeat domain containing protein.	6.15657	19.1394	0.32167	-1.63635	0.00564897	0.0250203
LOC_Os09g04384	Hypothetical protein.	19.1389	59.5291	0.321504	-1.63709	9.96576e-05	0.000844408
LOC_Os03g42600	Conserved hypothetical protein.	685.37	2133.74	0.321206	-1.63843	0.0113937	0.0444424
LOC_Os02g37090	Alpha/beta hydrolase fold-1 domain containing protein.	63.4685	197.912	0.320691	-1.64075	1.44477e-09	4.26191e-08
LOC_Os11g38580	NB-ARC domain containing protein.	117.262	365.875	0.320496	-1.64162	0.000281617	0.00203311
LOC_Os02g15260	Non-protein coding transcript.	72.0535	224.914	0.320361	-1.64223	7.3636e-08	1.48478e-06
LOC_Os01g47750	Similar to U2 snRNP auxiliary factor, small subunit.	11.7176	36.583	0.320302	-1.64249	0.00104707	0.00618828
LOC_Os12g16650	Cyclopropane-fatty-acyl-phospholipid synthase domain containing protein.	8.62772	26.9379	0.320282	-1.64258	0.00261427	0.0133448
LOC_Os03g19540	Conserved hypothetical protein.	19.0885	59.6084	0.320231	-1.64281	3.14176e-05	0.000314176
LOC_Os01g48874	Uncharacterised protein family UPF0089 domain containing protein.	107.903	337.012	0.320175	-1.64307	8.94008e-09	2.18697e-07
LOC_Os01g54050	Similar to histidine-containing phosphotransfer protein 4.	21.5674	67.4485	0.319761	-1.64494	0.00250626	0.0128711
LOC_Os10g41110	Similar to Autophagy-related protein 3.	15.4186	48.2524	0.319539	-1.64593	0.000119412	0.000985279
LOC_Os01g11010	Similar to peptide-N4-asparagine amidase A.	1917.83	6004.45	0.319401	-1.64656	4.67014e-16	4.18766e-14
LOC_Os08g43140	Hypothetical protein.	14.1927	44.4382	0.31938	-1.64665	0.000744761	0.00465132
LOC_Os08g05620	Similar to P450.	16.6638	52.1875	0.319307	-1.64699	0.00316944	0.0155836
LOC_Os07g06670	F-box domain, Skp2-like domain containing protein.	44.411	139.146	0.31917	-1.64761	0.0104114	0.0413522
LOC_Os06g51524	Conserved hypothetical protein.	32.0514	100.482	0.318977	-1.64847	0.00373046	0.0178136
LOC_Os12g32610	Conserved hypothetical protein.	99.948	313.556	0.318757	-1.64947	0.0112836	0.0441051
LOC_Os10g10170	Similar to binding protein.	86.896	272.917	0.318397	-1.6511	6.50394e-06	7.94437e-05
LOC_Os04g35890	Regulator of chromosome condensation/beta-lactamase-inhibitor protein II domain containing protein.	222.693	700.248	0.318021	-1.65281	3.87559e-12	1.86746e-10
LOC_Os05g38360	Zinc finger, DHHC-type domain containing protein.	24.7154	77.7848	0.317741	-1.65408	4.66189e-05	0.000441567
LOC_Os03g02460	Short-chain dehydrogenase/reductase SDR family protein.	146.795	462.037	0.317714	-1.6542	1.37079e-13	8.6731e-12
LOC_Os10g16930	Conserved hypothetical protein.	75.832	238.709	0.317675	-1.65438	1.96e-09	5.60474e-08
LOC_Os04g53994	Similar to H0105C05.10 protein.	56.7552	178.667	0.31766	-1.65445	4.7059e-08	9.94039e-07
LOC_Os02g29500	Hypothetical protein.	51.1592	161.079	0.317602	-1.65471	0.000120808	0.000994371
LOC_Os11g09979	Conserved hypothetical protein.	733.07	2310.11	0.317331	-1.65594	1.41754e-12	7.46829e-11
LOC_Os06g21270	Similar to Similarity.	184.319	581.552	0.316943	-1.65771	8.2848e-10	2.5758e-08
LOC_Os10g22570	Similar to Exo-1,3-beta-glucanase precursor (EC 3.2.1.58) (Fragment).	220.191	694.851	0.31689	-1.65795	6.62973e-13	3.74027e-11
LOC_Os03g36760	Protein of unknown function DUF1723 domain containing protein.	77.0966	243.464	0.316666	-1.65897	4.82158e-11	1.9401e-09
LOC_Os03g55410	Similar to Peroxidase 51 precursor (EC 1.11.1.7) (Atperox P51) (ATP37).	10.4724	33.0973	0.316411	-1.66013	0.00982196	0.039539
LOC_Os04g48370	Similar to DNA-directed RNA polymerase.	19.1156	60.4846	0.316041	-1.66182	5.97776e-06	7.39167e-05
LOC_Os02g47390	Conserved hypothetical protein.	26.5213	84.0084	0.315698	-1.66338	0.00168015	0.00920091
LOC_Os03g21590	Conserved hypothetical protein.	12.9668	41.0809	0.31564	-1.66365	0.000971788	0.00581056
LOC_Os02g22570	Retrotransposon protein	20.937	66.3722	0.315448	-1.66452	5.91558e-05	0.000540648
LOC_Os01g02920	Similar to HGA4.	643.151	2038.91	0.315439	-1.66457	1.45412e-15	1.21912e-13
LOC_Os02g55770	Similar to Cyclin B.	284.228	901.902	0.315143	-1.66592	6.55727e-09	1.66265e-07
LOC_Os01g48130	No apical meristem (NAM) protein domain containing protein.	834.118	2648.22	0.314973	-1.6667	2.29737e-10	8.12176e-09
LOC_Os06g48510	Similar to Choline monooxygenase.	149.901	475.927	0.314966	-1.66673	6.91237e-07	1.07332e-05
LOC_Os04g09580	Conserved hypothetical protein.	66.539	211.284	0.314926	-1.66691	2.35188e-06	3.21987e-05
LOC_Os01g12220	Similar to GDT1-like protein 1, chloroplastic.	8.00509	25.4197	0.314917	-1.66696	0.00965966	0.0390481
LOC_Os12g26850	Putative uncharacterized protein	89.3865	284.145	0.314581	-1.6685	2.51911e-10	8.80434e-09
LOC_Os05g40770	Protein kinase, core domain containing protein.	98.0763	312.147	0.314199	-1.67025	8.09783e-09	1.99354e-07
LOC_Os04g15690	DSBA oxidoreductase family protein.	607.848	1935.49	0.314053	-1.67092	2.6124e-10	9.03495e-09
LOC_Os05g15530	Aminotransferase, class IV family protein.	46.2944	147.488	0.313887	-1.67168	0.000423045	0.00287913
LOC_Os05g50250	NAD(P)-binding domain containing protein.	22.1978	70.8209	0.313435	-1.67376	0.000146853	0.00117483
LOC_Os02g37800	Lecithin:cholesterol acyltransferase family protein.	1453.37	4638.88	0.313301	-1.67438	3.29016e-12	1.60826e-10
LOC_Os04g48800	Similar to GDSL-motif lipase/hydrolase-like protein.	666.864	2128.69	0.313274	-1.6745	5.27589e-13	3.0528e-11
LOC_Os11g09830	Conserved hypothetical protein.	65.9125	210.401	0.313271	-1.67452	0.00406026	0.0191021
LOC_Os10g34083	Conserved hypothetical protein.	27.7433	88.5629	0.313261	-1.67456	6.47106e-06	7.91134e-05
LOC_Os04g25400	Coenzyme F420 hydrogenase/dehydrogenase beta subunit, N-terminal domain containing protein.	147.889	472.12	0.313245	-1.67464	1.34456e-11	5.98861e-10
LOC_Os11g18570	Cytochrome P450 family protein.	242.439	775.162	0.312759	-1.67687	4.67003e-05	0.000442028
LOC_Os05g50180	EF-Hand type domain containing protein.	40.6946	130.18	0.312603	-1.6776	3.73166e-05	0.0003668
LOC_Os04g52530	Similar to H0525G02.3 protein.	238.831	764.89	0.312243	-1.67926	2.21677e-08	5.02344e-07
LOC_Os03g07220	Hypothetical conserved gene.	25.8715	82.8604	0.31223	-1.67932	5.75138e-07	9.15623e-06
LOC_Os01g65100	TGF-beta receptor, type I/II extracellular region family protein.	1300.17	4166.78	0.312031	-1.68024	4.84365e-16	4.32891e-14
LOC_Os03g18264	Similar to Ribosomal protein S15 containing protein.	143.566	460.107	0.312027	-1.68026	1.29445e-07	2.48079e-06
LOC_Os07g43970	IQ calmodulin-binding region domain containing protein.	12.3325	39.5627	0.311721	-1.68167	0.00529483	0.0237155
LOC_Os05g15150	Similar to predicted protein.	27.7743	89.1558	0.311526	-1.68258	0.000129328	0.00105108
LOC_Os07g04040	Similar to Resistance protein candidate (Fragment).	34.5341	110.89	0.311428	-1.68303	9.32298e-06	0.000108588
LOC_Os07g16030	Conserved hypothetical protein.	61.651	197.968	0.311418	-1.68308	5.58807e-10	1.79295e-08
LOC_Os02g50690	Similar to GSDL-motif lipase.	21.6178	69.4311	0.311356	-1.68336	3.92749e-05	0.000381754
LOC_Os10g22630	Expressed protein.	1565.67	5033.65	0.31104	-1.68483	3.21607e-09	8.78822e-08
LOC_Os08g05520	Myb transcription factor domain containing protein.	823.66	2652.71	0.310498	-1.68735	9.43705e-08	1.85994e-06
LOC_Os02g46400	Expressed protein.	12.9358	41.7153	0.310096	-1.68921	0.00266064	0.0135407
LOC_Os06g47650	Protein kinase, core domain containing protein.	75.8824	244.805	0.309971	-1.68979	5.00999e-07	8.12399e-06
LOC_Os01g58530	NB-ARC domain containing protein.	63.546	205.042	0.309917	-1.69004	5.32963e-09	1.38509e-07
LOC_Os09g32660	Leucine-rich repeat 2 containing protein.	9.25811	29.9251	0.309377	-1.69256	0.00190161	0.0102214
LOC_Os11g04409	Hypothetical conserved gene.	545.195	1762.7	0.309295	-1.69295	2.82621e-09	7.79366e-08
LOC_Os01g73750	Leucine-rich repeat, cysteine-containing subtype domain containing protein.	27.7356	89.8168	0.308802	-1.69525	3.82551e-05	0.000373719
LOC_Os01g65510	F-box associated type 1 domain containing protein.	33.9309	110.006	0.308446	-1.69691	4.97893e-05	0.000467229
LOC_Os02g06580	Actin-binding FH2 domain containing protein.	59.8141	193.999	0.308321	-1.69749	2.70132e-09	7.45686e-08
LOC_Os09g36130	Conserved hypothetical protein.	19.7227	63.9703	0.308311	-1.69754	4.2721e-05	0.000409372
LOC_Os05g46954	Conserved hypothetical protein.	91.2428	296.097	0.308151	-1.69829	3.32795e-12	1.62088e-10
LOC_Os06g47780	Hypothetical conserved gene.	10.4762	34.0452	0.307715	-1.70033	0.000746671	0.00465895
LOC_Os10g34500	Hypothetical conserved gene.	16.0141	52.0516	0.307657	-1.7006	3.89039e-05	0.000379042
LOC_Os08g10780	Zinc finger, BED-type predicted domain containing protein.	40.6675	132.246	0.307514	-1.70128	0.000683603	0.00433029
LOC_Os08g01780	AUX/IAA protein family protein.	97.4769	317.23	0.307275	-1.7024	6.16479e-09	1.58089e-07
LOC_Os03g12500	Allene oxide synthase.	9.25036	30.1176	0.307141	-1.70303	0.00144009	0.00807989
LOC_Os12g37600	Phospholipid/glycerol acyltransferase domain containing protein.	13.5739	44.1965	0.307127	-1.70309	0.0113148	0.0441824
LOC_Os02g03720	Similar to hydrolase, acting on ester bonds.	10.4956	34.1736	0.307126	-1.7031	0.000640466	0.00410019
LOC_Os11g05700	Conserved hypothetical protein.	106.077	345.52	0.307008	-1.70365	3.60177e-11	1.48231e-09
LOC_Os06g14630	Esterase, SGNH hydrolase-type domain containing protein.	1296.88	4225.91	0.306888	-1.70421	1.23501e-05	0.000138428
LOC_Os02g48210	Concanavalin A-like lectin/glucanase domain containing protein.	661.784	2156.8	0.306836	-1.70446	8.11227e-16	7.06368e-14
LOC_Os01g18744	Transferase family protein.	1309	4268	0.3067	-1.7051	1.1149e-07	2.15962e-06
LOC_Os10g17630	Conserved hypothetical protein.	27.1362	88.4987	0.306628	-1.70544	3.48595e-07	5.93334e-06
LOC_Os06g13190	Conserved hypothetical protein.	37.6124	122.687	0.306571	-1.70571	8.70843e-06	0.000102666
LOC_Os03g52450	Similar to CCT motif family protein, expressed.	56.7435	185.204	0.306384	-1.70659	1.03315e-06	1.53893e-05
LOC_Os04g40100	BTB/POZ fold domain containing protein.	46.8667	153.111	0.306096	-1.70794	1.14792e-07	2.21882e-06
LOC_Os01g65940	Cytochrome P450 domain containing protein.	22.8126	74.5558	0.305981	-1.70849	1.67617e-06	2.37151e-05
LOC_Os09g09930	Heavy metal transport/detoxification protein domain containing protein.	279.444	913.937	0.305759	-1.70953	1.16304e-13	7.42809e-12
LOC_Os07g44920	Similar to Dirigent protein.	19.1117	62.5163	0.305708	-1.70978	0.000393232	0.00270478
LOC_Os12g43750	Conserved hypothetical protein.	41.9515	137.257	0.305641	-1.71009	4.77531e-05	0.000450576
LOC_Os01g71256	BRCT domain containing protein.	4.31968	14.1355	0.305591	-1.71033	0.0126904	0.0483885
LOC_Os04g38500	Expressed protein.	5.54169	18.1348	0.305583	-1.71036	0.0129643	0.0492181
LOC_Os01g03890	Similar to LBD40 (LOB DOMAIN-CONTAINING PROTEIN 40).	92.5772	303.038	0.305497	-1.71077	0.00238696	0.0123711
LOC_Os06g10480	Similar to Kinesin-related protein.	9.85361	32.2627	0.305418	-1.71114	0.00108086	0.00634781
LOC_Os04g52700	Similar to H0313F03.6 protein.	9.26586	30.3669	0.30513	-1.7125	0.00425723	0.019829
LOC_Os02g52650	Similar to Lhca5 protein.	17.8858	58.6454	0.304983	-1.7132	0.00109202	0.0064049
LOC_Os06g23114	Copper amine oxidase family protein.	132.03	432.954	0.304953	-1.71334	7.77859e-06	9.30819e-05
LOC_Os04g53214	Similar to Peroxisomal (S)-2-hydroxy-acid oxidase GLO2.	38.2157	125.452	0.304624	-1.7149	1.74024e-08	4.02567e-07
LOC_Os10g32500	Expressed protein.	10.4685	34.3662	0.304616	-1.71494	0.00116663	0.00676788
LOC_Os02g40100	Protein of unknown function DUF869, plant family protein.	786.59	2588.09	0.303928	-1.7182	1.97907e-11	8.56123e-10
LOC_Os05g13900	Similar to Repetitive proline rich protein.	2870.34	9450.45	0.303725	-1.71916	8.64471e-10	2.67236e-08
LOC_Os03g20420	Alpha-L-arabinofuranosidase, C-terminal domain containing protein.	180.668	595.551	0.303363	-1.72088	3.50651e-12	1.69565e-10
LOC_Os04g27190	Terpenoid synthase domain containing protein.	222.133	732.926	0.303077	-1.72225	4.55788e-06	5.792e-05
LOC_Os02g04690	Similar to Beta-amyrin synthase.	23.4391	77.3429	0.303055	-1.72235	3.35892e-06	4.41765e-05
LOC_Os12g41690	Uncharacterised protein family UPF0497, trans-membrane plant subgroup domain containing protein.	231.92	765.494	0.302968	-1.72276	1.75117e-12	9.06723e-11
LOC_Os04g55730	Similar to Alpha-N-acetylglucosaminidase.	126.419	417.319	0.302931	-1.72294	5.4427e-13	3.14261e-11
LOC_Os11g34130	Hypothetical conserved gene.	41.9786	138.598	0.302881	-1.72318	3.03886e-06	4.05981e-05
LOC_Os08g41850	Similar to Ubiquitin carrier protein.	14.1849	46.8476	0.302788	-1.72362	0.00298552	0.0148655
LOC_Os10g40620	Protein of unknown function DUF566 family protein.	233.212	771.121	0.302433	-1.72531	1.85168e-05	0.000197883
LOC_Os03g19550	Conserved hypothetical protein.	29.5996	97.8871	0.302385	-1.72554	0.00454584	0.0209107
LOC_Os04g47180	Protein of unknown function DUF3741 domain containing protein.	1357.02	4492.04	0.302094	-1.72693	2.44401e-17	2.73487e-15
LOC_Os03g05570	Similar to RING-H2 finger protein ATL1D.	26.5329	87.9435	0.301704	-1.72879	8.59537e-05	0.000741991
LOC_Os08g40550	Retrotransposon protein.	20.9602	69.4878	0.301639	-1.7291	3.96107e-05	0.000384154
LOC_Os02g52210	Zinc finger, RING/FYVE/PHD-type domain containing protein.	275.871	914.64	0.301618	-1.72921	1.14056e-06	1.67678e-05
LOC_Os11g06595	Hypothetical conserved gene.	17.882	59.2874	0.301615	-1.72922	0.000626603	0.00402859
LOC_Os09g39760	Pectin lyase fold/virulence factor domain containing protein.	103.007	341.887	0.301289	-1.73078	5.28713e-06	6.6193e-05
LOC_Os07g49540	Conserved hypothetical protein.	10.4646	34.7439	0.301193	-1.73124	0.000213015	0.00161085
LOC_Os06g02930	Conserved hypothetical protein.	48.1081	160.048	0.300585	-1.73416	0.000880624	0.00534573
LOC_Os11g04954	Similar to Disrupted meiotic cDNA 1 protein (Fragment).	9.23873	30.7446	0.300499	-1.73457	0.00193371	0.0103631
LOC_Os05g40150	NB-ARC domain containing protein.	12.928	43.0409	0.300366	-1.73521	0.000122533	0.00100612
LOC_Os06g13010	Conserved hypothetical protein.	6.1682	20.5367	0.30035	-1.73528	0.0113233	0.0442091
LOC_Os07g23640	Hypothetical protein.	4678.26	15585.6	0.300166	-1.73617	0.000146433	0.00117253
LOC_Os04g48880	Similar to Beta-ring hydroxylase (Fragment).	28.3698	94.5373	0.300091	-1.73653	3.1222e-06	4.15271e-05
LOC_Os01g58290	Similar to Subtilase.	1815.27	6053.58	0.299868	-1.7376	8.48699e-18	1.03062e-15
LOC_Os04g32000	Conserved hypothetical protein.	19.7227	65.7944	0.299763	-1.73811	1.4136e-05	0.000155232
LOC_Os04g35600	Protein disulphide isomerase isoform/multifunctional endoplasmic reticulum luminal polypeptide (D-ERp60).	10.4724	34.9365	0.299755	-1.73815	0.000221179	0.00166375
LOC_Os03g26360	Os03g0380600	19.7344	65.8661	0.299613	-1.73883	1.74003e-06	2.45034e-05
LOC_Os06g36090	Similar to ABC transporter (PDR5-like) isolog (PDR1 ABC transporter).	262.734	878.242	0.299159	-1.74101	4.50887e-15	3.5289e-13
LOC_Os03g55210	Similar to protein kinase family protein.	17.8703	59.7934	0.298868	-1.74242	0.00478652	0.0218361
LOC_Os06g06470	Tetratricopeptide-like helical domain containing protein.	294.26	984.936	0.29876	-1.74294	1.23194e-13	7.842e-12
LOC_Os07g47284	DNA polymerase zeta catalytic subunit.	5.54944	18.5766	0.298732	-1.74308	0.0116334	0.0451271
LOC_Os03g06580	EGF domain containing protein.	53.0542	177.605	0.29872	-1.74313	2.01911e-08	4.62194e-07
LOC_Os09g09330	Conserved hypothetical protein.	4.92293	16.4807	0.298709	-1.74319	0.0119459	0.0461807
LOC_Os11g28430	Conserved hypothetical protein.	11.7215	39.2417	0.2987	-1.74323	0.000188113	0.00145049
LOC_Os09g29150	Expressed protein.	6.7792	22.6968	0.298685	-1.7433	0.00534077	0.0238913
LOC_Os01g45880	Similar to OSIGBa0105P02.4 protein.	306.913	1028.25	0.29848	-1.7443	2.39612e-16	2.24522e-14
LOC_Os04g31040	Similar to Violaxanthin de-epoxidase.	48.1507	161.359	0.298408	-1.74464	7.31618e-08	1.47632e-06
LOC_Os05g08554	Similar to Cadmium tolerant 1.	1086.79	3643.15	0.298309	-1.74512	6.06939e-17	6.52219e-15
LOC_Os01g74040	Zinc finger, RING/FYVE/PHD-type domain containing protein.	663.844	2225.97	0.298227	-1.74552	1.90357e-11	8.28755e-10
LOC_Os01g05620	Similar to Resistance gene analog PIC23 (Fragment).	5.55719	18.6408	0.298119	-1.74604	0.007917	0.0331569
LOC_Os08g41890	MAP65/ASE1 family protein.	314.103	1054.29	0.297928	-1.74697	4.31072e-09	1.14445e-07
LOC_Os01g37080	Cytochrome P450 domain containing protein.	15.4224	51.7873	0.297803	-1.74757	0.00238584	0.0123677
LOC_Os12g41090	Similar to CBL-interacting protein kinase 4.	146.822	493.759	0.297356	-1.74974	3.45935e-05	0.000342645
LOC_Os03g43650	Leucine-rich repeat, plant specific containing protein.	3217.16	10821.9	0.297283	-1.75009	9.42854e-13	5.12701e-11
LOC_Os02g39530	Conserved hypothetical protein.	53.6459	180.491	0.297222	-1.75039	3.39053e-10	1.14341e-08
LOC_Os03g12670	Conserved hypothetical protein.	1301.84	4382.02	0.297087	-1.75104	1.30837e-18	1.84535e-16
LOC_Os01g25990	Phospholipid/glycerol acyltransferase domain containing protein.	176.994	596.077	0.296932	-1.75179	1.74437e-10	6.32537e-09
LOC_Os01g73070	Expressed protein.	24.023	80.9495	0.296765	-1.7526	1.9968e-07	3.64039e-06
LOC_Os03g22120	Similar to Sucrose synthase (EC 2.4.1.13).	317.598	1073.18	0.295942	-1.75661	1.28329e-14	9.44335e-13
LOC_Os02g02550	Peptidyl-prolyl cis-trans isomerase, FKBP-type domain containing protein.	9.25036	31.2582	0.295934	-1.75665	0.00647861	0.0279364
LOC_Os08g13640	Ankyrin repeat domain containing protein.	15.4224	52.1158	0.295926	-1.75669	3.12658e-05	0.000313005
LOC_Os10g26510	Expressed protein.	19.7305	66.7007	0.295806	-1.75728	0.00275811	0.0139476
LOC_Os04g15680	Hypothetical protein.	9.86136	33.3391	0.29579	-1.75735	0.00344379	0.0166621
LOC_Os04g42760	Glycosyl transferase, family 29 protein.	25.2838	85.6058	0.295351	-1.7595	1.53505e-05	0.000166743
LOC_Os03g41675	Conserved hypothetical protein.	26.5291	89.8318	0.295319	-1.75965	0.000150155	0.00119523
LOC_Os05g30220	Similar to NBS-LRR protein (Fragment).	93.0952	315.361	0.295202	-1.76023	6.63754e-11	2.59747e-09
LOC_Os02g57060	Similar to D1 protease (Fragment).	27.7394	94.0162	0.29505	-1.76097	5.09324e-07	8.23432e-06
LOC_Os04g26400	Similar to OSIGBa0113K06.11 protein.	27.1246	91.992	0.294858	-1.76191	0.00114682	0.00667294
LOC_Os07g48060	Similar to Cationic peroxidase.	596.026	2023.35	0.294574	-1.7633	0.00381005	0.0181202
LOC_Os01g02930	Glycosyltransferase AER61, uncharacterized domain containing protein.	14.7998	50.2842	0.294323	-1.76453	0.000405711	0.00277791
LOC_Os05g02890	Similar to ATPase, coupled to transmembrane movement of substances.	555.869	1889.39	0.294205	-1.76511	1.74831e-05	0.000188173
LOC_Os07g38910	Histidine kinase.	7.40184	25.1704	0.294069	-1.76577	0.00265379	0.0135136
LOC_Os06g06080	Domain of unknown function DUF676, lipase-like domain containing protein.	74.5984	253.763	0.293969	-1.76626	0.000832134	0.00509017
LOC_Os03g07110	IQ calmodulin-binding region domain containing protein.	11.7138	39.8762	0.293753	-1.76732	4.1548e-05	0.000399687
LOC_Os03g02590	Peroxisomal biogenesis factor 11 family protein.	138.214	470.519	0.293748	-1.76735	7.70342e-11	2.98439e-09
LOC_Os09g21710	Zinc finger, AN1-type domain containing protein.	14.7998	50.4051	0.293617	-1.76799	0.00158528	0.00877901
LOC_Os02g12200	Kinesin heavy chain.	5.54556	18.8901	0.29357	-1.76823	0.0038939	0.0184476
LOC_Os02g46780	Protein kinase, catalytic domain domain containing protein.	11.706	39.8762	0.293559	-1.76828	0.00298627	0.0148655
LOC_Os03g55389	Similar to Protein kinase CK2, alpha subunit.	14.792	50.4051	0.293463	-1.76875	0.000101885	0.000859786
LOC_Os01g02900	Similar to HGA6.	578.885	1975.05	0.2931	-1.77054	0.00115538	0.0067112
LOC_Os12g07370	Non-protein coding transcript.	62.8575	214.464	0.293091	-1.77058	1.62293e-06	2.30703e-05
LOC_Os08g44400	Thioredoxin fold domain containing protein.	54.9066	187.421	0.29296	-1.77123	3.01008e-07	5.20517e-06
LOC_Os03g13390	Similar to NADPH-dependent codeinone reductase (EC 1.1.1.247).	125.901	429.959	0.292821	-1.77191	8.98009e-11	3.43961e-09
LOC_Os11g03730	Similar to Arabinoxylan arabinofuranohydrolase isoenzyme AXAH-II.	618.858	2113.76	0.292775	-1.77213	1.8432e-16	1.76999e-14
LOC_Os04g50200	F-box associated domain, type 3 domain containing protein.	15.4263	52.6936	0.292755	-1.77223	0.0100941	0.0403848
LOC_Os05g03020	Conserved hypothetical protein.	22.2055	76.0173	0.292111	-1.77541	1.06049e-05	0.000121264
LOC_Os10g04050	Hypothetical protein.	106.603	365.022	0.292046	-1.77573	0.000312547	0.00222769
LOC_Os08g15444	Conserved hypothetical protein.	46.2091	158.285	0.291937	-1.77627	1.38125e-06	1.99382e-05
LOC_Os02g43330	Similar to Short highly repeated, interspersed DNA (Fragment).	87.5845	300.043	0.291906	-1.77642	3.33245e-07	5.70795e-06
LOC_Os05g04500	Haem peroxidase family protein.	2568.73	8800.85	0.291873	-1.77659	1.08143e-07	2.10414e-06
LOC_Os05g49900	Similar to 3-ketoacyl-CoA synthase.	479.375	1643.67	0.291649	-1.77769	9.9427e-07	1.48674e-05
LOC_Os02g53169	Conserved hypothetical protein.	17.8742	61.3758	0.291226	-1.77979	3.64398e-05	0.000358833
LOC_Os10g01350	Retrotransposon protein, putative, unclassified.	16.6289	57.1122	0.291163	-1.7801	3.84091e-05	0.000375088
LOC_Os06g08884	Conserved hypothetical protein.	33.285	114.368	0.291035	-1.78074	8.41592e-05	0.000728823
LOC_Os01g48960	Non-protein coding transcript.	803.71	2762.65	0.29092	-1.78131	2.86446e-13	1.73534e-11
LOC_Os06g02960	Protein of unknown function DUF594 family protein.	67.8463	233.399	0.290687	-1.78246	1.91613e-07	3.506e-06
LOC_Os05g38270	Similar to regulator of chromosome condensation (RCC1) family protein.	6.7792	23.3313	0.290563	-1.78308	0.00148135	0.00827361
LOC_Os09g14700	Similar to cupin, RmlC-type.	49.3339	169.807	0.29053	-1.78324	6.15927e-08	1.26646e-06
LOC_Os10g30550	Similar to Phosphoglycerate kinase.	16.6483	57.3048	0.290522	-1.78328	5.27573e-06	6.6142e-05
LOC_Os01g44220	Similar to ADP-glucose pyrophosphorylase subunit SH2.	66.6243	229.412	0.290414	-1.78382	6.14826e-12	2.8706e-10
LOC_Os01g11520	Zinc finger, RING/FYVE/PHD-type domain containing protein.	63.5034	219.079	0.289865	-1.78655	1.91445e-06	2.66683e-05
LOC_Os04g35620	Conserved hypothetical protein.	57.9384	200.215	0.28938	-1.78896	2.92744e-07	5.08799e-06
LOC_Os02g19640	IQ calmodulin-binding region domain containing protein.	637.908	2206.46	0.289109	-1.79032	2.48185e-17	2.76299e-15
LOC_Os06g49050	Protein of unknown function DUF659 domain containing protein.	4.93068	17.0585	0.289046	-1.79063	0.00401255	0.0189172
LOC_Os09g39960	Similar to Dynamin-related protein 1E (Dynamin-like protein E) (Dynamin-like protein 4) (Dynamin-like protein DLP2).	99.9209	346.321	0.288521	-1.79325	5.26459e-11	2.09347e-09
LOC_Os01g64890	Mg2 transporter protein, CorA-like domain containing protein.	20.3415	70.5149	0.288471	-1.7935	0.00016676	0.00131085
LOC_Os11g38010	Targeting for Xklp2 family protein.	1218.82	4228.46	0.288242	-1.79465	1.24835e-18	1.76991e-16
LOC_Os01g57610	GH3 auxin-responsive promoter family protein.	17.8936	62.082	0.288225	-1.79473	5.33138e-07	8.56492e-06
LOC_Os05g37600	Similar to glycerol-3-phosphate acyltransferase 8.	252.27	875.594	0.288112	-1.7953	3.8231e-07	6.43041e-06
LOC_Os07g03200	Similar to Phytosulfokines 4 precursor.	6.15657	21.3712	0.288077	-1.79547	0.00148149	0.00827361
LOC_Os01g07430	Myb-like DNA-binding domain containing protein.	11.7215	40.7107	0.287922	-1.79625	0.00466469	0.021392
LOC_Os03g20730	Similar to DnaJ domain containing protein, expressed.	19.7576	68.6607	0.287757	-1.79708	0.00358546	0.0172398
LOC_Os03g10050	Similar to satase isoform II.	19.7537	68.6682	0.287669	-1.79752	0.000595074	0.0038559
LOC_Os01g58194	Thioredoxin domain 2 containing protein.	72.7847	253.075	0.287601	-1.79786	3.62544e-05	0.000357137
LOC_Os03g37780	Conserved hypothetical protein.	8.01284	27.9008	0.28719	-1.79992	0.00339518	0.0164569
LOC_Os01g67820	Similar to Leucine zipper protein-like.	19.1156	66.5798	0.287108	-1.80033	0.00120028	0.00692747
LOC_Os09g35010	Similar to Dehydration-responsive element-binding protein 1B.	39.4881	137.635	0.286905	-1.80136	0.000358723	0.00250176
LOC_Os10g38780	Glutathione S-transferase GST 30 (EC 2.5.1.18).	333.666	1163.44	0.286793	-1.80192	8.62833e-09	2.11644e-07
LOC_Os01g25600	Tetratricopeptide-like helical domain containing protein.	20.9796	73.1661	0.28674	-1.80219	2.94642e-05	0.000296834
LOC_Os10g27120	Protein of unknown function DUF620 domain containing protein.	192.541	671.622	0.28668	-1.80249	0.00105254	0.00621108
LOC_Os12g36630	Rossmann-like alpha/beta/alpha sandwich fold domain containing protein.	57.3274	200.095	0.286502	-1.80338	5.41982e-08	1.12639e-06
LOC_Os01g31370	Glycosyltransferase AER61, uncharacterized domain containing protein.	106.727	373.225	0.28596	-1.80612	1.62095e-08	3.78081e-07
LOC_Os08g34800	Conserved hypothetical protein.	15.4186	53.955	0.285767	-1.80709	0.00304076	0.0150675
LOC_Os04g02754	Amidase family protein.	8.00509	28.0292	0.285598	-1.80794	0.00588934	0.0258398
LOC_Os07g44160	Cytochrome P450 family protein.	277.487	971.748	0.285555	-1.80816	2.64994e-10	9.14145e-09
LOC_Os03g15230	Hypothetical conserved gene.	97.4459	341.309	0.285506	-1.80841	1.33846e-08	3.17943e-07
LOC_Os03g44159	Conserved hypothetical protein.	16.6173	58.2753	0.285152	-1.8102	0.00209975	0.0111188
LOC_Os04g48130	Similar to Membrane protein.	502.64	1764.23	0.284906	-1.81144	2.51273e-08	5.61425e-07
LOC_Os02g38780	Protein phosphatase 2C, manganese/magnesium aspartate binding site domain containing protein.	39.4183	138.39	0.284835	-1.8118	1.87361e-09	5.38041e-08
LOC_Os04g15820	Hypothetical conserved gene.	57.2809	201.398	0.284417	-1.81392	5.74932e-11	2.27287e-09
LOC_Os07g05010	Similar to Helix-loop-helix DNA-binding domain containing protein, expressed.	138.137	485.701	0.284407	-1.81397	5.84407e-13	3.34582e-11
LOC_Os01g06280	Protein kinase, catalytic domain domain containing protein.	6.79471	23.909	0.28419	-1.81507	0.00463866	0.0212943
LOC_Os04g52230	Terpenoid synthase domain containing protein.	69.0489	243.827	0.283189	-1.82016	1.66913e-06	2.36278e-05
LOC_Os05g16670	Similar to SHR5-receptor-like kinase (Fragment).	49.3107	174.154	0.283145	-1.82039	1.82242e-11	7.95986e-10
LOC_Os02g49230	Zinc finger, B-box domain containing protein.	206.574	730.8	0.282669	-1.82281	3.67488e-15	2.91835e-13
LOC_Os09g26810	Similar to Type II chlorophyll a/b binding protein from photosystem I precursor.	17.9013	63.5284	0.281785	-1.82733	0.0038517	0.0182731
LOC_Os01g52980	F-box domain, cyclin-like domain containing protein.	21.5984	76.6593	0.281745	-1.82754	0.000244736	0.00180634
LOC_Os03g17470	Similar to In2-1 protein.	796.308	2827.11	0.281668	-1.82793	9.45266e-19	1.35438e-16
LOC_Os01g46020	Similar to Transcription initiation factor TFIID subunit 7.	6.1682	21.934	0.281217	-1.83025	0.00316173	0.0155559
LOC_Os06g18140	UDP-glucuronosyl/UDP-glucosyltransferase family protein.	35.7639	127.249	0.281054	-1.83108	4.69321e-06	5.9528e-05
LOC_Os03g22200	Similar to Cytochrome c oxidoreductase.	51.2135	182.224	0.281047	-1.83112	1.30837e-07	2.50394e-06
LOC_Os11g04490	Similar to Saccharopine dehydrogenase family protein, expressed.	30.8061	109.749	0.280696	-1.83292	1.14723e-08	2.75907e-07
LOC_Os01g62880	Similar to Aldose reductase (EC 1.1.1.21) (AR) (Aldehyde reductase) (20-alpha- hydroxysteroid dehydrogenase) (EC 1.1.1.149) (20-alpha-HSD).	29.5996	105.451	0.280694	-1.83293	4.40458e-06	5.62093e-05
LOC_Os01g40310	Protein of unknown function DUF1118 family protein.	102.342	365.917	0.279685	-1.83812	1.73601e-10	6.31021e-09
LOC_Os09g32940	Conserved hypothetical protein.	46.8977	167.866	0.279376	-1.83972	1.30831e-10	4.85995e-09
LOC_Os12g18100	Transposon protein, putative, CACTA, En/Spm sub-class.	22.1978	79.6164	0.278809	-1.84265	0.00054969	0.00360993
LOC_Os01g72530	Similar to Calmodulin-like protein (Fragment).	78.949	283.306	0.278671	-1.84337	1.46149e-08	3.45351e-07
LOC_Os01g50050	Similar to Farnesyl pyrophosphate synthetase (FPP synthetase) (FPS) (Farnesyl diphosphate synthetase) [Includes: Dimethylallyltranstransferase (EC 2.5.1.1)	11.7138	42.0363	0.278658	-1.84343	0.000240518	0.00178249
LOC_Os11g04350	Alpha/beta hydrolase fold-3 domain containing protein.	161.611	580.857	0.278228	-1.84566	0.000673351	0.00427234
LOC_Os10g40934	Similar to Oxidoreductase, 2OG-Fe oxygenase family protein, expressed.	27.7705	99.8697	0.278067	-1.8465	0.000409873	0.00280216
LOC_Os08g04540	Aromatic L-amino acid decarboxylase (AADC), Senescence-induced serotonin biosynthesis	12.3403	44.3815	0.27805	-1.84659	0.000370859	0.00257311
LOC_Os06g05368	Conserved hypothetical protein.	11.095	39.9328	0.277842	-1.84767	6.06299e-05	0.000552442
LOC_Os01g41160	Similar to D-amino acid oxidase.	28.9576	104.247	0.277779	-1.84799	0.00341838	0.0165539
LOC_Os01g25530	Pentatricopeptide repeat domain containing protein.	133.105	479.356	0.277675	-1.84853	4.00059e-11	1.62423e-09
LOC_Os01g12810	Pentatricopeptide repeat domain containing protein.	82.1126	295.972	0.277433	-1.84979	1.62216e-09	4.71331e-08
LOC_Os09g03700	Retrotransposon protein, putative, unclassified.	9.24648	33.3466	0.277284	-1.85056	0.00161509	0.00892041
LOC_Os11g34820	Similar to Zinc knuckle family protein, expressed.	164.004	591.836	0.277111	-1.85146	1.4903e-09	4.36766e-08
LOC_Os08g01490	Cytochrome P450 family protein.	61.0516	220.461	0.276927	-1.85242	2.33132e-09	6.50177e-08
LOC_Os07g30240	Similar to MSH4.	67.8308	245.031	0.276825	-1.85295	4.01387e-09	1.07407e-07
LOC_Os12g16770	Expressed protein.	8.00896	28.9696	0.276461	-1.85485	0.01084	0.0426917
LOC_Os09g20020	Disease resistance protein domain containing protein.	19.7344	71.6479	0.275435	-1.86022	4.61372e-05	0.00043731
LOC_Os11g04970	Hypothetical conserved gene.	10.4724	38.037	0.27532	-1.86082	0.00174803	0.00951873
LOC_Os04g09810	Similar to Riboflavin biosynthesis protein ribD.	7.40184	26.9454	0.274698	-1.86408	0.00109828	0.00642916
LOC_Os04g54210	Similar to H0315F07.8 protein.	47.5203	173.085	0.274549	-1.86486	0.00153801	0.00854346
LOC_Os03g03490	Conserved hypothetical protein.	59.1372	215.854	0.273968	-1.86792	0.000354488	0.00247602
LOC_Os08g29680	Expressed protein.	16.6444	60.798	0.273766	-1.86898	7.36303e-05	0.000650753
LOC_Os05g38264	Conserved hypothetical protein.	72.1427	263.831	0.273443	-1.87069	1.63516e-09	4.746e-08
LOC_Os03g12260	Cytochrome P450 family protein.	23.443	85.7342	0.273438	-1.87071	4.31215e-06	5.51596e-05
LOC_Os05g48850	No apical meristem (NAM) protein domain containing protein.	239.485	876.965	0.273084	-1.87258	1.26848e-05	0.000141477
LOC_Os06g08154	Leucine-rich repeat, N-terminal domain containing protein.	9.25423	33.9168	0.272851	-1.87382	0.00570895	0.0252158
LOC_Os08g32060	Similar to ubiquitin-protein ligase.	20.3492	74.6276	0.272677	-1.87473	4.10758e-05	0.000396412
LOC_Os01g58910	Protein of unknown function DUF6, transmembrane domain containing protein.	343.702	1260.65	0.27264	-1.87493	1.53255e-05	0.000166605
LOC_Os04g45240	Hypothetical protein.	19.1117	70.1222	0.272549	-1.87541	3.55147e-06	4.63712e-05
LOC_Os03g03470	Similar to cDNA clone:001-042-G03, full insert sequence.	30.2067	110.833	0.272543	-1.87545	0.000405083	0.00277431
LOC_Os01g03390	Hypothetical conserved gene.	4003.2	14691	0.272493	-1.87571	7.71997e-21	1.46194e-18
LOC_Os02g05686	Similar to Pyridine nucleotide-disulphide oxidoreductase (Fragment).	7.41346	27.2097	0.272457	-1.8759	0.000549888	0.00360993
LOC_Os05g41420	Similar to nodulin-like protein.	59.2922	217.81	0.27222	-1.87716	3.92401e-05	0.000381671
LOC_Os08g42590	Stress up-regulated Nod 19 family protein.	125.154	460.111	0.272009	-1.87827	2.46778e-14	1.73578e-12
LOC_Os01g01760	Cytochrome P450 domain containing protein.	14.7804	54.4044	0.271677	-1.88004	0.00270663	0.0137383
LOC_Os11g43990	Concanavalin A-like lectin/glucanase domain containing protein.	26.5291	97.702	0.27153	-1.88082	0.000146093	0.00117047
LOC_Os01g27210	Similar to Glutathione S-transferase GST 8 (EC 2.5.1.18).	88.2188	324.95	0.271485	-1.88106	1.29227e-10	4.80695e-09
LOC_Os06g44250	Similar to Hemolysin-III related family protein.	22.8204	84.0651	0.271461	-1.88118	0.000526859	0.00348749
LOC_Os02g43430	Similar to Protein kinase-like (Protein serine/threonine kinase).	42.5547	156.853	0.271302	-1.88203	4.92323e-08	1.0343e-06
LOC_Os04g55180	Epoxide hydrolase family protein.	12.928	47.7388	0.270807	-1.88466	6.89707e-05	0.000615254
LOC_Os01g72990	Protein kinase, core domain containing protein.	167.067	617.199	0.270686	-1.88531	7.82107e-17	8.20909e-15
LOC_Os10g20230	Conserved hypothetical protein.	16.0296	59.2723	0.270439	-1.88662	5.54246e-06	6.90068e-05
LOC_Os07g01214	Similar to Potassium transporter 22.	1027.99	3801.19	0.270439	-1.88663	2.87265e-14	1.99978e-12
LOC_Os06g35960	Similar to Heat stress transcription factor C-2b.	6.1682	22.8252	0.270236	-1.88771	0.000660633	0.00420445
LOC_Os06g19444	Similar to CCT motif family protein.	188.151	696.267	0.270229	-1.88775	2.16295e-17	2.47142e-15
LOC_Os02g20210	Os02g0305300 protein	20.9719	77.7848	0.269614	-1.89103	3.09357e-05	0.000310388
LOC_Os02g53750	Protein kinase, catalytic domain domain containing protein.	176.345	654.605	0.269391	-1.89223	7.25189e-15	5.45503e-13
LOC_Os01g05064	Conserved hypothetical protein.	198.079	736.626	0.2689	-1.89486	0.000108121	0.000908161
LOC_Os12g04260	Similar to Saccharopine dehydrogenase family protein, expressed.	51.8439	192.972	0.26866	-1.89615	4.88539e-11	1.96286e-09
LOC_Os01g64540	UDP-glucuronosyl/UDP-glucosyltransferase family protein.	28.977	107.989	0.268332	-1.89791	0.000392022	0.00269783
LOC_Os02g04640	Similar to Phosphate starvation regulator protein (Regulatory protein of P- starvation acclimation response Psr1).	79.5872	297.192	0.267797	-1.90079	2.67446e-08	5.94617e-07
LOC_Os04g43440	Similar to NBS-LRR type disease resistance protein O2 (Fragment).	22.2094	82.9888	0.267619	-1.90175	1.11592e-05	0.00012644
LOC_Os07g22650	Carbohydrate kinase, FGGY domain containing protein.	8.63935	32.3345	0.267187	-1.90408	0.00083269	0.00509242
LOC_Os10g33440	Hypothetical conserved gene.	8.02447	30.1176	0.266437	-1.90813	0.000247121	0.00182146
LOC_Os02g12130	Similar to Protein kinase domain containing protein, expressed.	7.38633	27.7649	0.266031	-1.91033	0.00023747	0.00176328
LOC_Os04g46780	Similar to OSIGBa0143N19.13 protein.	103.034	387.417	0.265952	-1.91076	1.91824e-06	2.67074e-05
LOC_Os05g04584	Transferase family protein.	1692.35	6378.83	0.265307	-1.91427	0.000231582	0.00172857
LOC_Os10g07010	3-ketoacyl-CoA synthase.	9.25036	34.9365	0.264777	-1.91715	0.00931602	0.0379023
LOC_Os09g32260	No apical meristem (NAM) protein domain containing protein.	122.076	462.38	0.264016	-1.9213	0.000136019	0.00109952
LOC_Os04g54320	Aldehyde dehydrogenase, conserved site domain containing protein.	76.5089	290.013	0.263812	-1.92242	3.61795e-09	9.77466e-08
LOC_Os09g02770	EF-HAND 1 domain containing protein.	167.721	636.893	0.263342	-1.92499	3.76464e-06	4.88016e-05
LOC_Os03g56430	Conserved hypothetical protein.	657.631	2498.63	0.263197	-1.92579	4.98387e-15	3.85691e-13
LOC_Os07g11110	Similar to MRNA-binding protein (Fragment).	25.2528	96.1763	0.262567	-1.92924	1.37632e-05	0.000151692
LOC_Os10g01820	Conserved hypothetical protein.	7.40184	28.2785	0.261748	-1.93375	0.000948016	0.00569104
LOC_Os07g11280	Pentatricopeptide repeat domain containing protein.	35.1568	134.327	0.261726	-1.93387	6.03243e-10	1.9196e-08
LOC_Os06g35850	Bulb-type lectin domain domain containing protein.	9.86524	37.7235	0.261514	-1.93504	0.000837481	0.00511941
LOC_Os06g46940	Similar to Beta-glucosidase.	219.514	840.677	0.261116	-1.93724	1.4012e-17	1.64977e-15
LOC_Os01g74510	KIP1-like domain containing protein.	29.5918	113.412	0.260923	-1.93831	2.08738e-08	4.76211e-07
LOC_Os05g39690	Phox-like domain containing protein.	5.55331	21.2995	0.260725	-1.9394	0.00394259	0.0186522
LOC_Os05g08100	Similar to DNA replication licensing factor MCM3 homolog (Replication origin activator) (ROA protein) (Fragment).	8.01284	30.7521	0.260562	-1.9403	0.000302891	0.00217266
LOC_Os03g53170	Hypothetical conserved gene.	39.4571	151.464	0.260504	-1.94062	2.01496e-09	5.74689e-08
LOC_Os11g29610	Retrotransposon protein, putative, Ty1-copia subclass	25.2915	97.1243	0.260404	-1.94118	0.000189023	0.00145663
LOC_Os09g23820	Similar to cytochrome P450.	78.9568	303.265	0.260356	-1.94144	3.71352e-09	1.00062e-07
LOC_Os11g08590	Conserved hypothetical protein.	40.0526	154.116	0.259887	-1.94405	1.2216e-11	5.49518e-10
LOC_Os05g27340	Tubby, C-terminal domain containing protein.	38.2506	147.265	0.25974	-1.94486	0.000352663	0.00246455
LOC_Os02g28465	Expressed protein.	20.3531	78.4192	0.259542	-1.94596	2.75963e-07	4.8299e-06
LOC_Os04g53580	Hypothetical conserved gene.	64.7796	249.646	0.259486	-1.94627	1.20717e-06	1.76417e-05
LOC_Os12g35465	Expressed protein.	152.201	586.552	0.259485	-1.94628	4.38662e-18	5.68372e-16
LOC_Os11g14570	Ankyrin repeat containing protein.	330.72	1276.78	0.259027	-1.94883	1.34535e-07	2.56926e-06
LOC_Os08g04830	Hypothetical protein.	43.1115	168.202	0.256308	-1.96405	6.69478e-12	3.09376e-10
LOC_Os06g22060	Phosphofructokinase domain containing protein.	155.361	606.367	0.256216	-1.96457	5.96976e-14	3.99163e-12
LOC_Os05g51780	Similar to RING-H2 finger protein ATL3I (YGHL1-C3HC4 RING fusion protein).	33.2889	130.101	0.25587	-1.96652	2.34005e-05	0.000241706
LOC_Os10g08540	Similar to Cytochrome P450 family protein.	29.6151	115.901	0.255521	-1.96849	2.85528e-07	4.97882e-06
LOC_Os01g71310	FAD linked oxidase, N-terminal domain containing protein.	29.6035	115.965	0.255279	-1.96985	1.43152e-07	2.71088e-06
LOC_Os07g44370	Similar to Disease resistance-responsive family protein.	91.9313	360.294	0.255157	-1.97055	3.82059e-05	0.000373373
LOC_Os01g66544	Conserved hypothetical protein.	162.743	638.279	0.254972	-1.97159	5.19308e-16	4.59571e-14
LOC_Os07g18154	Similar to Aldehyde oxidase 1 homolog (Fragment).	96.22	377.455	0.254918	-1.97189	3.7806e-05	0.000370133
LOC_Os04g31020	Conserved hypothetical protein.	14.7882	58.0676	0.254671	-1.97329	0.00348833	0.0168535
LOC_Os09g24190	Hypothetical gene.	4.31968	16.9943	0.254184	-1.97605	0.00874006	0.0359588
LOC_Os12g01744	Expressed protein.	37.0286	146.196	0.25328	-1.9812	5.00362e-10	1.61885e-08
LOC_Os11g14110	Similar to Rp1-like protein (Fragment).	38.2506	151.023	0.253277	-1.98121	1.60986e-10	5.92322e-09
LOC_Os01g73644	Similar to Maternal Effect Lethal family member.	18.4775	72.9584	0.25326	-1.98131	1.25468e-07	2.408e-06
LOC_Os01g61080	WRKY transcription factor 24 (WRKY24).	56.1945	221.893	0.253251	-1.98136	3.05467e-06	4.0729e-05
LOC_Os05g33590	Similar to Cytochrome P450 CYP721B4.	14.1617	55.9225	0.253237	-1.98144	3.84666e-06	4.96823e-05
LOC_Os06g49120	NAD(P)-binding domain containing protein.	33.9425	134.142	0.253035	-1.98259	1.02844e-05	0.000118259
LOC_Os05g39720	WRKY transcription factor 70.	9.86524	38.9924	0.253004	-1.98277	0.00615583	0.0268049
LOC_Os05g38260	Retrotransposon protein	8.00121	31.6358	0.252916	-1.98327	0.000911744	0.00549889
LOC_Os03g05660	Appr-1-p processing domain containing protein.	33.2734	131.66	0.252721	-1.98438	0.00113197	0.00659927
LOC_Os04g55230	Tetratricopeptide repeat (TPR) domain containing protein, Grain size and starch quality	360.814	1429.35	0.252432	-1.98603	8.80759e-21	1.65632e-18
LOC_Os05g10650	Similar to Pyrophosphate-fructose-6-phosphate 1-phosphotransferase-like protein (Pyrophosphate-dependent phosphofructo-1-kinase-like protein).	57.3313	227.304	0.252223	-1.98723	2.53558e-11	1.07623e-09
LOC_Os05g46030	Similar to Myosin XI (Fragment).	91.2079	362.341	0.251718	-1.99012	1.89946e-17	2.18882e-15
LOC_Os02g56830	Myb/SANT-like domain domain containing protein.	8.6316	34.2945	0.251691	-1.99028	0.000333417	0.00235074
LOC_Os06g02680	Hypothetical conserved gene.	13.5584	53.8983	0.251555	-1.99105	0.00142311	0.00800205
LOC_Os10g35210	Protein of unknown function DUF3615 domain containing protein.	18.4891	73.5513	0.251377	-1.99208	2.74954e-07	4.82239e-06
LOC_Os06g04970	Hypothetical conserved gene.	25.8754	102.963	0.251309	-1.99247	1.34577e-09	4.00918e-08
LOC_Os01g08810	Cytochrome P450 family protein.	98.1111	390.547	0.251214	-1.99301	0.00559967	0.0248385
LOC_Os08g45190	Similar to PGR5.	14.8075	58.9664	0.251118	-1.99356	0.000182756	0.00141563
LOC_Os01g70340	Conserved hypothetical protein.	10.4762	41.7228	0.251091	-1.99372	8.39305e-05	0.000727075
LOC_Os01g10530	Conserved hypothetical protein.	247.211	986.526	0.250587	-1.99661	7.12573e-20	1.19854e-17
LOC_Os11g12000	Similar to NBS-LRR disease resistance protein homologue.	8.62772	34.5513	0.249708	-2.00169	0.00801157	0.0334908
LOC_Os01g47110	Os01g0660600	6.77145	27.1305	0.249588	-2.00238	0.00189557	0.010195
LOC_Os02g02310	Protein of unknown function DUF6, transmembrane domain containing protein.	828.847	3328.5	0.249015	-2.0057	1.87446e-18	2.56366e-16
LOC_Os01g66890	Zinc finger, TAZ-type domain containing protein.	7.40959	29.7967	0.248672	-2.00769	0.00183236	0.0099023
LOC_Os09g39130	Conserved hypothetical protein.	46.244	186.137	0.248441	-2.00902	7.0284e-06	8.48926e-05
LOC_Os03g05225	Hypothetical conserved gene.	14.7804	59.5291	0.248289	-2.00991	2.8764e-05	0.000290753
LOC_Os10g08754	Conserved hypothetical protein.	27.7433	112.015	0.247675	-2.01348	1.15546e-07	2.23021e-06
LOC_Os04g49900	ABC transporter-like domain containing protein.	19.1311	77.4788	0.24692	-2.01788	4.78663e-07	7.83687e-06
LOC_Os04g01950	Concanavalin A-like lectin/glucanase domain containing protein.	30.8332	125.297	0.246081	-2.02279	0.00479209	0.0218541
LOC_Os11g06980	Similar to BURP domain-containing protein 17.	5750.79	23416.2	0.24559	-2.02567	0.00407913	0.0191709
LOC_Os02g38392	Leucine-rich repeat domain containing protein.	31.4675	128.382	0.245107	-2.02851	6.37426e-09	1.6208e-07
LOC_Os02g37290	Heavy metal transport/detoxification protein domain containing protein.	18.4697	75.3904	0.244987	-2.02922	5.49584e-05	0.000508116
LOC_Os01g21630	Similar to Pectin acetylesterase (Fragment).	60.4716	246.9	0.244923	-2.0296	4.25463e-09	1.13178e-07
LOC_Os08g34310	Hypothetical conserved gene.	9.84973	40.3255	0.244255	-2.03354	2.91343e-05	0.000293948
LOC_Os03g08170	Similar to Avr9/Cf-9 induced kinase 1.	127.022	520.905	0.243849	-2.03594	4.75874e-08	1.00285e-06
LOC_Os11g09840	Expressed protein.	7.42509	30.5595	0.242972	-2.04114	0.0114017	0.0444575
LOC_Os01g28680	Similar to LEC14B protein.	27.7511	114.239	0.24292	-2.04145	6.90915e-09	1.72932e-07
LOC_Os09g23620	Myb factor.	11.737	48.3166	0.242919	-2.04145	0.00216571	0.0114122
LOC_Os12g02250	Similar to MAP kinase-like protein.	1054.42	4341.27	0.242884	-2.04166	8.75724e-23	1.96007e-20
LOC_Os02g05400	Similar to cDNA clone:J013125B21, full insert sequence.	6.16432	25.4197	0.242502	-2.04393	0.00729737	0.0309495
LOC_Os04g27340	Similar to OSIGBa0159H11-OSIGBa0137A07.8 protein.	42.5664	175.823	0.242098	-2.04634	5.34497e-07	8.57983e-06
LOC_Os10g25420	Similar to GDSL-like Lipase/Acylhydrolase family protein, expressed.	8.63935	35.6993	0.242003	-2.0469	0.001484	0.00828363
LOC_Os02g30540	Protein kinase.	3.08991	12.8666	0.24015	-2.05799	0.00680473	0.0291293
LOC_Os01g53330	UDP-glucuronosyl/UDP-glucosyltransferase family protein.	7.39796	30.8163	0.240066	-2.05849	0.000352588	0.00246455
LOC_Os06g40090	VQ domain containing protein.	11.1221	46.4699	0.23934	-2.06286	0.00332821	0.0162042
LOC_Os08g24360	Conserved hypothetical protein.	11.095	46.4133	0.239048	-2.06463	1.04039e-05	0.000119229
LOC_Os11g44380	Helix-turn-helix, Fis-type domain containing protein.	64.1454	268.649	0.23877	-2.06631	3.16967e-10	1.07498e-08
LOC_Os03g57560	Similar to Protein argonaute MEL1.	25.8987	108.537	0.238616	-2.06724	7.01521e-11	2.73735e-09
LOC_Os06g41030	Hypothetical conserved gene.	23.4236	98.2723	0.238354	-2.06882	3.57849e-08	7.74624e-07
LOC_Os01g37350	Cytochrome P450 domain containing protein.	110.463	463.691	0.238226	-2.0696	1.07537e-13	6.90069e-12
LOC_Os01g08440	UDP-glucuronosyl/UDP-glucosyltransferase family protein.	950.657	4001.68	0.237564	-2.07361	2.73816e-23	6.86568e-21
LOC_Os03g56320	Similar to predicted protein.	32.0785	135.275	0.237136	-2.07621	4.91806e-06	6.20024e-05
LOC_Os07g20690	Retrotransposon protein.	6.77533	28.5844	0.237029	-2.07687	0.00167208	0.0091734
LOC_Os11g41650	Similar to Adenylyl-sulfate kinase.	209.688	884.828	0.236981	-2.07716	6.44307e-18	8.11527e-16
LOC_Os01g06510	Similar to arginyl-tRNA synthetase.	23.4004	99.2127	0.235861	-2.08399	1.42165e-09	4.21208e-08
LOC_Os02g47200	Homodimeric diiron-carboxylate protein, Cyanide-resistant respiration in mitochondria, Reactive oxygen species (ROS) scavenging	8.65098	36.7756	0.235237	-2.08781	0.000138298	0.00111561
LOC_Os07g47450	Similar to FPF1.	7.39408	31.4432	0.235157	-2.08831	0.000859248	0.00523239
LOC_Os05g11260	Conserved hypothetical protein.	55.5215	236.206	0.235056	-2.08892	7.56953e-09	1.87885e-07
LOC_Os03g14420	Similar to Cytochrome P450 76C4 (EC 1.14.-.-).	51.2173	217.973	0.234972	-2.08944	1.62992e-08	3.79846e-07
LOC_Os06g03580	Zinc finger, RING/FYVE/PHD-type domain containing protein.	142.495	607.334	0.234624	-2.09158	6.36646e-17	6.81437e-15
LOC_Os12g02750	Similar to ATPase-like protein.	25.887	110.418	0.234447	-2.09267	0.00254684	0.0130499
LOC_Os01g43980	Cytochrome P450 domain containing protein.	9.2426	39.4268	0.234425	-2.0928	7.09487e-05	0.000630759
LOC_Os05g37130	Similar to Glucan endo-1,3-beta-glucosidase 7.	161.56	690.451	0.233992	-2.09547	7.56936e-18	9.446e-16
LOC_Os12g02400	WRKY DNA binding domain containing protein, expressed	27.7317	118.737	0.233555	-2.09817	5.75734e-08	1.19014e-06
LOC_Os01g57082	Peptidase M16, zinc-binding site domain containing protein.	11.7215	50.1974	0.233508	-2.09845	0.000474786	0.0031809
LOC_Os01g57620	Methyltransferase type 11 domain containing protein.	4.94231	21.1786	0.233363	-2.09935	0.0122817	0.0472157
LOC_Os12g41710	Similar to serine/threonine-protein kinase receptor.	50.5637	216.953	0.233063	-2.10121	1.13506e-10	4.28098e-09
LOC_Os02g27100	Expressed protein.	3.69317	15.8462	0.233063	-2.10121	0.00536437	0.0239675
LOC_Os07g45550	Armadillo-like helical domain containing protein.	21.0029	90.2887	0.232619	-2.10396	2.24044e-05	0.000232992
LOC_Os08g30900	Similar to Puromycin-sensitive aminopeptidase (EC 3.4.11.-) (PSA).	26.4554	114.168	0.231724	-2.10952	2.09883e-11	9.06138e-10
LOC_Os01g66860	Similar to Ankyrin-kinase.	20.9641	90.9799	0.230426	-2.11763	3.86201e-07	6.48377e-06
LOC_Os12g03070	Similar to FHA domain containing protein, expressed.	35.1839	152.869	0.230157	-2.11931	9.33898e-08	1.84464e-06
LOC_Os04g43210	Sugar/inositol transporter domain containing protein.	3.70479	16.103	0.230068	-2.11987	0.00362959	0.0174117
LOC_Os08g09900	Conserved hypothetical protein.	149.352	649.661	0.229892	-2.12097	3.86576e-16	3.51291e-14
LOC_Os08g13570	Exo70 exocyst complex subunit family protein.	25.9025	112.914	0.229401	-2.12406	0.000825745	0.00505909
LOC_Os09g32620	Alcohol dehydrogenase superfamily, zinc-containing protein.	10.4801	45.7221	0.229213	-2.12524	0.00668212	0.028677
LOC_Os12g13720	Similar to PDR-like ABC transporter.	20.9835	91.8561	0.228439	-2.13012	1.49195e-09	4.36779e-08
LOC_Os04g56500	Helix-loop-helix DNA-binding domain containing protein.	135.047	591.794	0.228199	-2.13164	2.95698e-06	3.96804e-05
LOC_Os10g31290	Protein of unknown function DUF594 family protein.	12.3209	54.3402	0.226736	-2.14091	0.000600324	0.00388082
LOC_Os04g35100	PLC-like phosphodiesterase, TIM beta/alpha-barrel domain domain containing protein.	65.3751	289.216	0.226042	-2.14533	1.09739e-05	0.000124653
LOC_Os05g45180	UDP-glucuronosyl/UDP-glucosyltransferase family protein.	19.7305	87.6376	0.225137	-2.15112	3.83802e-06	4.96341e-05
LOC_Os02g34700	Pentatricopeptide repeat domain containing protein.	9.24648	41.0733	0.225121	-2.15123	0.000768614	0.00476622
LOC_Os10g26859	Similar to GAMYB-binding protein (Fragment).	118.909	529.014	0.224774	-2.15345	2.71306e-12	1.35803e-10
LOC_Os08g23090	Retrotransposon protein.	5.54169	24.6644	0.224684	-2.15403	0.0038815	0.0183986
LOC_Os04g41340	Haloacid dehalogenase-like hydrolase domain containing protein.	17.2787	76.9653	0.2245	-2.15521	6.26898e-07	9.8414e-06
LOC_Os03g31706	Conserved hypothetical protein.	49.9372	223.01	0.223923	-2.15892	5.32155e-09	1.38432e-07
LOC_Os08g09860	Similar to Glycolate oxidase (EC 1.1.3.15) (Fragment).	214.293	959.049	0.223443	-2.16202	1.28128e-23	3.33627e-21
LOC_Os03g45390	Similar to 3-glucanase.	176.426	791.469	0.222909	-2.16547	1.36764e-17	1.61728e-15
LOC_Os01g65690	Similar to 4,5-DOPA dioxygenase extradiol-like protein.	50.0341	225.537	0.221845	-2.17238	6.09918e-11	2.40066e-09
LOC_Os10g28080	Similar to Chitinase 1 precursor (EC 3.2.1.14) (Tulip bulb chitinase-1) (TBC-1).	6.79083	30.6312	0.221696	-2.17334	0.000853881	0.00520322
LOC_Os01g72260	Cytochrome P450 family protein.	25.9103	117.049	0.221363	-2.17552	1.49934e-06	2.15396e-05
LOC_Os09g19820	Hypothetical conserved gene.	84.9971	384.041	0.221323	-2.17577	6.12609e-15	4.65996e-13
LOC_Os03g19560	Tetratricopeptide-like helical domain containing protein.	60.4755	273.276	0.221298	-2.17594	1.37353e-14	1.008e-12
LOC_Os02g01210	Similar to Transmembrane amino acid transporter protein.	358.432	1620.86	0.221136	-2.17699	0.000345869	0.00242709
LOC_Os05g33130	Similar to Chitinase.	40.7023	184.063	0.221132	-2.17702	3.24337e-10	1.09788e-08
LOC_Os04g47810	Basic helix-loop-helix dimerisation region bHLH domain containing protein.	6.16432	27.9575	0.220489	-2.18122	5.15799e-05	0.000480821
LOC_Os03g33570	Similar to Calcineurin B-like protein 7.	10.4646	47.4821	0.220391	-2.18186	3.53456e-06	4.62173e-05
LOC_Os05g05180	GH3 auxin-responsive promoter domain containing protein.	25.2838	115.032	0.219797	-2.18576	0.000134885	0.00109166
LOC_Os02g56610	Protein of unknown function DUF640 domain containing protein.	4.93068	22.5684	0.218477	-2.19445	0.00102959	0.00610496
LOC_Os10g41550	Hypothetical conserved gene.	147.414	674.926	0.218415	-2.19486	7.80062e-18	9.5584e-16
LOC_Os03g59210	Conserved hypothetical protein.	654.366	3004.4	0.217803	-2.19891	1.10948e-25	3.61984e-23
LOC_Os04g27250	Conserved hypothetical protein.	88.7833	409.589	0.216762	-2.20582	3.00987e-16	2.78182e-14
LOC_Os03g08600	Conserved hypothetical protein.	3061.84	14147.1	0.216429	-2.20804	0.000202349	0.00154056
LOC_Os06g51260	Homeodomain-like containing protein.	23.412	108.424	0.215931	-2.21136	9.63468e-10	2.95144e-08
LOC_Os08g01690	Pistil-specific extensin-like protein family protein.	164.646	762.851	0.21583	-2.21203	5.40355e-18	6.93498e-16
LOC_Os05g28090	Similar to CRR23 ((chlororespiratory reduction 23).	7.39796	34.302	0.215671	-2.21309	0.00185633	0.0100078
LOC_Os08g44040	Similar to predicted protein.	35.1258	163.391	0.21498	-2.21772	5.61052e-10	1.79802e-08
LOC_Os04g39840	Similar to Cyanogenic beta-glucosidase precursor (EC 3.2.1.21) (Linamarase) (Fragment).	69.7568	325.078	0.214585	-2.22038	2.64077e-12	1.3243e-10
LOC_Os06g07300	Similar to GOS9 protein.	136.257	635.865	0.214286	-2.22239	4.47091e-06	5.69751e-05
LOC_Os06g33720	Flavin-containing monooxygenase FMO family protein.	53.0155	247.913	0.213847	-2.22535	1.15546e-09	3.49972e-08
LOC_Os01g73940	Conserved hypothetical protein.	128.341	600.506	0.213722	-2.2262	1.79134e-16	1.73248e-14
LOC_Os05g15770	Similar to Glycosyl hydrolases family 18.	2323.05	10892.6	0.213268	-2.22926	1.03007e-27	4.49909e-25
LOC_Os10g28240	Similar to Calcium-transporting ATPase 8, plasma membrane-type (EC 3.6.3.8) (Ca(2 )-ATPase isoform 8).	126.465	593.365	0.213133	-2.23018	5.06255e-15	3.89471e-13
LOC_Os08g43450	Myb transcription factor domain containing protein.	38.2079	179.294	0.213103	-2.23038	1.77912e-13	1.10501e-11
LOC_Os12g04204	Non-protein coding transcript.	358.293	1683.39	0.21284	-2.23216	5.92704e-07	9.38073e-06
LOC_Os08g10330	Protein kinase, core domain containing protein.	5.55331	26.1825	0.2121	-2.23718	0.00136891	0.00774879
LOC_Os06g50530	Expressed protein.	3.69704	17.4361	0.212033	-2.23764	0.00399449	0.0188549
LOC_Os03g19310	Galactosyl transferase family protein.	306.492	1447	0.211811	-2.23915	6.85316e-09	1.71996e-07
LOC_Os01g19390	Hypothetical conserved gene.	83.2377	394.475	0.211009	-2.24462	2.89366e-07	5.03925e-06
LOC_Os01g20830	Similar to Hydrogenase expression/formation protein hypB.	31.4481	149.263	0.21069	-2.24681	3.75778e-11	1.53485e-09
LOC_Os02g48450	Similar to Cysteine proteinase.	148.659	706.094	0.210538	-2.24785	3.05699e-18	3.97996e-16
LOC_Os01g51670	Similar to cDNA clone:J023088C01, full insert sequence.	104.917	498.782	0.210347	-2.24916	6.44225e-17	6.86835e-15
LOC_Os06g36480	Similar to NAC-type transcription factor.	34.5148	164.097	0.210332	-2.24926	3.65512e-10	1.22198e-08
LOC_Os02g37610	Conserved hypothetical protein.	125.847	599.037	0.210082	-2.25098	1.4339e-16	1.42234e-14
LOC_Os01g38980	IQ calmodulin-binding region domain containing protein.	123.94	590.461	0.209904	-2.2522	5.35894e-18	6.91048e-16
LOC_Os03g60810	Resistance protein candidate (Fragment).	195.522	933.19	0.20952	-2.25484	6.21668e-23	1.45127e-20
LOC_Os04g16680	Similar to Sedoheptulose-1,7-bisphosphatase.	25.3187	120.905	0.20941	-2.2556	3.09394e-07	5.32977e-06
LOC_Os05g38570	Similar to GTP cyclohydrolase II/3,4-dihydroxy-2-butanone-4-phosphate synthase- like protein (Fragment).	6.79471	32.4629	0.209307	-2.25631	0.000432294	0.00293397
LOC_Os03g09140	Similar to ras-related protein Rab-6A.	24.6767	118.254	0.208675	-2.26067	2.54425e-09	7.06648e-08
LOC_Os06g49660	Similar to Benzoyl coenzyme A: benzyl alcohol benzoyl transferase (Benzoyl- CoA:benzyl alcohol/phenylethanol benzoyltransferase).	37.6202	180.513	0.208407	-2.26253	4.18854e-14	2.82857e-12
LOC_Os02g07930	Non-protein coding transcript.	56.79	272.645	0.208293	-2.26331	0.0118739	0.045935
LOC_Os05g31200	Hypothetical conserved gene.	3.08216	14.8341	0.207775	-2.26691	0.0024706	0.0127137
LOC_Os10g27170	IQ calmodulin-binding region domain containing protein.	56.1713	270.481	0.207672	-2.26762	2.13621e-11	9.19691e-10
LOC_Os07g40300	Similar to Zinc-finger protein KNUCKLES.	27.7549	133.858	0.207346	-2.26989	1.33813e-05	0.000148268
LOC_Os09g02270	Putative cyclase family protein.	36.4098	175.857	0.207042	-2.272	0.00051168	0.00339865
LOC_Os06g48180	Similar to Xyloglucan endo-transglycosylase homolog.	1831.83	8858.09	0.206798	-2.27371	1.48358e-28	7.04829e-26
LOC_Os01g20880	Protein kinase, catalytic domain domain containing protein.	32.0281	154.928	0.20673	-2.27418	7.64735e-09	1.89469e-07
LOC_Os02g25960	Ankyrin repeat containing protein.	87.5302	424.257	0.206314	-2.27708	1.6072e-17	1.87599e-15
LOC_Os02g36490	General substrate transporter domain containing protein.	47.4738	230.341	0.206103	-2.27857	1.24476e-15	1.05668e-13
LOC_Os01g21420	Similar to pre-mRNA-splicing factor SF2.	3.69704	17.9422	0.206053	-2.27891	0.00161069	0.00890151
LOC_Os12g08564	Conserved hypothetical protein.	65.4216	317.514	0.206044	-2.27898	6.16007e-16	5.41606e-14
LOC_Os01g72270	Cytochrome P450.	32.6585	158.772	0.205694	-2.28143	9.03603e-06	0.000105762
LOC_Os04g47780	Similar to OSIGBa0158F05.8 protein.	291.228	1417.58	0.205441	-2.28321	6.00439e-24	1.62599e-21
LOC_Os03g26870	Similar to Salt-responsive WD40 protein 5.	39.4299	192.145	0.205209	-2.28483	4.26506e-15	3.35749e-13
LOC_Os01g18080	Conserved hypothetical protein.	8127.99	39613.6	0.205182	-2.28503	0.000109558	0.0009171
LOC_Os04g29680	Similar to OSIGBa0110B10.6 protein.	7.39021	36.077	0.204846	-2.28739	0.00260829	0.0133271
LOC_Os03g12860	Conserved hypothetical protein.	592.804	2897.89	0.204564	-2.28938	1.45851e-26	4.99954e-24
LOC_Os01g50730	Similar to Sucrose-phosphate synthase (EC 2.4.1.14).	9.25423	45.2652	0.204445	-2.29022	0.000524501	0.00347443
LOC_Os09g13890	Calmodulin binding protein-like family protein.	4.91905	24.0866	0.204224	-2.29178	0.00025542	0.0018694
LOC_Os06g40640	Similar to Fructose-bisphosphate aldolase, cytoplasmic isozyme (EC 4.1.2.13).	48.1236	235.73	0.204147	-2.29232	3.26041e-11	1.34591e-09
LOC_Os10g36980	Cytochrome P450 family protein.	34.569	170.056	0.20328	-2.29846	3.06685e-05	0.000307936
LOC_Os06g45620	Expressed protein.	9.85749	48.5017	0.20324	-2.29874	0.00196028	0.0104847
LOC_Os01g34770	Tetratricopeptide TPR2 domain containing protein.	3.07828	15.2193	0.202262	-2.30571	0.0024496	0.0126256
LOC_Os02g15460	Conserved hypothetical protein.	11.1144	54.9746	0.202173	-2.30634	5.1127e-05	0.00047742
LOC_Os02g04130	Protein of unknown function DUF1645 family protein.	371.89	1840.27	0.202084	-2.30697	3.86604e-24	1.12573e-21
LOC_Os02g50730	Peptidase M10A and M12B, matrixin and adamalysin family protein.	38.8538	192.304	0.202044	-2.30726	0.00957797	0.0387932
LOC_Os08g25380	Protein kinase, catalytic domain domain containing protein.	103.645	513.133	0.201985	-2.30768	5.91334e-19	8.84713e-17
LOC_Os09g21120	Similar to ubiquitin-protein ligase.	24.6612	122.238	0.201747	-2.30938	8.77709e-08	1.74767e-06
LOC_Os05g41520	Hypothetical conserved gene.	22.2055	110.142	0.201608	-2.31037	1.98843e-07	3.62848e-06
LOC_Os01g33324	Cytochrome P450 domain containing protein.	9.86136	48.9436	0.201484	-2.31126	0.00108618	0.00637613
LOC_Os06g42560	Similar to tryptophan synthase-related.	304.09	1511.11	0.201236	-2.31304	7.32154e-26	2.41789e-23
LOC_Os04g32850	Proline-rich protein, Blast resistance	1001.46	4976.97	0.201219	-2.31316	3.36573e-28	1.51907e-25
LOC_Os01g10600	Similar to NOD26-like membrane integral protein ZmNIP1-1.	25.2722	125.909	0.200718	-2.31676	1.33267e-11	5.95525e-10
LOC_Os05g38420	Similar to Laccase (EC 1.10.3.2).	143.056	712.789	0.200698	-2.3169	0.000193493	0.00148586
LOC_Os03g51390	Conserved hypothetical protein.	5.54556	27.644	0.200606	-2.31756	0.00368448	0.0176344
LOC_Os05g38410	Similar to Laccase (EC 1.10.3.2).	124.563	622.051	0.200245	-2.32016	0.000302971	0.00217266
LOC_Os09g06890	BTB/POZ domain containing protein.	2.47503	12.3605	0.200237	-2.32022	0.00898562	0.0367735
LOC_Os12g40490	Zinc finger, LIM-type domain containing protein.	134.494	671.796	0.200201	-2.32048	4.33948e-21	8.5776e-19
LOC_Os05g46140	Similar to oxidoreductase.	3.08604	15.4686	0.199503	-2.32551	0.00139308	0.00785929
LOC_Os01g55950	Similar to Formamidase.	37.0131	186.102	0.198885	-2.32999	1.56872e-11	6.93002e-10
LOC_Os12g29220	MtN3 protein precursor.	627.238	3155.49	0.198777	-2.33078	5.4796e-05	0.000506788
LOC_Os05g49110	Retrotransposon protein, putative, Ty1-copia subclass.	16.6328	83.8083	0.198463	-2.33306	0.000313603	0.00223366
LOC_Os10g30610	Conserved hypothetical protein.	23.4508	118.167	0.198455	-2.33312	6.0051e-09	1.54287e-07
LOC_Os01g60350	Similar to calcium lipid binding protein-like.	20.9564	106.328	0.197092	-2.34306	2.59128e-10	8.9964e-09
LOC_Os12g43880	Protein of unknown function DUF266, plant domain containing protein.	10.4879	53.3205	0.196695	-2.34597	6.31498e-05	0.000571556
LOC_Os10g11500	Similar to PR-1a pathogenesis related protein (Hv-1a) precursor.	56.1713	285.708	0.196604	-2.34664	2.18023e-11	9.35667e-10
LOC_Os04g11040	Conserved hypothetical protein.	5.55331	28.2785	0.196379	-2.34828	0.00276061	0.0139551
LOC_Os12g03370	Harpin-induced 1 domain containing protein.	5.54556	28.271	0.196158	-2.34992	0.00565557	0.0250439
LOC_Os05g49370	Protein of unknown function DUF1645 family protein.	97.5428	497.623	0.196018	-2.35095	1.25915e-05	0.00014061
LOC_Os09g25850	Similar to Glossy1 protein.	38.2157	195.362	0.195614	-2.35392	7.65292e-11	2.96907e-09
LOC_Os07g09460	Expressed protein.	6.16432	31.5641	0.195295	-2.35627	0.000230985	0.00172507
LOC_Os06g03810	C2 calcium/lipid-binding domain, CaLB domain containing protein.	9.88074	50.5976	0.195281	-2.35638	6.01491e-05	0.00054843
LOC_Os03g56950	Helix-loop-helix DNA-binding domain containing protein.	10.4995	53.8341	0.195034	-2.3582	2.18416e-08	4.97034e-07
LOC_Os07g40850	Hypothetical protein.	483.664	2483.67	0.194738	-2.3604	0.00024652	0.00181901
LOC_Os09g36750	Similar to Peroxisome type ascorbate peroxidase.	3.69317	19.0185	0.194188	-2.36447	0.00227838	0.0118903
LOC_Os03g18740	Similar to Alcohol dehydrogenase (Fragment).	11.7215	60.4996	0.193745	-2.36777	6.20353e-07	9.74995e-06
LOC_Os06g19780	Expressed protein.	6.78308	35.1291	0.19309	-2.37265	0.000421676	0.00287343
LOC_Os01g57490	D-mannose binding lectin family protein	12.9668	67.2634	0.192776	-2.375	6.18541e-10	1.96367e-08
LOC_Os08g30870	Os08g0399500 protein	2.46728	12.8099	0.192607	-2.37627	0.00275967	0.0139529
LOC_Os09g28210	Similar to INDEHISCENT protein.	379.883	1975.53	0.192295	-2.37861	8.06149e-27	2.95007e-24
LOC_Os04g11850	Hypothetical conserved gene.	3.70479	19.2753	0.192204	-2.37929	0.00417668	0.0195239
LOC_Os01g58240	Similar to Subtilase.	26.5329	138.156	0.192051	-2.38044	1.10576e-10	4.18797e-09
LOC_Os05g18650	Hypothetical conserved gene.	20.9176	109.171	0.191603	-2.3838	1.77379e-08	4.09499e-07
LOC_Os01g49920	Leucine-rich repeat domain containing protein.	6.1837	32.2778	0.191578	-2.384	0.00200749	0.0107159
LOC_Os10g07114	Conserved hypothetical protein.	2.47503	12.9308	0.191406	-2.38529	0.0104391	0.0414431
LOC_Os01g07730	Similar to Triose phosphate/phosphate translocator, non-green plastid, chloroplast precursor (CTPT).	11.7138	61.2474	0.191253	-2.38644	1.5235e-05	0.000165821
LOC_Os08g32630	Similar to CM0545.530.nc protein (Fragment).	24.6767	129.523	0.19052	-2.39199	2.27496e-09	6.38001e-08
LOC_Os01g35230	Zinc finger, RING-type domain containing protein.	2.47115	12.995	0.190162	-2.3947	0.00949624	0.0385025
LOC_Os03g08150	Similar to predicted protein.	35.7755	189.124	0.189165	-2.40229	4.71626e-13	2.77042e-11
LOC_Os05g50580	Peptidase S10, serine carboxypeptidase family protein.	27.7705	146.902	0.18904	-2.40324	2.19766e-05	0.000229159
LOC_Os01g44130	Similar to aspartic proteinase oryzasin-1.	111.028	588.002	0.188822	-2.4049	2.42593e-18	3.2203e-16
LOC_Os01g53920	Hypothetical conserved gene.	46.2673	245.269	0.188639	-2.4063	1.66943e-15	1.38675e-13
LOC_Os10g31780	Similar to Brn1-like protein.	117.219	623.071	0.188131	-2.41019	0.000641518	0.00410482
LOC_Os01g72130	Similar to Glutathione S-transferase GST 28 (Fragment).	12.3325	65.6244	0.187926	-2.41176	1.84505e-05	0.000197252
LOC_Os10g31240	Protein of unknown function DUF247, plant family protein.	56.1054	299.522	0.187316	-2.41645	5.20021e-15	3.98929e-13
LOC_Os02g37330	Heavy metal transport/detoxification protein domain containing protein.	9.24648	49.4571	0.186959	-2.4192	7.4362e-05	0.000656081
LOC_Os04g50770	Similar to P-type R2R3 Myb protein (Fragment).	16.0296	85.9118	0.186582	-2.42212	1.96621e-08	4.51228e-07
LOC_Os09g26370	Similar to Senescence-associated protein SAG102.	569.949	3062.6	0.1861	-2.42585	1.13048e-30	6.51347e-28
LOC_Os09g04504	Hypothetical protein.	27.6852	149.323	0.185404	-2.43125	0.0028693	0.0144025
LOC_Os12g08240	Conserved hypothetical protein.	22.1861	120.206	0.184567	-2.43778	1.18588e-11	5.34338e-10
LOC_Os12g01140	Similar to Nonphototrophic hypocotyl 1a.	341.749	1855.51	0.184181	-2.4408	3.56663e-27	1.39977e-24
LOC_Os03g59320	Chaperonin-like RbcX family protein.	12.9707	70.4999	0.183981	-2.44237	3.37423e-06	4.43134e-05
LOC_Os10g39030	Similar to Prep (Fragment).	170.262	926.411	0.183786	-2.4439	5.90279e-24	1.61462e-21
LOC_Os04g38720	Similar to H0219H12.10 protein.	64.7292	352.714	0.183517	-2.44601	6.22962e-16	5.45949e-14
LOC_Os01g64470	Harpin-induced 1 domain containing protein.	9.24648	50.5334	0.182977	-2.45026	3.21841e-05	0.000321367
LOC_Os02g25780	Hypothetical conserved gene.	2.46728	13.5086	0.182646	-2.45288	0.0105354	0.0417224
LOC_Os11g04160	Non-protein coding transcript.	4.3158	23.6523	0.182469	-2.45428	0.00214919	0.0113362
LOC_Os07g06620	Similar to cDNA clone:J023038F18, full insert sequence.	17.9091	98.2231	0.182331	-2.45537	8.82425e-14	5.74425e-12
LOC_Os05g47880	Glycosyl transferase, family 31 protein.	11.1221	61.1265	0.181953	-2.45836	3.7821e-06	4.90045e-05
LOC_Os10g37110	Cytochrome P450 family protein.	4.9268	27.0813	0.181926	-2.45857	0.0105879	0.0418751
LOC_Os09g32560	Expressed protein.	9.84586	54.1325	0.181884	-2.45891	8.79547e-08	1.75005e-06
LOC_Os06g36080	Similar to kinesin motor protein-related.	33.9038	186.465	0.181824	-2.45939	7.19571e-12	3.31394e-10
LOC_Os11g01140	Similar to NPH1-1.	309.021	1706.39	0.181096	-2.46517	4.42124e-27	1.71039e-24
LOC_Os03g20080	Retrotransposon protein, putative, Ty1-copia subclass	19.7382	109.806	0.179756	-2.47589	4.51081e-06	5.74026e-05
LOC_Os06g09310	Similar to RING-H2 finger protein ATL1R (RING-H2 finger protein ATL8).	1172.33	6529.13	0.179554	-2.47751	1.12685e-32	8.71859e-30
LOC_Os04g45290	Similar to Beta-fructofuranosidase 1 precursor (EC 3.2.1.26) (Sucrose 1) (Invertase 1).	1.8524	10.3363	0.179213	-2.48025	0.00524365	0.0235682
LOC_Os02g25650	Conserved hypothetical protein.	2.47115	13.822	0.178784	-2.48371	0.00319969	0.0156942
LOC_Os09g29390	Cupredoxin domain containing protein.	9.2426	51.8023	0.178421	-2.48665	0.000650421	0.00415019
LOC_Os02g11770	Conserved hypothetical protein.	115.436	647.577	0.178259	-2.48795	7.48057e-13	4.16818e-11
LOC_Os02g57120	Armadillo-type fold domain containing protein.	285.025	1602.32	0.177883	-2.491	7.48658e-09	1.86168e-07
LOC_Os02g48200	Concanavalin A-like lectin/glucanase domain containing protein.	7.40184	41.6511	0.17771	-2.4924	5.89252e-05	0.000539086
LOC_Os12g28710	Conserved hypothetical protein.	6.78308	38.1729	0.177693	-2.49254	0.00443415	0.020533
LOC_Os02g15660	Conserved hypothetical protein.	36.982	208.592	0.177294	-2.49578	1.82457e-16	1.75834e-14
LOC_Os12g44250	Similar to CDS_VAMP.	19.135	108.303	0.176681	-2.50078	2.83634e-09	7.81363e-08
LOC_Os07g48750	Similar to Alpha-L-arabinofuranosidase C-terminus family protein, expressed.	134.517	763.583	0.176166	-2.505	1.33698e-25	4.31017e-23
LOC_Os05g04640	Similar to WRKY transcription factor 5.	27.1284	154.081	0.176066	-2.50582	6.57466e-10	2.07508e-08
LOC_Os12g21880	Non-protein coding transcript.	4.3158	24.536	0.175897	-2.5072	0.00303872	0.0150641
LOC_Os09g25390	Phospholipase D lambda.	6.7792	38.5431	0.175886	-2.50728	0.00281752	0.0141874
LOC_Os10g37720	Esterase/lipase/thioesterase domain containing protein.	91.3048	520.134	0.175541	-2.51012	4.57742e-17	5.03888e-15
LOC_Os10g40990	Similar to Oxidoreductase, 2OG-Fe oxygenase family protein, expressed.	3.70479	21.1145	0.175462	-2.51077	0.00145173	0.00813425
LOC_Os08g15280	Apocytochrome f precursor.	2.4634	14.0713	0.175066	-2.51403	0.0109874	0.0431842
LOC_Os12g01510	Tyrosine protein kinase domain containing protein.	123.983	708.431	0.17501	-2.51449	8.21553e-18	1.00215e-15
LOC_Os09g03310	Similar to ATPase, calcium-transporting-related (Fragment).	6.77533	38.7357	0.174912	-2.5153	6.59553e-05	0.000592394
LOC_Os02g51760	Hypothetical conserved gene.	36.9859	212.463	0.174082	-2.52216	4.50904e-16	4.07016e-14
LOC_Os08g38170	Methyladenine glycosylase domain containing protein.	1821.77	10515.5	0.173246	-2.52911	5.0081e-17	5.49066e-15
LOC_Os10g02220	Similar to Nitrate transporter (Fragment).	14.8075	85.5983	0.172989	-2.53125	1.77864e-10	6.43925e-09
LOC_Os06g42210	Expressed protein.	2.46728	14.2639	0.172974	-2.53137	0.00276369	0.013968
LOC_Os10g02300	Protein of unknown function Cys-rich family protein.	8.00896	46.4133	0.172558	-2.53485	0.000121063	0.000996167
LOC_Os06g26020	Retrotransposon protein, putative, Ty3-gypsy subclass.	1.84464	10.714	0.172172	-2.53808	0.00601975	0.026297
LOC_Os01g62600	Similar to L-ascorbate oxidase.	5.54944	32.3345	0.171626	-2.54266	0.00223284	0.0117067
LOC_Os03g07960	Expressed protein.	6.17595	36.0128	0.171493	-2.54378	8.32037e-05	0.000722132
LOC_Os07g35790	Similar to Receptor protein kinase.	90.5349	530.936	0.170519	-2.55199	1.59945e-06	2.27964e-05
LOC_Os10g33190	Expressed protein.	1.8524	10.9065	0.169843	-2.55773	0.00468257	0.0214552
LOC_Os05g47700	Similar to Lipid transfer protein (Fragment).	1562.52	9232.22	0.169247	-2.5628	8.35265e-23	1.90075e-20
LOC_Os05g10310	Similar to stem 28 kDa glycoprotein.	41.967	248.411	0.168942	-2.5654	1.60312e-12	8.33253e-11
LOC_Os02g09990	Conserved hypothetical protein.	8.62772	51.1604	0.168641	-2.56798	0.00148363	0.00828363
LOC_Os01g39136	Cytochrome P450 domain containing protein.	3.08216	18.3199	0.168242	-2.57139	0.00352263	0.0169829
LOC_Os02g31230	Conserved hypothetical protein.	5.56494	33.2182	0.167527	-2.57753	0.00122582	0.00705833
LOC_Os11g02290	Conserved hypothetical protein.	27.1478	162.885	0.166669	-2.58494	9.38506e-10	2.88149e-08
LOC_Os03g20970	Similar to aminophospholipid ATPase.	3.08216	18.5766	0.165916	-2.59148	0.00527092	0.0236593
LOC_Os01g62830	Conserved hypothetical protein.	75.1667	453.411	0.16578	-2.59265	3.47314e-12	1.68251e-10
LOC_Os08g34830	hAT dimerisation domain-containing protein	3.07441	18.5691	0.165566	-2.59453	0.00628401	0.0272754
LOC_Os04g32810	Expressed protein.	4.93068	29.8609	0.165122	-2.5984	0.00325552	0.0159161
LOC_Os10g41860	Domain of unknown function DUF828 domain containing protein.	16.0063	97.5019	0.164164	-2.60679	4.17244e-08	8.9179e-07
LOC_Os09g17870	Cytidylyltransferase domain containing protein.	1.8524	11.2842	0.164158	-2.60684	0.00361997	0.0173748
LOC_Os09g14820	Retrotransposon protein.	4.93843	30.2385	0.163316	-2.61426	1.09964e-06	1.62457e-05
LOC_Os06g49130	Probable histone acetyltransferase HAC-like 2.	8.62385	52.9995	0.162716	-2.61958	4.2072e-09	1.12342e-07
LOC_Os09g10840	Similar to Transcription factor HBP-1b(C38) (Fragment).	6.79083	41.923	0.161984	-2.62608	0.000591679	0.00383592
LOC_Os11g27170	Retrotransposon protein, putative, unclassified	33.3121	206.311	0.161466	-2.6307	1.97812e-14	1.41713e-12
LOC_Os05g48210	Conserved hypothetical protein.	98.6718	612.27	0.161157	-2.63346	4.07622e-13	2.40488e-11
LOC_Os11g27150	Retrotransposon protein.	17.2554	107.075	0.161152	-2.6335	0.000566593	0.00369808
LOC_Os12g02240	Conserved hypothetical protein.	20.9447	130.101	0.160989	-2.63497	9.53494e-06	0.000110628
LOC_Os02g56720	NAD(P)-binding domain containing protein.	11.0911	68.9892	0.160766	-2.63697	3.98488e-06	5.13371e-05
LOC_Os05g22960	Mitochondrial matrix Mmp37 domain containing protein.	13.5662	84.7637	0.160047	-2.64344	4.89879e-12	2.32328e-10
LOC_Os04g08730	Hypothetical protein.	4.93843	31.0014	0.159297	-2.65021	0.00614569	0.0267694
LOC_Os01g70870	Zinc finger, C2H2-type domain containing protein.	34.5574	217.24	0.159075	-2.65222	1.94684e-09	5.57299e-08
LOC_Os10g40830	Peptidase M10A and M12B, matrixin and adamalysin family protein.	16.0412	101.701	0.157728	-2.66449	2.44657e-07	4.34163e-06
LOC_Os03g43810	Similar to Helix-loop-helix DNA-binding domain containing protein, expressed.	3.08604	19.5963	0.157481	-2.66675	0.000818663	0.00501955
LOC_Os08g01510	Similar to Bx2-like protein.	393.659	2506.97	0.157026	-2.67093	1.80253e-09	5.20389e-08
LOC_Os03g03610	Similar to Callose synthase 1 catalytic subunit.	159.159	1014.42	0.156897	-2.67211	9.25152e-31	5.44633e-28
LOC_Os03g60639	Conserved hypothetical protein.	13.5662	86.4745	0.15688	-2.67226	2.57652e-12	1.29688e-10
LOC_Os03g03080	Expressed protein.	15.4186	98.3781	0.156727	-2.67367	9.85193e-05	0.000836333
LOC_Os04g39814	Glycoside hydrolase, family 1 protein.	17.8975	114.296	0.156589	-2.67495	1.46867e-09	4.32301e-08
LOC_Os12g08550	Similar to Zinc knuckle family protein.	7.41346	47.7388	0.155292	-2.68694	1.58752e-06	2.26622e-05
LOC_Os03g47010	Glycoside hydrolase, family 10 domain containing protein.	83.2958	537.435	0.154988	-2.68977	1.98213e-18	2.68381e-16
LOC_Os05g10830	Hypothetical conserved gene.	36.3827	236.364	0.153926	-2.69969	4.89057e-16	4.35647e-14
LOC_Os12g27490	Retrotransposon protein, putative, Ty3-gypsy subclass	4.94231	32.3345	0.15285	-2.70982	3.53541e-05	0.00034954
LOC_Os01g41420	Amino acid transporter, transmembrane domain containing protein.	92.4726	605.869	0.152628	-2.71191	5.33604e-09	1.38543e-07
LOC_Os07g38790	Similar to beta-hexosaminidase.	19.7382	130.437	0.151324	-2.72429	2.44252e-09	6.80487e-08
LOC_Os08g43110	Retrotransposon protein.	25.2722	167.832	0.15058	-2.73139	5.93025e-09	1.52653e-07
LOC_Os09g23560	Cinnamyl alcohol dehydrogenase (EC 1.1.1.195).	3.69704	24.6644	0.149894	-2.73799	0.00235894	0.0122513
LOC_Os01g73170	Similar to Peroxidase 12 precursor (EC 1.11.1.7) (Atperox P12) (PRXR6) (ATP4a).	557.686	3726.75	0.149644	-2.74039	8.22189e-29	3.97587e-26
LOC_Os02g47090	TGF-beta receptor, type I/II extracellular region family protein.	3.08604	20.6726	0.149282	-2.74389	0.00298416	0.0148633
LOC_Os08g30910	Similar to SET domain protein.	4.94231	33.3466	0.14821	-2.75428	1.06518e-07	2.07818e-06
LOC_Os01g50360	Similar to nascent polypeptide-associated complex alpha subunit-like protein.	3.70479	25.042	0.147943	-2.75689	2.66933e-05	0.00027175
LOC_Os07g03000	Similar to LRR receptor-like kinase.	27.7666	187.998	0.147696	-2.7593	1.14786e-15	9.80571e-14
LOC_Os11g44870	Similar to Protein kinase domain containing protein, expressed.	30.199	204.706	0.147524	-2.76098	1.63445e-05	0.00017669
LOC_Os01g58440	Similar to Protein kinase Kelch repeat:Kelch.	1.84852	12.6173	0.146507	-2.77096	0.00401343	0.0189173
LOC_Os01g38359	Peptidyl-prolyl cis-trans isomerase, FKBP-type domain containing protein.	117.219	802.058	0.146148	-2.7745	1.28811e-06	1.86935e-05
LOC_Os01g67810	Exo70 exocyst complex subunit family protein.	33.9115	232.501	0.145856	-2.77739	3.62293e-15	2.88556e-13
LOC_Os04g36740	Similar to Potassium channel SKOR (Stelar K( ) outward rectifying channel).	4.31968	30.0534	0.143733	-2.79854	1.16014e-06	1.70372e-05
LOC_Os04g32510	Conserved hypothetical protein.	88.2343	613.913	0.143724	-2.79862	1.74145e-27	7.3685e-25
LOC_Os05g45090	UDP-glucuronosyl/UDP-glucosyltransferase family protein.	6.7792	47.297	0.143333	-2.80256	5.27542e-08	1.09891e-06
LOC_Os02g08270	Glutamine amidotransferase class-I domain containing protein.	7.41346	51.8665	0.142933	-2.80658	9.99214e-05	0.0008463
LOC_Os11g32650	Similar to Chalcone synthase C2 (EC 2.3.1.74) (Naringenin-chalcone synthase C2).	719.312	5035.94	0.142836	-2.80757	1.41564e-14	1.0333e-12
LOC_Os04g48330	Similar to OSIGBa0127A14.7 protein.	11.706	82.0484	0.142672	-2.80923	1.37796e-07	2.62044e-06
LOC_Os02g37300	Heavy metal transport/detoxification protein domain containing protein.	29.0157	203.724	0.142427	-2.81171	6.44816e-15	4.89121e-13
LOC_Os01g03080	Conserved hypothetical protein.	5.54169	38.9924	0.142122	-2.8148	0.000708486	0.00446078
LOC_Os11g04830	Conserved hypothetical protein.	22.8165	161.102	0.141628	-2.81982	6.024e-12	2.82232e-10
LOC_Os12g12390	Transposon protein, putative, CACTA, En/Spm sub-class.	7.39408	52.3009	0.141376	-2.82239	0.0041807	0.0195364
LOC_Os04g49450	Similar to LHY protein.	94.9127	672.823	0.141066	-2.82555	9.14166e-31	5.44633e-28
LOC_Os05g01370	Similar to Polygalacturonase inhibiting protein 1.	142.464	1020.4	0.139615	-2.84047	1.51077e-05	0.000164568
LOC_Os06g35060	Heavy metal transport/detoxification protein domain containing protein.	16.6483	120.206	0.138498	-2.85206	1.86376e-07	3.41711e-06
LOC_Os09g30510	Similar to cDNA clone:001-204-H11, full insert sequence.	10.4724	75.8965	0.137982	-2.85745	1.64975e-07	3.06625e-06
LOC_Os12g41650	Conserved hypothetical protein.	53.062	385.906	0.1375	-2.8625	2.19661e-09	6.17056e-08
LOC_Os06g46475	WD40 repeat-like domain containing protein.	2.47115	18.0064	0.137238	-2.86525	0.00105848	0.00623937
LOC_Os10g39430	Conserved hypothetical protein.	3.70867	27.0738	0.136984	-2.86792	0.000755502	0.00470322
LOC_Os03g45960	Similar to Alpha-amylase/trypsin inhibitor (Antifungal protein).	3.70092	27.0738	0.136697	-2.87094	3.58584e-05	0.000353493
LOC_Os02g37320	Similar to ATFP4.	3.69317	27.0171	0.136697	-2.87094	0.00257813	0.013193
LOC_Os05g41660	Peptidase C14, caspase catalytic domain containing protein.	1.84464	13.5652	0.135983	-2.8785	0.00501603	0.0227185
LOC_Os03g59330	Pheophorbide a oxygenase domain containing protein.	3.08216	22.6968	0.135797	-2.88048	0.00397664	0.0187789
LOC_Os12g10640	Similar to sporulation protein-related.	1.84464	13.6294	0.135343	-2.88531	0.000615737	0.00396626
LOC_Os08g01150	Protein of unknown function DUF821, CAP10-like family protein.	9.25811	68.9967	0.134182	-2.89774	1.24144e-09	3.73535e-08
LOC_Os11g01439	Quinonprotein alcohol dehydrogenase-like domain containing protein.	12.3364	92.1921	0.133812	-2.90172	6.85957e-09	1.71997e-07
LOC_Os11g37970	Similar to Chitin-binding allergen Bra r 2 (Fragments).	19.135	143.432	0.133408	-2.90608	2.38133e-06	3.25525e-05
LOC_Os01g22352	Haem peroxidase family protein.	64.8029	486.996	0.133067	-2.90978	0.000137293	0.00110883
LOC_Os08g31040	Expressed protein.	3.08991	23.2671	0.132802	-2.91265	9.15233e-05	0.000782834
LOC_Os01g50080	Similar to MDR-like ABC transporter.	31.4752	237.961	0.13227	-2.91844	1.4429e-09	4.26103e-08
LOC_Os10g35070	Similar to alpha-galactosidase.	70.9091	536.593	0.132147	-2.91979	1.33713e-26	4.64224e-24
LOC_Os01g52790	Similar to Cytochrome P450 monooxygenase CYP72A5 (Fragment).	9.85749	74.6276	0.132089	-2.92042	6.40788e-10	2.02954e-08
LOC_Os01g37380	Transposase, MuDR, plant domain containing protein.	8.03222	60.8622	0.131974	-2.92168	5.82172e-07	9.24646e-06
LOC_Os03g11650	Myosin II heavy chain-like family protein.	242.354	1846.66	0.131239	-2.92973	2.61559e-21	5.36592e-19
LOC_Os11g13840	Similar to AP2 domain containing protein, expressed.	6.79471	51.7948	0.131185	-2.93032	6.83636e-05	0.000610797
LOC_Os08g05810	Similar to DEAD-box ATP-dependent RNA helicase 45.	3.68929	28.2068	0.130794	-2.93463	2.0787e-06	2.87303e-05
LOC_Os01g63190	Similar to Laccase-7.	563.17	4334.74	0.12992	-2.9443	3.57077e-15	2.8524e-13
LOC_Os11g03390	Similar to FHA domain containing protein, expressed.	12.9474	99.798	0.129736	-2.94635	5.28912e-09	1.37853e-07
LOC_Os02g41480	Similar to OSIGBa0145M07.8 protein.	3.70479	28.5995	0.129541	-2.94852	0.00099489	0.00592906
LOC_Os05g50410	Similar to 10A19I.14.	1.85627	14.4565	0.128404	-2.96123	0.000314335	0.00223593
LOC_Os06g41930	Similar to zinc-binding family protein.	33.8999	264.843	0.128	-2.96578	7.93118e-15	5.93305e-13
LOC_Os04g32820	Similar to OSIGBa0113L04.4 protein.	12.348	96.5766	0.127857	-2.96739	0.00249241	0.0128073
LOC_Os11g26920	UDP-glucuronosyl/UDP-glucosyltransferase domain containing protein.	3.07828	24.0941	0.127761	-2.96848	0.00563892	0.024984
LOC_Os04g53998	S-locus receptor-like kinase RLK13.	4.93456	38.7357	0.127391	-2.97267	1.31985e-05	0.000146362
LOC_Os08g08960	Similar to Germin-like protein precursor.	12.3441	96.9467	0.127329	-2.97337	1.02803e-06	1.53214e-05
LOC_Os03g05500	Similar to LOB domain protein 31.	9.84586	77.7281	0.12667	-2.98085	2.28429e-06	3.13685e-05
LOC_Os03g18030	Similar to Leucoanthocyanidin dioxygenase-like protein.	6.79471	53.649	0.126651	-2.98107	6.58181e-09	1.66601e-07
LOC_Os06g41340	Retrotransposon protein.	2.46728	19.5246	0.126368	-2.9843	0.00336649	0.016336
LOC_Os03g61910	Retrotransposon protein, putative, unclassified.	160.257	1273.01	0.125888	-2.98979	3.96271e-13	2.34302e-11
LOC_Os02g11705	Hypothetical gene.	4.31968	34.7514	0.124302	-3.00808	1.00864e-05	0.00011628
LOC_Os02g04160	Protein of unknown function DUF701, zinc-binding putative family protein.	9.86136	79.824	0.123539	-3.01696	1.10627e-08	2.6748e-07
LOC_Os06g06900	Similar to predicted protein.	4.93456	40.2538	0.122586	-3.02813	2.18108e-09	6.1333e-08
LOC_Os05g03640	Similar to Leucoanthocyanidin dioxygenase-like protein.	2.4634	20.2232	0.121811	-3.03729	1.46944e-05	0.000160727
LOC_Os08g41820	Exo70 exocyst complex subunit family protein.	4.31968	35.6351	0.12122	-3.0443	0.00225934	0.0118082
LOC_Os12g17430	NB-ARC domain containing protein, expressed	2.4634	20.3516	0.121042	-3.04642	0.00903706	0.0369506
LOC_Os05g19110	Conserved hypothetical protein.	24.6883	204.094	0.120965	-3.04733	3.02893e-14	2.10317e-12
LOC_Os03g31430	Similar to Terpene synthase, N-terminal domain containing protein, expressed.	12.9552	107.147	0.12091	-3.048	4.59118e-09	1.21297e-07
LOC_Os02g42810	Similar to Carbonyl reductase 1.	23.412	195.083	0.12001	-3.05877	2.55181e-22	5.48438e-20
LOC_Os07g11150	Transposase, Ptta/En/Spm, plant domain containing protein.	4.32355	36.262	0.119231	-3.06817	4.03617e-09	1.07897e-07
LOC_Os01g04324	Conserved hypothetical protein.	12.3286	103.533	0.119079	-3.07	1.78092e-11	7.79118e-10
LOC_Os02g37160	Heavy metal transport/detoxification protein domain containing protein.	8.6316	73.1094	0.118064	-3.08236	3.62132e-06	4.72376e-05
LOC_Os08g05480	Cyclin-like F-box domain containing protein.	1.23752	10.5289	0.117535	-3.08883	0.0114377	0.044566
LOC_Os07g40690	Similar to NADPH HC toxin reductase (Fragment).	4.93456	42.0363	0.117388	-3.09064	9.81748e-05	0.00083367
LOC_Os03g10880	BTB/POZ fold domain containing protein.	11.0989	95.4927	0.116227	-3.10498	9.36082e-08	1.8476e-06
LOC_Os11g42970	Uncharacterised protein family UPF0497, trans-membrane plant subgroup domain containing protein.	21.579	186.609	0.115638	-3.11232	4.96748e-10	1.60908e-08
LOC_Os05g37880	Similar to Axi 1 (Auxin-independent growth promoter)-like protein.	27.1633	236.87	0.114676	-3.12436	2.28088e-15	1.84377e-13
LOC_Os04g15630	Similar to OSIGBa0135L04.4 protein.	1.22976	10.7782	0.114098	-3.13166	0.00373696	0.0178289
LOC_Os07g10910	Hypothetical conserved gene.	7.40571	64.9257	0.114064	-3.13208	3.19144e-05	0.000318909
LOC_Os12g04690	Conserved hypothetical protein.	6.17207	54.3402	0.113582	-3.13819	3.8591e-05	0.000376729
LOC_Os06g19670	F-box domain containing protein.	1.22976	10.9065	0.112755	-3.14874	0.0120389	0.0464708
LOC_Os02g57560	Protein kinase, core domain containing protein.	9.25811	82.747	0.111884	-3.15992	0.000186459	0.00143928
LOC_Os10g35950	Similar to 10-deacetylbaccatin III 10-O-acetyltransferase.	14.792	132.661	0.111503	-3.16485	7.91748e-11	3.05421e-09
LOC_Os04g03180	Leucine-rich repeat, N-terminal domain containing protein.	6.78308	61.2474	0.110749	-3.17464	4.57069e-05	0.000433991
LOC_Os08g34850	Conserved hypothetical protein.	1.85627	17.0585	0.108818	-3.20001	0.00204346	0.0108845
LOC_Os01g15900	Zinc finger, Dof-type domain containing protein.	58.5688	544.304	0.107603	-3.21621	3.78635e-33	3.2042e-30
LOC_Os01g06220	Alpha/beta hydrolase fold-3 domain containing protein.	3.70479	34.5588	0.107203	-3.22159	0.000265122	0.00192894
LOC_Os08g37250	Similar to patatin class 1.	6.7792	66.8291	0.101441	-3.30129	2.07945e-06	2.87303e-05
LOC_Os04g53860	Similar to H0105C05.3 protein.	3.70867	36.583	0.101377	-3.3022	5.60735e-05	0.000516311
LOC_Os01g18584	Similar to WRKY transcription factor 28.	14.8231	147.329	0.100612	-3.31313	6.55692e-12	3.03628e-10
LOC_Os11g05000	Hypothetical conserved gene.	1.84852	18.4482	0.1002	-3.31904	0.000199534	0.00152165
LOC_Os06g12640	Similar to SWIM zinc finger family protein.	3.08216	30.8163	0.100017	-3.32168	0.0010058	0.0059875
LOC_Os11g10470	Conserved hypothetical protein.	8.63547	86.8672	0.0994101	-3.33046	3.61673e-10	1.21214e-08
LOC_Os04g54900	Similar to H0423H10.4 protein.	6.18758	62.9582	0.0982808	-3.34695	0.000276405	0.00199868
LOC_Os03g03670	Conserved hypothetical protein.	3.70092	37.9803	0.097443	-3.3593	8.05707e-05	0.000702361
LOC_Os09g12060	Conserved hypothetical protein.	2.46728	25.5481	0.0965739	-3.37222	3.11912e-05	0.000312605
LOC_Os01g26390	Similar to Receptor protein kinase.	1.84464	19.4037	0.0950667	-3.39492	0.00341407	0.016536
LOC_Os06g07000	Cyclin-like F-box domain containing protein.	13.5623	143.466	0.0945332	-3.40304	7.51791e-09	1.86775e-07
LOC_Os03g07720	Expressed protein.	0.614881	6.59378	0.0932517	-3.42273	0.00974213	0.0393197
LOC_Os09g36250	Similar to Myb13 protein.	102.984	1107.26	0.0930073	-3.42651	2.33991e-45	5.2804e-42
LOC_Os12g10340	Disease resistance protein domain containing protein.	1.23752	13.316	0.0929348	-3.42764	0.00476048	0.0217448
LOC_Os07g47280	Similar to Catalytic subunit of polymerase zeta.	1.23364	13.4444	0.0917589	-3.44601	0.00700993	0.0298849
LOC_Os11g04860	UDP-glucuronosyl/UDP-glucosyltransferase family protein.	5.54944	60.7413	0.0913618	-3.45227	1.84363e-07	3.38478e-06
LOC_Os02g48320	Protein of unknown function DUF296 domain containing protein.	23.4314	259.446	0.0903132	-3.46892	2.22558e-16	2.10631e-14
LOC_Os04g23890	Similar to Nonphototropic hypocotyl protein 1 (EC 2.7.1.37) (Phototropin).	76.5205	864.039	0.0885614	-3.49718	1.06764e-15	9.14925e-14
LOC_Os09g31498	NAD-dependent epimerase/dehydratase domain containing protein.	2.4634	28.7845	0.0855807	-3.54657	0.00299922	0.0149272
LOC_Os06g28124	Glycosyltransferase AER61, uncharacterized domain containing protein.	7.40959	86.8672	0.0852979	-3.55135	2.18387e-12	1.11374e-10
LOC_Os06g44034	Non-protein coding transcript.	23.4275	275.077	0.0851671	-3.55356	2.77101e-19	4.28793e-17
LOC_Os06g46149	Hypothetical protein.	3.70092	43.4903	0.0850976	-3.55474	0.000968973	0.00579629
LOC_Os06g13180	Peptidase M10A and M12B, matrixin and adamalysin family protein.	4.31192	51.859	0.083147	-3.58819	3.41057e-05	0.000338556
LOC_Os03g03260	Homeodomain-related domain containing protein.	5.54944	68.5474	0.0809577	-3.62669	1.33002e-09	3.96662e-08
LOC_Os03g28300	Similar to Protein kinase domain containing protein, expressed.	115.297	1440.25	0.0800535	-3.64289	2.0787e-48	6.25459e-45
LOC_Os11g41780	Transposon protein, putative, CACTA, En/Spm sub-class.	0.614881	7.86269	0.0782025	-3.67664	0.00539488	0.0240879
LOC_Os07g46870	Similar to Oxidoreductase, short chain dehydrogenase/reductase family protein, expressed.	0.618758	7.92688	0.0780581	-3.67931	0.00836952	0.0346926
[truncated: 98 more rows]
