# Supplementary material for: Chromatin interacting factor OsVIL2 increases biomass and rice grain yield
Source: Plant Biotechnol J. 2018 Jun 26;17(1):178–87. doi: 10.1111/pbi.12956 (PMC6330541; doi:10.1111/pbi.12956)
Supplement: Supplementary file 4 — Table S4 MapMan analysis of up‐regulated genes in OsVIL2‐OX. [file PBI-17-178-s003.xlsx]

## Sheet: MapMan_up-regulated genes
Table S4. MapMan analysis of up-regulated genes in OsVIL2-OX.
Locus		Bin_code	BinName	Description
Cell division	#N/A
LOC_Os05g37160	2.85221	31.2	cell.division	highly similar to ( 528) AT3G52750 | Symbols: FTSZ2-2 | FTSZ2-2; GTP binding / GTPase/ structural molecule | chr3:19549841-19552435 REVERSEFtsZ_type1 PRK09330 FtsZ PRK13018 FtsZ Tubulin_FtsZ Tubulin FtsZ_type2 protein|tubulin/FtsZ domain containing protein, putative, expressed
LOC_Os05g50360	2.87374	31.2	cell.division	moderately similar to ( 291) AT2G18290 | Symbols: APC10 | anaphase-promoting complex, subunit 10 family / APC10 family | chr2:7948522-7950096 REVERSE APC10 DOC1 protein|anaphase-promoting complex subunit 10, putative, expressed
LOC_Os04g40940	5.1782	31.2	cell.division	moderately similar to ( 337) AT3G25980 | Symbols: | mitotic spindle checkpoint protein, putative (MAD2) | chr3:9503232-9504402 FORWARDmoderately similar to ( 363) MAD2_MAIZE Mitotic spindle checkpoint protein MAD2 - Zea mays (Maize) HORMA protein|mitotic spindle checkpoint protein MAD2, putative, expressed
LOC_Os04g56970	2.30569	31.2	cell.division	highly similar to ( 502) AT5G55280 | Symbols: FTSZ1-1, ATFTSZ1-1, CPFTSZ | FTSZ1-1; protein binding / structural molecule | chr5:22420740-22422527 REVERSEFtsZ_type1 PRK09330 FtsZ PRK13018 FtsZ Tubulin_FtsZ Tubulin FtsZ_type2 protein|tubulin/FtsZ domain containing protein, putative, expressed
LOC_Os02g37000	2.26529	31.2	cell.division	moderately similar to ( 367) AT5G40770 | Symbols: ATPHB3 | ATPHB3 (PROHIBITIN 3) | chr5:16315589-16316621 REVERSE Band_7_prohibitin PHB Band_7 HflC protein|mitochondrial prohibitin complex protein 1, putative, expressed
LOC_Os05g41750	3.06874	31.2	cell.division	highly similar to ( 542) AT5G48600 | Symbols: ATSMC3, ATCAP-C, ATSMC4 | ATSMC3 (ARABIDOPSIS THALIANA STRUCTURAL MAINTENANCE OF CHROMOSOME 3); ATP binding / transporter | chr5:19701908-19709091 FORWARD ABC_SMC4_euk Smc SMC_N ABC_SMC1_euk ABC_SMC_head ABC_SMC_barmotin ABC_SMC2_euk ABC_Class2 protein|RecF/RecN/SMC N terminal domain containing protein, expressed
LOC_Os02g45980	2.93744	31.2	cell.division	highly similar to ( 542) AT1G65920 | Symbols: | regulator of chromosome condensation (RCC1) family protein / zinc finger protein-related | chr1:24525267-24529204 REVERSE ATS1 protein|ZR1 protein, putative, expressed
LOC_Os04g41300	4.4014	31.2	cell.division	moderately similar to ( 261) AT3G01800 | Symbols: | ribosome recycling factor family protein / ribosome releasing factor family protein | chr3:286020-287543 FORWARDweakly similar to ( 119) RRFC_SPIOL Ribosome recycling factor, chloroplast precursor (Ribosome-releasing factor, chloroplast) (RRF) (CpFrr) (RRFHCP) - Spinacia oleracea (Spinach) frr Frr RRF RRF protein|ribosome recycling factor, putat…
LOC_Os03g44420	2.16601	31.2	cell.division	highly similar to ( 537) AT2G36250 | Symbols: FTSZ2-1, ATFTSZ2-1 | FTSZ2-1; protein binding / structural molecule | chr2:15197661-15199932 REVERSEFtsZ_type1 PRK09330 FtsZ PRK13018 FtsZ Tubulin_FtsZ Tubulin FtsZ_type2 protein|tubulin/FtsZ domain containing protein, putative, expressed
LOC_Os11g03430	3.10261	31.2	cell.division	highly similar to ( 734) AT3G25100 | Symbols: CDC45 | CDC45 (cell division cycle 45) | chr3:9144292-9146082 FORWARD CDC45 protein|CDC45B - Putative DNA replication initiation protein, expressed
LOC_Os12g03130	3.52046	31.2	cell.division	highly similar to ( 735) AT3G25100 | Symbols: CDC45 | CDC45 (cell division cycle 45) | chr3:9144292-9146082 FORWARD CDC45 protein|CDC45A - Putative DNA replication initiation protein, expressed
Cell cycle
LOC_Os06g12980	8.58466	31.3	cell.cycle	weakly similar to ( 186) AT1G70210 | Symbols: CYCD1;1 | CYCD1;1 (CYCLIN D1;1); cyclin-dependent protein kinase regulator | chr1:26440015-26441980 FORWARD Cyclin_N protein|cyclin, putative, expressed
LOC_Os01g13229	7.48081	31.3	cell.cycle	moderately similar to ( 288) AT1G44110 | Symbols: CYCA1;1 | CYCA1;1 (Cyclin A1;1); cyclin-dependent protein kinase regulator | chr1:16775035-16777182 REVERSEweakly similar to ( 187) CCNAL_DAUCA G2/mitotic-specific cyclin C13-1 (A-like cyclin) (Fragment) - Daucus carota (Carrot) Cyclin_N COG5024 Cyclin_C protein|cyclin-A1, putative, expressed
LOC_Os01g59120	4.73135	31.3	cell.cycle	moderately similar to ( 340) AT5G06150 | Symbols: CYC1BAT, CYCB1;2 | CYC1BAT; cyclin-dependent protein kinase regulator | chr5:1859542-1861570 REVERSEmoderately similar to ( 366) CCNB1_SOYBN G2/mitotic-specific cyclin S13-6 (B-like cyclin) - Glycine max (Soybean) Cyclin_N COG5024 Cyclin_C CYCLIN protein|cyclin, putative, expressed
LOC_Os06g51110	6.04645	31.3	cell.cycle	moderately similar to ( 422) AT1G76310 | Symbols: CYCB2;4 | CYCB2;4 (CYCLIN B2;4); cyclin-dependent protein kinase regulator | chr1:28628046-28630199 REVERSEhighly similar to ( 808) CCNB2_ORYSA G2/mitotic-specific cyclin-2 (B-like cyclin) (CycOs2) - Oryza sativa (Rice) COG5024 Cyclin_N Cyclin_C protein|cyclin, putative, expressed
LOC_Os02g26140	4.34251	31.3	cell.cycle	weakly similar to ( 143) AT3G05330 | Symbols: ATN, ATTAN | ATN (TANGLED) | chr3:1519162-1521159 REVERSE protein|microtubule-binding protein TANGLED1, putative, expressed
LOC_Os09g29100	2.30271	31.3	cell.cycle	weakly similar to ( 190) AT5G65420 | Symbols: CYCD4;1 | CYCD4;1 (CYCLIN D4;1); cyclin-dependent protein kinase regulator | chr5:26141592-26143750 REVERSE Cyclin_N protein|cyclin, putative, expressed
LOC_Os12g39830	3.05018	31.3	cell.cycle	weakly similar to ( 121) AT4G37630 | Symbols: CYCD5;1 | CYCD5;1 (cyclin d5;1); cyclin-dependent protein kinase | chr4:17679497-17680788 FORWARD Cyclin_N protein|cyclin, putative, expressed
LOC_Os12g31810	5.15944	31.3	cell.cycle	moderately similar to ( 394) AT1G80370 | Symbols: CYCA2;4 | CYCA2;4 (Cyclin A2;4); cyclin-dependent protein kinase regulator | chr1:30214694-30216861 FORWARDmoderately similar to ( 278) CCNAL_DAUCA G2/mitotic-specific cyclin C13-1 (A-like cyclin) (Fragment) - Daucus carota (Carrot) COG5024 Cyclin_N Cyclin_C protein|cyclin, putative, expressed
LOC_Os06g11410	5.42662	31.3	cell.cycle	weakly similar to ( 189) AT5G65420 | Symbols: CYCD4;1 | CYCD4;1 (CYCLIN D4;1); cyclin-dependent protein kinase regulator | chr5:26141592-26143750 REVERSE Cyclin_N protein|cyclin, putative, expressed
LOC_Os04g47580	3.83056	31.3	cell.cycle	moderately similar to ( 434) AT1G76310 | Symbols: CYCB2;4 | CYCB2;4 (CYCLIN B2;4); cyclin-dependent protein kinase regulator | chr1:28628046-28630199 REVERSEmoderately similar to ( 468) CCNB2_ORYSA G2/mitotic-specific cyclin-2 (B-like cyclin) (CycOs2) - Oryza sativa (Rice) COG5024 Cyclin_N Cyclin_C CYCLIN protein|cyclin, putative, expressed
LOC_Os03g05300	3.11995	31.3	cell.cycle	weakly similar to ( 135) AT2G27960 | Symbols: CKS1, CKS1AT | CKS1 (CYCLIN-DEPENDENT KINASE-SUBUNIT 1); cyclin-dependent protein kinase/ protein binding | chr2:11910903-11911543 REVERSE CKS protein|cyclin-dependent kinases regulatory subunit 1, putative, expressed
LOC_Os05g41390	5.18367	31.3	cell.cycle	moderately similar to ( 356) AT5G06150 | Symbols: CYC1BAT, CYCB1;2 | CYC1BAT; cyclin-dependent protein kinase regulator | chr5:1859542-1861570 REVERSEmoderately similar to ( 372) CCN1_ANTMA G2/mitotic-specific cyclin-1 - Antirrhinum majus (Garden snapdragon) COG5024 Cyclin_N Cyclin_C CYCLIN protein|cyclin, putative, expressed
LOC_Os01g13260	4.05911	31.3	cell.cycle	moderately similar to ( 440) AT1G44110 | Symbols: CYCA1;1 | CYCA1;1 (Cyclin A1;1); cyclin-dependent protein kinase regulator | chr1:16775035-16777182 REVERSEmoderately similar to ( 254) CCNAL_DAUCA G2/mitotic-specific cyclin C13-1 (A-like cyclin) (Fragment) - Daucus carota (Carrot) Cyclin_N COG5024 Cyclin_C CYCLIN protein|cyclin-A1, putative, expressed
LOC_Os01g74146	3.51651	31.3	cell.cycle	highly similar to ( 598) AT5G13840 | Symbols: FZR3 | FZR3 (FIZZY-RELATED 3); signal transducer | chr5:4468677-4470706 REVERSE WD40 COG2319 protein|WD repeat-containing protein, putative, expressed
LOC_Os08g36490	3.67554	31.3	cell.cycle	moderately similar to ( 290) AT3G54630 | Symbols: | FUNCTIONS IN: molecular_function unknown; INVOLVED IN: biological_process unknown; LOCATED IN: cellular_component unknown; EXPRESSED IN: 11 plant structures; EXPRESSED DURING: 6 growth stages; CONTAINS InterPro DOMAIN/s: Kinetochore protein Ndc80 (InterPro:IPR005550); Has 19800 Blast hits to 12108 proteins in 845 species: Archae - 345; Bacteria …
LOC_Os01g17402	3.18655	31.3	cell.cycle	moderately similar to ( 289) AT5G06150 | Symbols: CYC1BAT, CYCB1;2 | CYC1BAT; cyclin-dependent protein kinase regulator | chr5:1859542-1861570 REVERSEmoderately similar to ( 312) CCN1_ANTMA G2/mitotic-specific cyclin-1 - Antirrhinum majus (Garden snapdragon) COG5024 Cyclin_N Cyclin_C protein|cyclin, putative, expressed
LOC_Os03g41100	3.54786	31.3	cell.cycle	moderately similar to ( 327) AT1G47230 | Symbols: CYCA3;4 | cyclin, putative | chr1:17306752-17308587 FORWARDmoderately similar to ( 322) CCNAL_DAUCA G2/mitotic-specific cyclin C13-1 (A-like cyclin) (Fragment) - Daucus carota (Carrot) Cyclin_N COG5024 Cyclin_C protein|cyclin, putative, expressed
LOC_Os01g68710	2.09999	31.3.1	cell.cycle.peptidylprolyl isomerase	moderately similar to ( 206) AT5G48580 | Symbols: FKBP15-2 | FKBP15-2; FK506 binding / peptidyl-prolyl cis-trans isomerase | chr5:19696156-19697304 REVERSEweakly similar to ( 195) FKB15_VICFA FK506-binding protein 2 precursor (EC 5.2.1.8) (Peptidyl-prolyl cis-trans isomerase) (PPIase) (Rotamase) (15 kDa FKBP) (FKBP-15) - Vicia faba (Broad bean) FkpA FKBP_C PRK11570 protein|peptidyl-prolyl cis-tra…
LOC_Os06g11320	2.77847	31.3.1	cell.cycle.peptidylprolyl isomerase	moderately similar to ( 461) AT2G15790 | Symbols: SQN, CYP40 | SQN (SQUINT); peptidyl-prolyl cis-trans isomerase | chr2:6878144-6880743 REVERSEweakly similar to ( 182) CYPH_MAIZE Peptidyl-prolyl cis-trans isomerase (EC 5.2.1.8) (PPIase) (Rotamase) (Cyclophilin) (Cyclosporin A-binding protein) - Zea mays (Maize) cyclophilin_ABH_like Pro_isomerase cyclophilin cyclophilin_WD40 Cyclophilin_PPIL3_like…
LOC_Os02g02890	2.83792	31.3.1	cell.cycle.peptidylprolyl isomerase	moderately similar to ( 251) AT2G21130 | Symbols: | peptidyl-prolyl cis-trans isomerase / cyclophilin (CYP2) / rotamase | chr2:9055619-9056143 REVERSEmoderately similar to ( 271) CYPH_MAIZE Peptidyl-prolyl cis-trans isomerase (EC 5.2.1.8) (PPIase) (Rotamase) (Cyclophilin) (Cyclosporin A-binding protein) - Zea mays (Maize) cyclophilin_ABH_like Pro_isomerase cyclophilin PpiB cyclophilin_WD40 cyclop…
DNA repair
LOC_Os09g26760	9.23546	28.2	DNA.repair	highly similar to ( 647) AT2G45700 | Symbols: | sterile alpha motif (SAM) domain-containing protein | chr2:18827216-18830505 REVERSE DRMBL protein|DNA repair metallo-beta-lactamase family protein, expressed
LOC_Os02g58220	4.84139	28.2	DNA.repair	weakly similar to ( 167) AT2G24490 | Symbols: RPA2, ATRPA2, ROR1 | RPA2 (REPLICON PROTEIN A2); protein binding | chr2:10398651-10400416 REVERSE RFA2 RPA2_DBD_D RPA_C protein|RPA2A - Putative single-stranded DNA binding complex subunit 2, expressed
LOC_Os09g32250	2.34955	28.2	DNA.repair	moderately similar to ( 306) AT4G31340 | Symbols: | myosin heavy chain-related | chr4:15205662-15208895 FORWARD protein|DNA repair ATPase-related, putative, expressed
LOC_Os08g01630	10.5678	28.2	DNA.repair	moderately similar to ( 413) AT1G19025 | Symbols: | DNA cross-link repair protein-related | chr1:6568920-6570800 FORWARD protein|DNA repair metallo-beta-lactamase, putative, expressed
DNA synthesis
LOC_Os01g58680	2.18603	28.1	DNA.synthesis/chromatin structure	moderately similar to ( 495) AT2G41460 | Symbols: ARP | ARP; DNA-(apurinic or apyrimidinic site) lyase | chr2:17285731-17288041 FORWARDmoderately similar to ( 230) APEA_DICDI DNA-(apurinic or apyrimidinic site) lyase (EC 4.2.99.18) (Class II apurinic/apyrimidinic(AP)-endonuclease) - Dictyostelium discoideum (Slime mold) XthA Exo_endo_phos PRK11756 protein|apurinic endonuclease-redox protein, puta…
LOC_Os06g08790	2.17316	28.1	DNA.synthesis/chromatin structure	highly similar to ( 839) AT4G14700 | Symbols: ATORC1A, ORC1A | ORC1A (ORIGIN RECOGNITION COMPLEX 1); DNA binding / double-stranded methylated DNA binding | chr4:8422236-8424665 FORWARD BAH_plant_2 CDC6 cdc6 BAH BAH protein|ORC1 - Putative origin recognition complex subunit 1, expressed
LOC_Os12g19180	3.29626	28.1	DNA.synthesis/chromatin structure	moderately similar to ( 327) AT4G24790 | Symbols: | ATP binding / DNA binding / DNA-directed DNA polymerase | chr4:12778222-12781345 FORWARD DnaX PRK05563 PRK07133 PRK05896 PRK09111 PRK07270 PRK06674 PRK06305 PRK06645 PRK06647 PRK08451 PRK07994 PRK07003 PRK12323 PRK08853 PRK08691 PRK05648 PRK06872 PRK08770 protein|ATP binding protein, putative, expressed
LOC_Os02g55410	4.34783	28.1	DNA.synthesis/chromatin structure	nearly identical (1078) AT2G07690 | Symbols: MCM5 | minichromosome maintenance family protein / MCM family protein | chr2:3523379-3527388 REVERSEmoderately similar to ( 302) MCM3_MAIZE DNA replication licensing factor MCM3 homolog (Replication origin activator) (ROA protein) (Fragment) - Zea mays (Maize) MCM MCM2 MCM protein|MCM5 - Putative minichromosome maintenance MCM complex subunit 5, expres…
LOC_Os09g37920	2.99694	28.1	DNA.synthesis/chromatin structure	highly similar to ( 810) AT1G20720 | Symbols: | ATP binding / ATP-dependent DNA helicase/ ATP-dependent helicase/ DNA binding / hydrolase, acting on acid anhydrides, in phosphorus-containing anhydrides / nucleic acid binding | chr1:7185658-7192794 REVERSE DinG DEXDc2 DEAD_2 HELICc2 protein|helicase, putative, expressed
LOC_Os02g30800	2.14774	28.1	DNA.synthesis/chromatin structure	nearly identical (2862) AT1G08260 | Symbols: EMB529 | TIL1 (TILTED 1); DNA binding / DNA-directed DNA polymerase/ nucleic acid binding / nucleotide binding / zinc ion binding | chr1:2590944-2606892 FORWARD DUF1744 PolB DNA_pol_B_exo POLBc DNA_pol_B protein|POLE1 - Putative DNA polymerase epsilon catalytic subunit, expressed
LOC_Os05g02040	2.22665	28.1	DNA.synthesis/chromatin structure	highly similar to ( 597) AT5G45400 | Symbols: | replication protein, putative | chr5:18398990-18401644 FORWARDRep_fac-A_C RPA1_DBD_C RPA1_DBD_A RPA1_DBD_B RPA1N Rep-A_N RFA1 protein|RPA1C - Putative single-stranded DNA binding complex subunit 1, expressed
LOC_Os12g13950	3.97476	28.1	DNA.synthesis/chromatin structure	highly similar to ( 623) AT1G67630 | Symbols: POLA2 | POLA2 (DNA POLYMERASE ALPHA 2); DNA binding / DNA-directed DNA polymerase | chr1:25344573-25348287 REVERSE POL12 DNA_pol_E_B protein|POLA2 - Putative DNA polymerase alpha complex subunit, expressed
LOC_Os03g57950	4.33598	28.1	DNA.synthesis/chromatin structure	highly similar to ( 650) AT2G32010 | Symbols: | endonuclease/exonuclease/phosphatase family protein | chr2:13625344-13628081 FORWARD IPPc COG5411 Exo_endo_phos protein|type I inositol-1,4,5-trisphosphate 5-phosphatase, putative, expressed
LOC_Os10g26280	6.22462	28.1	DNA.synthesis/chromatin structure	highly similar to ( 546) AT5G16690 | Symbols: ORC3, ATORC3 | ORC3 (ORIGIN RECOGNITION COMPLEX SUBUNIT 3); protein binding | chr5:5474410-5479878 FORWARD ORC3_N protein|ORC3 - Putative origin recognition complex subunit 3, expressed
LOC_Os05g45340	2.23101	28.1	DNA.synthesis/chromatin structure	highly similar to ( 641) AT4G18820 | Symbols: | ATP binding / DNA binding / DNA-directed DNA polymerase/ nucleoside-triphosphatase/ nucleotide binding | chr4:10330371-10334090 FORWARD DnaX PRK05896 PRK07133 PRK05563 PRK06305 PRK06674 PRK07270 PRK06647 PRK08451 PRK06872 PRK06645 PRK08853 PRK07994 PRK08691 PRK05648 PRK09111 PRK08770 PRK12323 PRK07003 PRK07764 HolB rfc PRK12402 protein|ATP binding p…
LOC_Os01g13140	2.53006	28.1	DNA.synthesis/chromatin structure	weakly similar to ( 198) AT2G26490 | Symbols: | transducin family protein / WD-40 repeat family protein | chr2:11268035-11269432 FORWARD WD40 protein|WD domain, G-beta repeat domain containing protein, expressed
LOC_Os08g16610	27.6597	28.1	DNA.synthesis/chromatin structure	weakly similar to ( 174) AT3G59550 | Symbols: SYN3, ATRAD21.2, ATSYN3 | SYN3 | chr3:21997262-22000496 FORWARD Rad21_Rec8_N protein|Rad21 / Rec8 like protein, putative, expressed
LOC_Os12g37400	6.49153	28.1	DNA.synthesis/chromatin structure	nearly identical (1102) AT4G02060 | Symbols: PRL, MCM7 | PRL (PROLIFERA); ATP binding / DNA binding / DNA-dependent ATPase/ nucleoside-triphosphatase/ nucleotide binding | chr4:901484-905297 FORWARDmoderately similar to ( 264) MCM3_MAIZE DNA replication licensing factor MCM3 homolog (Replication origin activator) (ROA protein) (Fragment) - Zea mays (Maize) MCM MCM2 MCM protein|MCM7 - Putative min…
LOC_Os09g31230	3.04783	28.1	DNA.synthesis/chromatin structure	highly similar to ( 541) AT2G42320 | Symbols: | nucleolar protein gar2-related | chr2:17628102-17630657 FORWARD protein|expressed protein
LOC_Os02g47150	4.49645	28.1	DNA.synthesis/chromatin structure	nearly identical (1529) AT3G23890 | Symbols: TOPII, ATTOPII | TOPII (TOPOISOMERASE II); ATP binding / DNA binding / DNA topoisomerase (ATP-hydrolyzing)/ DNA topoisomerase/ DNA-dependent ATPase | chr3:8624931-8631106 FORWARDnearly identical (1503) TOP2_PEA DNA topoisomerase 2 (EC 5.99.1.3) (DNA topoisomerase II) (PsTopII) - Pisum sativum (Garden pea) TOP2c TOP4c GyrB TOP4c DNA_topoisoIV GyrA TOPRI…
LOC_Os01g67740	2.81986	28.1	DNA.synthesis/chromatin structure	nearly identical (1349) AT5G62410 | Symbols: SMC2, TTN3, ATCAP-E1, ATSMC4 | SMC2 (STRUCTURAL MAINTENANCE OF CHROMOSOMES 2); transporter | chr5:25056308-25062436 FORWARD Smc ABC_SMC2_euk SMC_N ABC_SMC_head ABC_SMC3_euk SMC_hinge ABC_SMC1_euk ABC_SMC_barmotin ABC_Class2 ABC_SMC4_euk protein|chromosome segregation protein, putative, expressed
LOC_Os05g14590	5.40514	28.1	DNA.synthesis/chromatin structure	nearly identical (1177) AT5G44635 | Symbols: MCM6 | minichromosome maintenance family protein / MCM family protein | chr5:18006431-18010542 REVERSEmoderately similar to ( 273) MCM3_MAIZE DNA replication licensing factor MCM3 homolog (Replication origin activator) (ROA protein) (Fragment) - Zea mays (Maize) MCM MCM2 MCM protein|MCM6 - Putative minichromosome maintenance MCM complex subunit 6, expr…
LOC_Os05g39850	4.92602	28.1	DNA.synthesis/chromatin structure	nearly identical (1003) AT5G46280 | Symbols: MCM3 | DNA replication licensing factor, putative | chr5:18769902-18773606 REVERSEnearly identical (1094) MCM3_MAIZE DNA replication licensing factor MCM3 homolog (Replication origin activator) (ROA protein) (Fragment) - Zea mays (Maize) MCM MCM2 MCM protein|MCM3 - Putative minichromosome maintenance MCM complex subunit 3, expressed
LOC_Os07g46540	2.82157	28.1	DNA.synthesis/chromatin structure	nearly identical (1552) AT3G57060 | Symbols: | binding | chr3:21115078-21121051 REVERSE COG5098 protein|condensin complex subunit 1, putative, expressed
LOC_Os05g29010	2.56446	28.1	DNA.synthesis/chromatin structure	moderately similar to ( 214) AT5G41880 | Symbols: POLA3, POLA4 | POLA3; DNA primase | chr5:16761117-16764074 FORWARD protein|POLA4 - Putative DNA polymerase alpha complex subunit, expressed
LOC_Os07g43540	3.94201	28.1	DNA.synthesis/chromatin structure	moderately similar to ( 293) AT1G26840 | Symbols: ORC6, ATORC6 | ORC6 (ORIGIN RECOGNITION COMPLEX PROTEIN 6); DNA binding | chr1:9298822-9300603 FORWARD ORC6_1 protein|ORC6 - Putative origin recognition complex subunit 6, expressed
LOC_Os01g64820	2.93129	28.1	DNA.synthesis/chromatin structure	nearly identical (1540) AT5G67100 | Symbols: ICU2 | ICU2 (INCURVATA2); DNA-directed DNA polymerase | chr5:26776994-26785104 FORWARDnearly identical (2796) DPOLA_ORYSA DNA polymerase alpha catalytic subunit (EC 2.7.7.7) - Oryza sativa (Rice) DNA_pol_B PolB POLBc POLBc PRK05762 PRK05761 zf-DNA_Pol DNA_pol_B_exo protein|POLA1 - Putative DNA polymerase alpha catalytic subunit, expressed
LOC_Os06g11420	Inf	28.1	DNA.synthesis/chromatin structure	moderately similar to ( 243) AT1G77180 | Symbols: | chromatin protein family | chr1:28999791-29001632 REVERSE SKIP_SNW protein|SKIP/SNW domain containing protein, expressed
LOC_Os03g20580	4.29674	28.1	DNA.synthesis/chromatin structure	moderately similar to ( 232) AT2G39300 | Symbols: | unknown protein | chr2:16410109-16412869 REVERSE protein|expressed protein
LOC_Os01g36390	3.03391	28.1	DNA.synthesis/chromatin structure	nearly identical (1093) AT2G16440 | Symbols: MCM4 | DNA replication licensing factor, putative | chr2:7126536-7130665 REVERSEmoderately similar to ( 315) MCM3_MAIZE DNA replication licensing factor MCM3 homolog (Replication origin activator) (ROA protein) (Fragment) - Zea mays (Maize) MCM MCM2 MCM protein|MCM4 - Putative minichromosome maintenance MCM complex subunit 4, expressed
LOC_Os04g39280	2.38834	28.1	DNA.synthesis/chromatin structure	moderately similar to ( 226) AT5G06310 | Symbols: AtPOT1b | AtPOT1b (protection of telomeres 1b); DNA binding | chr5:1928468-1930795 FORWARD hPOT1_OB1_like Telo_bind protein|ATPOT1, putative, expressed
LOC_Os03g11540	11.6688	28.1	DNA.synthesis/chromatin structure	highly similar to ( 784) AT5G08020 | Symbols: ATRPA70B, RPA70B | RPA70B (RPA70-KDA SUBUNIT B); DNA binding / nucleic acid binding | chr5:2572107-2574879 FORWARDRep_fac-A_C RPA1_DBD_C RPA1_DBD_A RPA1_DBD_B Rep-A_N RPA1N protein|RPA1B - Putative single-stranded DNA binding complex subunit 1, expressed
LOC_Os01g56940	3.41664	28.1	DNA.synthesis/chromatin structure	highly similar to ( 561) AT1G29630 | Symbols: | DNA binding / catalytic/ nuclease | chr1:10350636-10353538 FORWARDweakly similar to ( 101) FEN1B_ORYSA Flap endonuclease 1b (EC 3.1.-.-) (OsFEN-1b) - Oryza sativa (Rice) XPG PRK03980 XPGN Exo XPG_I XPG_N XPGI protein|flap endonuclease, putative, expressed
LOC_Os04g49860	2.45375	28.1	DNA.synthesis/chromatin structure	nearly identical (1206) AT1G08840 | Symbols: emb2411 | emb2411 (embryo defective 2411); ATP binding / ATP-dependent DNA helicase/ DNA binding | chr1:2829579-2838369 REVERSE Dna2 COG1112 protein|DNA2 - Putative DNA replication helicase 2 protein, expressed
LOC_Os05g06840	7.03859	28.1	DNA.synthesis/chromatin structure	highly similar to ( 508) AT5G22110 | Symbols: ATDPB2, CYL2 | ATDPB2 (ARABIDOPSIS THALIANA DNA POLYMERASE EPSILON SUBUNIT B2); DNA binding / DNA-directed DNA polymerase/ nucleic acid binding | chr5:7331071-7334178 REVERSE DNA_pol_E_B protein|POLE2A - Putative DNA polymerase epsilon complex subunit, expressed
LOC_Os11g29380	3.38214	28.1	DNA.synthesis/chromatin structure	nearly identical (1288) AT1G44900 | Symbols: MCM2 | ATP binding / DNA binding / DNA-dependent ATPase | chr1:16970291-16974457 FORWARDmoderately similar to ( 334) MCM3_MAIZE DNA replication licensing factor MCM3 homolog (Replication origin activator) (ROA protein) (Fragment) - Zea mays (Maize) MCM MCM2 MCM protein|MCM2 - Putative minichromosome maintenance MCM complex subunit 2, expressed
LOC_Os01g67100	8.1659	28.1	DNA.synthesis/chromatin structure	moderately similar to ( 233) AT1G65470 | Symbols: FAS1, NFB2 | FAS1 (FASCIATA 1); histone binding | chr1:24319906-24323879 REVERSE protein|expressed protein
LOC_Os11g05730	6.45148	28.1.3	DNA.synthesis/chromatin structure.histone	weakly similar to ( 189) AT4G40030 | Symbols: | histone H3.2 | chr4:18555840-18556417 REVERSEweakly similar to ( 180) H32_WHEAT Histone H3.2 - Triticum aestivum (Wheat) H3 Histone HHT1 protein|histone H3, putative, expressed
LOC_Os03g17100	8.16896	28.1.3	DNA.synthesis/chromatin structure.histone	weakly similar to ( 143) AT5G02560 | Symbols: HTA12 | HTA12; DNA binding | chr5:575437-576456 FORWARDweakly similar to ( 147) H2A4_ORYSA Probable histone H2A.4 - Oryza sativa (Rice) H2A H2A HTA1 Histone protein|Core histone H2A/H2B/H3/H4 domain containing protein, putative, expressed
LOC_Os03g02780	3.34593	28.1.3	DNA.synthesis/chromatin structure.histone	weakly similar to ( 135) AT5G59970 | Symbols: | histone H4 | chr5:24146352-24146663 REVERSEweakly similar to ( 135) H4_PEA Histone H4 - Pisum sativum (Garden pea) H4 H4 HHT1 protein|Core histone H2A/H2B/H3/H4 domain containing protein, putative, expressed
LOC_Os03g06670	7.21707	28.1.3	DNA.synthesis/chromatin structure.histone	weakly similar to ( 182) AT3G54560 | Symbols: HTA11 | HTA11; DNA binding | chr3:20196532-20197466 FORWARDweakly similar to ( 189) H2AV1_ORYSA Probable histone H2A variant 1 - Oryza sativa (Rice) H2A H2A HTA1 protein|Core histone H2A/H2B/H3/H4 domain containing protein, putative, expressed
LOC_Os01g08790	21.6535	28.1.3	DNA.synthesis/chromatin structure.histone	protein|histone-like transcription factor and archaeal histone, putative, expressed
LOC_Os02g45940	5.31819	28.1.3	DNA.synthesis/chromatin structure.histone	weakly similar to ( 135) AT5G59970 | Symbols: | histone H4 | chr5:24146352-24146663 REVERSEweakly similar to ( 135) H4_PEA Histone H4 - Pisum sativum (Garden pea) H4 H4 HHT1 protein|Core histone H2A/H2B/H3/H4 domain containing protein, putative, expressed
LOC_Os05g49860	2.21275	28.1.3	DNA.synthesis/chromatin structure.histone	weakly similar to ( 140) AT5G59910 | Symbols: HTB4 | HTB4; DNA binding | chr5:24127206-24127658 FORWARDweakly similar to ( 142) H2B_GOSHI Histone H2B - Gossypium hirsutum (Upland cotton) H2B protein|Core histone H2A/H2B/H3/H4 domain containing protein, putative, expressed
LOC_Os05g38740	4.52661	28.1.3	DNA.synthesis/chromatin structure.histone	weakly similar to ( 135) AT5G59970 | Symbols: | histone H4 | chr5:24146352-24146663 REVERSEweakly similar to ( 135) H4_PEA Histone H4 - Pisum sativum (Garden pea) H4 H4 HHT1 protein|Core histone H2A/H2B/H3/H4 domain containing protein, putative, expressed
LOC_Os06g06510	8.83003	28.1.3	DNA.synthesis/chromatin structure.histone	weakly similar to ( 189) AT4G40030 | Symbols: | histone H3.2 | chr4:18555840-18556417 REVERSEweakly similar to ( 180) H32_WHEAT Histone H3.2 - Triticum aestivum (Wheat) H3 Histone HHT1 protein|histone H3, putative, expressed
LOC_Os10g28230	5.02007	28.1.3	DNA.synthesis/chromatin structure.histone	weakly similar to ( 182) AT3G54560 | Symbols: HTA11 | HTA11; DNA binding | chr3:20196532-20197466 FORWARDweakly similar to ( 191) H2AV2_ORYSA Probable histone H2A variant 2 - Oryza sativa (Rice) H2A H2A HTA1 protein|Core histone H2A/H2B/H3/H4 domain containing protein, putative, expressed
LOC_Os01g31800	6.29232	28.1.3	DNA.synthesis/chromatin structure.histone	weakly similar to ( 143) AT5G02560 | Symbols: HTA12 | HTA12; DNA binding | chr5:575437-576456 FORWARDweakly similar to ( 147) H2A4_ORYSA Probable histone H2A.4 - Oryza sativa (Rice) H2A H2A HTA1 Histone protein|Core histone H2A/H2B/H3/H4 domain containing protein, putative, expressed
LOC_Os04g49420	5.73494	28.1.3	DNA.synthesis/chromatin structure.histone	weakly similar to ( 135) AT5G59970 | Symbols: | histone H4 | chr5:24146352-24146663 REVERSEweakly similar to ( 135) H4_PEA Histone H4 - Pisum sativum (Garden pea) H4 H4 HHT1 protein|Core histone H2A/H2B/H3/H4 domain containing protein, putative, expressed
LOC_Os05g02300	4.72131	28.1.3	DNA.synthesis/chromatin structure.histone	weakly similar to ( 147) AT5G02560 | Symbols: HTA12 | HTA12; DNA binding | chr5:575437-576456 FORWARDweakly similar to ( 159) H2A6_ORYSA Probable histone H2A.6 - Oryza sativa (Rice) H2A H2A HTA1 protein|Core histone H2A/H2B/H3/H4 domain containing protein, putative, expressed
LOC_Os01g64640	5.98098	28.1.3	DNA.synthesis/chromatin structure.histone	weakly similar to ( 189) AT4G40030 | Symbols: | histone H3.2 | chr4:18555840-18556417 REVERSEweakly similar to ( 180) H32_WHEAT Histone H3.2 - Triticum aestivum (Wheat) H3 Histone HHT1 protein|histone H3, putative, expressed
LOC_Os07g36500	2.22625	28.1.3	DNA.synthesis/chromatin structure.histone	weakly similar to ( 135) AT5G59970 | Symbols: | histone H4 | chr5:24146352-24146663 REVERSEweakly similar to ( 135) H4_PEA Histone H4 - Pisum sativum (Garden pea) H4 H4 HHT1 protein|Core histone H2A/H2B/H3/H4 domain containing protein, putative, expressed
LOC_Os03g27310	2.72378	28.1.3	DNA.synthesis/chromatin structure.histone	moderately similar to ( 225) AT4G40030 | Symbols: | histone H3.2 | chr4:18555840-18556417 REVERSEmoderately similar to ( 213) H33_VITVI Histone H3.3 - Vitis vinifera (Grape) H3 Histone HHT1 protein|histone H3, putative, expressed
LOC_Os01g06010	2.04401	28.1.3	DNA.synthesis/chromatin structure.histone	weakly similar to ( 139) AT5G59910 | Symbols: HTB4 | HTB4; DNA binding | chr5:24127206-24127658 FORWARDweakly similar to ( 141) H2B_GOSHI Histone H2B - Gossypium hirsutum (Upland cotton) H2B protein|Core histone H2A/H2B/H3/H4 domain containing protein, putative, expressed
LOC_Os08g33100	2.99944	28.1.3	DNA.synthesis/chromatin structure.histone	weakly similar to ( 138) AT4G27230 | Symbols: HTA2 | HTA2 (histone H2A); DNA binding | chr4:13637515-13638325 REVERSEweakly similar to ( 142) H2A3_ORYSA Probable histone H2A.3 - Oryza sativa (Rice) H2A H2A HTA1 Histone protein|core histone H2A/H2B/H3/H4, putative, expressed
LOC_Os05g36280	9.62523	28.1.3	DNA.synthesis/chromatin structure.histone	weakly similar to ( 189) AT4G40030 | Symbols: | histone H3.2 | chr4:18555840-18556417 REVERSEweakly similar to ( 180) H32_WHEAT Histone H3.2 - Triticum aestivum (Wheat) H3 Histone HHT1 protein|histone H3, putative, expressed
LOC_Os09g39490	2.67814	28.1.3	DNA.synthesis/chromatin structure.histone	very weakly similar to (94.4) AT2G27470 | Symbols: NF-YB11 | NF-YB11 (NUCLEAR FACTOR Y, SUBUNIT B11); transcription factor | chr2:11745196-11746375 REVERSE protein|histone-like transcription factor and archaeal histone, putative, expressed
LOC_Os06g06460	6.69408	28.1.3	DNA.synthesis/chromatin structure.histone	weakly similar to ( 189) AT4G40030 | Symbols: | histone H3.2 | chr4:18555840-18556417 REVERSEweakly similar to ( 180) H32_WHEAT Histone H3.2 - Triticum aestivum (Wheat) H3 Histone HHT1 protein|histone H3, putative, expressed
LOC_Os08g38300	5.60699	28.1.3	DNA.synthesis/chromatin structure.histone	weakly similar to ( 155) AT5G22880 | Symbols: H2B, HTB2 | HTB2; DNA binding | chr5:7652130-7652567 REVERSEweakly similar to ( 157) H2B1_WHEAT Histone H2B.1 - Triticum aestivum (Wheat) H2B protein|Core histone H2A/H2B/H3/H4 domain containing protein, putative, expressed
LOC_Os04g34240	4.77845	28.1.3	DNA.synthesis/chromatin structure.histone	moderately similar to ( 201) AT4G40030 | Symbols: | histone H3.2 | chr4:18555840-18556417 REVERSEweakly similar to ( 194) H32_WHEAT Histone H3.2 - Triticum aestivum (Wheat) H3 HHT1 Histone protein|histone H3, putative, expressed
Cell organisation
LOC_Os08g42690	2.35151	31.1	cell.organisation	moderately similar to ( 315) AT4G35450 | Symbols: AKR2, AFT, AKR2A | AKR2 (ANKYRIN REPEAT-CONTAINING PROTEIN 2); protein binding | chr4:16839862-16841759 FORWARD ANK protein|ankyrin repeat domain containing protein, expressed
LOC_Os04g41280	2.02603	31.1	cell.organisation	highly similar to ( 682) AT5G14230 | Symbols: | protein binding | chr5:4591883-4595775 FORWARD ANK protein|ankyrin repeat domain containing protein, expressed
LOC_Os02g29190	Inf	31.1	cell.organisation	weakly similar to ( 193) AT3G04710 | Symbols: | ankyrin repeat family protein | chr3:1278229-1280942 FORWARD ANK protein|ankyrin, putative, expressed
LOC_Os01g09370	7.18134	31.1	cell.organisation	weakly similar to ( 140) AT3G04710 | Symbols: | ankyrin repeat family protein | chr3:1278229-1280942 FORWARD protein|ankyrin repeat domain-containing protein 28, putative, expressed
LOC_Os04g28260	2.96745	31.1	cell.organisation	moderately similar to ( 366) AT3G23670 | Symbols: PAKRP1L, KINESIN-12B | KINESIN-12B; microtubule motor/ plus-end-directed microtubule motor | chr3:8519290-8525055 FORWARDweakly similar to ( 190) FLA10_CHLRE Kinesin-like protein FLA10 (Protein KHP1) - Chlamydomonas reinhardtii Kinesin-related KISc KISc_KLP2_like Kinesin KISc KISc_KHC_KIF5 KISc_KIF1A_KIF1B KISc_KIF3 KISc_C_terminal KISc_CENP_E KIS…
LOC_Os04g54940	3.34751	31.1	cell.organisation	moderately similar to ( 313) AT3G47690 | Symbols: ATEB1A, EB1A, ATEB1H2 | ATEB1A; microtubule binding | chr3:17581353-17583346 FORWARD BIM1 protein|ATEB1A-like microtubule associated protein, putative, expressed
LOC_Os12g06660	3.34166	31.1	cell.organisation	highly similar to ( 749) AT5G09810 | Symbols: ACT2, ACT7 | ACT7 (ACTIN 7); structural constituent of cytoskeleton | chr5:3052809-3054220 FORWARDhighly similar to ( 749) ACT_GOSHI Actin - Gossypium hirsutum (Upland cotton) Actin ACTIN ACTIN COG5277 protein|actin, putative, expressed
LOC_Os01g33040	3.91398	31.1	cell.organisation	nearly identical (1036) AT1G18370 | Symbols: HIK, ATNACK1, NACK1 | HIK (HINKEL); ATP binding / microtubule motor | chr1:6319732-6323820 REVERSEmoderately similar to ( 201) FLA10_CHLRE Kinesin-like protein FLA10 (Protein KHP1) - Chlamydomonas reinhardtii KISc_CENP_E KISc Kinesin KISc KISc_KIP3_like KISc_KHC_KIF5 KISc_KIF1A_KIF1B KISc_KIF3 KISc_BimC_Eg5 KISc_KIF4 KISc_C_terminal KISc_KIF2_like KISc…
LOC_Os09g03750	2.65909	31.1	cell.organisation	moderately similar to ( 285) AT3G04710 | Symbols: | ankyrin repeat family protein | chr3:1278229-1280942 FORWARD ANK protein|ankyrin, putative, expressed
LOC_Os06g05880	2.57684	31.1	cell.organisation	moderately similar to ( 218) AT2G19770 | Symbols: PRF5 | PRF5 (PROFILIN5); actin binding / actin monomer binding | chr2:8519885-8521119 REVERSEmoderately similar to ( 236) PROF2_WHEAT Profilin-2 - Triticum aestivum (Wheat) Profilin PROF PROF protein|profilin domain containing protein, expressed
LOC_Os03g50220	3.04316	31.1	cell.organisation	moderately similar to ( 245) AT1G13330 | Symbols: | FUNCTIONS IN: molecular_function unknown; INVOLVED IN: biological_process unknown; LOCATED IN: cellular_component unknown; EXPRESSED IN: 11 plant structures; EXPRESSED DURING: 6 growth stages; CONTAINS InterPro DOMAIN/s: Tat binding protein 1-interacting (InterPro:IPR010776); Has 2425 Blast hits to 2142 proteins in 283 species: Archae - 50; Bact…
LOC_Os04g38810	2.50498	31.1	cell.organisation	moderately similar to ( 429) AT3G05470 | Symbols: | formin homology 2 domain-containing protein / FH2 domain-containing protein | chr3:1579667-1582547 REVERSE FH2 FH2 protein|formin, putative, expressed
LOC_Os01g71780	11.0767	31.1	cell.organisation	moderately similar to ( 373) AT3G51930 | Symbols: | transducin family protein / WD-40 repeat family protein | chr3:19271672-19272919 FORWARD WD40 protein|WD domain, G-beta repeat domain containing protein, expressed
LOC_Os02g51000	3.11947	31.1	cell.organisation	weakly similar to ( 135) AT4G27890 | Symbols: | nuclear movement family protein | chr4:13886033-13887220 FORWARD CS protein|CS domain containing protein, putative, expressed
LOC_Os12g42160	4.38876	31.1	cell.organisation	highly similar to ( 678) AT1G72250 | Symbols: | kinesin motor protein-related | chr1:27192902-27198118 FORWARDmoderately similar to ( 201) FLA10_CHLRE Kinesin-like protein FLA10 (Protein KHP1) - Chlamydomonas reinhardtii KISc_C_terminal Kinesin KISc KISc KISc_KHC_KIF5 KISc_KIF3 KISc_KIF4 KISc_KIP3_like KISc_BimC_Eg5 KISc_KIF1A_KIF1B KISc_CENP_E KIP1 KISc_KLP2_like KISc_KIF9_like KISc_KID_like KIS…
LOC_Os09g32250	2.34955	31.1	cell.organisation	moderately similar to ( 306) AT4G31340 | Symbols: | myosin heavy chain-related | chr4:15205662-15208895 FORWARD protein|DNA repair ATPase-related, putative, expressed
LOC_Os11g35090	2.61886	31.1	cell.organisation	highly similar to ( 538) AT1G59540 | Symbols: ZCF125 | ZCF125; ATP binding / microtubule motor | chr1:21874578-21879382 FORWARDmoderately similar to ( 246) FLA10_CHLRE Kinesin-like protein FLA10 (Protein KHP1) - Chlamydomonas reinhardtii KISc_CENP_E KISc Kinesin KISc KISc_KHC_KIF5 KISc_C_terminal KISc_KIP3_like KISc_KIF3 KISc_KIF4 KISc_BimC_Eg5 KISc_KIF1A_KIF1B KISc_KLP2_like KIP1 KISc_KIF9_like …
LOC_Os01g49200	9.05216	31.1	cell.organisation	highly similar to ( 567) AT5G51600 | Symbols: PLE, ATMAP65-3, MAP65-3 | PLE (PLEIADE); microtubule binding | chr5:20961061-20964080 REVERSE MAP65_ASE1 protein|microtubule associated protein, putative, expressed
LOC_Os01g73310	2.03136	31.1	cell.organisation	highly similar to ( 757) AT3G53750 | Symbols: ACT3 | ACT3 (actin 3); structural constituent of cytoskeleton | chr3:19915924-19917371 FORWARDhighly similar to ( 758) ACT11_SOLTU Actin-97 - Solanum tuberosum (Potato) Actin ACTIN ACTIN COG5277 protein|actin, putative, expressed
LOC_Os05g38480	4.46284	31.1	cell.organisation	highly similar to ( 527) AT5G02370 | Symbols: | kinesin motor protein-related | chr5:503444-506388 FORWARDweakly similar to ( 164) FLA10_CHLRE Kinesin-like protein FLA10 (Protein KHP1) - Chlamydomonas reinhardtii KISc_KID_like Kinesin KISc KISc KISc_C_terminal KISc_KIF4 KISc_KIP3_like KISc_KIF2_like KISc_KHC_KIF5 KISc_BimC_Eg5 KISc_CENP_E KISc_KIF3 KISc_KIF23_like KISc_KIF1A_KIF1B KIP1 KISc_KIF9_…
LOC_Os01g13140	2.53006	31.1	cell.organisation	weakly similar to ( 198) AT2G26490 | Symbols: | transducin family protein / WD-40 repeat family protein | chr2:11268035-11269432 FORWARD WD40 protein|WD domain, G-beta repeat domain containing protein, expressed
LOC_Os02g48830	2.09208	31.1	cell.organisation	highly similar to ( 546) AT5G55230 | Symbols: ATMAP65-1, MAP65-1 | ATMAP65-1 (MICROTUBULE-ASSOCIATED PROTEINS 65-1); microtubule binding | chr5:22402716-22405182 FORWARD MAP65_ASE1 protein|microtubule associated protein, putative, expressed
LOC_Os05g33890	3.47008	31.1	cell.organisation	moderately similar to ( 406) AT2G38720 | Symbols: MAP65-5 | MAP65-5 (MICROTUBULE-ASSOCIATED PROTEIN 65-5); microtubule binding | chr2:16188047-16192102 FORWARD MAP65_ASE1 protein|microtubule associated protein, putative, expressed
LOC_Os12g39980	2.68306	31.1	cell.organisation	nearly identical (1473) AT3G19050 | Symbols: POK2 | POK2 (PHRAGMOPLAST ORIENTING KINESIN 2); ATP binding / microtubule motor | chr3:6578047-6590106 FORWARDmoderately similar to ( 239) FLA10_CHLRE Kinesin-like protein FLA10 (Protein KHP1) - Chlamydomonas reinhardtii KISc_KLP2_like KISc Kinesin KISc KISc_KIF1A_KIF1B KISc_KHC_KIF5 KISc_C_terminal KISc_KIF3 KISc_KIF4 KISc_BimC_Eg5 KISc_KIP3_like KISc…
LOC_Os03g42350	52.2249	31.1	cell.organisation	weakly similar to ( 192) AT3G04710 | Symbols: | ankyrin repeat family protein | chr3:1278229-1280942 FORWARD ANK protein|ankyrin, putative, expressed
LOC_Os03g17164	2.39349	31.1	cell.organisation	moderately similar to ( 421) AT2G37420 | Symbols: | kinesin motor protein-related | chr2:15700550-15705165 FORWARDmoderately similar to ( 268) K125_TOBAC 125 kDa kinesin-related protein - Nicotiana tabacum (Common tobacco) KISc_BimC_Eg5 Kinesin KISc KISc_KIF1A_KIF1B KISc KIP1 KISc_CENP_E KISc_KIF4 KISc_KIF3 KISc_KIP3_like KISc_C_terminal KISc_KHC_KIF5 KISc_KLP2_like KISc_KIF2_like protein|kinesin…
LOC_Os02g56540	6.36839	31.1	cell.organisation	highly similar to ( 503) AT4G14330 | Symbols: | phragmoplast-associated kinesin-related protein 2 (PAKRP2) | chr4:8244228-8247286 FORWARDweakly similar to ( 101) K125_TOBAC 125 kDa kinesin-related protein - Nicotiana tabacum (Common tobacco) KISc KISc Kinesin KISc_C_terminal KISc_BimC_Eg5 KISc_KHC_KIF5 KISc_KIF2_like KIP1 KISc_KID_like KISc_KIF3 KISc_KIP3_like KISc_CENP_E KISc_KIF4 KISc_KIF1A_KIF…
LOC_Os03g61970	2.27589	31.1	cell.organisation	highly similar to ( 763) AT5G09810 | Symbols: ACT2, ACT7 | ACT7 (ACTIN 7); structural constituent of cytoskeleton | chr5:3052809-3054220 FORWARDhighly similar to ( 781) ACT3_ORYSA Actin-3 - Oryza sativa (Rice) Actin ACTIN ACTIN COG5277 protein|actin, putative, expressed
LOC_Os04g30720	4.62986	31.1	cell.organisation	weakly similar to ( 137) AT5G23910 | Symbols: | ATP binding / microtubule motor | chr5:8068452-8072723 FORWARD KISc_KID_like KISc Kinesin KISc KISc_C_terminal KISc_KIP3_like KISc_KIF2_like KISc_CENP_E KIP1 KISc_KIF4 KISc_KIF3 KISc_KHC_KIF5 protein|kinesin motor domain containing protein, putative, expressed
LOC_Os02g50910	5.27089	31.1	cell.organisation	moderately similar to ( 240) AT5G60930 | Symbols: | chromosome-associated kinesin, putative | chr5:24515398-24522511 REVERSE protein|expressed protein
LOC_Os09g03630	5.58052	31.1	cell.organisation	moderately similar to ( 285) AT3G04710 | Symbols: | ankyrin repeat family protein | chr3:1278229-1280942 FORWARD ANK protein|ankyrin, putative, expressed
LOC_Os03g47650	21.5172	31.1	cell.organisation	moderately similar to ( 260) AT3G04710 | Symbols: | ankyrin repeat family protein | chr3:1278229-1280942 FORWARDvery weakly similar to (85.1) STIP_SOYBN Heat shock protein STI (Stress-inducible protein) (GmSTI) - Glycine max (Soybean) ANK protein|ankyrin, putative, expressed
LOC_Os03g02290	4.91603	31.1	cell.organisation	highly similar to ( 540) AT2G22610 | Symbols: | kinesin motor protein-related | chr2:9599550-9604626 FORWARDweakly similar to ( 184) FLA10_CHLRE Kinesin-like protein FLA10 (Protein KHP1) - Chlamydomonas reinhardtii KISc_C_terminal Kinesin KISc KISc KISc_KIF4 KISc_KHC_KIF5 KISc_KIP3_like KISc_KIF3 KISc_KIF1A_KIF1B KISc_BimC_Eg5 KISc_CENP_E KISc_KIF9_like KISc_KLP2_like KIP1 KISc_KID_like KISc_KIF2…
LOC_Os12g43940	2.97206	31.1	cell.organisation	moderately similar to ( 281) AT3G04710 | Symbols: | ankyrin repeat family protein | chr3:1278229-1280942 FORWARDvery weakly similar to (83.2) STIP_SOYBN Heat shock protein STI (Stress-inducible protein) (GmSTI) - Glycine max (Soybean) ANK protein|ankyrin repeat domain-containing protein, putative, expressed
LOC_Os01g42070	5.68961	31.1	cell.organisation	highly similar to ( 664) AT1G18550 | Symbols: | ATP binding / microtubule motor | chr1:6381656-6384340 REVERSEweakly similar to ( 191) FLA10_CHLRE Kinesin-like protein FLA10 (Protein KHP1) - Chlamydomonas reinhardtii KISc_KIP3_like Kinesin KISc KISc KISc_KIF2_like KISc_CENP_E KISc_C_terminal KISc_KIF4 KISc_KHC_KIF5 KIP1 KISc_KIF3 KISc_KIF1A_KIF1B KISc_BimC_Eg5 KISc_KID_like KISc_KLP2_like KISc_KI…
LOC_Os08g15840	2.09479	31.1	cell.organisation	moderately similar to ( 467) AT5G57740 | Symbols: XBAT32 | XBAT32; protein binding / zinc ion binding | chr5:23394789-23397145 REVERSE ANK protein|ankyrin repeat-rich protein, putative, expressed
LOC_Os10g35580	6.59248	31.1	cell.organisation	moderately similar to ( 347) AT5G67270 | Symbols: ATEB1C, EB1C, ATEB1H1 | ATEB1C (microtubule end binding protein 1); microtubule binding | chr5:26840248-26841984 REVERSE BIM1 protein|ATEB1A-like microtubule associated protein, putative, expressed
LOC_Os07g44400	2.19736	31.1	cell.organisation	weakly similar to ( 189) AT3G17360 | Symbols: POK1 | POK1 (PHRAGMOPLAST ORIENTING KINESIN 1); ATP binding / microtubule motor | chr3:5936108-5946205 FORWARD protein|POK1, putative, expressed
LOC_Os02g28850	3.82972	31.1	cell.organisation	moderately similar to ( 418) AT3G23670 | Symbols: PAKRP1L, KINESIN-12B | KINESIN-12B; microtubule motor/ plus-end-directed microtubule motor | chr3:8519290-8525055 FORWARDweakly similar to ( 126) FLA10_CHLRE Kinesin-like protein FLA10 (Protein KHP1) - Chlamydomonas reinhardtii Kinesin-related KISc_KLP2_like KISc Kinesin KISc KISc_KHC_KIF5 KISc_C_terminal KISc_KIF1A_KIF1B KISc_BimC_Eg5 KISc_KIF3 K…
LOC_Os03g05820	2.22697	31.1	cell.organisation	highly similar to ( 742) AT1G01950 | Symbols: ARK2 | armadillo/beta-catenin repeat family protein / kinesin motor family protein | chr1:325473-330403 FORWARDmoderately similar to ( 207) FLA10_CHLRE Kinesin-like protein FLA10 (Protein KHP1) - Chlamydomonas reinhardtii Kinesin KISc KISc KISc_KHC_KIF5 KISc_KIF4 KISc_C_terminal KISc_BimC_Eg5 KISc_KIF3 KISc_CENP_E KISc_KIP3_like KISc_KIF9_like KISc_KI…
LOC_Os06g20370	2.91169	31.1	cell.organisation	highly similar to ( 638) AT4G26760 | Symbols: MAP65-2 | MAP65-2 | chr4:13478834-13481300 REVERSE MAP65_ASE1 protein|microtubule associated protein, putative, expressed
LOC_Os03g01530	3.24947	31.1	cell.organisation	highly similar to ( 865) AT5G23860 | Symbols: TUB8 | TUB8; structural constituent of cytoskeleton | chr5:8042962-8044528 FORWARDhighly similar to ( 877) TBB2_ORYSA Tubulin beta-2 chain (Beta-2 tubulin) - Oryza sativa (Rice) beta_tubulin COG5023 Tubulin_FtsZ alpha_tubulin gamma_tubulin epsilon_tubulin Tubulin delta_tubulin Tubulin_C protein|tubulin/FtsZ domain containing protein, putative, express…
LOC_Os03g39020	6.45933	31.1	cell.organisation	highly similar to ( 528) AT3G20150 | Symbols: | kinesin motor family protein | chr3:7031412-7036499 FORWARDweakly similar to ( 150) FLA10_CHLRE Kinesin-like protein FLA10 (Protein KHP1) - Chlamydomonas reinhardtii Kinesin-related KISc_KLP2_like Kinesin KISc KISc KISc_KHC_KIF5 KISc_KIF1A_KIF1B KISc_CENP_E KISc_BimC_Eg5 KISc_C_terminal KISc_KIF9_like KISc_KIF4 KISc_KIF3 KISc_KIP3_like KIP1 KISc_KID…
LOC_Os03g53920	4.38757	31.1	cell.organisation	highly similar to ( 775) AT3G44050 | Symbols: | kinesin motor protein-related | chr3:15818738-15824792 FORWARDmoderately similar to ( 213) FLA10_CHLRE Kinesin-like protein FLA10 (Protein KHP1) - Chlamydomonas reinhardtii KISc_KLP2_like KISc Kinesin KISc KISc_KHC_KIF5 KISc_KIF1A_KIF1B KISc_KIF3 KISc_C_terminal KISc_KIF4 KISc_CENP_E KISc_BimC_Eg5 KISc_KIP3_like KISc_KIF9_like KIP1 KISc_KIF23_like K…
LOC_Os09g34180	3.4468	31.1	cell.organisation	moderately similar to ( 421) AT3G25500 | Symbols: AFH1, FH1, AHF1, ATFH1 | AFH1 (FORMIN HOMOLOGY 1); actin binding / actin filament binding / protein binding | chr3:9251320-9254826 REVERSE FH2 FH2 protein|formin, putative, expressed
LOC_Os02g29040	Inf	31.1	cell.organisation	moderately similar to ( 205) AT3G04710 | Symbols: | ankyrin repeat family protein | chr3:1278229-1280942 FORWARD ANK protein|ankyrin repeat domain containing protein, putative, expressed
LOC_Os08g44420	3.45753	31.1	cell.organisation	moderately similar to ( 312) AT2G36200 | Symbols: | kinesin motor protein-related | chr2:15179739-15185189 REVERSEmoderately similar to ( 333) K125_TOBAC 125 kDa kinesin-related protein - Nicotiana tabacum (Common tobacco) protein|kinesin-related protein, putative, expressed
LOC_Os07g01490	3.67033	31.1	cell.organisation	highly similar to ( 559) AT4G05190 | Symbols: ATK5 | ATK5 (ARABIDOPSIS THALIANA KINESIN 5); microtubule motor | chr4:2675338-2679482 FORWARDmoderately similar to ( 205) KLP1_CHLRE Kinesin-like protein KLP1 - Chlamydomonas reinhardtii KISc_C_terminal KISc Kinesin KISc KISc_KIF3 KISc_KHC_KIF5 KISc_KIF1A_KIF1B KISc_CENP_E KISc_KIF4 KISc_KIF9_like KISc_BimC_Eg5 KISc_KLP2_like KISc_KID_like KISc_KIP3_…
LOC_Os10g36650	2.45971	31.1	cell.organisation	highly similar to ( 757) AT5G09810 | Symbols: ACT2, ACT7 | ACT7 (ACTIN 7); structural constituent of cytoskeleton | chr5:3052809-3054220 FORWARDhighly similar to ( 767) ACT2_ORYSA Actin-2 - Oryza sativa (Rice) Actin ACTIN ACTIN COG5277 protein|actin, putative, expressed
LOC_Os05g33030	4.16454	31.1	cell.organisation	highly similar to ( 558) AT5G27550 | Symbols: | ATP binding / microtubule motor | chr5:9727634-9731323 REVERSEweakly similar to ( 193) K125_TOBAC 125 kDa kinesin-related protein - Nicotiana tabacum (Common tobacco) KISc_C_terminal KISc Kinesin KISc KISc_KHC_KIF5 KISc_KIF3 KISc_KIF4 KISc_KIP3_like KISc_BimC_Eg5 KISc_KIF1A_KIF1B KISc_KLP2_like KISc_CENP_E KIP1 KISc_KIF9_like KISc_KID_like KISc_KIF2…
LOC_Os02g29160	8.66006	31.1	cell.organisation	moderately similar to ( 294) AT3G04710 | Symbols: | ankyrin repeat family protein | chr3:1278229-1280942 FORWARD ANK protein|ankyrin, putative, expressed
Vesicle transport	#N/A
LOC_Os03g57040	2.12036	31.4	cell.vesicle transport	moderately similar to ( 290) AT2G17380 | Symbols: AP19 | AP19; protein binding / protein transporter | chr2:7553122-7554887 FORWARDweakly similar to ( 151) AP2S1_MAIZE AP-2 complex subunit sigma-1 (Clathrin coat assembly protein AP17) (Clathrin coat-associated protein AP17) (Plasma membrane adaptor AP-2 17 kDa protein) (Clathrin assembly protein 2 small chain) - Zea mays (Maize) APS2 Clat_adaptor…
LOC_Os02g36619	7.62044	31.4	cell.vesicle transport	weakly similar to ( 125) AT5G50380 | Symbols: ATEXO70F1 | ATEXO70F1 (exocyst subunit EXO70 family protein F1); protein binding | chr5:20516382-20518433 REVERSE Exo70 protein|exo70 exocyst complex subunit, putative, expressed
LOC_Os02g05620	3.71334	31.4	cell.vesicle transport	highly similar to ( 703) AT4G31540 | Symbols: ATEXO70G1 | ATEXO70G1 (exocyst subunit EXO70 family protein G1); protein binding | chr4:15284739-15286802 REVERSE Exo70 protein|ATEXO70G1, putative, expressed
LOC_Os03g11380	2.01612	31.4	cell.vesicle transport	weakly similar to ( 191) AT5G61210 | Symbols: SNAP33, ATSNAP33, SNP33, ATSNAP33B | SNAP33 (SOLUBLE N-ETHYLMALEIMIDE-SENSITIVE FACTOR ADAPTOR PROTEIN 33); SNAP receptor/ protein binding | chr5:24624027-24625366 FORWARD protein|SNARE domain containing protein, putative, expressed
LOC_Os03g52650	6.11608	31.4	cell.vesicle transport	moderately similar to ( 268) AT1G08560 | Symbols: SYP111, KN, ATSYP111 | SYP111 (SYNTAXIN OF PLANTS 111); SNAP receptor | chr1:2709778-2710710 REVERSE SynN COG5074 protein|syntaxin-related protein, putative, expressed
LOC_Os10g19190	4.57254	31.4	cell.vesicle transport	weakly similar to ( 157) AT5G01430 | Symbols: | Got1-like family protein | chr5:176797-178010 REVERSE Got1 protein|vesicle transport protein GOT1B, putative, expressed
Protein targeting	#N/A
LOC_Os05g28510	2.03292	29.3.1	protein.targeting.nucleus	nearly identical (1132) AT3G08947 | Symbols: | binding / protein transporter | chr3:2724007-2726722 FORWARD KAP95 protein|importin subunit beta, putative, expressed
LOC_Os04g49220	6.51788	29.3.2	protein.targeting.mitochondria	protein|mitochondrial import inner membrane translocase subunit Tim, putative, expressed
LOC_Os06g07160	2.05957	29.3.2	protein.targeting.mitochondria	moderately similar to ( 246) AT2G19080 | Symbols: | metaxin-related | chr2:8262818-8264746 FORWARD protein|expressed protein
LOC_Os07g13950	2.51115	29.3.2	protein.targeting.mitochondria	protein|expressed protein
LOC_Os03g61019	2.88058	29.3.2	protein.targeting.mitochondria	weakly similar to ( 115) AT2G29530 | Symbols: | mitochondrial import inner membrane translocase (TIM10) | chr2:12641026-12642243 REVERSE protein|mitochondrial import inner membrane translocase subunit Tim, putative, expressed
LOC_Os02g45820	2.70724	29.3.2	protein.targeting.mitochondria	weakly similar to ( 114) TIM13_ORYSA Mitochondrial import inner membrane translocase subunit Tim13 - Oryza sativa (Rice) protein|mitochondrial import inner membrane translocase subunit Tim, putative, expressed
LOC_Os03g02390	2.7214	29.3.2	protein.targeting.mitochondria	weakly similar to ( 166) AT1G17530 | Symbols: ATTIM23-1 | ATTIM23-1 (TRANSLOCASE OF INNER MITOCHONDRIAL MEMBRANE 23); P-P-bond-hydrolysis-driven protein transmembrane transporter | chr1:6027723-6028286 FORWARD Tim17 protein|mitochondrial import inner membrane translocase subunit Tim17, putative, expressed
LOC_Os03g57040	2.12036	29.3.4.99	protein.targeting.secretory pathway.unspecified	moderately similar to ( 290) AT2G17380 | Symbols: AP19 | AP19; protein binding / protein transporter | chr2:7553122-7554887 FORWARDweakly similar to ( 151) AP2S1_MAIZE AP-2 complex subunit sigma-1 (Clathrin coat assembly protein AP17) (Clathrin coat-associated protein AP17) (Plasma membrane adaptor AP-2 17 kDa protein) (Clathrin assembly protein 2 small chain) - Zea mays (Maize) APS2 Clat_adaptor…
LOC_Os03g11380	2.01612	29.3.4.99	protein.targeting.secretory pathway.unspecified	weakly similar to ( 191) AT5G61210 | Symbols: SNAP33, ATSNAP33, SNP33, ATSNAP33B | SNAP33 (SOLUBLE N-ETHYLMALEIMIDE-SENSITIVE FACTOR ADAPTOR PROTEIN 33); SNAP receptor/ protein binding | chr5:24624027-24625366 FORWARD protein|SNARE domain containing protein, putative, expressed
LOC_Os05g23260	2.01312	29.3.4.99	protein.targeting.secretory pathway.unspecified	moderately similar to ( 308) AT1G52600 | Symbols: | signal peptidase, putative | chr1:19590612-19592486 FORWARD protein|OsSigP4 - Putative Type I Signal Peptidase homologue; employs a putative Ser/His catalytic dyad, expressed
LOC_Os02g13270	2.15507	29.3.5	protein.targeting.peroxisomes	moderately similar to ( 234) AT4G14305 | Symbols: | FUNCTIONS IN: molecular_function unknown; INVOLVED IN: biological_process unknown; LOCATED IN: integral to membrane; CONTAINS InterPro DOMAIN/s: Mpv17/PMP22 (InterPro:IPR007248); BEST Arabidopsis thaliana protein match is: PMP22 (TAIR:AT4G04470.1); Has 818 Blast hits to 818 proteins in 122 species: Archae - 0; Bacteria - 0; Metazoa - 406; Fungi …
Biotic stress	#N/A
LOC_Os06g31930	34.9934	20.1	stress.biotic	weakly similar to ( 103) THN7_HORVU Thionin BTH7 precursor [Contains: Thionin BTH7; Acidic protein] - Hordeum vulgare (Barley) protein|thionin precursor protein, putative, expressed
LOC_Os06g31960	36.9317	20.1	stress.biotic	weakly similar to ( 103) THN7_HORVU Thionin BTH7 precursor [Contains: Thionin BTH7; Acidic protein] - Hordeum vulgare (Barley) protein|THION5 - Plant thionin family protein precursor, expressed
LOC_Os02g54560	12.7735	20.1	stress.biotic	weakly similar to ( 193) AT4G25780 | Symbols: | pathogenesis-related protein, putative | chr4:13121107-13121679 FORWARDweakly similar to ( 141) PR13_HORVU Pathogenesis-related protein PRB1-3 precursor (PR-1B) (HV-8) - Hordeum vulgare (Barley) SCP SCP SCP protein|SCP-like extracellular protein, expressed
LOC_Os12g38120	2.72668	20.1	stress.biotic	very weakly similar to (97.4) AT2G28790 | Symbols: | osmotin-like protein, putative | chr2:12354664-12355413 REVERSETHN Thaumatin protein|thaumatin family domain containing protein, expressed
LOC_Os05g45050	2.88821	20.1	stress.biotic	moderately similar to ( 260) AT4G23630 | Symbols: BTI1 | BTI1 (VIRB2-INTERACTING PROTEIN 1) | chr4:12318070-12319574 FORWARD Reticulon protein|reticulon domain containing protein, putative, expressed
LOC_Os11g47510	2.1145	20.1	stress.biotic	weakly similar to ( 172) AT5G24090 | Symbols: | acidic endochitinase (CHIB1) | chr5:8143805-8145153 REVERSEmoderately similar to ( 368) XIP1_ORYSA Xylanase inhibitor protein 1 precursor (Class III chitinase homolog a) (RIXI protein) - Oryza sativa (Rice) protein|glycosyl hydrolase, putative, expressed
LOC_Os11g27400	2.49805	20.1	stress.biotic	weakly similar to ( 172) AT4G19810 | Symbols: | glycosyl hydrolase family 18 protein | chr4:10764151-10765753 REVERSE Glyco_18 Glyco_hydro_18 ChiA protein|glycosyl hydrolase, putative, expressed
LOC_Os11g47610	8.81358	20.1	stress.biotic	weakly similar to ( 181) AT5G24090 | Symbols: | acidic endochitinase (CHIB1) | chr5:8143805-8145153 REVERSEmoderately similar to ( 290) XIP1_ORYSA Xylanase inhibitor protein 1 precursor (Class III chitinase homolog a) (RIXI protein) - Oryza sativa (Rice) protein|glycosyl hydrolase, putative, expressed
LOC_Os11g47580	2.43256	20.1	stress.biotic	weakly similar to ( 197) AT5G24090 | Symbols: | acidic endochitinase (CHIB1) | chr5:8143805-8145153 REVERSEhighly similar to ( 630) XIP1_ORYSA Xylanase inhibitor protein 1 precursor (Class III chitinase homolog a) (RIXI protein) - Oryza sativa (Rice) protein|glycosyl hydrolase, putative, expressed
LOC_Os11g39280	2.58589	20.1	stress.biotic	protein|disease resistance protein, putative, expressed
LOC_Os06g32020	47.6474	20.1	stress.biotic	weakly similar to ( 103) THN7_HORVU Thionin BTH7 precursor [Contains: Thionin BTH7; Acidic protein] - Hordeum vulgare (Barley) protein|THION6 - Plant thionin family protein precursor, expressed
LOC_Os11g47520	2.1589	20.1	stress.biotic	weakly similar to ( 166) AT5G24090 | Symbols: | acidic endochitinase (CHIB1) | chr5:8143805-8145153 REVERSEhighly similar to ( 516) XIP2_ORYSA Xylanase inhibitor protein 2 precursor (Class III chitinase homolog h) - Oryza sativa (Rice) protein|glycosyl hydrolase, putative, expressed
LOC_Os03g30470	2.30541	20.1	stress.biotic	moderately similar to ( 348) AT3G12500 | Symbols: ATHCHIB, PR3, PR-3, CHI-B, B-CHI | ATHCHIB (ARABIDOPSIS THALIANA BASIC CHITINASE); chitinase | chr3:3962501-3963945 REVERSEmoderately similar to ( 475) CHI2_ORYSA Basic endochitinase 2 precursor (EC 3.2.1.14) - Oryza sativa (Rice) Glyco_hydro_19 chitinase_glyco_hydro_19 protein|CHIT4 - Chitinase family protein precursor, expressed
LOC_Os06g47600	2.747	20.1	stress.biotic	moderately similar to ( 270) AT1G73620 | Symbols: | thaumatin-like protein, putative / pathogenesis-related protein, putative | chr1:27681432-27682954 FORWARDweakly similar to ( 191) TP1A_MALDO Thaumatin-like protein 1a precursor (Allergen Mal d 2) (Mdtl1) (Pathogenesis-related protein 5a) (PR-5a) - Malus domestica (Apple) (Malus sylvestris)THN Thaumatin protein|thaumatin family domain containing…
LOC_Os11g39260	5.5102	20.1	stress.biotic	protein|NBS-LRR disease resistance protein, putative, expressed
LOC_Os01g62260	3.26994	20.1	stress.biotic	moderately similar to ( 278) AT2G28790 | Symbols: | osmotin-like protein, putative | chr2:12354664-12355413 REVERSEweakly similar to ( 159) TP1A_MALDO Thaumatin-like protein 1a precursor (Allergen Mal d 2) (Mdtl1) (Pathogenesis-related protein 5a) (PR-5a) - Malus domestica (Apple) (Malus sylvestris)THN Thaumatin protein|thaumatin, putative, expressed
LOC_Os11g39290	2.95164	20.1	stress.biotic	very weakly similar to (87.0) AT1G53350 | Symbols: | ATP binding | chr1:19903899-19907515 FORWARD NB-ARC protein|Leucine Rich Repeat family protein, expressed
LOC_Os01g12650	2.41879	20.1	stress.biotic	moderately similar to ( 298) AT4G11220 | Symbols: BTI2 | BTI2 (VIRB2-INTERACTING PROTEIN 2) | chr4:6838176-6839578 REVERSE Reticulon protein|reticulon domain containing protein, putative, expressed
LOC_Os10g05600	4.1378	20.1	stress.biotic	moderately similar to ( 238) AT1G20030 | Symbols: | pathogenesis-related thaumatin family protein | chr1:6945850-6947017 FORWARDweakly similar to ( 194) TP1A_MALDO Thaumatin-like protein 1a precursor (Allergen Mal d 2) (Mdtl1) (Pathogenesis-related protein 5a) (PR-5a) - Malus domestica (Apple) (Malus sylvestris)THN Thaumatin protein|thaumatin-like protein 1 precursor, putative, expressed
LOC_Os10g34930	3.05316	20.1	stress.biotic	weakly similar to ( 172) AT2G15220 | Symbols: | secretory protein, putative | chr2:6608689-6609366 FORWARDBSP protein|secretory protein, putative, expressed
LOC_Os11g07912	2.16282	20.1.3.1	stress.biotic.signalling.MLO-like	highly similar to ( 619) AT1G11000 | Symbols: MLO4, ATMLO4 | MLO4 (MILDEW RESISTANCE LOCUS O 4); calmodulin binding | chr1:3671935-3675909 REVERSEmoderately similar to ( 260) MLOH1_ORYSA MLO protein homolog 1 (OsMLO1) - Oryza sativa (Rice)Mlo protein|MLO domain containing protein, putative, expressed
LOC_Os05g34550	2.163	20.1.3.1	stress.biotic.signalling.MLO-like	moderately similar to ( 333) AT4G02600 | Symbols: MLO1, ATMLO1 | MLO1; calmodulin binding | chr4:1144141-1147156 FORWARDmoderately similar to ( 201) MLOH1_HORVU MLO protein homolog 1 - Hordeum vulgare (Barley)Mlo protein|MLO domain containing protein, putative, expressed
LOC_Os10g33080	2.6953	20.1.7	stress.biotic.PR-proteins	moderately similar to ( 397) AT1G35710 | Symbols: | leucine-rich repeat transmembrane protein kinase, putative | chr1:13220940-13224386 FORWARDmoderately similar to ( 346) RPK1_IPONI Receptor-like protein kinase precursor (EC 2.7.11.1) - Ipomoea nil (Japanese morning glory) (Pharbitis nil) protein|leucine-rich repeat receptor protein kinase EXS precursor, putative, expressed
LOC_Os04g30690	Inf	20.1.7	stress.biotic.PR-proteins	moderately similar to ( 207) AT3G14470 | Symbols: | disease resistance protein (NBS-LRR class), putative | chr3:4857940-4861104 FORWARD NB-ARC protein|NBS type disease resistance protein, putative, expressed
LOC_Os12g18360	4.43059	20.1.7	stress.biotic.PR-proteins	weakly similar to ( 163) AT3G46730 | Symbols: | disease resistance protein (CC-NBS class), putative | chr3:17213069-17215612 REVERSEweakly similar to ( 112) TRXH_ORYSA Thioredoxin H-type (TRX-H) (Phloem sap 13 kDa protein 1) - Oryza sativa (Rice) NB-ARC protein|NB-ARC domain containing protein, expressed
LOC_Os04g02920	Inf	20.1.7	stress.biotic.PR-proteins	weakly similar to ( 179) AT1G74170 | Symbols: AtRLP13 | AtRLP13 (Receptor Like Protein 13); protein binding | chr1:27891555-27895441 REVERSEweakly similar to ( 135) PSKR_DAUCA Phytosulfokine receptor precursor (EC 2.7.11.1) (Phytosulfokine LRR receptor kinase) - Daucus carota (Carrot) protein|leucine-rich repeat family protein, putative, expressed
LOC_Os08g38970	2.92869	20.1.7	stress.biotic.PR-proteins	nearly identical (1093) AT5G56220 | Symbols: | nucleoside-triphosphatase/ nucleotide binding | chr5:22754871-22757792 FORWARD protein|transmembrane receptor, putative, expressed
LOC_Os01g52880	2.67221	20.1.7	stress.biotic.PR-proteins	moderately similar to ( 370) AT2G42800 | Symbols: AtRLP29 | AtRLP29 (Receptor Like Protein 29); protein binding | chr2:17808157-17809545 REVERSEweakly similar to ( 135) RPK1_IPONI Receptor-like protein kinase precursor (EC 2.7.11.1) - Ipomoea nil (Japanese morning glory) (Pharbitis nil) protein|leucine-rich repeat family protein, putative, expressed
LOC_Os11g45970	19.7955	20.1.7	stress.biotic.PR-proteins	weakly similar to ( 126) AT3G07040 | Symbols: RPM1, RPS3 | RPM1 (RESISTANCE TO P. SYRINGAE PV MACULICOLA 1); nucleotide binding / protein binding | chr3:2226244-2229024 REVERSE NB-ARC protein|NBS-LRR disease resistance protein, putative, expressed
LOC_Os11g45980	13.7579	20.1.7	stress.biotic.PR-proteins	very weakly similar to ( 100) AT3G07040 | Symbols: RPM1, RPS3 | RPM1 (RESISTANCE TO P. SYRINGAE PV MACULICOLA 1); nucleotide binding / protein binding | chr3:2226244-2229024 REVERSE protein|NBS-LRR type disease resistance protein, putative, expressed
LOC_Os12g29690	20.5549	20.1.7	stress.biotic.PR-proteins	moderately similar to ( 242) AT3G14470 | Symbols: | disease resistance protein (NBS-LRR class), putative | chr3:4857940-4861104 FORWARD NB-ARC protein|NBS-LRR disease resistance protein, putative, expressed
LOC_Os06g06850	Inf	20.1.7	stress.biotic.PR-proteins	moderately similar to ( 212) AT3G46730 | Symbols: | disease resistance protein (CC-NBS class), putative | chr3:17213069-17215612 REVERSE NB-ARC protein|resistance protein LR10, putative, expressed
Abiotic stress	#N/A
LOC_Os05g23140	26.114	20.2.1	stress.abiotic.heat	very weakly similar to (83.6) AT4G27670 | Symbols: HSP21 | HSP21 (HEAT SHOCK PROTEIN 21) | chr4:13819048-13819895 REVERSEvery weakly similar to (84.7) HS21C_PEA Small heat shock protein, chloroplast precursor - Pisum sativum (Garden pea) protein|retrotransposon protein, putative, LINE subclass, expressed
LOC_Os01g53020	3.55213	20.2.1	stress.abiotic.heat	moderately similar to ( 370) AT2G42750 | Symbols: | DNAJ heat shock N-terminal domain-containing protein | chr2:17793404-17795419 FORWARD protein|heat shock protein DnaJ, putative, expressed
LOC_Os01g08860	2.08255	20.2.1	stress.abiotic.heat	weakly similar to ( 133) AT5G12020 | Symbols: HSP17.6II | HSP17.6II (17.6 KDA CLASS II HEAT SHOCK PROTEIN) | chr5:3882409-3882876 REVERSEweakly similar to ( 170) HSP21_MAIZE 17.5 kDa class II heat shock protein - Zea mays (Maize) HSP20 alpha-crystallin-Hsps IbpA protein|hsp20/alpha crystallin family protein, putative, expressed
LOC_Os03g60620	2.89016	20.2.1	stress.abiotic.heat	nearly identical (1082) AT5G02500 | Symbols: HSC70-1, HSP70-1, AT-HSC70-1, HSC70 | HSC70-1 (HEAT SHOCK COGNATE PROTEIN 70-1); ATP binding | chr5:554055-556334 REVERSEnearly identical (1082) HSP7C_PETHY Heat shock cognate 70 kDa protein - Petunia hybrida (Petunia) HSP70 dnaK DnaK dnaK hscA hscA protein|DnaK family protein, putative, expressed
LOC_Os11g08440	5.48328	20.2.1	stress.abiotic.heat	highly similar to ( 629) AT3G12580 | Symbols: HSP70 | HSP70 (heat shock protein 70); ATP binding | chr3:3991487-3993689 REVERSEhighly similar to ( 635) HSP7C_PETHY Heat shock cognate 70 kDa protein - Petunia hybrida (Petunia) HSP70 dnaK DnaK dnaK hscA hscA protein|DnaK family protein, putative, expressed
LOC_Os02g35000	2.03089	20.2.1	stress.abiotic.heat	moderately similar to ( 468) AT1G77020 | Symbols: | DNAJ heat shock N-terminal domain-containing protein | chr1:28945056-28946867 REVERSE DnaJ DnaJ PRK10767 protein|chaperone protein dnaJ 10, putative, expressed
LOC_Os05g44340	2.61571	20.2.1	stress.abiotic.heat	nearly identical (1338) AT1G74310 | Symbols: ATHSP101, HSP101, HOT1 | ATHSP101 (ARABIDOPSIS THALIANA HEAT SHOCK PROTEIN 101); ATP binding / ATPase/ nucleoside-triphosphatase/ nucleotide binding / protein binding | chr1:27936715-27939862 REVERSEnearly identical (1583) HS101_ORYSA Heat shock protein 101 - Oryza sativa (Rice) clpA PRK10865 clpC clpA AAA_2 protein|heat shock protein 101, putative, ex…
LOC_Os08g39140	2.3546	20.2.1	stress.abiotic.heat	nearly identical (1024) AT5G56030 | Symbols: HSP81-2, ERD8, HSP90.2 | HSP81-2 (HEAT SHOCK PROTEIN 81-2); ATP binding | chr5:22686923-22689433 FORWARDnearly identical (1093) HSP81_ORYSA Heat shock protein 81-1 (HSP81-1) (Heat shock protein 82) - Oryza sativa (Rice) HSP90 PRK05218 HtpG protein|heat shock protein, putative, expressed
LOC_Os05g38530	2.22439	20.2.1	stress.abiotic.heat	nearly identical (1105) AT3G12580 | Symbols: HSP70 | HSP70 (heat shock protein 70); ATP binding | chr3:3991487-3993689 REVERSEnearly identical (1113) HSP7C_PETHY Heat shock cognate 70 kDa protein - Petunia hybrida (Petunia) HSP70 dnaK DnaK dnaK hscA hscA protein|DnaK family protein, putative, expressed
LOC_Os03g16020	7.43136	20.2.1	stress.abiotic.heat	weakly similar to ( 157) AT5G59720 | Symbols: HSP18.2 | HSP18.2 (heat shock protein 18.2) | chr5:24062632-24063117 FORWARDmoderately similar to ( 207) HSP21_ORYSA 17.4 kDa class I heat shock protein 1 - Oryza sativa (Rice) HSP20 alpha-crystallin-Hsps IbpA protein|hsp20/alpha crystallin family protein, putative, expressed
LOC_Os01g42190	6.15719	20.2.1	stress.abiotic.heat	weakly similar to ( 120) AT1G71000 | Symbols: | heat shock protein binding | chr1:26769336-26770111 REVERSE DnaJ DnaJ protein|heat shock protein DnaJ, putative, expressed
LOC_Os02g53420	2.07142	20.2.1	stress.abiotic.heat	highly similar to ( 967) AT5G09590 | Symbols: MTHSC70-2, HSC70-5 | MTHSC70-2 (MITOCHONDRIAL HSP70 2); ATP binding | chr5:2975721-2978508 FORWARDhighly similar to ( 990) HSP7M_PHAVU Heat shock 70 kDa protein, mitochondrial precursor - Phaseolus vulgaris (Kidney bean) (French bean) dnaK HSP70 dnaK DnaK hscA hscA PRK11678 protein|DnaK family protein, putative, expressed
LOC_Os09g31486	2.00812	20.2.1	stress.abiotic.heat	highly similar to ( 976) AT5G09590 | Symbols: MTHSC70-2, HSC70-5 | MTHSC70-2 (MITOCHONDRIAL HSP70 2); ATP binding | chr5:2975721-2978508 FORWARDhighly similar to ( 979) HSP7M_PHAVU Heat shock 70 kDa protein, mitochondrial precursor - Phaseolus vulgaris (Kidney bean) (French bean) dnaK HSP70 dnaK DnaK hscA hscA protein|DnaK family protein, putative, expressed
LOC_Os01g69930	14.5984	20.2.1	stress.abiotic.heat	moderately similar to ( 233) AT5G53150 | Symbols: | heat shock protein binding / unfolded protein binding | chr5:21554935-21557202 FORWARDDnaJ DnaJ protein|dnaJ domain containing protein, expressed
LOC_Os06g50300	2.04678	20.2.1	stress.abiotic.heat	nearly identical (1050) AT4G24190 | Symbols: SHD | SHD (SHEPHERD); ATP binding / unfolded protein binding | chr4:12551902-12555851 REVERSEnearly identical (1162) ENPL_HORVU Endoplasmin homolog precursor (GRP94 homolog) - Hordeum vulgare (Barley) HSP90 PRK05218 HtpG protein|heat shock protein, putative, expressed
LOC_Os08g03520	2.50556	20.2.2	stress.abiotic.cold	weakly similar to ( 101) AT2G21060 | Symbols: ATGRP2B | ATGRP2B (GLYCINE-RICH PROTEIN 2B); DNA binding / nucleic acid binding / zinc ion binding | chr2:9036983-9037588 REVERSEvery weakly similar to (98.2) GRP2_NICSY Glycine-rich protein 2 - Nicotiana sylvestris (Wood tobacco) CSD protein|retrotransposon protein, putative, Ty1-copia subclass, expressed
LOC_Os01g53630	3.32881	20.2.3	stress.abiotic.drought/salt	weakly similar to ( 177) AT1G60220 | Symbols: OTS1, ULP1D | ULP1D (UB-LIKE PROTEASE 1D); SUMO-specific protease/ cysteine-type peptidase | chr1:22208332-22211910 FORWARD ULP1 protein|ulp1 protease family protein, putative, expressed
LOC_Os05g01730	2.99903	20.2.3	stress.abiotic.drought/salt	Di19 protein|drought induced 19 protein, putative, expressed
LOC_Os09g39530	5.60496	20.2.99	stress.abiotic.unspecified	weakly similar to ( 111) AT1G02335 | Symbols: GL22 | GL22 (GERMIN-LIKE PROTEIN SUBFAMILY 2 MEMBER 2 PRECURSOR.); manganese ion binding / nutrient reservoir | chr1:463979-464876 REVERSEweakly similar to ( 115) NEC1_NICPL Nectarin-1 precursor (EC 1.15.1.1) (Superoxide dismutase [Mn]) - Nicotiana plumbaginifolia (Leadwort-leaved tobacco)Cupin_1 protein|Cupin domain containing protein, expressed
LOC_Os04g39150	2.05978	20.2.99	stress.abiotic.unspecified	weakly similar to ( 125) AT1G24020 | Symbols: MLP423 | MLP423 (MLP-LIKE PROTEIN 423) | chr1:8500653-8501458 REVERSEBet_v_I protein|pathogenesis-related Bet v I family protein, putative, expressed
LOC_Os01g65440	2.11382	20.2.99	stress.abiotic.unspecified	moderately similar to ( 203) AT1G44760 | Symbols: | universal stress protein (USP) family protein | chr1:16896894-16898427 REVERSE protein|universal stress protein domain containing protein, putative, expressed
RNA synthesis	#N/A
LOC_Os03g26020	Inf	27.2	RNA.transcription	weakly similar to ( 142) ATMG00860 | Symbols: ORF158 | hypothetical protein | chrM:235916-236392 FORWARDweakly similar to ( 115) RRPO_OENBE RNA-directed DNA polymerase homolog (Reverse transcriptase homolog) - Oenothera bertiana (Bertero's evening primrose)RT_LTR RVT_1 RT_ZFREV_like RT_Rtv protein|retrotransposon protein, putative, unclassified, expressed
LOC_Os06g43150	Inf	27.2	RNA.transcription	weakly similar to ( 135) ATMG00860 | Symbols: ORF158 | hypothetical protein | chrM:235916-236392 FORWARDweakly similar to ( 134) RRPO_OENBE RNA-directed DNA polymerase homolog (Reverse transcriptase homolog) - Oenothera bertiana (Bertero's evening primrose)RT_LTR RVT_1 RT_ZFREV_like RT_Rtv protein|retrotransposon protein, putative, unclassified, expressed
Regulation of transcription	#N/A
LOC_Os01g36600	2.32452	27.3	RNA.regulation of transcription	moderately similar to ( 251) AT4G38150 | Symbols: | pentatricopeptide (PPR) repeat-containing protein | chr4:17901211-17902119 REVERSEvery weakly similar to (92.0) RF1_ORYSA Rf1 protein, mitochondrial precursor (PPR protein) (Fertility restorer) (Restorer for CMS) - Oryza sativa (Rice) protein|PPR repeat domain containing protein, putative, expressed
LOC_Os06g28970	2.46667	27.3	RNA.regulation of transcription	weakly similar to ( 116) AT5G17560 | Symbols: | BolA-like family protein | chr5:5788474-5789671 FORWARD protein|bolA, putative, expressed
LOC_Os12g06080	2.6954	27.3.1	RNA.regulation of transcription.ABI3/VP1-related B3-domain-containing transcription factor family	weakly similar to ( 161) AT2G36080 | Symbols: | DNA-binding protein, putative | chr2:15148612-15151411 REVERSEB3 protein|expressed protein
LOC_Os10g41130	2.2402	27.3.3	RNA.regulation of transcription.AP2/EREBP, APETALA2/Ethylene-responsive element binding protein family	weakly similar to ( 111) AT2G44940 | Symbols: | AP2 domain-containing transcription factor TINY, putative | chr2:18537294-18538181 FORWARDAP2 AP2 protein|AP2 domain containing protein, expressed
LOC_Os04g32790	3.95256	27.3.3	RNA.regulation of transcription.AP2/EREBP, APETALA2/Ethylene-responsive element binding protein family	very weakly similar to (89.7) AT1G28160 | Symbols: | ethylene-responsive element-binding family protein | chr1:9839387-9840124 FORWARDAP2 AP2 protein|AP2 domain containing protein, expressed
LOC_Os01g46870	5.30223	27.3.3	RNA.regulation of transcription.AP2/EREBP, APETALA2/Ethylene-responsive element binding protein family	very weakly similar to (92.8) AT4G11140 | Symbols: CRF1 | CRF1 (CYTOKININ RESPONSE FACTOR 1); DNA binding / transcription factor | chr4:6794930-6795793 REVERSEvery weakly similar to (82.0) ERF5_NICSY Ethylene-responsive transcription factor 5 (Ethylene-responsive element-binding factor 5 homolog) (EREBP-4) (NsERF4) - Nicotiana sylvestris (Wood tobacco)AP2 AP2 protein|AP2 domain containing protein…
LOC_Os04g46410	28.3461	27.3.3	RNA.regulation of transcription.AP2/EREBP, APETALA2/Ethylene-responsive element binding protein family	weakly similar to ( 144) AT2G44940 | Symbols: | AP2 domain-containing transcription factor TINY, putative | chr2:18537294-18538181 FORWARDvery weakly similar to (82.8) ERF1_ORYSA Ethylene-responsive transcription factor 1 (Ethylene-responsive element-binding factor 1) (EREBP-1) (OsEREBP1) - Oryza sativa (Rice)AP2 AP2 protein|AP2 domain containing protein, expressed
LOC_Os01g12440	2.57954	27.3.3	RNA.regulation of transcription.AP2/EREBP, APETALA2/Ethylene-responsive element binding protein family	weakly similar to ( 105) AT4G23750 | Symbols: CRF2 | CRF2 (CYTOKININ RESPONSE FACTOR 2); DNA binding / transcription factor | chr4:12376751-12377782 FORWARDvery weakly similar to (89.7) ERF4_NICSY Ethylene-responsive transcription factor 4 (Ethylene-responsive element-binding factor 4 homolog) (EREBP-3) (NsERF3) - Nicotiana sylvestris (Wood tobacco)AP2 AP2 protein|AP2 domain containing protein, e…
LOC_Os06g36000	5.41125	27.3.3	RNA.regulation of transcription.AP2/EREBP, APETALA2/Ethylene-responsive element binding protein family	very weakly similar to ( 100) AT5G11590 | Symbols: TINY2 | TINY2 (TINY2); DNA binding / transcription factor | chr5:3727789-3728499 REVERSEAP2 AP2 protein|AP2 domain containing protein, expressed
LOC_Os09g11460	2.12521	27.3.3	RNA.regulation of transcription.AP2/EREBP, APETALA2/Ethylene-responsive element binding protein family	very weakly similar to (96.7) AT1G72360 | Symbols: | ethylene-responsive element-binding protein, putative | chr1:27241904-27242777 FORWARDvery weakly similar to (96.3) ERF1_ORYSA Ethylene-responsive transcription factor 1 (Ethylene-responsive element-binding factor 1) (EREBP-1) (OsEREBP1) - Oryza sativa (Rice)AP2 AP2 protein|AP2 domain containing protein, expressed
LOC_Os04g46400	2.03258	27.3.3	RNA.regulation of transcription.AP2/EREBP, APETALA2/Ethylene-responsive element binding protein family	weakly similar to ( 132) AT2G44940 | Symbols: | AP2 domain-containing transcription factor TINY, putative | chr2:18537294-18538181 FORWARDAP2 AP2 protein|AP2 domain containing protein, expressed
LOC_Os06g43220	8.64986	27.3.3	RNA.regulation of transcription.AP2/EREBP, APETALA2/Ethylene-responsive element binding protein family	moderately similar to ( 214) AT4G36920 | Symbols: AP2, FLO2, FL1 | AP2 (APETALA 2); transcription factor | chr4:17400998-17403140 FORWARDweakly similar to ( 123) BBM2_BRANA Protein BABY BOOM 2 (BnBBM2) - Brassica napus (Rape)AP2 AP2 protein|AP2 domain containing protein, expressed
LOC_Os04g56850	3.181	27.3.4	RNA.regulation of transcription.ARF, Auxin Response Factor family	highly similar to ( 561) AT1G19850 | Symbols: MP, ARF5, IAA24 | MP (MONOPTEROS); transcription factor | chr1:6887353-6891182 FORWARDAuxin_resp B3 protein|auxin response factor, putative, expressed
LOC_Os04g59430	3.23642	27.3.4	RNA.regulation of transcription.ARF, Auxin Response Factor family	moderately similar to ( 249) AT4G30080 | Symbols: ARF16 | ARF16 (AUXIN RESPONSE FACTOR 16); miRNA binding / transcription factor | chr4:14703369-14705564 REVERSEB3 protein|auxin response factor, putative, expressed
LOC_Os07g09590	2.91307	27.3.6	RNA.regulation of transcription.bHLH,Basic Helix-Loop-Helix family	weakly similar to ( 188) AT1G59640 | Symbols: ZCW32, BPEP | ZCW32; DNA binding / transcription factor | chr1:21909635-21911030 REVERSE protein|bHLH transcription factor, putative, expressed
LOC_Os03g58830	2.40572	27.3.6	RNA.regulation of transcription.bHLH,Basic Helix-Loop-Helix family	weakly similar to ( 193) AT1G59640 | Symbols: ZCW32, BPEP | ZCW32; DNA binding / transcription factor | chr1:21909635-21911030 REVERSE protein|BEE 1, putative, expressed
LOC_Os11g32100	5.41339	27.3.6	RNA.regulation of transcription.bHLH,Basic Helix-Loop-Helix family	moderately similar to ( 276) AT1G12860 | Symbols: SCRM2, ICE2 | SCRM2 (SCREAM 2); DNA binding / transcription factor | chr1:4382223-4386392 FORWARD protein|inducer of CBF expression 1, putative, expressed
LOC_Os08g37290	2.54078	27.3.6	RNA.regulation of transcription.bHLH,Basic Helix-Loop-Helix family	protein|basic helix-loop-helix, putative, expressed
LOC_Os03g48490	3.33571	27.3.6	RNA.regulation of transcription.bHLH,Basic Helix-Loop-Helix family	moderately similar to ( 247) AT4G38070 | Symbols: | bHLH family protein | chr4:17876535-17882569 FORWARD Smc protein|centromere protein, putative, expressed
LOC_Os08g38080	5.8064	27.3.6	RNA.regulation of transcription.bHLH,Basic Helix-Loop-Helix family	weakly similar to ( 147) AT1G26260 | Symbols: CIB5 | CIB5 (CRYPTOCHROME-INTERACTING BASIC-HELIX-LOOP-HELIX 5); DNA binding / transcription factor | chr1:9087214-9089035 FORWARD protein|helix-loop-helix DNA-binding domain containing protein, expressed
LOC_Os01g50940	2.41854	27.3.6	RNA.regulation of transcription.bHLH,Basic Helix-Loop-Helix family	moderately similar to ( 264) AT2G46510 | Symbols: ATAIB | ATAIB (ABA-INDUCIBLE BHLH-TYPE TRANSCRIPTION FACTOR); DNA binding / transcription factor | chr2:19091187-19092887 REVERSE protein|helix-loop-helix DNA-binding domain containing protein, expressed
LOC_Os04g50090	5.38193	27.3.6	RNA.regulation of transcription.bHLH,Basic Helix-Loop-Helix family	weakly similar to ( 169) AT1G72210 | Symbols: | basic helix-loop-helix (bHLH) family protein (bHLH096) | chr1:27180066-27182268 FORWARD protein|helix-loop-helix DNA-binding protein, putative, expressed
LOC_Os03g46860	6.15733	27.3.6	RNA.regulation of transcription.bHLH,Basic Helix-Loop-Helix family	weakly similar to ( 121) AT4G37850 | Symbols: | basic helix-loop-helix (bHLH) family protein | chr4:17796362-17797647 REVERSE protein|helix-loop-helix DNA-binding protein, putative, expressed
LOC_Os03g39432	2.3205	27.3.6	RNA.regulation of transcription.bHLH,Basic Helix-Loop-Helix family	very weakly similar to (97.8) AT1G29950 | Symbols: | transcription factor/ transcription regulator | chr1:10493461-10494216 FORWARD protein|CPuORF31 - conserved peptide uORF-containing transcript, expressed
LOC_Os08g37730	8.47041	27.3.6	RNA.regulation of transcription.bHLH,Basic Helix-Loop-Helix family	moderately similar to ( 202) AT1G22490 | Symbols: | basic helix-loop-helix (bHLH) family protein | chr1:7938448-7940489 REVERSE protein|helix-loop-helix DNA-binding protein, putative, expressed
LOC_Os08g42470	3.21837	27.3.6	RNA.regulation of transcription.bHLH,Basic Helix-Loop-Helix family	weakly similar to ( 142) AT5G50915 | Symbols: | basic helix-loop-helix (bHLH) family protein | chr5:20710764-20712252 REVERSE protein|BEE 1, putative, expressed
LOC_Os02g46560	2.02522	27.3.6	RNA.regulation of transcription.bHLH,Basic Helix-Loop-Helix family	weakly similar to ( 182) AT1G72210 | Symbols: | basic helix-loop-helix (bHLH) family protein (bHLH096) | chr1:27180066-27182268 FORWARD protein|helix-loop-helix DNA-binding protein, putative, expressed
LOC_Os03g04620	3.7924	27.3.7	RNA.regulation of transcription.C2C2(Zn) CO-like, Constans-like zinc finger family	weakly similar to ( 129) AT1G04500 | Symbols: | zinc finger CONSTANS-related | chr1:1221757-1224235 REVERSECCT protein|CCT motif family protein, expressed
LOC_Os07g47140	2.68845	27.3.7	RNA.regulation of transcription.C2C2(Zn) CO-like, Constans-like zinc finger family	weakly similar to ( 142) AT2G47890 | Symbols: | zinc finger (B-box type) family protein | chr2:19608245-19609476 FORWARD protein|CCT/B-box zinc finger protein, putative, expressed
LOC_Os02g15350	Inf	27.3.8	RNA.regulation of transcription.C2C2(Zn) DOF zinc finger family	weakly similar to ( 112) AT1G21340 | Symbols: | Dof-type zinc finger domain-containing protein | chr1:7476087-7476869 FORWARDweakly similar to ( 101) PBF_MAIZE Dof zinc finger protein PBF (Prolamin box-binding factor) - Zea mays (Maize)zf-Dof protein|dof zinc finger domain containing protein, putative, expressed
LOC_Os03g08620	5.76513	27.3.9	RNA.regulation of transcription.C2C2(Zn) GATA transcription factor family	weakly similar to ( 152) AT3G19184 | Symbols: | DNA binding | chr3:6637555-6639035 FORWARD protein|B3 DNA binding domain containing protein, expressed
LOC_Os06g09420	2.93506	27.3.9	RNA.regulation of transcription.C2C2(Zn) GATA transcription factor family	weakly similar to ( 179) AT5G42700 | Symbols: | transcriptional factor B3 family protein | chr5:17122171-17124177 FORWARD protein|B3 DNA binding domain containing protein, expressed
LOC_Os01g54210	3.86138	27.3.9	RNA.regulation of transcription.C2C2(Zn) GATA transcription factor family	weakly similar to ( 158) AT5G25830 | Symbols: | zinc finger (GATA type) family protein | chr5:9004398-9005502 REVERSE protein|GATA zinc finger domain containing protein, expressed
LOC_Os05g44400	2.09199	27.3.9	RNA.regulation of transcription.C2C2(Zn) GATA transcription factor family	weakly similar to ( 187) AT5G25830 | Symbols: | zinc finger (GATA type) family protein | chr5:9004398-9005502 REVERSE protein|GATA zinc finger domain containing protein, expressed
LOC_Os12g42610	2.61391	27.3.10	RNA.regulation of transcription.C2C2(Zn) YABBY family	weakly similar to ( 169) AT2G26580 | Symbols: YAB5 | YAB5 (YABBY5); transcription factor | chr2:11303923-11306739 REVERSEweakly similar to ( 158) YAB1_ORYSA Protein YABBY (OsYAB1) (Filamentous flower protein 1) - Oryza sativa (Rice)YABBY protein|YABBY domain containing protein, putative, expressed
LOC_Os03g44710	3.90937	27.3.10	RNA.regulation of transcription.C2C2(Zn) YABBY family	weakly similar to ( 163) AT2G26580 | Symbols: YAB5 | YAB5 (YABBY5); transcription factor | chr2:11303923-11306739 REVERSEweakly similar to ( 159) YAB1_ORYSA Protein YABBY (OsYAB1) (Filamentous flower protein 1) - Oryza sativa (Rice)YABBY protein|YABBY domain containing protein, putative, expressed
LOC_Os08g43410	3.28589	27.3.11	RNA.regulation of transcription.C2H2 zinc finger family	weakly similar to ( 155) AT3G51060 | Symbols: STY1, SRS1 | STY1 (STYLISH 1); protein heterodimerization/ transcription factor | chr3:18964606-18966130 FORWARDDUF702 protein|LRP1, putative, expressed
LOC_Os05g01230	2.0534	27.3.11	RNA.regulation of transcription.C2H2 zinc finger family	highly similar to ( 752) AT1G57820 | Symbols: VIM1, ORTH2 | VIM1 (VARIANT IN METHYLATION 1); DNA binding / chromatin binding / double-stranded methylated DNA binding / histone binding / methyl-CpG binding / methyl-CpNpG binding / methyl-CpNpN binding / ubiquitin-protein ligase | chr1:21414342-21417902 REVERSEYDG_SRA SRA protein|zinc finger, C3HC4 type domain containing protein, expressed
LOC_Os01g57650	2.26158	27.3.11	RNA.regulation of transcription.C2H2 zinc finger family	moderately similar to ( 433) AT5G54630 | Symbols: | zinc finger protein-related | chr5:22192607-22194260 REVERSE protein|ZOS1-12 - C2H2 zinc finger protein, expressed
LOC_Os07g31720	2.52732	27.3.11	RNA.regulation of transcription.C2H2 zinc finger family	weakly similar to ( 138) AT1G70790 | Symbols: | C2 domain-containing protein | chr1:26700724-26702127 FORWARD protein|GTPase activating protein, putative, expressed
LOC_Os06g46910	3.76648	27.3.11	RNA.regulation of transcription.C2H2 zinc finger family	moderately similar to ( 345) AT4G27240 | Symbols: | zinc finger (C2H2 type) family protein | chr4:13640160-13641640 FORWARD protein|ZOS6-07 - C2H2 zinc finger protein, expressed
LOC_Os01g08820	9.51975	27.3.11	RNA.regulation of transcription.C2H2 zinc finger family	moderately similar to ( 238) AT3G14740 | Symbols: | PHD finger family protein | chr3:4952185-4953306 REVERSE COG5141 protein|PHD-finger domain containing protein, putative, expressed
LOC_Os12g41230	3.49039	27.3.17	RNA.regulation of transcription.CPP(Zn),CPP1-related transcription factor family	moderately similar to ( 226) AT3G22780 | Symbols: TSO1, ATTSO1 | TSO1 (CHINESE FOR 'UGLY'); transcription factor | chr3:8048927-8052058 FORWARD protein|tesmin/TSO1-like CXC domain containing protein, expressed
LOC_Os02g50630	4.86442	27.3.18	RNA.regulation of transcription.E2F/DP transcription factor family	moderately similar to ( 301) AT3G48160 | Symbols: DEL1, E2L3, E2FE | DEL1 (DP-E2F-LIKE 1); DNA binding / transcription factor | chr3:17783641-17785846 FORWARD E2F_TDP protein|E2F family transcription factor protein, putative, expressed
LOC_Os12g06200	2.17907	27.3.18	RNA.regulation of transcription.E2F/DP transcription factor family	moderately similar to ( 305) AT2G36010 | Symbols: E2F3, ATE2FA | E2F3 (E2F TRANSCRIPTION FACTOR 3); DNA binding / transcription factor | chr2:15119688-15122893 FORWARD E2F_TDP protein|E2F family transcription factor protein, putative, expressed
LOC_Os04g38400	2.18099	27.3.19	RNA.regulation of transcription.EIN3-like(EIL) transcription factor family	moderately similar to ( 256) AT5G65100 | Symbols: | ethylene insensitive 3 family protein | chr5:26006835-26008508 REVERSEEIN3 protein|ethylene-insensitive 3, putative, expressed
LOC_Os02g46940	2.16178	27.3.20	RNA.regulation of transcription.G2-like transcription factor family, GARP	weakly similar to ( 108) AT1G32240 | Symbols: KAN2 | KAN2 (KANADI 2); DNA binding / transcription factor | chr1:11625882-11630355 REVERSE protein|MYB family transcription factor, putative, expressed
LOC_Os03g55760	3.43159	27.3.20	RNA.regulation of transcription.G2-like transcription factor family, GARP	weakly similar to ( 132) AT5G42630 | Symbols: KAN4, ATS | ATS (ABERRANT TESTA SHAPE); DNA binding / transcription factor | chr5:17074580-17075747 REVERSE protein|MYB family transcription factor, putative, expressed
LOC_Os06g03710	3.47955	27.3.21	RNA.regulation of transcription.GRAS transcription factor family	moderately similar to ( 344) AT1G63100 | Symbols: | scarecrow transcription factor family protein | chr1:23399391-23401367 REVERSEweakly similar to ( 150) GAI1_VITVI DELLA protein GAI1 (Gibberellic acid-insensitive mutant protein 1) (VvGAI1) - Vitis vinifera (Grape)GRAS protein|DELLA protein SLR1, putative, expressed
LOC_Os01g19694	2.62245	27.3.22	RNA.regulation of transcription.HB,Homeobox transcription factor family	moderately similar to ( 234) AT1G23380 | Symbols: KNAT6, KNAT6L, KNAT6S | KNAT6; DNA binding / transcription activator/ transcription factor | chr1:8297499-8302492 REVERSEmoderately similar to ( 216) OSH1_ORYSA Homeobox protein OSH1 - Oryza sativa (Rice) KNOX2 protein|Homeobox domain containing protein, expressed
LOC_Os02g13310	3.61176	27.3.22	RNA.regulation of transcription.HB,Homeobox transcription factor family	weakly similar to ( 176) AT4G32980 | Symbols: ATH1 | ATH1 (ARABIDOPSIS THALIANA HOMEOBOX GENE 1); DNA binding / sequence-specific DNA binding / transcription factor | chr4:15914865-15916873 REVERSE protein|homeobox domain containing protein, expressed
LOC_Os01g63510	11.0098	27.3.22	RNA.regulation of transcription.HB,Homeobox transcription factor family	weakly similar to ( 118) AT3G11260 | Symbols: WOX5 | WOX5 (WUSCHEL RELATED HOMEOBOX 5); transcription factor | chr3:3527606-3528263 FORWARDmoderately similar to ( 337) WOX5_ORYSA WUSCHEL-related homeobox 5 (Quiescent-specific homeobox) - Oryza sativa (Rice) protein|homeobox domain containing protein, expressed
LOC_Os04g46350	3.61361	27.3.22	RNA.regulation of transcription.HB,Homeobox transcription factor family	weakly similar to ( 184) AT4G16780 | Symbols: ATHB-2, HAT4, ATHB2 | ATHB-2 (ARABIDOPSIS THALIANA HOMEOBOX PROTEIN 2); DNA binding / protein homodimerization/ sequence-specific DNA binding / transcription factor | chr4:9449291-9450604 FORWARD protein|homeobox associated leucine zipper, putative, expressed
LOC_Os04g55590	9.3269	27.3.22	RNA.regulation of transcription.HB,Homeobox transcription factor family	weakly similar to ( 122) AT1G46480 | Symbols: WOX4 | WOX4 (WUSCHEL RELATED HOMEOBOX 4); transcription factor | chr1:17236903-17237953 REVERSEvery weakly similar to (93.6) WUS_ANTMA Protein WUSCHEL (Protein ROSULATA) - Antirrhinum majus (Garden snapdragon) protein|homeobox domain containing protein, expressed
LOC_Os06g36680	4.51141	27.3.22	RNA.regulation of transcription.HB,Homeobox transcription factor family	weakly similar to ( 166) AT4G32980 | Symbols: ATH1 | ATH1 (ARABIDOPSIS THALIANA HOMEOBOX GENE 1); DNA binding / sequence-specific DNA binding / transcription factor | chr4:15914865-15916873 REVERSE protein|homeobox domain containing protein, expressed
LOC_Os04g48030	2.27587	27.3.23	RNA.regulation of transcription.HSF,Heat-shock transcription factor family	weakly similar to ( 164) AT4G11660 | Symbols: AT-HSFB2B, HSFB2B | AT-HSFB2B; transcription factor/ transcription repressor | chr4:7043006-7044227 FORWARD HSF_DNA-bind HSF HSF1 protein|heat stress transcription factor B-1, putative, expressed
LOC_Os08g43334	3.01059	27.3.23	RNA.regulation of transcription.HSF,Heat-shock transcription factor family	weakly similar to ( 192) AT1G46264 | Symbols: AT-HSFB4, HSFB4 | AT-HSFB4; DNA binding / transcription factor | chr1:17224904-17226183 FORWARD HSF_DNA-bind HSF HSF1 protein|HSF-type DNA-binding domain containing protein, expressed
LOC_Os03g25120	5.68019	27.3.23	RNA.regulation of transcription.HSF,Heat-shock transcription factor family	moderately similar to ( 201) AT1G46264 | Symbols: AT-HSFB4, HSFB4 | AT-HSFB4; DNA binding / transcription factor | chr1:17224904-17226183 FORWARD HSF_DNA-bind HSF HSF1 protein|HSF-type DNA-binding domain containing protein, expressed
LOC_Os09g28200	5.83345	27.3.23	RNA.regulation of transcription.HSF,Heat-shock transcription factor family	moderately similar to ( 225) AT1G46264 | Symbols: AT-HSFB4, HSFB4 | AT-HSFB4; DNA binding / transcription factor | chr1:17224904-17226183 FORWARD HSF_DNA-bind HSF HSF1 protein|HSF-type DNA-binding domain containing protein, expressed
LOC_Os07g44690	3.01363	27.3.23	RNA.regulation of transcription.HSF,Heat-shock transcription factor family	weakly similar to ( 193) AT1G46264 | Symbols: AT-HSFB4, HSFB4 | AT-HSFB4; DNA binding / transcription factor | chr1:17224904-17226183 FORWARD HSF_DNA-bind HSF HSF1 protein|HSF-type DNA-binding domain containing protein, expressed
LOC_Os12g31748	9.5604	27.3.24	RNA.regulation of transcription.MADS box transcription factor family	weakly similar to ( 161) AT5G60910 | Symbols: AGL8, FUL | AGL8 (agamous-like 8); transcription factor | chr5:24502736-24504934 REVERSEmoderately similar to ( 422) MAD20_ORYSA MADS-box transcription factor 20 (OsMADS20) - Oryza sativa (Rice) MADS_MEF2_like MADS MADS MADS_SRF_like protein|OsMADS20 - MADS-box family gene with MIKCc type-box, expressed
LOC_Os01g68524	2.4809	27.3.25	RNA.regulation of transcription.MYB domain transcription factor family	moderately similar to ( 322) AT4G18750 | Symbols: DOT4 | DOT4 (DEFECTIVELY ORGANIZED TRIBUTARIES 4) | chr4:10304850-10307465 FORWARDvery weakly similar to (85.1) RF1_ORYSA Rf1 protein, mitochondrial precursor (PPR protein) (Fertility restorer) (Restorer for CMS) - Oryza sativa (Rice) protein|pentatricopeptide, putative, expressed
LOC_Os08g33660	3.187	27.3.25	RNA.regulation of transcription.MYB domain transcription factor family	moderately similar to ( 286) AT3G01140 | Symbols: MYB106, AtMYB106 | MYB106 (myb domain protein 106); DNA binding / transcription factor | chr3:46619-48143 REVERSEmoderately similar to ( 202) MYB1_HORVU Myb-related protein Hv1 - Hordeum vulgare (Barley) protein|MYB family transcription factor, putative, expressed
LOC_Os01g19970	5.40262	27.3.25	RNA.regulation of transcription.MYB domain transcription factor family	moderately similar to ( 212) AT2G47460 | Symbols: MYB12, ATMYB12, PFG1 | MYB12 (MYB DOMAIN PROTEIN 12); DNA binding / transcription activator/ transcription factor | chr2:19476438-19479242 FORWARDmoderately similar to ( 212) MYBP_MAIZE Myb-related protein P - Zea mays (Maize) protein|MYB family transcription factor, putative, expressed
LOC_Os11g17954	8.3084	27.3.25	RNA.regulation of transcription.MYB domain transcription factor family	very weakly similar to (82.4) AT3G47680 | Symbols: | DNA binding | chr3:17577483-17578391 REVERSE protein|transposon protein, putative, Pong sub-class, expressed
LOC_Os12g13570	3.47839	27.3.25	RNA.regulation of transcription.MYB domain transcription factor family	moderately similar to ( 356) AT5G11510 | Symbols: MYB3R-4 | MYB3R-4 (myb domain protein 3R-4); DNA binding / transcription coactivator/ transcription factor | chr5:3680452-3683633 FORWARDweakly similar to ( 104) GAM1_ORYSA Transcription factor GAMYB (OsGAMyb) - Oryza sativa (Rice) REB1 protein|MYB family transcription factor, putative, expressed
LOC_Os12g02230	3.33812	27.3.25	RNA.regulation of transcription.MYB domain transcription factor family	weakly similar to ( 138) AT2G45260 | Symbols: | unknown protein | chr2:18664661-18665938 REVERSE protein|expressed protein
LOC_Os05g37060	4.06288	27.3.26	RNA.regulation of transcription.MYB-related transcription factor family	weakly similar to ( 132) AT5G58900 | Symbols: | myb family transcription factor | chr5:23783275-23784667 REVERSE protein|MYB family transcription factor, putative, expressed
LOC_Os05g07010	7.32349	27.3.26	RNA.regulation of transcription.MYB-related transcription factor family	very weakly similar to (82.8) AT3G09600 | Symbols: | myb family transcription factor | chr3:2946459-2948200 FORWARD protein|myb-like DNA-binding domain containing protein, expressed
LOC_Os10g27380	18.4052	27.3.27	RNA.regulation of transcription.NAC domain transcription factor family	protein|expressed protein
LOC_Os04g44440	2.25254	27.3.29	RNA.regulation of transcription.TCP transcription factor family	weakly similar to ( 117) AT5G08330 | Symbols: | TCP family transcription factor, putative | chr5:2680828-2681547 FORWARDTCP protein|TCP family transcription factor, putative, expressed
LOC_Os03g46350	20.5277	27.3.30	RNA.regulation of transcription.Trihelix, Triple-Helix transcription factor family	weakly similar to ( 135) AT2G35640 | Symbols: | hydroxyproline-rich glycoprotein family protein | chr2:14982835-14984182 FORWARD protein|transcription factor, putative, expressed
LOC_Os02g08310	Inf	27.3.31	RNA.regulation of transcription.TUB transcription factor family	moderately similar to ( 331) AT1G16070 | Symbols: AtTLP8 | AtTLP8 (TUBBY LIKE PROTEIN 8); transcription factor | chr1:5511899-5513779 REVERSE Tub protein|tubby, putative, expressed
LOC_Os04g39570	2.48754	27.3.32	RNA.regulation of transcription.WRKY domain transcription factor family	moderately similar to ( 288) AT5G56270 | Symbols: WRKY2, ATWRKY2 | WRKY2; transcription factor | chr5:22780816-22783137 FORWARDWRKY protein|WRKY35, expressed
LOC_Os02g16540	2.23246	27.3.32	RNA.regulation of transcription.WRKY domain transcription factor family	weakly similar to ( 144) AT4G01250 | Symbols: WRKY22, AtWRKY22 | WRKY22; transcription factor | chr4:522839-524129 REVERSEWRKY protein|WRKY39, expressed
LOC_Os11g02540	19.8222	27.3.32	RNA.regulation of transcription.WRKY domain transcription factor family	protein|WRKY50, expressed
LOC_Os10g42850	2.3266	27.3.32	RNA.regulation of transcription.WRKY domain transcription factor family	weakly similar to ( 171) AT2G34830 | Symbols: WRKY35, MEE24, AtWRKY35 | WRKY35 (WRKY DNA-binding protein 35); transcription factor | chr2:14693839-14696378 REVERSEWRKY protein|WRKY2, expressed
LOC_Os01g09100	2.29122	27.3.32	RNA.regulation of transcription.WRKY domain transcription factor family	weakly similar to ( 119) AT5G26170 | Symbols: WRKY50, ATWRKY50 | WRKY50; transcription factor | chr5:9147176-9148128 REVERSEWRKY protein|WRKY10, expressed
LOC_Os05g08790	2.64074	27.3.34	RNA.regulation of transcription.Orphan family	moderately similar to ( 239) AT3G16000 | Symbols: MFP1 | MFP1 (MAR BINDING FILAMENT-LIKE PROTEIN 1); DNA binding | chr3:5431041-5433613 REVERSEmoderately similar to ( 239) MFP1_TOBAC MAR-binding filament-like protein 1-1 - Nicotiana tabacum (Common tobacco) protein|MAR-binding filament-like protein 1, putative, expressed
LOC_Os01g14040	2.11519	27.3.34	RNA.regulation of transcription.Orphan family	moderately similar to ( 248) AT4G18460 | Symbols: | D-Tyr-tRNA(Tyr) deacylase family protein | chr4:10195763-10196679 REVERSE Dtyr_deacylase PRK05273 Dtd Tyr_Deacylase protein|D-tyrosyl-tRNA, putative, expressed
LOC_Os07g48180	2.01585	27.3.35	RNA.regulation of transcription.bZIP transcription factor family	moderately similar to ( 202) AT2G40620 | Symbols: | bZIP transcription factor family protein | chr2:16954804-16956872 REVERSEmoderately similar to ( 309) RF2B_ORYSA Transcription factor RF2b - Oryza sativa (Rice) protein|bZIP transcription factor domain containing protein, expressed
LOC_Os05g35070	6.25314	27.3.35	RNA.regulation of transcription.bZIP transcription factor family	moderately similar to ( 345) AT1G21740 | Symbols: | unknown protein | chr1:7641580-7645078 FORWARDDUF632 protein|DUF630/DUF632 domains containing protein, putative, expressed
LOC_Os04g41820	2.63232	27.3.35	RNA.regulation of transcription.bZIP transcription factor family	weakly similar to ( 186) AT1G06070 | Symbols: | bZIP transcription factor, putative (bZIP69) | chr1:1835201-1837116 REVERSEweakly similar to ( 187) RF2A_ORYSA Transcription factor RF2a - Oryza sativa (Rice) protein|transcription factor RF2a, putative, expressed
LOC_Os09g37040	2.32062	27.3.35	RNA.regulation of transcription.bZIP transcription factor family	moderately similar to ( 202) AT1G21740 | Symbols: | unknown protein | chr1:7641580-7645078 FORWARDDUF632 protein|DUF630/DUF632 domains containing protein, putative, expressed
LOC_Os05g32760	3.81294	27.3.35	RNA.regulation of transcription.bZIP transcription factor family	moderately similar to ( 493) AT5G25590 | Symbols: | INVOLVED IN: N-terminal protein myristoylation; EXPRESSED IN: 20 plant structures; EXPRESSED DURING: 13 growth stages; CONTAINS InterPro DOMAIN/s: Protein of unknown function DUF630 (InterPro:IPR006868), Protein of unknown function DUF632 (InterPro:IPR006867), Actin-binding FH2 (InterPro:IPR015425); BEST Arabidopsis thaliana protein match is: un…
LOC_Os08g43730	2.22833	27.3.35	RNA.regulation of transcription.bZIP transcription factor family	moderately similar to ( 309) AT4G35240 | Symbols: | unknown protein | chr4:16761479-16764324 REVERSEDUF632 protein|DUF630/DUF632 domains containing protein, putative, expressed
LOC_Os05g48650	3.07989	27.3.35	RNA.regulation of transcription.bZIP transcription factor family	very weakly similar to (94.4) AT3G14880 | Symbols: | FUNCTIONS IN: molecular_function unknown; INVOLVED IN: biological_process unknown; BEST Arabidopsis thaliana protein match is: DOG1 (DELAY OF GERMINATION 1) (TAIR:AT5G45830.1); Has 368 Blast hits to 367 proteins in 28 species: Archae - 0; Bacteria - 0; Metazoa - 2; Fungi - 0; Plants - 366; Viruses - 0; Other Eukaryotes - 0 (source: NCBI BLink).…
LOC_Os12g09250	3.65441	27.3.35	RNA.regulation of transcription.bZIP transcription factor family	weakly similar to ( 148) AT1G58110 | Symbols: | bZIP family transcription factor | chr1:21515919-21517374 REVERSE protein|bZIP transcription factor domain containing protein, expressed
LOC_Os05g07980	2.76272	27.3.35	RNA.regulation of transcription.bZIP transcription factor family	moderately similar to ( 395) AT4G39790 | Symbols: | unknown protein | chr4:18462316-18464584 REVERSEDUF632 protein|DUF630/DUF632 domains containing protein, putative, expressed
LOC_Os01g55150	2.12597	27.3.35	RNA.regulation of transcription.bZIP transcription factor family	weakly similar to ( 162) AT2G42380 | Symbols: ATBZIP34, BZIP34 | bZIP transcription factor family protein | chr2:17647205-17648660 REVERSEvery weakly similar to (82.4) RF2A_ORYSA Transcription factor RF2a - Oryza sativa (Rice) protein|bZIP transcription factor domain containing protein, expressed
LOC_Os05g16640	3.33169	27.3.35	RNA.regulation of transcription.bZIP transcription factor family	moderately similar to ( 410) AT4G39790 | Symbols: | unknown protein | chr4:18462316-18464584 REVERSEDUF632 protein|DUF630/DUF632 domains containing protein, putative, expressed
LOC_Os02g14910	2.27066	27.3.35	RNA.regulation of transcription.bZIP transcription factor family	weakly similar to ( 167) AT3G58120 | Symbols: ATBZIP61, BZIP61 | BZIP61; DNA binding / transcription activator/ transcription factor | chr3:21521289-21523078 REVERSEvery weakly similar to (83.6) RF2B_ORYSA Transcription factor RF2b - Oryza sativa (Rice) protein|bZIP transcription factor family protein, putative, expressed
LOC_Os03g03550	2.19513	27.3.35	RNA.regulation of transcription.bZIP transcription factor family	moderately similar to ( 237) AT4G38900 | Symbols: | bZIP protein | chr4:18139564-18141520 REVERSEweakly similar to ( 145) RF2B_ORYSA Transcription factor RF2b - Oryza sativa (Rice) protein|bZIP family transcription factor, putative, expressed
LOC_Os03g45750	2.08714	27.3.37	RNA.regulation of transcription.AS2,Lateral Organ Boundaries Gene Family	weakly similar to ( 118) AT1G31320 | Symbols: LBD4 | LBD4 (LOB DOMAIN-CONTAINING PROTEIN 4) | chr1:11213107-11214032 FORWARDDUF260 protein|DUF260 domain containing protein, putative, expressed
LOC_Os01g66590	4.5066	27.3.37	RNA.regulation of transcription.AS2,Lateral Organ Boundaries Gene Family	weakly similar to ( 168) AT1G65620 | Symbols: AS2 | AS2 (ASYMMETRIC LEAVES 2); protein binding | chr1:24400146-24400745 FORWARDDUF260 protein|DUF260 domain containing protein, putative, expressed
LOC_Os08g42690	2.35151	27.3.39	RNA.regulation of transcription.AtSR Transcription Factor family	moderately similar to ( 315) AT4G35450 | Symbols: AKR2, AFT, AKR2A | AKR2 (ANKYRIN REPEAT-CONTAINING PROTEIN 2); protein binding | chr4:16839862-16841759 FORWARD ANK protein|ankyrin repeat domain containing protein, expressed
LOC_Os02g13520	3.42713	27.3.40	RNA.regulation of transcription.Aux/IAA family	weakly similar to ( 181) AT3G16500 | Symbols: PAP1, IAA26 | PAP1 (PHYTOCHROME-ASSOCIATED PROTEIN 1); transcription factor | chr3:5612801-5614208 REVERSEmoderately similar to ( 469) IAA7_ORYSA Auxin-responsive protein IAA7 (Indoleacetic acid-induced protein 7) - Oryza sativa (Rice)AUX_IAA protein|OsIAA7 - Auxin-responsive Aux/IAA gene family member, expressed
LOC_Os03g43400	2.55659	27.3.40	RNA.regulation of transcription.Aux/IAA family	moderately similar to ( 217) AT3G04730 | Symbols: IAA16 | IAA16; transcription factor | chr3:1288993-1290415 REVERSEmoderately similar to ( 386) IAA11_ORYSA Auxin-responsive protein IAA11 (Indoleacetic acid-induced protein 11) - Oryza sativa (Rice)AUX_IAA protein|OsIAA11 - Auxin-responsive Aux/IAA gene family member, expressed
LOC_Os02g56120	2.97464	27.3.40	RNA.regulation of transcription.Aux/IAA family	very weakly similar to (94.0) AT3G23030 | Symbols: IAA2 | IAA2 (INDOLE-3-ACETIC ACID INDUCIBLE 2); transcription factor | chr3:8181069-8181685 REVERSEmoderately similar to ( 314) IAA9_ORYSA Auxin-responsive protein IAA9 (Indoleacetic acid-induced protein 9) - Oryza sativa (Rice)AUX_IAA protein|OsIAA9 - Auxin-responsive Aux/IAA gene family member, expressed
LOC_Os01g52514	2.79652	27.3.41	RNA.regulation of transcription.B3 transcription factor family	very weakly similar to (87.8) AT3G18990 | Symbols: VRN1, REM39 | VRN1 (REDUCED VERNALIZATION RESPONSE 1); transcription repressor | chr3:6549077-6551568 REVERSE protein|B3 DNA binding domain containing protein, expressed
LOC_Os12g40120	4.86387	27.3.41	RNA.regulation of transcription.B3 transcription factor family	very weakly similar to (97.4) AT4G33280 | Symbols: | DNA binding / transcription factor | chr4:16047357-16049310 REVERSE protein|B3 DNA binding domain containing protein, expressed
LOC_Os02g03730	3.09156	27.3.44	RNA.regulation of transcription.Chromatin Remodeling Factors	very weakly similar to (99.8) AT2G35605 | Symbols: | SWIB complex BAF60b domain-containing protein | chr2:14946161-14947027 FORWARD SWIB SWIB protein|SWIB/MDM2 domain containing protein, expressed
LOC_Os09g27060	4.78511	27.3.44	RNA.regulation of transcription.Chromatin Remodeling Factors	highly similar to ( 883) AT5G66750 | Symbols: DDM1, CHR01, CHR1, CHA1, SOM4, SOM1, ATDDM1 | CHR1 (CHROMATIN REMODELING 1); ATPase/ helicase | chr5:26649050-26652869 FORWARDmoderately similar to ( 417) ISW2_ORYSA Probable chromatin remodelling complex ATPase chain (EC 3.6.1.-) (ISW2-like) (Sucrose nonfermenting protein 2 homolog) - Oryza sativa (Rice) HepA SNF2_N DEXDc HELICc DEXHc DEXDc Helicase_…
LOC_Os03g55310	3.47963	27.3.44	RNA.regulation of transcription.Chromatin Remodeling Factors	weakly similar to ( 115) AT4G34290 | Symbols: | SWIB complex BAF60b domain-containing protein | chr4:16410883-16412122 FORWARD SWIB SWIB COG5531 protein|SWIB/MDM2 domain containing protein, expressed
LOC_Os04g09800	6.7814	27.3.44	RNA.regulation of transcription.Chromatin Remodeling Factors	nearly identical (1139) AT5G43530 | Symbols: | SNF2 domain-containing protein / helicase domain-containing protein / RING finger domain-containing protein | chr5:17489327-17494830 FORWARDweakly similar to ( 108) ISW2_ORYSA Probable chromatin remodelling complex ATPase chain (EC 3.6.1.-) (ISW2-like) (Sucrose nonfermenting protein 2 homolog) - Oryza sativa (Rice) HepA SNF2_N HELICc DEXDc Helicase_C…
LOC_Os07g08500	2.32073	27.3.46	RNA.regulation of transcription.DNA methyltransferases	highly similar to ( 640) AT5G49160 | Symbols: MET1, MET2, METI, DDM2, DMT01, DMT1 | MET1 (METHYLTRANSFERASE 1); methyltransferase | chr5:19932501-19938186 FORWARDmoderately similar to ( 203) CMT1_MAIZE DNA (cytosine-5)-methyltransferase 1 (EC 2.1.1.37) (Chromomethylase 1) (Zea methyltransferase2) (Zmet2) (DNA cytosine methyltransferase MET2a) - Zea mays (Maize)DNA_methylase Cyt_C5_DNA_methylase D…
LOC_Os10g01570	5.24703	27.3.46	RNA.regulation of transcription.DNA methyltransferases	moderately similar to ( 420) AT1G69770 | Symbols: CMT3 | CMT3 (chromomethylase 3); DNA (cytosine-5-)-methyltransferase | chr1:26248496-26253519 REVERSEhighly similar to ( 664) CMT1_MAIZE DNA (cytosine-5)-methyltransferase 1 (EC 2.1.1.37) (Chromomethylase 1) (Zea methyltransferase2) (Zmet2) (DNA cytosine methyltransferase MET2a) - Zea mays (Maize) protein|C-5 cytosine-specific DNA methylase, putat…
LOC_Os11g07050	3.39216	27.3.48	RNA.regulation of transcription.FHA transcription factor	weakly similar to ( 187) AT1G34355 | Symbols: | forkhead-associated domain-containing protein / FHA domain-containing protein | chr1:12536497-12541730 FORWARD protein|FHA domain containing protein, putative, expressed
LOC_Os12g29980	3.07482	27.3.50	RNA.regulation of transcription.General Transcription	weakly similar to ( 149) AT4G37740 | Symbols: AtGRF2 | AtGRF2 (GROWTHREGULATING FACTOR 2); transcription activator | chr4:17725533-17727609 REVERSEWRC protein|growth regulating factor protein, putative, expressed
LOC_Os02g47280	3.06058	27.3.50	RNA.regulation of transcription.General Transcription	weakly similar to ( 149) AT3G13960 | Symbols: AtGRF5 | AtGRF5 (GROWTH-REGULATING FACTOR 5); transcription activator | chr3:4608526-4610160 FORWARDWRC protein|growth-regulating factor, putative, expressed
LOC_Os02g53690	2.50029	27.3.50	RNA.regulation of transcription.General Transcription	weakly similar to ( 162) AT3G13960 | Symbols: AtGRF5 | AtGRF5 (GROWTH-REGULATING FACTOR 5); transcription activator | chr3:4608526-4610160 FORWARDWRC protein|growth regulating factor protein, putative, expressed
LOC_Os12g31350	2.03592	27.3.50	RNA.regulation of transcription.General Transcription	very weakly similar to (89.4) AT4G00850 | Symbols: GIF3 | GIF3 (GRF1-INTERACTING FACTOR 3); protein binding / transcription coactivator | chr4:357675-358928 FORWARD protein|SSXT protein, putative, expressed
LOC_Os11g35030	4.04362	27.3.50	RNA.regulation of transcription.General Transcription	weakly similar to ( 129) AT4G37740 | Symbols: AtGRF2 | AtGRF2 (GROWTHREGULATING FACTOR 2); transcription activator | chr4:17725533-17727609 REVERSE protein|growth regulating factor protein, putative, expressed
LOC_Os03g63400	2.89467	27.3.50	RNA.regulation of transcription.General Transcription	weakly similar to ( 169) AT1G17880 | Symbols: | nascent polypeptide-associated complex (NAC) domain-containing protein / BTF3b-like transcription factor, putative | chr1:6152572-6153425 REVERSE protein|transcription factor BTF3, putative, expressed
LOC_Os04g48510	11.1948	27.3.50	RNA.regulation of transcription.General Transcription	weakly similar to ( 126) AT2G36400 | Symbols: AtGRF3 | AtGRF3 (GROWTH-REGULATING FACTOR 3); transcription activator | chr2:15270300-15272617 REVERSEWRC protein|growth regulating factor protein, putative, expressed
LOC_Os03g51970	2.70564	27.3.50	RNA.regulation of transcription.General Transcription	weakly similar to ( 174) AT2G22840 | Symbols: AtGRF1 | AtGRF1 (GROWTH-REGULATING FACTOR 1); transcription activator | chr2:9728841-9731141 FORWARDWRC protein|growth-regulating factor, putative, expressed
LOC_Os02g45570	9.08008	27.3.50	RNA.regulation of transcription.General Transcription	weakly similar to ( 124) AT3G52910 | Symbols: AtGRF4 | AtGRF4 (GROWTH-REGULATING FACTOR 4); transcription activator | chr3:19616177-19618268 REVERSEWRC protein|growth regulating factor protein, putative, expressed
LOC_Os03g47140	2.11837	27.3.50	RNA.regulation of transcription.General Transcription	weakly similar to ( 120) AT4G37740 | Symbols: AtGRF2 | AtGRF2 (GROWTHREGULATING FACTOR 2); transcription activator | chr4:17725533-17727609 REVERSEWRC protein|growth regulating factor protein, putative, expressed
LOC_Os01g46040	8.19168	27.3.52	RNA.regulation of transcription.Global transcription factor group	very weakly similar to (88.2) AT1G06230 | Symbols: GTE4 | GTE4 (GLOBAL TRANSCRIPTION FACTOR GROUP E 4); DNA binding | chr1:1907626-1910183 FORWARD BROMO Bromodomain protein|bromodomain domain containing protein, expressed
LOC_Os02g15810	6.37215	27.3.53	RNA.regulation of transcription.High mobility group (HMG) family	moderately similar to ( 223) AT4G11080 | Symbols: | high mobility group (HMG1/2) family protein | chr4:6760898-6763272 REVERSE protein|HMG1/2, putative, expressed
LOC_Os04g01130	4.97214	27.3.54	RNA.regulation of transcription.Histone acetyltransferases	moderately similar to ( 268) AT4G37280 | Symbols: | MRG family protein | chr4:17546748-17549362 REVERSE MRG protein|chromatin modification-related protein EAF3, putative, expressed
LOC_Os08g01100	11.6599	27.3.62	RNA.regulation of transcription.Nucleosome/chromatin assembly factor group	weakly similar to ( 111) AT5G23420 | Symbols: HMGB6 | HMGB6; transcription factor | chr5:7888712-7890111 REVERSE protein|HMG1/2, putative, expressed
LOC_Os08g01680	2.10394	27.3.62	RNA.regulation of transcription.Nucleosome/chromatin assembly factor group	highly similar to ( 540) AT5G64630 | Symbols: FAS2, NFB01, NFB1, MUB3.9 | FAS2 (FASCIATA 2); nucleotide binding / protein binding | chr5:25833298-25836158 FORWARD WD40 protein|WD domain, G-beta repeat domain containing protein, expressed
LOC_Os02g15810	6.37215	27.3.62	RNA.regulation of transcription.Nucleosome/chromatin assembly factor group	moderately similar to ( 223) AT4G11080 | Symbols: | high mobility group (HMG1/2) family protein | chr4:6760898-6763272 REVERSE protein|HMG1/2, putative, expressed
LOC_Os12g06480	2.66707	27.3.63	RNA.regulation of transcription.PHD finger transcription factor	very weakly similar to (95.5) AT1G43770 | Symbols: | PHD finger family protein | chr1:16548509-16550257 FORWARD protein|PHD-finger family protein, expressed
LOC_Os04g35430	3.26513	27.3.63	RNA.regulation of transcription.PHD finger transcription factor	moderately similar to ( 436) AT3G14980 | Symbols: | PHD finger transcription factor, putative | chr3:5039931-5044811 REVERSE protein|PHD-finger domain containing protein, expressed
LOC_Os09g36220	2.84874	27.3.66	RNA.regulation of transcription.Psudo ARR transcription factor family	moderately similar to ( 259) AT5G24470 | Symbols: APRR5, PRR5 | APRR5 (ARABIDOPSIS PSEUDO-RESPONSE REGULATOR 5); transcription regulator/ two-component response regulator | chr5:8356204-8358873 REVERSEnearly identical (1099) PRR95_ORYSA Two-component response regulator-like PRR95 (Pseudo-response regulator 95) (OsPRR95) - Oryza sativa (Rice)Response_reg REC REC AtoC CheY protein|response regulato…
LOC_Os02g39000	2.80553	27.3.67	RNA.regulation of transcription.putative transcription regulator	very weakly similar to (84.7) AT1G67590 | Symbols: | remorin family protein | chr1:25333255-25334472 REVERSE protein|remorin C-terminal domain containing protein, putative, expressed
LOC_Os01g17320	2.38481	27.3.67	RNA.regulation of transcription.putative transcription regulator	highly similar to ( 509) AT1G80270 | Symbols: | DNA-binding protein, putative | chr1:30181265-30183331 FORWARD protein|PPR repeat domain containing protein, putative, expressed
LOC_Os05g40810	14.0242	27.3.67	RNA.regulation of transcription.putative transcription regulator	weakly similar to ( 117) AT1G04020 | Symbols: ATBARD1, BARD1 | BARD1 (BREAST CANCER ASSOCIATED RING 1); DNA binding / transcription coactivator | chr1:1036610-1040045 FORWARD protein|BRCA1 C Terminus domain containing protein, expressed
LOC_Os02g56130	2.59789	27.3.67	RNA.regulation of transcription.putative transcription regulator	moderately similar to ( 457) AT2G29570 | Symbols: PCNA2, ATPCNA2 | PCNA2 (PROLIFERATING CELL NUCLEAR ANTIGEN 2); DNA binding / DNA polymerase processivity factor | chr2:12650139-12651598 REVERSEhighly similar to ( 502) PCNA_ORYSA Proliferating cell nuclear antigen (PCNA) (Cyclin) - Oryza sativa (Rice) PCNA PCNA_C PCNA_N PRK01115 DnaN protein|PCNA - Putative DNA replicative polymerase clamp, expre…
LOC_Os01g72450	Inf	27.3.67	RNA.regulation of transcription.putative transcription regulator	weakly similar to ( 112) AT5G49700 | Symbols: | DNA-binding protein-related | chr5:20192599-20193429 FORWARDDUF296 protein|DNA binding protein, putative, expressed
LOC_Os03g22880	2.01578	27.3.67	RNA.regulation of transcription.putative transcription regulator	highly similar to ( 657) AT1G56110 | Symbols: NOP56 | NOP56 (Arabidopsis homolog of nucleolar protein Nop56) | chr1:20984544-20986893 REVERSE SIK1 Nop NOSIC protein|nucleolar protein 5A, putative, expressed
LOC_Os03g63400	2.89467	27.3.67	RNA.regulation of transcription.putative transcription regulator	weakly similar to ( 169) AT1G17880 | Symbols: | nascent polypeptide-associated complex (NAC) domain-containing protein / BTF3b-like transcription factor, putative | chr1:6152572-6153425 REVERSE protein|transcription factor BTF3, putative, expressed
LOC_Os10g42230	2.42907	27.3.67	RNA.regulation of transcription.putative transcription regulator	weakly similar to ( 193) AT2G33620 | Symbols: | DNA-binding family protein / AT-hook protein 1 (AHP1) | chr2:14234749-14236563 FORWARDDUF296 protein|AT hook motif domain containing protein, expressed
LOC_Os10g35750	2.95679	27.3.67	RNA.regulation of transcription.putative transcription regulator	moderately similar to ( 275) AT2G20710 | Symbols: | pentatricopeptide (PPR) repeat-containing protein | chr2:8926535-8927722 FORWARD protein|pentatricopeptide, putative, expressed
LOC_Os05g34780	4.09714	27.3.67	RNA.regulation of transcription.putative transcription regulator	moderately similar to ( 243) AT5G63700 | Symbols: | zinc finger (C3HC4 type RING finger) family protein | chr5:25493934-25497632 REVERSE protein|retrotransposon protein, putative, Ty3-gypsy subclass, expressed
LOC_Os03g06980	3.00759	27.3.67	RNA.regulation of transcription.putative transcription regulator	weakly similar to ( 182) AT3G07030 | Symbols: | nucleic acid binding | chr3:2223001-2225254 REVERSE Alba protein|nucleic acid binding protein, putative, expressed
LOC_Os09g37006	2.36989	27.3.67	RNA.regulation of transcription.putative transcription regulator	weakly similar to ( 186) AT1G76010 | Symbols: | nucleic acid binding | chr1:28528505-28530488 REVERSE Alba protein|protein of unknown function domain containing protein, expressed
LOC_Os04g43300	2.06027	27.3.67	RNA.regulation of transcription.putative transcription regulator	moderately similar to ( 358) AT1G04020 | Symbols: ATBARD1, BARD1 | BARD1 (BREAST CANCER ASSOCIATED RING 1); DNA binding / transcription coactivator | chr1:1036610-1040045 FORWARD protein|BRCA1 C Terminus domain containing protein, expressed
LOC_Os02g05840	4.69051	27.3.67	RNA.regulation of transcription.putative transcription regulator	moderately similar to ( 390) AT4G30200 | Symbols: VEL1 | Encodes a protein with similarity to VRN5 and VIN3.Contains both a fibronectin III and PHD finger domain. VEL1 is a part of a polycomb repressive complex (PRC2) that is involved in epigenetic silencing of the FLC flowering locus. | chr4:14786852-14790070 REVERSE protein|VIL2 protein, putative, expressed
LOC_Os03g07260	7.25367	27.3.69	RNA.regulation of transcription.SET-domain transcriptional regulator family	moderately similar to ( 351) AT1G26760 | Symbols: ATXR1, SDG35 | SDG35 (SET DOMAIN PROTEIN 35); binding | chr1:9248304-9249941 REVERSE protein|tetratricopeptide repeat domain containing protein, expressed
LOC_Os01g70220	8.05043	27.3.69	RNA.regulation of transcription.SET-domain transcriptional regulator family	highly similar to ( 643) AT5G13960 | Symbols: SUVH4, KYP, SDG33 | SUVH4 (SU(VAR)3-9 HOMOLOG 4); double-stranded methylated DNA binding / histone methyltransferase(H3-K9 specific) / methyl-CpG binding / methyl-CpNpG binding / methyl-CpNpN binding | chr5:4501688-4505979 FORWARD SRA YDG_SRA SET SET Pre-SET PreSET protein|histone-lysine N-methyltransferase, putative, expressed
LOC_Os02g40770	16.1057	27.3.69	RNA.regulation of transcription.SET-domain transcriptional regulator family	moderately similar to ( 442) AT5G43990 | Symbols: SUVR2, SDG18 | SUVR2; histone-lysine N-methyltransferase/ zinc ion binding | chr5:17698523-17701733 FORWARD SET SET protein|SET domain containing protein, expressed
LOC_Os02g03030	14.0581	27.3.69	RNA.regulation of transcription.SET-domain transcriptional regulator family	moderately similar to ( 416) AT5G24330 | Symbols: ATXR6, SDG34 | ATXR6; DNA binding / protein binding | chr5:8295245-8296997 REVERSE protein|ATXR, putative, expressed
LOC_Os04g53700	2.10169	27.3.69	RNA.regulation of transcription.SET-domain transcriptional regulator family	highly similar to ( 545) AT3G21820 | Symbols: ATXR2, SDG36 | ATXR2 (HISTONE-LYSINE N-METHYLTRANSFERASE ATXR2); zinc ion binding | chr3:7688629-7691444 REVERSE protein|zinc finger protein, putative, expressed
LOC_Os05g48030	2.48447	27.3.70	RNA.regulation of transcription.Silencing Group	moderately similar to ( 263) AT5G38110 | Symbols: SGA1, SGA01, ASF1B | ASF1B (ANTI- SILENCING FUNCTION 1B) | chr5:15208643-15210064 FORWARD Anti-silence COG5137 protein|anti-silencing protein, ASF1-like domain containing protein, expressed
LOC_Os01g01350	2.89209	27.3.71	RNA.regulation of transcription.SNF7	moderately similar to ( 284) AT3G10640 | Symbols: VPS60.1 | VPS60.1 | chr3:3323501-3324484 REVERSE Snf7 protein|SNF7 domain containing protein, putative, expressed
LOC_Os02g52460	4.72177	27.3.73	RNA.regulation of transcription.Zn-finger(CCHC)	weakly similar to ( 159) AT3G02820 | Symbols: | zinc knuckle (CCHC-type) family protein | chr3:611573-613294 FORWARDSwi3 protein|zinc knuckle domain containing protein, expressed
LOC_Os08g37400	5.38316	27.3.80	RNA.regulation of transcription.zf-HD	weakly similar to ( 178) AT4G24660 | Symbols: ATHB22, MEE68 | ATHB22 (HOMEOBOX PROTEIN 22); DNA binding / transcription factor | chr4:12724851-12725513 REVERSEZF-HD_dimer protein|ZF-HD homeobox protein, putative, expressed
LOC_Os09g24810	4.25007	27.3.80	RNA.regulation of transcription.zf-HD	protein|ZF-HD protein dimerisation region containing protein, expressed
LOC_Os05g51220	3.04961	27.3.99	RNA.regulation of transcription.unclassified	moderately similar to ( 399) AT1G01300 | Symbols: | aspartyl protease family protein | chr1:117065-118522 FORWARD Asp protein|aspartic proteinase, putative, expressed
LOC_Os03g08790	2.51001	27.3.99	RNA.regulation of transcription.unclassified	moderately similar to ( 301) AT1G09750 | Symbols: | chloroplast nucleoid DNA-binding protein-related | chr1:3157541-3158960 FORWARD protein|aspartic proteinase nepenthesin precursor, putative, expressed
LOC_Os11g10040	2.39197	27.3.99	RNA.regulation of transcription.unclassified	weakly similar to ( 115) AT5G07900 | Symbols: | mitochondrial transcription termination factor family protein / mTERF family protein | chr5:2520188-2521405 FORWARDmTERF protein|mTERF family protein, expressed
LOC_Os02g03310	4.08297	27.3.99	RNA.regulation of transcription.unclassified	moderately similar to ( 212) AT4G26000 | Symbols: PEP | PEP (PEPPER); RNA binding / nucleic acid binding | chr4:13197280-13199539 FORWARD protein|KH domain containing protein, putative, expressed
LOC_Os02g07650	6.76884	27.3.99	RNA.regulation of transcription.unclassified	moderately similar to ( 216) AT1G31040 | Symbols: | unknown protein | chr1:11069793-11072182 REVERSEPLATZ protein|zinc-binding protein, putative, expressed
LOC_Os04g52920	2.23571	27.3.99	RNA.regulation of transcription.unclassified	weakly similar to ( 185) AT1G30320 | Symbols: | remorin family protein | chr1:10680348-10682852 FORWARDRemorin_C protein|remorin family protein, putative, expressed
LOC_Os05g08400	2.28949	27.3.99	RNA.regulation of transcription.unclassified	weakly similar to ( 119) AT2G02160 | Symbols: | zinc finger (CCCH-type) family protein | chr2:553407-555899 REVERSE protein|zinc finger C-x8-C-x5-C-x3-H type family protein, expressed
LOC_Os03g21160	3.01246	27.3.99	RNA.regulation of transcription.unclassified	moderately similar to ( 246) AT3G51950 | Symbols: | zinc finger (CCCH-type) family protein / RNA recognition motif (RRM)-containing protein | chr3:19278244-19280407 REVERSE protein|RNA-binding zinc finger protein, putative, expressed
LOC_Os06g03080	5.17804	27.3.99	RNA.regulation of transcription.unclassified	weakly similar to ( 176) AT5G10770 | Symbols: | chloroplast nucleoid DNA-binding protein, putative | chr5:3403331-3405331 REVERSE protein|aspartic protease, putative, expressed
LOC_Os12g31350	2.03592	27.3.99	RNA.regulation of transcription.unclassified	very weakly similar to (89.4) AT4G00850 | Symbols: GIF3 | GIF3 (GRF1-INTERACTING FACTOR 3); protein binding / transcription coactivator | chr4:357675-358928 FORWARD protein|SSXT protein, putative, expressed
LOC_Os07g46480	4.86278	27.3.99	RNA.regulation of transcription.unclassified	moderately similar to ( 432) AT3G54400 | Symbols: | aspartyl protease family protein | chr3:20140291-20142599 REVERSE Asp protein|eukaryotic aspartyl protease domain containing protein, expressed
LOC_Os11g40210	2.00104	27.3.99	RNA.regulation of transcription.unclassified	moderately similar to ( 228) AT1G53860 | Symbols: | remorin family protein | chr1:20107165-20109458 REVERSERemorin_C protein|remorin C-terminal domain containing protein, putative, expressed
LOC_Os12g16210	5.31864	27.3.99	RNA.regulation of transcription.unclassified	moderately similar to ( 326) AT4G01730 | Symbols: | zinc ion binding | chr4:749574-752034 FORWARD COG5273 zf-DHHC protein|zinc finger family protein, putative, expressed
LOC_Os08g16660	7.07594	27.3.99	RNA.regulation of transcription.unclassified	moderately similar to ( 324) AT1G79720 | Symbols: | aspartyl protease family protein | chr1:29997259-29998951 REVERSE Asp protein|aspartic proteinase nepenthesin precursor, putative, expressed
LOC_Os01g72510	2.31689	27.3.99	RNA.regulation of transcription.unclassified	moderately similar to ( 388) AT3G54400 | Symbols: | aspartyl protease family protein | chr3:20140291-20142599 REVERSE protein|eukaryotic aspartyl protease domain containing protein, expressed
LOC_Os09g27940	2.43245	27.3.99	RNA.regulation of transcription.unclassified	moderately similar to ( 303) AT2G03200 | Symbols: | aspartyl protease family protein | chr2:966506-967891 REVERSE Asp protein|aspartic proteinase nepenthesin-1 precursor, putative, expressed
LOC_Os03g04620	3.7924	27.3.99	RNA.regulation of transcription.unclassified	weakly similar to ( 129) AT1G04500 | Symbols: | zinc finger CONSTANS-related | chr1:1221757-1224235 REVERSECCT protein|CCT motif family protein, expressed
LOC_Os06g45540	4.21364	27.3.99	RNA.regulation of transcription.unclassified	moderately similar to ( 221) AT1G31040 | Symbols: | unknown protein | chr1:11069793-11072182 REVERSEPLATZ protein|zinc-binding protein, putative, expressed
LOC_Os07g40480	2.187	27.3.99	RNA.regulation of transcription.unclassified	weakly similar to ( 132) AT1G69420 | Symbols: | zinc finger (DHHC type) family protein | chr1:26093690-26096736 FORWARD protein|zinc finger family protein, putative, expressed
LOC_Os01g41550	2.51136	27.3.99	RNA.regulation of transcription.unclassified	moderately similar to ( 384) AT1G01300 | Symbols: | aspartyl protease family protein | chr1:117065-118522 FORWARD Asp protein|aspartic proteinase, putative, expressed
LOC_Os10g19180	2.79575	27.3.99	RNA.regulation of transcription.unclassified	moderately similar to ( 461) AT1G69420 | Symbols: | zinc finger (DHHC type) family protein | chr1:26093690-26096736 FORWARD COG5273 zf-DHHC protein|zinc finger family protein, putative, expressed
LOC_Os02g02500	2.71017	27.3.99	RNA.regulation of transcription.unclassified	moderately similar to ( 279) AT2G02170 | Symbols: | remorin family protein | chr2:556595-558610 REVERSERemorin_C protein|remorin family protein, putative, expressed
LOC_Os06g03120	5.53962	27.3.99	RNA.regulation of transcription.unclassified	moderately similar to ( 201) AT5G10770 | Symbols: | chloroplast nucleoid DNA-binding protein, putative | chr5:3403331-3405331 REVERSE protein|aspartic proteinase nepenthesin-2 precursor, putative, expressed
RNA processing	#N/A
LOC_Os01g68524	2.4809	27.1	RNA.processing	moderately similar to ( 322) AT4G18750 | Symbols: DOT4 | DOT4 (DEFECTIVELY ORGANIZED TRIBUTARIES 4) | chr4:10304850-10307465 FORWARDvery weakly similar to (85.1) RF1_ORYSA Rf1 protein, mitochondrial precursor (PPR protein) (Fertility restorer) (Restorer for CMS) - Oryza sativa (Rice) protein|pentatricopeptide, putative, expressed
LOC_Os05g08360	2.20102	27.1	RNA.processing	moderately similar to ( 431) AT4G25630 | Symbols: FIB2, ATFIB2 | FIB2 (FIBRILLARIN 2); snoRNA binding | chr4:13074239-13076205 FORWARD Fibrillarin NOP1 PRK04266 protein|rRNA 2-O-methyltransferase fibrillarin 2, putative, expressed
LOC_Os07g12320	2.66653	27.1	RNA.processing	moderately similar to ( 374) AT2G47990 | Symbols: SWA1, EDA13, EDA19 | SWA1 (SLOW WALKER1); nucleotide binding | chr2:19637010-19638602 REVERSE U3_snoRNA_C WD40 COG2319 protein|WD domain, G-beta repeat domain containing protein, expressed
LOC_Os01g44394	3.4757	27.1	RNA.processing	highly similar to ( 536) AT1G80670 | Symbols: | transducin family protein / WD-40 repeat family protein | chr1:30320809-30323543 REVERSE WD40 COG2319 protein|mitotic checkpoint protein, putative, expressed
LOC_Os08g05530	2.8411	27.1	RNA.processing	weakly similar to ( 128) AT2G18740 | Symbols: | small nuclear ribonucleoprotein E, putative / snRNP-E, putative / Sm protein E, putative | chr2:8123334-8124581 FORWARD Sm_E protein|LSM domain containing protein, expressed
LOC_Os03g13760	2.11233	27.1	RNA.processing	weakly similar to ( 180) AT1G20580 | Symbols: | small nuclear ribonucleoprotein, putative / snRNP, putative / Sm protein, putative | chr1:7128979-7130371 FORWARD Sm_D3 protein|LSM domain containing protein, expressed
LOC_Os11g43620	3.05068	27.1	RNA.processing	weakly similar to ( 152) AT4G30220 | Symbols: RUXF | RUXF (SMALL NUCLEAR RIBONUCLEOPROTEIN F) | chr4:14803100-14804259 REVERSE Sm_F protein|LSM domain containing protein, expressed
LOC_Os05g24970	3.04161	27.1	RNA.processing	weakly similar to ( 179) AT3G62840 | Symbols: | FUNCTIONS IN: molecular_function unknown; LOCATED IN: small nucleolar ribonucleoprotein complex, nucleus; EXPRESSED IN: 22 plant structures; EXPRESSED DURING: 13 growth stages; CONTAINS InterPro DOMAIN/s: Like-Sm ribonucleoprotein, core (InterPro:IPR001163), Like-Sm ribonucleoprotein, eukaryotic and archaea-type, core (InterPro:IPR006649), Like-Sm r…
LOC_Os02g03440	2.04265	27.1	RNA.processing	weakly similar to ( 130) AT2G18740 | Symbols: | small nuclear ribonucleoprotein E, putative / snRNP-E, putative / Sm protein E, putative | chr2:8123334-8124581 FORWARD Sm_E protein|LSM domain containing protein, expressed
LOC_Os02g37430	2.20752	27.1	RNA.processing	weakly similar to ( 155) AT4G02840 | Symbols: | small nuclear ribonucleoprotein D1, putative / snRNP core protein D1, putative / Sm protein D1, putative | chr4:1264726-1266253 FORWARD Sm_D1 protein|LSM domain containing protein, expressed
LOC_Os08g34480	2.05942	27.1.1	RNA.processing.splicing	weakly similar to ( 136) AT4G14342 | Symbols: | pre-mRNA splicing factor 10 kDa subunit, putative | chr4:8253789-8255405 REVERSE SF3b10 protein|splicing factor 3B subunit 5, putative, expressed
LOC_Os01g59510	2.23203	27.1.19	RNA.processing.ribonucleases	highly similar to ( 758) AT4G37510 | Symbols: | ribonuclease III family protein | chr4:17626259-17628854 REVERSERIBOc RIBOc protein|chloroplast ribonuclease III domain protein, putative, expressed
LOC_Os11g05840	Inf	27.1.19	RNA.processing.ribonucleases	moderately similar to ( 403) AT1G75660 | Symbols: XRN3 | XRN3; 5'-3' exoribonuclease | chr1:28408289-28414825 FORWARDnearly identical (1116) POLX_TOBAC Retrovirus-related Pol polyprotein from transposon TNT 1-94 [Includes: Protease (EC 3.4.23.-); Reverse transcriptase (EC 2.7.7.49); Endonuclease] - Nicotiana tabacum (Common tobacco) RVT_2 XRN1 XRN_N rve protein|retrotransposon protein, putative, …
Protein synthesis	#N/A
LOC_Os04g16712	2.12357	29.2.1.1.1.1.7	protein.synthesis.ribosomal protein.prokaryotic.chloroplast.30S subunit.S7	weakly similar to ( 192) ATCG00900 | Symbols: RPS7.1, RPS7 | encodes a chloroplast ribosomal protein S7, a constituent of the small subunit of the ribosomal complex | chrC:97478-97945 REVERSEmoderately similar to ( 221) RR7_WHEAT Chloroplast 30S ribosomal protein S7 - Triticum aestivum (Wheat) rps7 PRK05302 Ribosomal_S7 RpsG protein|chloroplast 30S ribosomal protein S7, putative, expressed
LOC_Os04g16772	2.07736	29.2.1.1.1.1.19	protein.synthesis.ribosomal protein.prokaryotic.chloroplast.30S subunit.S19	very weakly similar to (87.8) ATCG00820 | Symbols: RPS19 | Encodes a 6.8-kDa protein of the small ribosomal subunit. | chrC:84005-84283 REVERSEweakly similar to ( 129) RR19_ORYNI Chloroplast 30S ribosomal protein S19 - Oryza nivara (Indian wild rice)rps19 rpsS Ribosomal_S19 RpsS protein|chloroplast 30S ribosomal protein S19, putative
LOC_Os06g35470	2.17557	29.2.1.1.1.2.1	protein.synthesis.ribosomal protein.prokaryotic.chloroplast.50S subunit.L1	moderately similar to ( 265) AT2G42710 | Symbols: | ribosomal protein L1 family protein | chr2:17782352-17784830 FORWARDweakly similar to ( 151) RK1_SPIOL 50S ribosomal protein L1, chloroplast precursor (CL1) - Spinacia oleracea (Spinach) rplA RplA Ribosomal_L1 rpl1 rpl1P protein|L1P family of ribosomal proteins domain containing protein, expressed
LOC_Os10g32870	2.43867	29.2.1.1.1.2.11	protein.synthesis.ribosomal protein.prokaryotic.chloroplast.50S subunit.L11	weakly similar to ( 200) AT4G35490 | Symbols: MRPL11 | MRPL11 (MITOCHONDRIAL RIBOSOMAL PROTEIN L11); structural constituent of ribosome | chr4:16855918-16856385 FORWARD RL11 RplK rplK Ribosomal_L11 rpl11 rpl11p protein|L11 domain containing ribosomal protein, putative, expressed
LOC_Os05g48410	2.23224	29.2.1.1.1.2.21	protein.synthesis.ribosomal protein.prokaryotic.chloroplast.50S subunit.L21	weakly similar to ( 193) AT4G30930 | Symbols: NFD1 | NFD1 (NUCLEAR FUSION DEFECTIVE 1); RNA binding / structural constituent of ribosome | chr4:15050170-15051630 REVERSEvery weakly similar to ( 100) RK21_SPIOL 50S ribosomal protein L21, chloroplast precursor (CL21) (CS-L7) - Spinacia oleracea (Spinach) Ribosomal_L21p rplU RplU PRK12278 rpl21 protein|50S ribosomal protein L21, chloroplast precurso…
LOC_Os11g04370	2.05836	29.2.1.1.1.2.24	protein.synthesis.ribosomal protein.prokaryotic.chloroplast.50S subunit.L24	moderately similar to ( 247) AT5G23535 | Symbols: | KOW domain-containing protein | chr5:7935871-7937127 FORWARD rplX protein|ribosomal protein L24, putative, expressed
LOC_Os06g34780	4.07011	29.2.1.1.2.1.10	protein.synthesis.ribosomal protein.prokaryotic.mitochondrion.30S subunit.S10	very weakly similar to (95.1) AT3G22300 | Symbols: RPS10 | RPS10 (RIBOSOMAL PROTEIN S10); structural constituent of ribosome | chr3:7885737-7886613 FORWARDvery weakly similar to (97.1) RT10_PEA Mitochondrial ribosomal protein S10 - Pisum sativum (Garden pea) protein|expressed protein
LOC_Os05g05560	2.2431	29.2.1.1.2.1.27	protein.synthesis.ribosomal protein.prokaryotic.mitochondrion.30S subunit.S27	weakly similar to ( 101) AT5G44710 | Symbols: | FUNCTIONS IN: molecular_function unknown; INVOLVED IN: biological_process unknown; LOCATED IN: cellular_component unknown; EXPRESSED IN: 23 plant structures; EXPRESSED DURING: 13 growth stages; CONTAINS InterPro DOMAIN/s: Ribosomal protein S27/S33, mitochondrial (InterPro:IPR013219); Has 56 Blast hits to 56 proteins in 30 species: Archae - 0; Bacter…
LOC_Os09g08890	2.49228	29.2.1.1.2.2.5	protein.synthesis.ribosomal protein.prokaryotic.mitochondrion.50S subunit.L5	moderately similar to ( 289) ATMG00210 | Symbols: RPL5 | encodes a mitochondrial ribosomal protein L5, a constituent of the large subunit of the ribosomal complex | chrM:57774-58331 FORWARDmoderately similar to ( 293) RM05_OENBE Mitochondrial 60S ribosomal protein L5 - Oenothera bertiana (Bertero's evening primrose) protein|mitochondrial 60S ribosomal protein L5, putative, expressed
LOC_Os12g14080	2.16311	29.2.1.1.2.2.37	protein.synthesis.ribosomal protein.prokaryotic.mitochondrion.50S subunit.L37	weakly similar to ( 122) AT3G01740 | Symbols: | FUNCTIONS IN: molecular_function unknown; INVOLVED IN: biological_process unknown; EXPRESSED IN: 22 plant structures; EXPRESSED DURING: 13 growth stages; CONTAINS InterPro DOMAIN/s: Ribosomal protein L37, mitochondrial (InterPro:IPR013870); BEST Arabidopsis thaliana protein match is: unknown protein (TAIR:AT5G14290.1); Has 117 Blast hits to 117 prot…
LOC_Os03g10930	2.35466	29.2.1.1.2.51	protein.synthesis.ribosomal protein.prokaryotic.mitochondrion.L51/S25/CI-B8	weakly similar to ( 195) AT3G59650 | Symbols: | mitochondrial ribosomal protein L51/S25/CI-B8 family protein | chr3:22033216-22033928 FORWARD L51_S25_CI-B8 protein|ribosomal protein L51, putative, expressed
LOC_Os09g32274	2.32019	29.2.1.1.3.1.16	protein.synthesis.ribosomal protein.prokaryotic.unknown organellar.30S subunit.S16	weakly similar to ( 174) AT5G56940 | Symbols: | ribosomal protein S16 family protein | chr5:23030879-23032200 FORWARD RpsP rpsP protein|30S ribosomal protein S16, putative, expressed
LOC_Os08g40610	2.20225	29.2.1.1.3.1.16	protein.synthesis.ribosomal protein.prokaryotic.unknown organellar.30S subunit.S16	weakly similar to ( 191) AT5G56940 | Symbols: | ribosomal protein S16 family protein | chr5:23030879-23032200 FORWARD RpsP rpsP protein|30S ribosomal protein S16, putative, expressed
LOC_Os08g21840	2.09435	29.2.1.1.3.2.15	protein.synthesis.ribosomal protein.prokaryotic.unknown organellar.50S subunit.L15	moderately similar to ( 258) AT5G64670 | Symbols: | ribosomal protein L15 family protein | chr5:25852535-25853880 REVERSE rplO RplO Ribosomal_L15 protein|50S ribosomal protein L15, putative, expressed
LOC_Os05g38580	2.47368	29.2.1.1.3.2.17	protein.synthesis.ribosomal protein.prokaryotic.unknown organellar.50S subunit.L17	weakly similar to ( 170) AT5G09770 | Symbols: | ribosomal protein L17 family protein | chr5:3035267-3036518 REVERSEvery weakly similar to (99.4) RK17_TOBAC 50S ribosomal protein L17, chloroplast precursor (CL17) - Nicotiana tabacum (Common tobacco) rplQ RplQ Ribosomal_L17 protein|50S ribosomal protein L17, putative, expressed
LOC_Os10g26690	5.2904	29.2.1.1.3.2.32	protein.synthesis.ribosomal protein.prokaryotic.unknown organellar.50S subunit.L32	very weakly similar to (81.6) AT1G69485 | Symbols: | structural constituent of ribosome | chr1:26118533-26119576 REVERSE protein|structural constituent of ribosome, putative, expressed
LOC_Os05g18750	6.43541	29.2.1.1.3.2.35	protein.synthesis.ribosomal protein.prokaryotic.unknown organellar.50S subunit.L35	moderately similar to ( 301) AT4G23620 | Symbols: | 50S ribosomal protein-related | chr4:12315016-12316659 REVERSEPRK05618 protein|ribosomal protein L25, putative, expressed
LOC_Os10g42860	2.5017	29.2.1.1.3.2.35	protein.synthesis.ribosomal protein.prokaryotic.unknown organellar.50S subunit.L35	very weakly similar to (92.4) AT5G45590 | Symbols: | unknown protein | chr5:18484643-18486227 REVERSE protein|ribosomal protein L35, putative, expressed
LOC_Os01g64090	2.29316	29.2.1.1.3.2.510	protein.synthesis.ribosomal protein.prokaryotic.unknown organellar.50S subunit.L10A	moderately similar to ( 322) AT1G08360 | Symbols: | 60S ribosomal protein L10A (RPL10aA) | chr1:2636231-2637694 FORWARDmoderately similar to ( 239) RL10A_CHLRE 60S ribosomal protein L10a - Chlamydomonas reinhardtii Ribosomal_L1 RplA rpl1P protein|L1P family of ribosomal proteins domain containing protein, expressed
LOC_Os02g21660	2.62152	29.2.1.1.3.2.510	protein.synthesis.ribosomal protein.prokaryotic.unknown organellar.50S subunit.L10A	moderately similar to ( 332) AT1G08360 | Symbols: | 60S ribosomal protein L10A (RPL10aA) | chr1:2636231-2637694 FORWARDmoderately similar to ( 248) RL10A_CHLRE 60S ribosomal protein L10a - Chlamydomonas reinhardtii Ribosomal_L1 RplA rpl1P protein|L1P family of ribosomal proteins domain containing protein, expressed
LOC_Os09g37740	2.64635	29.2.1.1.3.2.1185	protein.synthesis.ribosomal protein.prokaryotic.unknown organellar.50S subunit.L18/L5	weakly similar to ( 147) AT3G45020 | Symbols: | 50S ribosomal protein-related | chr3:16469167-16469568 REVERSE protein|ribosomal L18p/L5e family protein, putative, expressed
LOC_Os06g16290	3.08064	29.2.1.1.3.99	protein.synthesis.ribosomal protein.prokaryotic.unknown organellar.unknown	weakly similar to ( 194) AT5G08180 | Symbols: | ribosomal protein L7Ae/L30e/S12e/Gadd45 family protein | chr5:2631843-2633374 REVERSE protein|ribosomal protein L7Ae, putative, expressed
LOC_Os03g59310	2.38389	29.2.1.2.1.2	protein.synthesis.ribosomal protein.eukaryotic.40S subunit.S2	moderately similar to ( 388) AT3G57490 | Symbols: | 40S ribosomal protein S2 (RPS2D) | chr3:21279824-21280887 REVERSE rps5p RpsE rpsE Ribosomal_S5 Ribosomal_S5_C protein|ribosomal protein, putative, expressed
LOC_Os05g30530	2.34969	29.2.1.2.1.4	protein.synthesis.ribosomal protein.eukaryotic.40S subunit.S4	moderately similar to ( 426) AT5G58420 | Symbols: | 40S ribosomal protein S4 (RPS4D) | chr5:23619599-23620896 FORWARDmoderately similar to ( 441) RS4_ORYSA 40S ribosomal protein S4 (SCAR protein SS620) - Oryza sativa (Rice) RPS4A PRK04313 Ribosomal_S4e protein|40S ribosomal protein S4, putative, expressed
LOC_Os02g01560	2.1267	29.2.1.2.1.4	protein.synthesis.ribosomal protein.eukaryotic.40S subunit.S4	moderately similar to ( 434) AT5G58420 | Symbols: | 40S ribosomal protein S4 (RPS4D) | chr5:23619599-23620896 FORWARDmoderately similar to ( 467) RS4_ORYSA 40S ribosomal protein S4 (SCAR protein SS620) - Oryza sativa (Rice) RPS4A PRK04313 Ribosomal_S4e protein|40S ribosomal protein S4, putative, expressed
LOC_Os11g29190	2.08029	29.2.1.2.1.5	protein.synthesis.ribosomal protein.eukaryotic.40S subunit.S5	moderately similar to ( 313) AT2G37270 | Symbols: ATRPS5B | ATRPS5B (RIBOSOMAL PROTEIN 5B); structural constituent of ribosome | chr2:15647883-15649042 REVERSEmoderately similar to ( 314) RS5_CICAR 40S ribosomal protein S5 (Fragment) - Cicer arietinum (Chickpea) (Garbanzo) PRK04027 RpsG Ribosomal_S7 protein|40S ribosomal protein S5, putative, expressed
LOC_Os07g42950	2.14266	29.2.1.2.1.6	protein.synthesis.ribosomal protein.eukaryotic.40S subunit.S6	moderately similar to ( 319) AT5G10360 | Symbols: EMB3010 | EMB3010 (embryo defective 3010); structural constituent of ribosome | chr5:3258734-3260142 REVERSEmoderately similar to ( 323) RS6_ASPOF 40S ribosomal protein S6 - Asparagus officinalis (Garden asparagus) Ribosomal_S6e RPS6A PRK04290 protein|40S ribosomal protein S6, putative, expressed
LOC_Os03g18570	2.14484	29.2.1.2.1.7	protein.synthesis.ribosomal protein.eukaryotic.40S subunit.S7	moderately similar to ( 280) AT1G48830 | Symbols: | 40S ribosomal protein S7 (RPS7A) | chr1:18059854-18060935 REVERSEmoderately similar to ( 327) RS7_ORYSA 40S ribosomal protein S7 - Oryza sativa (Rice) Ribosomal_S7e protein|40S ribosomal protein S7, putative, expressed
LOC_Os11g38959	2.29346	29.2.1.2.1.9	protein.synthesis.ribosomal protein.eukaryotic.40S subunit.S9	moderately similar to ( 296) AT5G39850 | Symbols: | 40S ribosomal protein S9 (RPS9C) | chr5:15950053-15951171 FORWARDweakly similar to ( 101) RS9_TOBAC 40S ribosomal protein S9 (S4) (Fragment) - Nicotiana tabacum (Common tobacco) rps4p RpsD protein|40S ribosomal protein S9-2, putative, expressed
LOC_Os03g05980	2.35041	29.2.1.2.1.9	protein.synthesis.ribosomal protein.eukaryotic.40S subunit.S9	moderately similar to ( 296) AT5G39850 | Symbols: | 40S ribosomal protein S9 (RPS9C) | chr5:15950053-15951171 FORWARDweakly similar to ( 101) RS9_TOBAC 40S ribosomal protein S9 (S4) (Fragment) - Nicotiana tabacum (Common tobacco) rps4p RpsD protein|40S ribosomal protein S9-2, putative, expressed
LOC_Os01g73160	2.36113	29.2.1.2.1.10	protein.synthesis.ribosomal protein.eukaryotic.40S subunit.S10	weakly similar to ( 169) AT4G25740 | Symbols: | 40S ribosomal protein S10 (RPS10A) | chr4:13107488-13108751 REVERSEweakly similar to ( 180) RS10_ORYSA 40S ribosomal protein S10 - Oryza sativa (Rice) S10_plectin COG5045 protein|40S ribosomal protein S10, putative, expressed
LOC_Os04g35090	2.08052	29.2.1.2.1.10	protein.synthesis.ribosomal protein.eukaryotic.40S subunit.S10	weakly similar to ( 164) AT5G52650 | Symbols: | 40S ribosomal protein S10 (RPS10C) | chr5:21355781-21357003 REVERSEweakly similar to ( 194) RS10_ORYSA 40S ribosomal protein S10 - Oryza sativa (Rice) S10_plectin COG5045 protein|40S ribosomal protein S10, putative, expressed
LOC_Os08g10608	2.06212	29.2.1.2.1.11	protein.synthesis.ribosomal protein.eukaryotic.40S subunit.S11	moderately similar to ( 261) AT5G23740 | Symbols: RPS11-BETA | RPS11-BETA (RIBOSOMAL PROTEIN S11-BETA); structural constituent of ribosome | chr5:8008251-8009330 REVERSEmoderately similar to ( 262) RS11_SOYBN 40S ribosomal protein S11 - Glycine max (Soybean) rps17p Ribosomal_S17 RpsQ protein|ribosomal protein S17, putative, expressed
LOC_Os07g05580	2.03782	29.2.1.2.1.12	protein.synthesis.ribosomal protein.eukaryotic.40S subunit.S12	weakly similar to ( 174) AT2G32060 | Symbols: | 40S ribosomal protein S12 (RPS12C) | chr2:13639228-13640104 REVERSEmoderately similar to ( 228) RS12_HORVU 40S ribosomal protein S12 - Hordeum vulgare (Barley) Ribosomal_L7Ae protein|ribosomal protein L7Ae, putative, expressed
LOC_Os02g33140	2.49646	29.2.1.2.1.14	protein.synthesis.ribosomal protein.eukaryotic.40S subunit.S14	moderately similar to ( 214) AT3G52580 | Symbols: | 40S ribosomal protein S14 (RPS14C) | chr3:19503324-19504701 FORWARDmoderately similar to ( 226) RS142_MAIZE 40S ribosomal protein S14 (Clone MCH2) - Zea mays (Maize) rps11p Ribosomal_S11 RpsK PRK05309 protein|ribosomal protein, putative, expressed
LOC_Os07g08660	2.22726	29.2.1.2.1.15	protein.synthesis.ribosomal protein.eukaryotic.40S subunit.S15	moderately similar to ( 242) AT5G09500 | Symbols: | 40S ribosomal protein S15 (RPS15C) | chr5:2954044-2954850 REVERSEmoderately similar to ( 288) RS15_ORYSA 40S ribosomal protein S15 - Oryza sativa (Rice) rps19p Ribosomal_S19 RpsS protein|40S ribosomal protein S15, putative, expressed
LOC_Os03g58430	2.24943	29.2.1.2.1.15	protein.synthesis.ribosomal protein.eukaryotic.40S subunit.S15	moderately similar to ( 228) AT5G09500 | Symbols: | 40S ribosomal protein S15 (RPS15C) | chr5:2954044-2954850 REVERSEmoderately similar to ( 255) RS15_ORYSA 40S ribosomal protein S15 - Oryza sativa (Rice) rps19p Ribosomal_S19 RpsS protein|40S ribosomal protein S15, putative, expressed
LOC_Os10g27190	2.08811	29.2.1.2.1.17	protein.synthesis.ribosomal protein.eukaryotic.40S subunit.S17	weakly similar to ( 180) AT3G10610 | Symbols: | 40S ribosomal protein S17 (RPS17C) | chr3:3319459-3319881 FORWARD Ribosomal_S17e RPS17A protein|40S ribosomal protein S17, putative, expressed
LOC_Os03g58050	2.02293	29.2.1.2.1.18	protein.synthesis.ribosomal protein.eukaryotic.40S subunit.S18	moderately similar to ( 231) AT4G09800 | Symbols: RPS18C | RPS18C (S18 RIBOSOMAL PROTEIN); RNA binding / nucleic acid binding / structural constituent of ribosome | chr4:6173818-6174963 FORWARDmoderately similar to ( 203) RS18_CHLRE 40S ribosomal protein S18 - Chlamydomonas reinhardtii rps13p Ribosomal_S13 RpsM protein|ribosomal protein S13p/S18e, putative, expressed
LOC_Os07g07719	2.35863	29.2.1.2.1.18	protein.synthesis.ribosomal protein.eukaryotic.40S subunit.S18	weakly similar to ( 189) AT4G09800 | Symbols: RPS18C | RPS18C (S18 RIBOSOMAL PROTEIN); RNA binding / nucleic acid binding / structural constituent of ribosome | chr4:6173818-6174963 FORWARDweakly similar to ( 162) RS18_CHLRE 40S ribosomal protein S18 - Chlamydomonas reinhardtii rps13p Ribosomal_S13 RpsM protein|ribosomal protein S13p/S18e, putative, expressed
LOC_Os07g07709	2.63319	29.2.1.2.1.18	protein.synthesis.ribosomal protein.eukaryotic.40S subunit.S18	moderately similar to ( 231) AT4G09800 | Symbols: RPS18C | RPS18C (S18 RIBOSOMAL PROTEIN); RNA binding / nucleic acid binding / structural constituent of ribosome | chr4:6173818-6174963 FORWARDmoderately similar to ( 203) RS18_CHLRE 40S ribosomal protein S18 - Chlamydomonas reinhardtii rps13p Ribosomal_S13 RpsM protein|ribosomal protein S13p/S18e, putative, expressed
LOC_Os03g31134	2.37634	29.2.1.2.1.19	protein.synthesis.ribosomal protein.eukaryotic.40S subunit.S19	moderately similar to ( 325) AT4G23160 | Symbols: | protein kinase family protein | chr4:12129485-12134086 FORWARDhighly similar to ( 697) POLX_TOBAC Retrovirus-related Pol polyprotein from transposon TNT 1-94 [Includes: Protease (EC 3.4.23.-); Reverse transcriptase (EC 2.7.7.49); Endonuclease] - Nicotiana tabacum (Common tobacco) RVT_2 Ribosomal_S19e RPS19A PRK09333 rve protein|retrotransposon p…
LOC_Os10g08930	2.21301	29.2.1.2.1.20	protein.synthesis.ribosomal protein.eukaryotic.40S subunit.S20	weakly similar to ( 171) AT5G62300 | Symbols: | 40S ribosomal protein S20 (RPS20C) | chr5:25021388-25022235 REVERSEweakly similar to ( 172) RS20_ORYSA 40S ribosomal protein S20 - Oryza sativa (Rice) Ribosomal_S10 RpsJ rps10P protein|S10/S20 domain containing ribosomal protein, putative, expressed
LOC_Os03g14530	3.52037	29.2.1.2.1.20	protein.synthesis.ribosomal protein.eukaryotic.40S subunit.S20	weakly similar to ( 187) AT5G62300 | Symbols: | 40S ribosomal protein S20 (RPS20C) | chr5:25021388-25022235 REVERSEweakly similar to ( 186) RS20_ORYSA 40S ribosomal protein S20 - Oryza sativa (Rice) Ribosomal_S10 RpsJ rps10P protein|S10/S20 domain containing ribosomal protein, putative, expressed
LOC_Os03g46490	2.32241	29.2.1.2.1.21	protein.synthesis.ribosomal protein.eukaryotic.40S subunit.S21	weakly similar to ( 134) AT5G27700 | Symbols: | structural constituent of ribosome | chr5:9807541-9808048 REVERSEweakly similar to ( 158) RS21_ORYSA 40S ribosomal protein S21 - Oryza sativa (Rice) Ribosomal_S21e protein|40S ribosomal protein S21, putative, expressed
LOC_Os01g61814	2.30141	29.2.1.2.1.23	protein.synthesis.ribosomal protein.eukaryotic.40S subunit.S23	moderately similar to ( 248) AT5G02960 | Symbols: | 40S ribosomal protein S23 (RPS23B) | chr5:693280-694396 REVERSEmoderately similar to ( 251) RS23_FRAAN 40S ribosomal protein S23 (S12) - Fragaria ananassa (Strawberry) Ribosomal_S23 rps12P Ribosomal_S12_like RpsL Ribosomal_S12 protein|40S ribosomal protein S23, putative, expressed
LOC_Os01g52490	2.41343	29.2.1.2.1.24	protein.synthesis.ribosomal protein.eukaryotic.40S subunit.S24	weakly similar to ( 155) AT5G28060 | Symbols: | 40S ribosomal protein S24 (RPS24B) | chr5:10069791-10070792 REVERSE RPS24A Ribosomal_S24e protein|40S ribosomal protein S24, putative, expressed
LOC_Os06g36160	2.01015	29.2.1.2.1.24	protein.synthesis.ribosomal protein.eukaryotic.40S subunit.S24	weakly similar to ( 168) AT5G28060 | Symbols: | 40S ribosomal protein S24 (RPS24B) | chr5:10069791-10070792 REVERSE RPS24A Ribosomal_S24e protein|40S ribosomal protein S24, putative, expressed
LOC_Os08g44480	2.02833	29.2.1.2.1.25	protein.synthesis.ribosomal protein.eukaryotic.40S subunit.S25	weakly similar to ( 109) AT2G21580 | Symbols: | 40S ribosomal protein S25 (RPS25B) | chr2:9236629-9237510 FORWARD Ribosomal_S25 protein|40S ribosomal protein S25, putative, expressed
LOC_Os09g39540	2.60807	29.2.1.2.1.25	protein.synthesis.ribosomal protein.eukaryotic.40S subunit.S25	weakly similar to ( 108) AT2G21580 | Symbols: | 40S ribosomal protein S25 (RPS25B) | chr2:9236629-9237510 FORWARD Ribosomal_S25 protein|40S ribosomal protein S25, putative, expressed
LOC_Os11g05562	2.0927	29.2.1.2.1.25	protein.synthesis.ribosomal protein.eukaryotic.40S subunit.S25	very weakly similar to (99.0) AT4G34555 | Symbols: | 40S ribosomal protein S25, putative | chr4:16504381-16505339 REVERSE Ribosomal_S25 protein|40S ribosomal protein S25, putative, expressed
LOC_Os10g27174	2.69796	29.2.1.2.1.28	protein.synthesis.ribosomal protein.eukaryotic.40S subunit.S28	Ribosomal_S28e protein|40S ribosomal protein S28, putative, expressed
LOC_Os03g56241	2.40554	29.2.1.2.1.29	protein.synthesis.ribosomal protein.eukaryotic.40S subunit.S29	very weakly similar to (95.9) AT4G33865 | Symbols: | 40S ribosomal protein S29 (RPS29C) | chr4:16233395-16234114 REVERSE protein|40S ribosomal protein S29, putative, expressed
LOC_Os11g41610	2.139	29.2.1.2.1.29	protein.synthesis.ribosomal protein.eukaryotic.40S subunit.S29	very weakly similar to (95.9) AT4G33865 | Symbols: | 40S ribosomal protein S29 (RPS29C) | chr4:16233395-16234114 REVERSE protein|40S ribosomal protein S29, putative, expressed
LOC_Os12g32380	2.68713	29.2.1.2.1.29	protein.synthesis.ribosomal protein.eukaryotic.40S subunit.S29	weakly similar to ( 101) AT4G33865 | Symbols: | 40S ribosomal protein S29 (RPS29C) | chr4:16233395-16234114 REVERSE protein|40S ribosomal protein S29, putative, expressed
LOC_Os07g42450	2.12393	29.2.1.2.1.31	protein.synthesis.ribosomal protein.eukaryotic.40S subunit.SA	moderately similar to ( 377) AT3G04770 | Symbols: RPSAb | RPSAb (40S ribosomal protein SA B); structural constituent of ribosome | chr3:1309544-1310846 REVERSEmoderately similar to ( 388) RSSA_SOYBN 40S ribosomal protein SA (p40) - Glycine max (Soybean) Ribosomal_S2 rps2P RpsB protein|ribosomal protein S2, putative, expressed
LOC_Os02g18550	2.08081	29.2.1.2.1.53	protein.synthesis.ribosomal protein.eukaryotic.40S subunit.S3A	moderately similar to ( 388) AT4G34670 | Symbols: | 40S ribosomal protein S3A (RPS3aB) | chr4:16548724-16550222 FORWARDmoderately similar to ( 426) RS3A_ORYSA 40S ribosomal protein S3a (CYC07 protein) - Oryza sativa (Rice) Ribosomal_S3Ae RPS1A PRK04057 protein|40S ribosomal protein S3a, putative, expressed
LOC_Os03g10340	2.45708	29.2.1.2.1.53	protein.synthesis.ribosomal protein.eukaryotic.40S subunit.S3A	moderately similar to ( 397) AT4G34670 | Symbols: | 40S ribosomal protein S3A (RPS3aB) | chr4:16548724-16550222 FORWARDmoderately similar to ( 471) RS3A_ORYSJ 40S ribosomal protein S3a OS=Oryza sativa subsp. japonica GN=RPS3A PE=2 SV=2 Ribosomal_S3Ae RPS1A PRK04057 protein|40S ribosomal protein S3a, putative, expressed
LOC_Os02g27760	2.19374	29.2.1.2.1.515	protein.synthesis.ribosomal protein.eukaryotic.40S subunit.S15A	moderately similar to ( 251) AT5G59850 | Symbols: | 40S ribosomal protein S15A (RPS15aF) | chr5:24112499-24113084 REVERSEmoderately similar to ( 247) RS15A_BRANA 40S ribosomal protein S15a (PPCB8) - Brassica napus (Rape) rps8p Ribosomal_S8 RpsH protein|40S ribosomal protein S15a, putative, expressed
LOC_Os09g08890	2.49228	29.2.1.2.2.5	protein.synthesis.ribosomal protein.eukaryotic.60S subunit.L5	moderately similar to ( 289) ATMG00210 | Symbols: RPL5 | encodes a mitochondrial ribosomal protein L5, a constituent of the large subunit of the ribosomal complex | chrM:57774-58331 FORWARDmoderately similar to ( 293) RM05_OENBE Mitochondrial 60S ribosomal protein L5 - Oenothera bertiana (Bertero's evening primrose) protein|mitochondrial 60S ribosomal protein L5, putative, expressed
LOC_Os01g67134	2.33972	29.2.1.2.2.5	protein.synthesis.ribosomal protein.eukaryotic.60S subunit.L5	moderately similar to ( 376) AT3G25520 | Symbols: ATL5, PGY3, OLI5, RPL5A | ATL5 (A. THALIANA RIBOSOMAL PROTEIN L5); 5S rRNA binding / structural constituent of ribosome | chr3:9269573-9271327 REVERSEmoderately similar to ( 484) RL51_ORYSA 60S ribosomal protein L5-1 - Oryza sativa (Rice) rpl18p Ribosomal_L18p RplR protein|ribosomal L18p/L5e family protein, putative, expressed
LOC_Os02g37862	2.2409	29.2.1.2.2.6	protein.synthesis.ribosomal protein.eukaryotic.60S subunit.L6	moderately similar to ( 243) AT1G74050 | Symbols: | 60S ribosomal protein L6 (RPL6C) | chr1:27847256-27848680 REVERSEmoderately similar to ( 251) RL6_MESCR 60S ribosomal protein L6 (YL16-like) - Mesembryanthemum crystallinum (Common ice plant) Ribosomal_L6e protein|60S ribosomal protein L6, putative, expressed
LOC_Os04g39700	2.31657	29.2.1.2.2.6	protein.synthesis.ribosomal protein.eukaryotic.60S subunit.L6	moderately similar to ( 227) AT1G74050 | Symbols: | 60S ribosomal protein L6 (RPL6C) | chr1:27847256-27848680 REVERSEmoderately similar to ( 241) RL6_MESCR 60S ribosomal protein L6 (YL16-like) - Mesembryanthemum crystallinum (Common ice plant) Ribosomal_L6e protein|60S ribosomal protein L6, putative, expressed
LOC_Os04g51630	2.47071	29.2.1.2.2.7	protein.synthesis.ribosomal protein.eukaryotic.60S subunit.L7	moderately similar to ( 289) AT3G13580 | Symbols: | 60S ribosomal protein L7 (RPL7D) | chr3:4433809-4435109 FORWARD Ribosomal_L7 rpl30p protein|60S ribosomal protein L7, putative, expressed
LOC_Os02g01332	2.14749	29.2.1.2.2.9	protein.synthesis.ribosomal protein.eukaryotic.60S subunit.L9	moderately similar to ( 271) AT1G33140 | Symbols: PGY2 | PGY2 (PIGGYBACK2); structural constituent of ribosome | chr1:12023360-12024502 FORWARDmoderately similar to ( 330) RL9_ORYSA 60S ribosomal protein L9 - Oryza sativa (Rice) rpl6p RplF protein|ribosomal protein L6, putative, expressed
LOC_Os09g31180	2.59363	29.2.1.2.2.9	protein.synthesis.ribosomal protein.eukaryotic.60S subunit.L9	moderately similar to ( 273) AT1G33140 | Symbols: PGY2 | PGY2 (PIGGYBACK2); structural constituent of ribosome | chr1:12023360-12024502 FORWARDmoderately similar to ( 343) RL9_ORYSA 60S ribosomal protein L9 - Oryza sativa (Rice) rpl6p RplF protein|ribosomal protein L6, putative, expressed
LOC_Os11g11390	2.14833	29.2.1.2.2.10	protein.synthesis.ribosomal protein.eukaryotic.60S subunit.L10	moderately similar to ( 369) AT1G66580 | Symbols: | 60S ribosomal protein L10 (RPL10C) | chr1:24839208-24840439 FORWARDmoderately similar to ( 437) RL101_ORYSA 60S ribosomal protein L10-1 (Putative tumor suppressor SC34) (Protein QM) - Oryza sativa (Rice) rpl10e RplP Ribosomal_L16 protein|ribosomal protein, putative, expressed
LOC_Os06g35730	2.51139	29.2.1.2.2.11	protein.synthesis.ribosomal protein.eukaryotic.60S subunit.L11	moderately similar to ( 304) AT5G45775 | Symbols: | 60S ribosomal protein L11 (RPL11D) | chr5:18565281-18566496 REVERSEmoderately similar to ( 314) RL11_ORYSA 60S ribosomal protein L11 - Oryza sativa (Rice) rpl5p RplE Ribosomal_L5_C protein|ribosomal protein L5, putative, expressed
LOC_Os01g10820	2.83031	29.2.1.2.2.11	protein.synthesis.ribosomal protein.eukaryotic.60S subunit.L11	moderately similar to ( 303) AT5G45775 | Symbols: | 60S ribosomal protein L11 (RPL11D) | chr5:18565281-18566496 REVERSEmoderately similar to ( 314) RL11_ORYSA 60S ribosomal protein L11 - Oryza sativa (Rice) rpl5p RplE Ribosomal_L5_C protein|ribosomal protein L5, putative, expressed
LOC_Os04g50990	4.81115	29.2.1.2.2.12	protein.synthesis.ribosomal protein.eukaryotic.60S subunit.L12	moderately similar to ( 264) AT2G37190 | Symbols: | 60S ribosomal protein L12 (RPL12A) | chr2:15619559-15620059 REVERSEmoderately similar to ( 214) RL12_CHLRE 60S ribosomal protein L12 (Fragment) - Chlamydomonas reinhardtii RL11 Ribosomal_L11 RplK rpl11p protein|L11 domain containing ribosomal protein, putative, expressed
LOC_Os02g47140	2.03665	29.2.1.2.2.12	protein.synthesis.ribosomal protein.eukaryotic.60S subunit.L12	moderately similar to ( 266) AT2G37190 | Symbols: | 60S ribosomal protein L12 (RPL12A) | chr2:15619559-15620059 REVERSEmoderately similar to ( 217) RL12_CHLRE 60S ribosomal protein L12 (Fragment) - Chlamydomonas reinhardtii RL11 Ribosomal_L11 RplK rpl11p protein|L11 domain containing ribosomal protein, putative, expressed
LOC_Os06g02510	2.15861	29.2.1.2.2.13	protein.synthesis.ribosomal protein.eukaryotic.60S subunit.L13	moderately similar to ( 269) AT3G49010 | Symbols: ATBBC1, BBC1, RSU2 | ATBBC1 (ARABIDOPSIS THALIANA BREAST BASIC CONSERVED 1); structural constituent of ribosome | chr3:18166971-18168047 REVERSEmoderately similar to ( 264) RL132_BRANA 60S ribosomal protein L13-2 (Cold-induced protein C24B) - Brassica napus (Rape) Ribosomal_L13e RPL13 protein|ribosomal protein L13, putative, expressed
LOC_Os02g40880	2.40218	29.2.1.2.2.14	protein.synthesis.ribosomal protein.eukaryotic.60S subunit.L14	weakly similar to ( 191) AT2G20450 | Symbols: | 60S ribosomal protein L14 (RPL14A) | chr2:8813923-8815071 FORWARDweakly similar to ( 192) RL14_PEA Probable 60 ribosomal protein L14 (Hydroxyproline-rich glycoprotein HRGP1) - Pisum sativum (Garden pea) Ribosomal_L14e protein|ribosomal protein L14, putative, expressed
LOC_Os03g40180	2.51923	29.2.1.2.2.15	protein.synthesis.ribosomal protein.eukaryotic.60S subunit.L15	moderately similar to ( 280) AT4G17390 | Symbols: | 60S ribosomal protein L15 (RPL15B) | chr4:9714407-9715545 REVERSEmoderately similar to ( 278) RL15_PETHY 60S ribosomal protein L15 - Petunia hybrida (Petunia) Ribosomal_L15e RPL15A PRK04243 protein|60S ribosomal protein L15, putative, expressed
LOC_Os05g19370	2.24821	29.2.1.2.2.15	protein.synthesis.ribosomal protein.eukaryotic.60S subunit.L15	moderately similar to ( 280) AT4G17390 | Symbols: | 60S ribosomal protein L15 (RPL15B) | chr4:9714407-9715545 REVERSEmoderately similar to ( 278) RL15_PETHY 60S ribosomal protein L15 - Petunia hybrida (Petunia) Ribosomal_L15e RPL15A PRK04243 protein|60S ribosomal protein L15, putative, expressed
LOC_Os08g41810	2.40836	29.2.1.2.2.17	protein.synthesis.ribosomal protein.eukaryotic.60S subunit.L17	moderately similar to ( 258) AT1G67430 | Symbols: | 60S ribosomal protein L17 (RPL17B) | chr1:25262209-25263627 FORWARDmoderately similar to ( 286) RL17_MAIZE 60S ribosomal protein L17 - Zea mays (Maize) rpl22p Ribosomal_L22 Ribosomal_L22 RplV protein|ribosomal protein L22, putative, expressed
LOC_Os03g22180	2.03203	29.2.1.2.2.18	protein.synthesis.ribosomal protein.eukaryotic.60S subunit.L18	moderately similar to ( 290) AT5G27850 | Symbols: | 60S ribosomal protein L18 (RPL18C) | chr5:9873169-9874297 FORWARDmoderately similar to ( 270) RL18_CICAR 60S ribosomal protein L18 (Fragment) - Cicer arietinum (Chickpea) (Garbanzo) Ribosomal_L18e RPL18A protein|60S ribosomal protein L18-3, putative, expressed
LOC_Os05g06310	2.13597	29.2.1.2.2.18	protein.synthesis.ribosomal protein.eukaryotic.60S subunit.L18	moderately similar to ( 281) AT5G27850 | Symbols: | 60S ribosomal protein L18 (RPL18C) | chr5:9873169-9874297 FORWARDmoderately similar to ( 266) RL18_CICAR 60S ribosomal protein L18 (Fragment) - Cicer arietinum (Chickpea) (Garbanzo) Ribosomal_L18e RPL18A protein|60S ribosomal protein L18-3, putative, expressed
LOC_Os03g04750	2.53215	29.2.1.2.2.21	protein.synthesis.ribosomal protein.eukaryotic.60S subunit.L21	moderately similar to ( 288) AT1G57860 | Symbols: | 60S ribosomal protein L21 | chr1:21430034-21430827 REVERSE Ribosomal_L21e RPL21A protein|60S ribosomal protein L21-2, putative, expressed
LOC_Os10g32820	2.09599	29.2.1.2.2.21	protein.synthesis.ribosomal protein.eukaryotic.60S subunit.L21	moderately similar to ( 286) AT1G57860 | Symbols: | 60S ribosomal protein L21 | chr1:21430034-21430827 REVERSE Ribosomal_L21e RPL21A protein|60S ribosomal protein L21-2, putative, expressed
LOC_Os03g22340	2.75349	29.2.1.2.2.22	protein.synthesis.ribosomal protein.eukaryotic.60S subunit.L22	weakly similar to ( 152) AT3G05560 | Symbols: | 60S ribosomal protein L22-2 (RPL22B) | chr3:1614641-1615204 FORWARD Ribosomal_L22e protein|60S ribosomal protein L22-2, putative, expressed
LOC_Os03g04590	2.52197	29.2.1.2.2.23	protein.synthesis.ribosomal protein.eukaryotic.60S subunit.L23	moderately similar to ( 254) AT3G04400 | Symbols: emb2171 | emb2171 (embryo defective 2171); structural constituent of ribosome | chr3:1167339-1168308 FORWARDmoderately similar to ( 252) RL23_TOBAC 60S ribosomal protein L23 - Nicotiana tabacum (Common tobacco) rpl14p RplN Ribosomal_L14 rplN protein|ribosomal protein, putative, expressed
LOC_Os10g32920	2.26547	29.2.1.2.2.23	protein.synthesis.ribosomal protein.eukaryotic.60S subunit.L23	moderately similar to ( 254) AT3G04400 | Symbols: emb2171 | emb2171 (embryo defective 2171); structural constituent of ribosome | chr3:1167339-1168308 FORWARDmoderately similar to ( 252) RL23_TOBAC 60S ribosomal protein L23 - Nicotiana tabacum (Common tobacco) rpl14p RplN Ribosomal_L14 rplN protein|ribosomal protein, putative, expressed
LOC_Os02g56960	3.1364	29.2.1.2.2.23	protein.synthesis.ribosomal protein.eukaryotic.60S subunit.L23	moderately similar to ( 254) AT3G04400 | Symbols: emb2171 | emb2171 (embryo defective 2171); structural constituent of ribosome | chr3:1167339-1168308 FORWARDmoderately similar to ( 252) RL23_TOBAC 60S ribosomal protein L23 - Nicotiana tabacum (Common tobacco) rpl14p RplN Ribosomal_L14 rplN protein|ribosomal protein, putative, expressed
LOC_Os11g05370	2.00152	29.2.1.2.2.26	protein.synthesis.ribosomal protein.eukaryotic.60S subunit.L26	weakly similar to ( 130) AT3G49910 | Symbols: | 60S ribosomal protein L26 (RPL26A) | chr3:18504311-18504751 FORWARDweakly similar to ( 116) RL26_BRARA 60S ribosomal protein L26 - Brassica rapa (Turnip) rpl24p protein|60S ribosomal protein L26-1, putative, expressed
LOC_Os02g18380	2.02394	29.2.1.2.2.27	protein.synthesis.ribosomal protein.eukaryotic.60S subunit.L27	weakly similar to ( 186) AT4G15000 | Symbols: | 60S ribosomal protein L27 (RPL27C) | chr4:8571896-8572387 FORWARDweakly similar to ( 178) RL27_PEA 60S ribosomal protein L27 - Pisum sativum (Garden pea) Ribosomal_L27e protein|60S ribosomal protein L27-3, putative, expressed
LOC_Os02g57540	2.88647	29.2.1.2.2.28	protein.synthesis.ribosomal protein.eukaryotic.60S subunit.L28	weakly similar to ( 168) AT4G29410 | Symbols: | 60S ribosomal protein L28 (RPL28C) | chr4:14468439-14469964 REVERSE Ribosomal_L28e protein|60S ribosomal protein L28-1, putative, expressed
LOC_Os01g51020	2.08426	29.2.1.2.2.28	protein.synthesis.ribosomal protein.eukaryotic.60S subunit.L28	weakly similar to ( 167) AT4G29410 | Symbols: | 60S ribosomal protein L28 (RPL28C) | chr4:14468439-14469964 REVERSE Ribosomal_L28e protein|60S ribosomal protein L28-1, putative, expressed
LOC_Os05g28750	2.48039	29.2.1.2.2.29	protein.synthesis.ribosomal protein.eukaryotic.60S subunit.L29	protein|60S ribosomal protein L29-2, putative, expressed
LOC_Os05g41110	2.38965	29.2.1.2.2.30	protein.synthesis.ribosomal protein.eukaryotic.60S subunit.L30	weakly similar to ( 159) AT1G77940 | Symbols: | 60S ribosomal protein L30 (RPL30B) | chr1:29304116-29305288 REVERSEweakly similar to ( 185) RL30_MAIZE 60S ribosomal protein L30 - Zea mays (Maize) RPL30 Ribosomal_L7Ae PRK01018 protein|ribosomal protein L7Ae, putative, expressed
LOC_Os06g21480	2.14311	29.2.1.2.2.31	protein.synthesis.ribosomal protein.eukaryotic.60S subunit.L31	weakly similar to ( 145) AT2G19740 | Symbols: | 60S ribosomal protein L31 (RPL31A) | chr2:8513577-8514346 FORWARDweakly similar to ( 144) RL31_PANGI 60S ribosomal protein L31 - Panax ginseng (Korean ginseng) Ribosomal_L31e protein|60S ribosomal protein L31, putative, expressed
LOC_Os02g48660	2.96863	29.2.1.2.2.31	protein.synthesis.ribosomal protein.eukaryotic.60S subunit.L31	weakly similar to ( 142) AT2G19740 | Symbols: | 60S ribosomal protein L31 (RPL31A) | chr2:8513577-8514346 FORWARDweakly similar to ( 141) RL31_PANGI 60S ribosomal protein L31 - Panax ginseng (Korean ginseng) Ribosomal_L31e protein|60S ribosomal protein L31, putative, expressed
LOC_Os09g32520	2.65237	29.2.1.2.2.32	protein.synthesis.ribosomal protein.eukaryotic.60S subunit.L32	weakly similar to ( 197) AT4G18100 | Symbols: | 60S ribosomal protein L32 (RPL32A) | chr4:10035715-10036475 REVERSE Ribosomal_L32e RPL32 rpl32e protein|60S ribosomal protein L32, putative, expressed
LOC_Os09g32500	3.45583	29.2.1.2.2.32	protein.synthesis.ribosomal protein.eukaryotic.60S subunit.L32	weakly similar to ( 196) AT4G18100 | Symbols: | 60S ribosomal protein L32 (RPL32A) | chr4:10035715-10036475 REVERSE Ribosomal_L32e RPL32 rpl32e protein|60S ribosomal protein L32, putative, expressed
LOC_Os08g41300	2.56191	29.2.1.2.2.32	protein.synthesis.ribosomal protein.eukaryotic.60S subunit.L32	weakly similar to ( 199) AT4G18100 | Symbols: | 60S ribosomal protein L32 (RPL32A) | chr4:10035715-10036475 REVERSE Ribosomal_L32e RPL32 rpl32e protein|60S ribosomal protein L32, putative, expressed
LOC_Os09g24690	2.31701	29.2.1.2.2.34	protein.synthesis.ribosomal protein.eukaryotic.60S subunit.L34	weakly similar to ( 134) AT1G26880 | Symbols: | 60S ribosomal protein L34 (RPL34A) | chr1:9315798-9316681 REVERSEweakly similar to ( 135) RL34_TOBAC 60S ribosomal protein L34 - Nicotiana tabacum (Common tobacco) Ribosomal_L34e protein|60S ribosomal protein L34, putative, expressed
LOC_Os08g06040	2.20171	29.2.1.2.2.34	protein.synthesis.ribosomal protein.eukaryotic.60S subunit.L34	weakly similar to ( 132) AT1G26880 | Symbols: | 60S ribosomal protein L34 (RPL34A) | chr1:9315798-9316681 REVERSEweakly similar to ( 133) RL34_TOBAC 60S ribosomal protein L34 - Nicotiana tabacum (Common tobacco) Ribosomal_L34e protein|60S ribosomal protein L34, putative, expressed
LOC_Os08g33920	2.77172	29.2.1.2.2.34	protein.synthesis.ribosomal protein.eukaryotic.60S subunit.L34	weakly similar to ( 132) AT1G26880 | Symbols: | 60S ribosomal protein L34 (RPL34A) | chr1:9315798-9316681 REVERSEweakly similar to ( 134) RL34_TOBAC 60S ribosomal protein L34 - Nicotiana tabacum (Common tobacco) Ribosomal_L34e protein|60S ribosomal protein L34, putative, expressed
LOC_Os08g40820	2.64567	29.2.1.2.2.34	protein.synthesis.ribosomal protein.eukaryotic.60S subunit.L34	moderately similar to ( 286) AT3G20260 | Symbols: | structural constituent of ribosome | chr3:7064190-7065751 REVERSEDUF1666 protein|expressed protein
LOC_Os05g38520	2.4082	29.2.1.2.2.36	protein.synthesis.ribosomal protein.eukaryotic.60S subunit.L36	weakly similar to ( 120) AT2G37600 | Symbols: | 60S ribosomal protein L36 (RPL36A) | chr2:15774410-15775203 REVERSEweakly similar to ( 117) RL36_DAUCA 60S ribosomal protein L36 - Daucus carota (Carrot) Ribosomal_L36e protein|60S ribosomal protein L36-2, putative, expressed
LOC_Os01g62350	2.26143	29.2.1.2.2.36	protein.synthesis.ribosomal protein.eukaryotic.60S subunit.L36	weakly similar to ( 115) AT2G37600 | Symbols: | 60S ribosomal protein L36 (RPL36A) | chr2:15774410-15775203 REVERSEweakly similar to ( 114) RL36_DAUCA 60S ribosomal protein L36 - Daucus carota (Carrot) Ribosomal_L36e protein|60S ribosomal protein L36-2, putative, expressed
LOC_Os02g02130	2.26641	29.2.1.2.2.37	protein.synthesis.ribosomal protein.eukaryotic.60S subunit.L37	weakly similar to ( 113) AT1G15250 | Symbols: | 60S ribosomal protein L37 (RPL37A) | chr1:5248825-5249381 REVERSE protein|ribosomal protein L37, putative, expressed
LOC_Os08g03450	2.16603	29.2.1.2.2.37	protein.synthesis.ribosomal protein.eukaryotic.60S subunit.L37	weakly similar to ( 114) AT1G15250 | Symbols: | 60S ribosomal protein L37 (RPL37A) | chr1:5248825-5249381 REVERSE protein|ribosomal protein L37, putative, expressed
LOC_Os11g24610	2.12407	29.2.1.2.2.38	protein.synthesis.ribosomal protein.eukaryotic.60S subunit.L38	weakly similar to ( 105) AT3G59540 | Symbols: | 60S ribosomal protein L38 (RPL38B) | chr3:21995897-21996742 REVERSE Ribosomal_L38e protein|60S ribosomal protein L38, putative, expressed
LOC_Os07g33997	2.40499	29.2.1.2.2.44	protein.synthesis.ribosomal protein.eukaryotic.60S subunit.L44	weakly similar to ( 139) AT4G14320 | Symbols: | 60S ribosomal protein L36a/L44 (RPL36aB) | chr4:8242684-8243805 REVERSEweakly similar to ( 135) RL44_GOSHI 60S ribosomal protein L44 - Gossypium hirsutum (Upland cotton) Ribosomal_L44 RPL42A protein|60S ribosomal protein L44, putative, expressed
LOC_Os07g33860	2.8673	29.2.1.2.2.44	protein.synthesis.ribosomal protein.eukaryotic.60S subunit.L44	weakly similar to ( 155) AT4G14320 | Symbols: | 60S ribosomal protein L36a/L44 (RPL36aB) | chr4:8242684-8243805 REVERSEweakly similar to ( 155) RL44_GOSHI 60S ribosomal protein L44 - Gossypium hirsutum (Upland cotton) Ribosomal_L44 RPL42A protein|60S ribosomal protein L44, putative, expressed
LOC_Os07g33898	2.42171	29.2.1.2.2.44	protein.synthesis.ribosomal protein.eukaryotic.60S subunit.L44	weakly similar to ( 139) AT4G14320 | Symbols: | 60S ribosomal protein L36a/L44 (RPL36aB) | chr4:8242684-8243805 REVERSEweakly similar to ( 135) RL44_GOSHI 60S ribosomal protein L44 - Gossypium hirsutum (Upland cotton) Ribosomal_L44 RPL42A protein|60S ribosomal protein L44, putative, expressed
LOC_Os07g26740	2.33307	29.2.1.2.2.44	protein.synthesis.ribosomal protein.eukaryotic.60S subunit.L44	weakly similar to ( 139) AT4G14320 | Symbols: | 60S ribosomal protein L36a/L44 (RPL36aB) | chr4:8242684-8243805 REVERSEweakly similar to ( 135) RL44_GOSHI 60S ribosomal protein L44 - Gossypium hirsutum (Upland cotton) Ribosomal_L44 RPL42A protein|60S ribosomal protein L44, putative, expressed
LOC_Os09g32976	2.11628	29.2.1.2.2.57	protein.synthesis.ribosomal protein.eukaryotic.60S subunit.L7A	moderately similar to ( 332) AT3G62870 | Symbols: | 60S ribosomal protein L7A (RPL7aB) | chr3:23242862-23244273 REVERSEmoderately similar to ( 382) RL7A_ORYSA 60S ribosomal protein L7a - Oryza sativa (Rice) Ribosomal_L7Ae protein|ribosomal protein L7Ae, putative, expressed
LOC_Os11g04070	2.31423	29.2.1.2.2.80	protein.synthesis.ribosomal protein.eukaryotic.60S subunit.P0	moderately similar to ( 426) AT2G40010 | Symbols: | 60S acidic ribosomal protein P0 (RPP0A) | chr2:16708578-16710448 REVERSEhighly similar to ( 503) RLA0_ORYSJ 60S acidic ribosomal protein P0 OS=Oryza sativa subsp. japonica GN=Os08g0130500 PE=1 SV=3 rplP0 Ribosomal_L10 protein|60S acidic ribosomal protein P0, putative, expressed
LOC_Os12g03880	2.03975	29.2.1.2.2.80	protein.synthesis.ribosomal protein.eukaryotic.60S subunit.P0	moderately similar to ( 427) AT2G40010 | Symbols: | 60S acidic ribosomal protein P0 (RPP0A) | chr2:16708578-16710448 REVERSEhighly similar to ( 509) RLA0_ORYSJ 60S acidic ribosomal protein P0 OS=Oryza sativa subsp. japonica GN=Os08g0130500 PE=1 SV=3 rplP0 Ribosomal_L10 protein|60S acidic ribosomal protein P0, putative, expressed
LOC_Os08g02340	2.47733	29.2.1.2.2.81	protein.synthesis.ribosomal protein.eukaryotic.60S subunit.P1	very weakly similar to (91.3) AT5G24510 | Symbols: | 60s acidic ribosomal protein P1, putative | chr5:8369295-8369866 REVERSEvery weakly similar to (97.4) RLA1_MAIZE 60S acidic ribosomal protein P1 (L12) - Zea mays (Maize) protein|60S acidic ribosomal protein, putative, expressed
LOC_Os02g32760	3.03465	29.2.1.2.2.82	protein.synthesis.ribosomal protein.eukaryotic.60S subunit.P2	weakly similar to ( 104) RLA2A_MAIZE 60S acidic ribosomal protein P2A (P2) - Zea mays (Maize) protein|60S acidic ribosomal protein, putative, expressed
LOC_Os05g37330	3.36056	29.2.1.2.2.82	protein.synthesis.ribosomal protein.eukaryotic.60S subunit.P2	very weakly similar to (91.3) RLA2B_MAIZE 60S acidic ribosomal protein P2B - Zea mays (Maize) protein|60S acidic ribosomal protein, putative, expressed
LOC_Os06g48780	2.24778	29.2.1.2.2.83	protein.synthesis.ribosomal protein.eukaryotic.60S subunit.P3	very weakly similar to (92.4) RLA3_ORYSJ 60S acidic ribosomal protein P3 OS=Oryza sativa subsp. japonica GN=Os06g0701400 PE=3 SV=3 protein|60S acidic ribosomal protein, putative, expressed
LOC_Os01g13080	2.71278	29.2.1.2.2.83	protein.synthesis.ribosomal protein.eukaryotic.60S subunit.P3	very weakly similar to (80.1) AT4G25890 | Symbols: | 60S acidic ribosomal protein P3 (RPP3A) | chr4:13159627-13160393 REVERSEvery weakly similar to (96.3) RLA3_MAIZE 60S acidic ribosomal protein P3 (P1/P2-like) (P3A) - Zea mays (Maize) protein|60S acidic ribosomal protein, putative, expressed
LOC_Os01g09510	2.90647	29.2.1.2.2.99	protein.synthesis.ribosomal protein.eukaryotic.60S subunit.unknown	very weakly similar to (95.5) RLA2A_MAIZE 60S acidic ribosomal protein P2A (P2) - Zea mays (Maize) protein|60S acidic ribosomal protein, putative, expressed
LOC_Os02g40490	2.39461	29.2.1.2.2.99	protein.synthesis.ribosomal protein.eukaryotic.60S subunit.unknown	weakly similar to ( 119) AT5G40080 | Symbols: | 60S ribosomal protein-related | chr5:16040190-16041529 REVERSE protein|expressed protein
LOC_Os01g64090	2.29316	29.2.1.2.2.510	protein.synthesis.ribosomal protein.eukaryotic.60S subunit.L10A	moderately similar to ( 322) AT1G08360 | Symbols: | 60S ribosomal protein L10A (RPL10aA) | chr1:2636231-2637694 FORWARDmoderately similar to ( 239) RL10A_CHLRE 60S ribosomal protein L10a - Chlamydomonas reinhardtii Ribosomal_L1 RplA rpl1P protein|L1P family of ribosomal proteins domain containing protein, expressed
LOC_Os02g21660	2.62152	29.2.1.2.2.510	protein.synthesis.ribosomal protein.eukaryotic.60S subunit.L10A	moderately similar to ( 332) AT1G08360 | Symbols: | 60S ribosomal protein L10A (RPL10aA) | chr1:2636231-2637694 FORWARDmoderately similar to ( 248) RL10A_CHLRE 60S ribosomal protein L10a - Chlamydomonas reinhardtii Ribosomal_L1 RplA rpl1P protein|L1P family of ribosomal proteins domain containing protein, expressed
LOC_Os03g54890	2.38004	29.2.1.2.2.513	protein.synthesis.ribosomal protein.eukaryotic.60S subunit.L13A	moderately similar to ( 324) AT5G48760 | Symbols: | 60S ribosomal protein L13A (RPL13aD) | chr5:19771315-19772686 REVERSEmoderately similar to ( 311) RL13A_LUPLU 60S ribosomal protein L13a - Lupinus luteus (European yellow lupin) Ribosomal_L13 Ribosomal_L13 rpl13p RplM protein|ribosomal protein L13, putative, expressed
LOC_Os04g42270	2.64509	29.2.1.2.2.523	protein.synthesis.ribosomal protein.eukaryotic.60S subunit.L23A	weakly similar to ( 144) AT3G55280 | Symbols: RPL23AB | RPL23AB (RIBOSOMAL PROTEIN L23AB); RNA binding / nucleotide binding / structural constituent of ribosome | chr3:20500667-20501519 FORWARDweakly similar to ( 153) RL23A_TOBAC 60S ribosomal protein L23a (L25) - Nicotiana tabacum (Common tobacco) protein|60S ribosomal protein L23A, putative, expressed
LOC_Os03g29460	2.13877	29.2.1.2.2.527	protein.synthesis.ribosomal protein.eukaryotic.60S subunit.L27A	moderately similar to ( 216) AT1G70600 | Symbols: | structural constituent of ribosome | chr1:26621168-26621608 REVERSE rpl15p protein|60S ribosomal protein, putative, expressed
LOC_Os07g42170	2.57222	29.2.1.2.2.527	protein.synthesis.ribosomal protein.eukaryotic.60S subunit.L27A	moderately similar to ( 204) AT1G23290 | Symbols: RPL27A, RPL27AB | RPL27AB; structural constituent of ribosome | chr1:8263007-8263447 FORWARD rpl15p protein|60S ribosomal protein, putative, expressed
LOC_Os05g48310	2.64748	29.2.1.2.2.535	protein.synthesis.ribosomal protein.eukaryotic.60S subunit.L35A	weakly similar to ( 171) AT1G41880 | Symbols: | 60S ribosomal protein L35a (RPL35aB) | chr1:15651585-15652427 REVERSE Ribosomal_L35Ae COG2451 protein|60S ribosomal protein L35a-3, putative, expressed
LOC_Os07g23244	2.46257	29.2.1.99.2.23	protein.synthesis.ribosomal protein.unknown.large subunit.L23	weakly similar to ( 113) AT4G39880 | Symbols: | ribosomal protein L23 family protein | chr4:18504601-18505137 FORWARD protein|ribosomal protein L23 family protein, putative, expressed
LOC_Os02g55370	3.72647	29.2.1.99.2.39	protein.synthesis.ribosomal protein.unknown.large subunit.L39	protein|60S ribosomal protein L39, putative, expressed
LOC_Os12g36410	8.21447	29.2.1.99.99	protein.synthesis.ribosomal protein.unknown.unknown	weakly similar to ( 145) AT2G13770 | Symbols: | unknown protein | chr2:5736603-5737847 FORWARDPlant_tran protein|transposon protein, putative, Pong sub-class, expressed
LOC_Os03g08450	2.53276	29.2.3	protein.synthesis.initiation	moderately similar to ( 319) AT4G33250 | Symbols: EIF3K, TIF3K1, ATTIF3K1 | EIF3K (EUKARYOTIC TRANSLATION INITIATION FACTOR 3K); translation initiation factor | chr4:16039066-16040617 REVERSEmoderately similar to ( 434) IF3C_ORYSA Eukaryotic translation initiation factor 3 subunit 12 (eIF-3 p25) (eIF3k) - Oryza sativa (Rice) SAC3_GANP protein|eukaryotic translation initiation factor 3 subunit K, …
LOC_Os02g25870	3.31302	29.2.4	protein.synthesis.elongation	moderately similar to ( 486) AT1G18070 | Symbols: | EF-1-alpha-related GTP-binding protein, putative | chr1:6214236-6218211 REVERSEmoderately similar to ( 204) EF1A_MAIZE Elongation factor 1-alpha (EF-1-alpha) - Zea mays (Maize) TEF1 EF1_alpha PRK12317 CysN PRK05506 cysN CysN_ATPS eRF3_II tufA TufB SelB GTP_EFTU PRK12736 PRK12735 eRF3_II_like PRK00049 GTPBP1 eRF3c_III EF_Tu protein|elongation fac…
LOC_Os07g42300	2.14189	29.2.4	protein.synthesis.elongation	moderately similar to ( 243) AT1G30230 | Symbols: | elongation factor 1-beta / EF-1-beta | chr1:10639286-10640601 FORWARDmoderately similar to ( 321) EF1D1_ORYSA Elongation factor 1-delta 1 (EF-1-delta 1) (Elongation factor 1B-beta 1) (eEF-1B beta 1) - Oryza sativa (Rice) EF1B EF1_GNE protein|elongation factor protein, putative, expressed
LOC_Os05g31000	2.40189	29.2.4	protein.synthesis.elongation	weakly similar to ( 154) AT3G12390 | Symbols: | nascent polypeptide associated complex alpha chain protein, putative / alpha-NAC, putative | chr3:3942344-3943595 FORWARD protein|nascent polypeptide-associated complex subunit alpha, putative, expressed
LOC_Os02g32030	2.20088	29.2.4	protein.synthesis.elongation	nearly identical (1622) AT1G56070 | Symbols: LOS1 | LOS1; copper ion binding / translation elongation factor/ translation factor, nucleic acid binding | chr1:20968245-20971077 REVERSEnearly identical (1611) EF2_BETVU Elongation factor 2 (EF-2) - Beta vulgaris (Sugar beet) PRK07560 FusA EF2 aeEF2_snRNP_like_IV EF2_IV_snRNP Snu114p GTP_EFTU PRK12740 GTP_translation_factor eEF2_snRNP_like_C PRK12739…
LOC_Os07g46750	2.02034	29.2.4	protein.synthesis.elongation	moderately similar to ( 227) AT5G19510 | Symbols: | elongation factor 1B alpha-subunit 2 (eEF1Balpha2) | chr5:6581854-6583137 REVERSEmoderately similar to ( 300) EF1B_ORYSA Elongation factor 1-beta (EF-1-beta) (Elongation factor 1B-alpha 2) (eEF-1B alpha) (Elongation factor 1-beta') (EF-1-beta') - Oryza sativa (Rice) EF1_GNE EF1B protein|elongation factor protein, putative, expressed
Amino acid activation	#N/A
LOC_Os02g58220	4.84139	29.1	protein.aa activation	weakly similar to ( 167) AT2G24490 | Symbols: RPA2, ATRPA2, ROR1 | RPA2 (REPLICON PROTEIN A2); protein binding | chr2:10398651-10400416 REVERSE RFA2 RPA2_DBD_D RPA_C protein|RPA2A - Putative single-stranded DNA binding complex subunit 2, expressed
LOC_Os01g03030	2.46888	29.1.7	protein.aa activation.alanine-tRNA ligase	moderately similar to ( 282) AT3G16565 | Symbols: | ATP binding / alanine-tRNA ligase/ ligase, forming aminoacyl-tRNA and related compounds / nucleic acid binding / nucleotide binding | chr3:5640531-5642675 REVERSE COG2872 AlaS alaS protein|alanyl-tRNA synthetase, putative, expressed
Development	#N/A
LOC_Os06g46350	2.23748	33.1	development.storage proteins	moderately similar to ( 202) AT3G54950 | Symbols: PLP7, PLA IIIA | PLA IIIA (PATATIN-LIKE PROTEIN 6) | chr3:20359076-20360774 REVERSE protein|PLA IIIA/PLP7, putative, expressed
LOC_Os08g39890	5.67021	33.3	development.squamosa promoter binding like (SPL)	weakly similar to ( 140) AT2G42200 | Symbols: SPL9 | SPL9 (SQUAMOSA PROMOTER BINDING PROTEIN-LIKE 9); transcription factor | chr2:17587601-17589451 FORWARDweakly similar to ( 119) SBP2_ANTMA Squamosa promoter-binding protein 2 - Antirrhinum majus (Garden snapdragon)SBP protein|OsSPL14 - SBP-box gene family member, expressed
LOC_Os09g31438	2.09385	33.3	development.squamosa promoter binding like (SPL)	weakly similar to ( 138) AT2G42200 | Symbols: SPL9 | SPL9 (SQUAMOSA PROMOTER BINDING PROTEIN-LIKE 9); transcription factor | chr2:17587601-17589451 FORWARDweakly similar to ( 114) SBP2_ANTMA Squamosa promoter-binding protein 2 - Antirrhinum majus (Garden snapdragon)SBP protein|OsSPL17 - SBP-box gene family member, expressed
LOC_Os06g44860	4.83709	33.3	development.squamosa promoter binding like (SPL)	weakly similar to ( 151) AT1G02065 | Symbols: SPL8 | SPL8 (SQUAMOSA PROMOTER BINDING PROTEIN-LIKE 8); DNA binding | chr1:365625-367149 FORWARDweakly similar to ( 131) LG1_MAIZE LIGULELESS1 protein - Zea mays (Maize)SBP protein|OsSPL10 - SBP-box gene family member, expressed
LOC_Os02g12750	3.20796	33.99	development.unspecified	weakly similar to ( 196) AT2G19580 | Symbols: TET2 | TET2 (TETRASPANIN2) | chr2:8472393-8475021 REVERSE protein|tetraspanin family protein, putative, expressed
LOC_Os01g54570	10.9	33.99	development.unspecified	very weakly similar to (80.9) AT4G18830 | Symbols: ATOFP5, OFP5 | OFP5 (ARABIDOPSIS THALIANA OVATE FAMILY PROTEIN 5) | chr4:10337449-10338498 FORWARDDUF623 protein|DUF623 domain containing protein, expressed
LOC_Os08g42350	4.56627	33.99	development.unspecified	weakly similar to ( 184) AT5G50790 | Symbols: | nodulin MtN3 family protein | chr5:20656461-20657827 REVERSE MtN3_slv protein|nodulin MtN3 family protein, putative, expressed
LOC_Os08g43410	3.28589	33.99	development.unspecified	weakly similar to ( 155) AT3G51060 | Symbols: STY1, SRS1 | STY1 (STYLISH 1); protein heterodimerization/ transcription factor | chr3:18964606-18966130 FORWARDDUF702 protein|LRP1, putative, expressed
LOC_Os06g07160	2.05957	33.99	development.unspecified	moderately similar to ( 246) AT2G19080 | Symbols: | metaxin-related | chr2:8262818-8264746 FORWARD protein|expressed protein
LOC_Os07g12320	2.66653	33.99	development.unspecified	moderately similar to ( 374) AT2G47990 | Symbols: SWA1, EDA13, EDA19 | SWA1 (SLOW WALKER1); nucleotide binding | chr2:19637010-19638602 REVERSE U3_snoRNA_C WD40 COG2319 protein|WD domain, G-beta repeat domain containing protein, expressed
LOC_Os04g51110	2.00655	33.99	development.unspecified	highly similar to ( 612) AT4G33270 | Symbols: CDC20.1 | CDC20.1; signal transducer | chr4:16044545-16046590 REVERSE WD40 COG2319 protein|WD repeat-containing protein, putative, expressed
LOC_Os11g05080	2.19012	33.99	development.unspecified	moderately similar to ( 493) AT3G06080 | Symbols: | unknown protein | chr3:1834959-1837524 REVERSEDUF231 protein|powdery mildew resistant protein 5, putative, expressed
LOC_Os01g49290	2.11727	33.99	development.unspecified	moderately similar to ( 461) AT3G18130 | Symbols: RACK1C_AT | RACK1C_AT (RECEPTOR FOR ACTIVATED C KINASE 1 C); nucleotide binding | chr3:6211109-6212371 REVERSEhighly similar to ( 645) GBLP_ORYSA Guanine nucleotide-binding protein subunit beta-like protein (GPB-LR) (RWD) - Oryza sativa (Rice) WD40 COG2319 protein|WD repeat-containing protein, putative, expressed
LOC_Os05g12380	2.42375	33.99	development.unspecified	moderately similar to ( 425) AT4G01080 | Symbols: | unknown protein | chr4:466626-468275 REVERSEDUF231 protein|expressed protein
LOC_Os01g08190	2.09005	33.99	development.unspecified	highly similar to ( 701) AT4G32551 | Symbols: LUG, RON2 | LUG (LEUNIG); protein binding / protein heterodimerization/ transcription repressor | chr4:15707863-15713359 FORWARD WD40 COG2319 protein|transcriptional corepressor LEUNIG, putative, expressed
LOC_Os02g32950	3.31739	33.99	development.unspecified	moderately similar to ( 260) AT2G27550 | Symbols: ATC | ATC (ARABIDOPSIS THALIANA CENTRORADIALIS); phosphatidylethanolamine binding | chr2:11773417-11774509 FORWARDmoderately similar to ( 268) CET2_TOBAC CEN-like protein 2 - Nicotiana tabacum (Common tobacco) RKIP PBP PEBP_RKIP protein|RCN2 Centroradialis-like1 homologous to TFL1 gene; contains Pfam profile PF01161: Phosphatidylethanolamine-bindi…
LOC_Os03g06970	3.1393	33.99	development.unspecified	moderately similar to ( 278) AT5G48850 | Symbols: ATSDI1 | ATSDI1 (SULPHUR DEFICIENCY-INDUCED 1); binding | chr5:19805576-19807699 REVERSE protein|tetratricopeptide repeat domain containing protein, expressed
LOC_Os11g05470	3.44849	33.99	development.unspecified	moderately similar to ( 270) AT2G27550 | Symbols: ATC | ATC (ARABIDOPSIS THALIANA CENTRORADIALIS); phosphatidylethanolamine binding | chr2:11773417-11774509 FORWARDmoderately similar to ( 275) CET2_TOBAC CEN-like protein 2 - Nicotiana tabacum (Common tobacco) RKIP PBP PEBP_RKIP protein|RCN1 Centroradialis-like1 homogous to TFL1 gene; contains Pfam profile PF01161: Phosphatidylethanolamine-binding…
LOC_Os12g42810	7.32096	33.99	development.unspecified	weakly similar to ( 174) AT5G56280 | Symbols: CSN6A | CSN6A | chr5:22783617-22785530 REVERSE protein|mov34/MPN/PAD-1 family protein, expressed
LOC_Os09g36900	5.63761	33.99	development.unspecified	moderately similar to ( 392) AT5G58230 | Symbols: MSI1, MEE70, ATMSI1 | MSI1 (MULTICOPY SUPRESSOR OF IRA1); protein binding | chr5:23556112-23557994 FORWARD WD40 COG2319 protein|WD domain, G-beta repeat domain containing protein, expressed
LOC_Os10g27380	18.4052	33.99	development.unspecified	protein|expressed protein
LOC_Os07g12340	3.09357	33.99	development.unspecified	moderately similar to ( 227) AT1G77450 | Symbols: anac032 | anac032 (Arabidopsis NAC domain containing protein 32); transcription factor | chr1:29100029-29100981 FORWARDmoderately similar to ( 427) NAC67_ORYSA NAC domain-containing protein 67 (ONAC067) - Oryza sativa (Rice)NAM protein|NAC domain-containing protein 67, putative, expressed
LOC_Os10g35980	3.3604	33.99	development.unspecified	moderately similar to ( 377) AT1G63260 | Symbols: TET10 | TET10 (TETRASPANIN10) | chr1:23466994-23468945 REVERSETetraspannin protein|tetraspanin family protein, putative, expressed
LOC_Os11g45950	Inf	33.99	development.unspecified	very weakly similar to (80.9) AT5G22380 | Symbols: anac090 | anac090 (Arabidopsis NAC domain containing protein 90); transcription factor | chr5:7408924-7410038 REVERSE protein|NAC domain-containing protein 90, putative, expressed
LOC_Os01g42110	20.395	33.99	development.unspecified	moderately similar to ( 244) AT5G62850 | Symbols: AtVEX1 | AtVEX1 (VEGETATIVE CELL EXPRESSED1) | chr5:25230204-25231527 REVERSE MtN3_slv protein|nodulin MtN3 family protein, putative, expressed
LOC_Os03g19900	7.10896	33.99	development.unspecified	moderately similar to ( 248) AT5G65510 | Symbols: AIL7 | AIL7 (AINTEGUMENTA-like 7); DNA binding / transcription factor | chr5:26185829-26189413 FORWARDmoderately similar to ( 243) BBM2_BRANA Protein BABY BOOM 2 (BnBBM2) - Brassica napus (Rape)AP2 AP2 protein|AP2 domain containing protein, expressed
LOC_Os07g46560	2.76799	33.99	development.unspecified	moderately similar to ( 462) AT3G61790 | Symbols: | seven in absentia (SINA) family protein | chr3:22871974-22873543 REVERSEweakly similar to ( 152) SINAL_DROME Probable E3 ubiquitin-protein ligase sina-like CG13030 (EC 6.3.2.-) - Drosophila melanogaster (Fruit fly) Sina Sina protein|seven in absentia protein family domain containing protein, expressed
LOC_Os02g08190	2.81755	33.99	development.unspecified	highly similar to ( 727) AT3G19240 | Symbols: | FUNCTIONS IN: molecular_function unknown; INVOLVED IN: N-terminal protein myristoylation; LOCATED IN: cellular_component unknown; EXPRESSED IN: 25 plant structures; EXPRESSED DURING: 15 growth stages; CONTAINS InterPro DOMAIN/s: WD40 repeat-like (InterPro:IPR011046), Vacuolar import and degradation, Vid27-related (InterPro:IPR013863); BEST Arabidops…
LOC_Os03g01012	4.4084	33.99	development.unspecified	moderately similar to ( 219) AT5G46700 | Symbols: TET1, TRN2 | TRN2 (TORNADO 2) | chr5:18951035-18952439 FORWARD protein|tetraspanin family protein, putative, expressed
LOC_Os02g39820	2.06907	33.99	development.unspecified	moderately similar to ( 415) AT1G19520 | Symbols: NFD5 | NFD5 (NUCLEAR FUSION DEFECTIVE 5) | chr1:6760032-6762581 FORWARDvery weakly similar to (94.7) RF1_ORYSA Rf1 protein, mitochondrial precursor (PPR protein) (Fertility restorer) (Restorer for CMS) - Oryza sativa (Rice) protein|PPR repeat domain containing protein, putative, expressed
LOC_Os06g16200	5.89427	33.99	development.unspecified	moderately similar to ( 328) AT5G15890 | Symbols: | unknown protein | chr5:5187687-5189348 REVERSEDUF231 protein| proteins of unknown function domain containing protein, expressed
LOC_Os01g52100	2.85054	33.99	development.unspecified	very weakly similar to (85.1) AT5G11460 | Symbols: | senescence-associated protein-related | chr5:3657064-3658388 REVERSE protein|DUF581 domain containing protein, expressed
LOC_Os09g36740	6.26914	33.99	development.unspecified	moderately similar to ( 441) AT3G51280 | Symbols: | male sterility MS5, putative | chr3:19037229-19038781 FORWARD protein|tetratricopeptide repeat domain containing protein, expressed
LOC_Os08g02160	11.1269	33.99	development.unspecified	moderately similar to ( 291) AT2G02450 | Symbols: ANAC035 | ANAC035 (Arabidopsis NAC domain containing protein 35); transcription factor | chr2:648044-650649 FORWARDweakly similar to ( 168) NAC68_ORYSA NAC domain-containing protein 68 (ONAC068) - Oryza sativa (Rice)NAM protein|no apical meristem protein, putative, expressed
LOC_Os02g07310	2.1242	33.99	development.unspecified	highly similar to ( 854) AT1G48410 | Symbols: AGO1 | AGO1 (ARGONAUTE 1); endoribonuclease/ miRNA binding / protein binding / siRNA binding | chr1:17886285-17891892 REVERSE Piwi_ago-like Piwi Piwi_piwi-like_Euk Piwi-like protein|argonaute, putative, expressed
LOC_Os01g55640	4.65582	33.99	development.unspecified	weakly similar to ( 111) AT5G37870 | Symbols: | seven in absentia (SINA) family protein | chr5:15073764-15074851 REVERSEvery weakly similar to (85.9) SINAL_DROME Probable E3 ubiquitin-protein ligase sina-like CG13030 (EC 6.3.2.-) - Drosophila melanogaster (Fruit fly) protein|seven in absentia protein family protein, putative, expressed
LOC_Os02g53320	3.57863	33.99	development.unspecified	weakly similar to ( 187) AT3G03270 | Symbols: | universal stress protein (USP) family protein / early nodulin ENOD18 family protein | chr3:762136-763075 REVERSEUSP_Like Usp protein|universal stress protein domain containing protein, putative, expressed
LOC_Os01g72710	2.47092	33.99	development.unspecified	moderately similar to ( 363) AT5G12470 | Symbols: | unknown protein | chr5:4044950-4047290 REVERSE protein|expressed protein
LOC_Os09g02440	2.24264	33.99	development.unspecified	weakly similar to ( 131) AT3G46630 | Symbols: | FUNCTIONS IN: molecular_function unknown; INVOLVED IN: biological_process unknown; LOCATED IN: chloroplast; EXPRESSED IN: 23 plant structures; EXPRESSED DURING: 15 growth stages; BEST Arabidopsis thaliana protein match is: defective chloroplasts and leaves protein-related / DCL protein-related (TAIR:AT1G45230.1); Has 102 Blast hits to 102 proteins i…
LOC_Os04g44290	2.6891	33.99	development.unspecified	moderately similar to ( 464) AT5G22790 | Symbols: RER1 | RER1 (RETICULATA-RELATED 1) | chr5:7599395-7601573 REVERSE protein|expressed protein
LOC_Os05g11650	2.30246	33.99	development.unspecified	moderately similar to ( 207) AT1G53380 | Symbols: | unknown protein | chr1:19913341-19914702 REVERSEDUF641 protein|GIL1, putative, expressed
LOC_Os12g02230	3.33812	33.99	development.unspecified	weakly similar to ( 138) AT2G45260 | Symbols: | unknown protein | chr2:18664661-18665938 REVERSE protein|expressed protein
Hormone
LOC_Os01g54270	4.28796	17.1.1	hormone metabolism.abscisic acid.synthesis-degradation	highly similar to ( 717) AT4G32810 | Symbols: CCD8, MAX4, ATCCD8 | CCD8 (CAROTENOID CLEAVAGE DIOXYGENASE 8); oxidoreductase, acting on single donors with incorporation of molecular oxygen, incorporation of two atoms of oxygen | chr4:15828348-15831299 FORWARD RT_LTR COG3670 RPE65 RVT_1 protein|transposon protein, putative, unclassified, expressed
LOC_Os10g09870	3.65183	17.1.1	hormone metabolism.abscisic acid.synthesis-degradation	moderately similar to ( 216) AT5G42560 | Symbols: | abscisic acid-responsive HVA22 family protein | chr5:17015703-17016969 FORWARD protein|HVA22, putative, expressed
LOC_Os12g24800	5.17701	17.1.1.1.10	hormone metabolism.abscisic acid.synthesis-degradation.synthesis.9-cis-epoxycarotenoid dioxygenase	highly similar to ( 565) AT4G19170 | Symbols: NCED4 | NCED4 (NINE-CIS-EPOXYCAROTENOID DIOXYGENASE 4) | chr4:10481835-10483622 FORWARD RPE65 COG3670 protein|9-cis-epoxycarotenoid dioxygenase 1, chloroplast precursor, putative, expressed
LOC_Os02g12890	3.65724	17.2.2	hormone metabolism.auxin.signal transduction	moderately similar to ( 439) AT2G26170 | Symbols: CYP711A1 | CYP711A1; electron carrier/ heme binding / iron ion binding / monooxygenase/ oxygen binding | chr2:11141703-11143270 FORWARD p450 CypX protein|cytochrome P450, putative, expressed
LOC_Os03g21090	2.85342	17.2.3	hormone metabolism.auxin.induced-regulated-responsive-activated	highly similar to ( 583) AT1G14020 | Symbols: | unknown protein | chr1:4802930-4805111 FORWARDDUF246 protein|auxin-independent growth promoter protein, putative, expressed
LOC_Os12g23760	2.15036	17.2.3	hormone metabolism.auxin.induced-regulated-responsive-activated	highly similar to ( 726) AT1G04910 | Symbols: | unknown protein | chr1:1388101-1391074 REVERSEDUF246 protein|growth regulator related protein, putative, expressed
LOC_Os03g45800	6.95024	17.2.3	hormone metabolism.auxin.induced-regulated-responsive-activated	protein|OsSAUR14 - Auxin-responsive SAUR gene family member, expressed
LOC_Os04g56680	2.26917	17.2.3	hormone metabolism.auxin.induced-regulated-responsive-activated	very weakly similar to (84.0) AT4G34750 | Symbols: | auxin-responsive protein, putative / small auxin up RNA (SAUR_E) | chr4:16577566-16578018 FORWARDAuxin_inducible protein|OsSAUR22 - Auxin-responsive SAUR gene family member, expressed
LOC_Os09g37590	4.86167	17.2.3	hormone metabolism.auxin.induced-regulated-responsive-activated	highly similar to ( 621) AT1G76270 | Symbols: | unknown protein | chr1:28613554-28616537 REVERSEDUF246 protein|OsFBDUF47 - F-box and DUF domain containing protein, expressed
LOC_Os09g32320	2.53454	17.2.3	hormone metabolism.auxin.induced-regulated-responsive-activated	moderately similar to ( 392) AT1G51630 | Symbols: | unknown protein | chr1:19142141-19144082 REVERSEDUF246 protein|growth regulator related protein, putative, expressed
LOC_Os01g48850	2.31077	17.2.3	hormone metabolism.auxin.induced-regulated-responsive-activated	moderately similar to ( 307) AT3G61750 | Symbols: | auxin-responsive protein -related | chr3:22857897-22859254 REVERSE B561 protein|auxin-responsive protein, putative, expressed
LOC_Os03g04340	2.94204	17.3.1.2.2	hormone metabolism.brassinosteroid.synthesis-degradation.sterols.SMT2	highly similar to ( 532) AT1G20330 | Symbols: SMT2, CVP1, FRL1 | SMT2 (STEROL METHYLTRANSFERASE 2); S-adenosylmethionine-dependent methyltransferase | chr1:7038968-7040053 REVERSEhighly similar to ( 726) SMT2_ORYSA 24-methylenesterol C-methyltransferase 2 (EC 2.1.1.143) (24-sterol C-methyltransferase 2) (Sterol-C-methyltransferase 2) - Oryza sativa (Rice) Sterol_MT_C Methyltransf_11 UbiE PRK08317…
LOC_Os01g25189	2.17209	17.3.1.2.4	hormone metabolism.brassinosteroid.synthesis-degradation.sterols.FACKEL	moderately similar to ( 500) AT3G52940 | Symbols: FK, HYD2, ELL1 | FK (FACKEL); delta14-sterol reductase | chr3:19631030-19633112 REVERSE ERG4_ERG24 protein|delta14-sterol reductase, putative, expressed
LOC_Os09g39220	2.36408	17.3.1.2.4	hormone metabolism.brassinosteroid.synthesis-degradation.sterols.FACKEL	moderately similar to ( 490) AT3G52940 | Symbols: FK, HYD2, ELL1 | FK (FACKEL); delta14-sterol reductase | chr3:19631030-19633112 REVERSE ERG4_ERG24 protein|delta14-sterol reductase, putative, expressed
LOC_Os01g04260	2.16685	17.3.1.2.6	hormone metabolism.brassinosteroid.synthesis-degradation.sterols.DWF7	moderately similar to ( 387) AT3G02580 | Symbols: STE1, DWF7, BUL1 | STE1 (STEROL 1); C-5 sterol desaturase | chr3:547048-548615 FORWARDmoderately similar to ( 387) SC5D_TOBAC Delta(7)-sterol-C5(6)-desaturase (EC 1.3.3.-) (Delta-7-C-5 sterol desaturase) (Delta(7)-sterol-C5-desaturase) - Nicotiana tabacum (Common tobacco) protein|fatty acid hydroxylase, putative, expressed
LOC_Os10g25780	2.13505	17.3.1.2.8	hormone metabolism.brassinosteroid.synthesis-degradation.sterols.DWF1	highly similar to ( 936) AT3G19820 | Symbols: DWF1, DIM, EVE1, DIM1, CBB1 | DWF1 (DWARF 1); calmodulin binding / catalytic | chr3:6879835-6881616 REVERSEhighly similar to ( 920) DIM_PEA Cell elongation protein diminuto - Pisum sativum (Garden pea) GlcD protein|FAD-linked oxidoreductase protein, putative, expressed
LOC_Os08g37456	2.43199	17.5.1	hormone metabolism.ethylene.synthesis-degradation	moderately similar to ( 212) AT2G36690 | Symbols: | oxidoreductase, 2OG-Fe(II) oxygenase family protein | chr2:15379930-15381987 FORWARDweakly similar to ( 155) FLS_SOLTU Flavonol synthase/flavanone 3-hydroxylase (EC 1.14.11.23) (EC 1.14.11.9) (FLS) - Solanum tuberosum (Potato) PcbC 2OG-FeII_Oxy protein|flavonol synthase/flavanone 3-hydroxylase, putative, expressed
LOC_Os09g27750	2.22204	17.5.1	hormone metabolism.ethylene.synthesis-degradation	moderately similar to ( 400) AT1G05010 | Symbols: EFE, ACO4, EAT1 | EFE (ETHYLENE-FORMING ENZYME); 1-aminocyclopropane-1-carboxylate oxidase | chr1:1431419-1432695 REVERSEhighly similar to ( 568) ACCO1_ORYSA 1-aminocyclopropane-1-carboxylate oxidase 1 (EC 1.14.17.4) (ACC oxidase 1) (Ethylene-forming enzyme) (EFE) - Oryza sativa (Rice) PcbC 2OG-FeII_Oxy protein|1-aminocyclopropane-1-carboxylate ox…
LOC_Os05g05680	3.1466	17.5.1	hormone metabolism.ethylene.synthesis-degradation	moderately similar to ( 377) AT1G77330 | Symbols: | 1-aminocyclopropane-1-carboxylate oxidase, putative / ACC oxidase, putative | chr1:29063215-29064447 REVERSEmoderately similar to ( 300) ACCO1_MALDO 1-aminocyclopropane-1-carboxylate oxidase 1 (EC 1.14.17.4) (ACC oxidase 1) (Ethylene-forming enzyme) (EFE) (Protein AP4) (PAE12) - Malus domestica (Apple) (Malus sylvestris) PcbC 2OG-FeII_Oxy protei…
LOC_Os04g48850	4.06305	17.5.1.1	hormone metabolism.ethylene.synthesis-degradation.1-aminocyclopropane-1-carboxylate synthase	highly similar to ( 611) AT4G11280 | Symbols: ACS6 | ACS6 (1-AMINOCYCLOPROPANE-1-CARBOXYLIC ACID (ACC) SYNTHASE 6); 1-aminocyclopropane-1-carboxylate synthase | chr4:6864168-6865922 FORWARDhighly similar to ( 630) 1A1C_SOYBN 1-aminocyclopropane-1-carboxylate synthase (EC 4.4.1.14) (ACC synthase) (S-adenosyl-L-methionine methylthioadenosine-lyase) - Glycine max (Soybean) Aminotran_1_2 COG0436 PRK0…
LOC_Os04g32790	3.95256	17.5.2	hormone metabolism.ethylene.signal transduction	very weakly similar to (89.7) AT1G28160 | Symbols: | ethylene-responsive element-binding family protein | chr1:9839387-9840124 FORWARDAP2 AP2 protein|AP2 domain containing protein, expressed
LOC_Os08g30520	2.22949	17.5.2	hormone metabolism.ethylene.signal transduction	weakly similar to ( 142) AT3G50180 | Symbols: | unknown protein | chr3:18604943-18607162 REVERSEDUF247 protein|plant protein of unknown function domain containing protein, expressed
LOC_Os08g36920	2.4679	17.5.2	hormone metabolism.ethylene.signal transduction	very weakly similar to (88.2) AT4G34410 | Symbols: RRTF1 | RRTF1 ({REDOX RESPONSIVE TRANSCRIPTION FACTOR 1); DNA binding / transcription factor | chr4:16451992-16452798 FORWARDAP2 AP2 protein|AP2 domain containing protein, expressed
LOC_Os05g34854	3.40528	17.6.1.11	hormone metabolism.gibberelin.synthesis-degradation.GA20 oxidase	moderately similar to ( 321) AT4G25420 | Symbols: GA5, GA20OX1, AT2301, ATGA20OX1 | GA20OX1; gibberellin 20-oxidase | chr4:12990982-12992409 REVERSEmoderately similar to ( 383) GAOX2_ORYSA Gibberellin 20 oxidase 2 (EC 1.14.11.-) (Gibberellin C-20 oxidase 2) (GA 20-oxidase 2) (Os20ox2) (Semidwarf-1 protein) - Oryza sativa (Rice) PcbC 2OG-FeII_Oxy protein|gibberellin 20 oxidase 2, putative, express…
LOC_Os03g63970	4.46226	17.6.1.11	hormone metabolism.gibberelin.synthesis-degradation.GA20 oxidase	moderately similar to ( 434) AT4G25420 | Symbols: GA5, GA20OX1, AT2301, ATGA20OX1 | GA20OX1; gibberellin 20-oxidase | chr4:12990982-12992409 REVERSEhighly similar to ( 712) GAOX1_ORYSA Gibberellin 20 oxidase 1 (EC 1.14.11.-) (Gibberellin C-20 oxidase 1) (GA 20-oxidase 1) (Os20ox) - Oryza sativa (Rice) PcbC 2OG-FeII_Oxy protein|gibberellin 20 oxidase 1, putative, expressed
LOC_Os01g66100	2.26426	17.6.1.11	hormone metabolism.gibberelin.synthesis-degradation.GA20 oxidase	moderately similar to ( 369) AT4G25420 | Symbols: GA5, GA20OX1, AT2301, ATGA20OX1 | GA20OX1; gibberellin 20-oxidase | chr4:12990982-12992409 REVERSEhighly similar to ( 655) GAOX2_ORYSA Gibberellin 20 oxidase 2 (EC 1.14.11.-) (Gibberellin C-20 oxidase 2) (GA 20-oxidase 2) (Os20ox2) (Semidwarf-1 protein) - Oryza sativa (Rice) PcbC 2OG-FeII_Oxy protein|gibberellin 20 oxidase 2, putative, expressed
LOC_Os05g48700	3.49995	17.6.1.13	hormone metabolism.gibberelin.synthesis-degradation.GA2 oxidase	moderately similar to ( 244) AT1G78440 | Symbols: ATGA2OX1 | ATGA2OX1 (gibberellin 2-oxidase 1); gibberellin 2-beta-dioxygenase | chr1:29511772-29512990 REVERSEmoderately similar to ( 252) G2OX1_PEA Gibberellin 2-beta-dioxygenase 1 (EC 1.14.11.13) (Gibberellin 2-beta-hydroxylase 1) (Gibberellin 2-oxidase 1) (GA 2-oxidase 1) (Protein SLENDER) - Pisum sativum (Garden pea) PcbC 2OG-FeII_Oxy protein|…
LOC_Os06g15620	3.62834	17.6.3	hormone metabolism.gibberelin.induced-regulated-responsive-activated	very weakly similar to (85.1) AT1G74670 | Symbols: | gibberellin-responsive protein, putative | chr1:28053378-28053893 FORWARDGASA protein|GASR7 - Gibberellin-regulated GASA/GAST/Snakin family protein precursor, expressed
LOC_Os06g51320	2.66549	17.6.3	hormone metabolism.gibberelin.induced-regulated-responsive-activated	protein|GASR8 - Gibberellin-regulated GASA/GAST/Snakin family protein precursor, expressed
LOC_Os07g40240	2.99342	17.6.3	hormone metabolism.gibberelin.induced-regulated-responsive-activated	protein|GASR9 - Gibberellin-regulated GASA/GAST/Snakin family protein precursor, expressed
LOC_Os04g39110	3.84376	17.6.3	hormone metabolism.gibberelin.induced-regulated-responsive-activated	protein|GASR4 - Gibberellin-regulated GASA/GAST/Snakin family protein precursor, expressed
LOC_Os03g55800	2.07022	17.7.1.3	hormone metabolism.jasmonate.synthesis-degradation.allene oxidase synthase	highly similar to ( 513) AT5G42650 | Symbols: AOS, CYP74A, DDE2 | AOS (ALLENE OXIDE SYNTHASE); allene oxide synthase/ hydro-lyase/ oxygen binding | chr5:17097803-17099359 REVERSEhighly similar to ( 891) C74A1_ORYSA Cytochrome P450 74A1, chloroplast precursor (EC 4.2.1.92) (Allene oxide synthase 1) (Hydroperoxide dehydrase 1) - Oryza sativa (Rice) protein|cytochrome P450, putative, expressed
LOC_Os01g36600	2.32452	17.8.1	hormone metabolism.salicylic acid.synthesis-degradation	moderately similar to ( 251) AT4G38150 | Symbols: | pentatricopeptide (PPR) repeat-containing protein | chr4:17901211-17902119 REVERSEvery weakly similar to (92.0) RF1_ORYSA Rf1 protein, mitochondrial precursor (PPR protein) (Fertility restorer) (Restorer for CMS) - Oryza sativa (Rice) protein|PPR repeat domain containing protein, putative, expressed
LOC_Os05g01140	2.36277	17.8.1	hormone metabolism.salicylic acid.synthesis-degradation	weakly similar to ( 169) AT5G38020 | Symbols: | S-adenosyl-L-methionine:carboxyl methyltransferase family protein | chr5:15165953-15167612 REVERSEweakly similar to ( 155) BAMT_ANTMA Benzoate carboxyl methyltransferase (EC 2.1.1.-) (S-adenosyl-L-methionine:benzoic acid carboxyl methyltransferase) - Antirrhinum majus (Garden snapdragon)Methyltransf_7 protein|methyltransferase, putative, expressed
Regulation
LOC_Os06g04250	3.93008	30.1.1	signalling.in sugar and nutrient physiology	moderately similar to ( 386) AT5G51550 | Symbols: EXL3 | EXL3 (EXORDIUM LIKE 3) | chr5:20939793-20940806 REVERSEPhi_1 protein|phosphate-induced protein 1 conserved region domain containing protein, expressed
LOC_Os07g31430	3.18488	30.1.1	signalling.in sugar and nutrient physiology	moderately similar to ( 306) AT2G17230 | Symbols: EXL5 | EXL5 (EXORDIUM LIKE 5) | chr2:7494892-7495983 REVERSEPhi_1 protein|phosphate-induced protein 1 conserved region domain containing protein, expressed
LOC_Os03g21510	2.28502	30.2.3	signalling.receptor kinases.leucine rich repeat III	highly similar to ( 616) AT5G58300 | Symbols: | leucine-rich repeat transmembrane protein kinase, putative | chr5:23572821-23574871 FORWARDweakly similar to ( 199) PSKR_DAUCA Phytosulfokine receptor precursor (EC 2.7.11.1) (Phytosulfokine LRR receptor kinase) - Daucus carota (Carrot) Pkinase S_TKc S_TKc PTKc Pkinase_Tyr TyrKc PTKc_Csk_like PTKc_Jak_rpt2 PTKc_Src_like SPS1 PTKc_Fes_like PTKc_Srm_B…
LOC_Os07g05190	4.59776	30.2.3	signalling.receptor kinases.leucine rich repeat III	highly similar to ( 756) AT4G20940 | Symbols: | leucine-rich repeat family protein | chr4:11202728-11206038 FORWARDmoderately similar to ( 206) RPK1_IPONI Receptor-like protein kinase precursor (EC 2.7.11.1) - Ipomoea nil (Japanese morning glory) (Pharbitis nil) TyrKc Pkinase_Tyr PTKc S_TKc Pkinase S_TKc PTKc_Jak_rpt2 PTKc_Src_like protein|leucine-rich repeat family protein, putative, expressed
LOC_Os03g18630	6.60793	30.2.3	signalling.receptor kinases.leucine rich repeat III	highly similar to ( 717) AT3G51740 | Symbols: IMK2 | IMK2 (INFLORESCENCE MERISTEM RECEPTOR-LIKE KINASE 2); ATP binding / kinase/ protein kinase/ protein serine/threonine kinase | chr3:19189248-19191842 FORWARDmoderately similar to ( 242) PSKR_DAUCA Phytosulfokine receptor precursor (EC 2.7.11.1) (Phytosulfokine LRR receptor kinase) - Daucus carota (Carrot) S_TKc Pkinase S_TKc Pkinase_Tyr PTKc Tyr…
LOC_Os11g01620	4.84133	30.2.3	signalling.receptor kinases.leucine rich repeat III	moderately similar to ( 418) AT3G51740 | Symbols: IMK2 | IMK2 (INFLORESCENCE MERISTEM RECEPTOR-LIKE KINASE 2); ATP binding / kinase/ protein kinase/ protein serine/threonine kinase | chr3:19189248-19191842 FORWARDweakly similar to ( 175) PSKR_DAUCA Phytosulfokine receptor precursor (EC 2.7.11.1) (Phytosulfokine LRR receptor kinase) - Daucus carota (Carrot) Pkinase S_TKc PTKc S_TKc Pkinase_Tyr Tyr…
LOC_Os03g20450	2.97218	30.2.3	signalling.receptor kinases.leucine rich repeat III	moderately similar to ( 463) AT2G27060 | Symbols: | ATP binding / protein binding / protein kinase/ protein serine/threonine kinase/ protein tyrosine kinase | chr2:11551288-11554577 FORWARDweakly similar to ( 149) RPK1_IPONI Receptor-like protein kinase precursor (EC 2.7.11.1) - Ipomoea nil (Japanese morning glory) (Pharbitis nil) TyrKc S_TKc PTKc S_TKc Pkinase_Tyr Pkinase PTKc_Jak_rpt2 protein|e…
LOC_Os08g39590	3.89138	30.2.3	signalling.receptor kinases.leucine rich repeat III	moderately similar to ( 283) AT3G57830 | Symbols: | leucine-rich repeat transmembrane protein kinase, putative | chr3:21419778-21422320 FORWARDweakly similar to ( 143) PSKR_DAUCA Phytosulfokine receptor precursor (EC 2.7.11.1) (Phytosulfokine LRR receptor kinase) - Daucus carota (Carrot) Pkinase_Tyr PTKc Pkinase TyrKc S_TKc S_TKc SPS1 protein|inactive receptor kinase At2g26730 precursor, putative…
LOC_Os09g02250	2.13901	30.2.3	signalling.receptor kinases.leucine rich repeat III	moderately similar to ( 476) AT4G34220 | Symbols: | leucine-rich repeat transmembrane protein kinase, putative | chr4:16381653-16384054 REVERSEweakly similar to ( 118) RPK1_IPONI Receptor-like protein kinase precursor (EC 2.7.11.1) - Ipomoea nil (Japanese morning glory) (Pharbitis nil) Pkinase S_TKc S_TKc PTKc Pkinase_Tyr TyrKc SPS1 protein|transposon protein, putative, unclassified, expressed
LOC_Os05g33690	2.35784	30.2.3	signalling.receptor kinases.leucine rich repeat III	moderately similar to ( 476) AT1G03440 | Symbols: | leucine-rich repeat family protein | chr1:852681-853874 FORWARDweakly similar to ( 119) RPK1_IPONI Receptor-like protein kinase precursor (EC 2.7.11.1) - Ipomoea nil (Japanese morning glory) (Pharbitis nil) protein|receptor-like protein kinase precursor, putative, expressed
LOC_Os12g01700	4.49603	30.2.3	signalling.receptor kinases.leucine rich repeat III	moderately similar to ( 418) AT3G51740 | Symbols: IMK2 | IMK2 (INFLORESCENCE MERISTEM RECEPTOR-LIKE KINASE 2); ATP binding / kinase/ protein kinase/ protein serine/threonine kinase | chr3:19189248-19191842 FORWARDweakly similar to ( 175) PSKR_DAUCA Phytosulfokine receptor precursor (EC 2.7.11.1) (Phytosulfokine LRR receptor kinase) - Daucus carota (Carrot) Pkinase S_TKc PTKc S_TKc Pkinase_Tyr Tyr…
LOC_Os01g72700	3.91426	30.2.3	signalling.receptor kinases.leucine rich repeat III	nearly identical (1010) AT3G28040 | Symbols: | leucine-rich repeat transmembrane protein kinase, putative | chr3:10435139-10438268 FORWARDmoderately similar to ( 366) PSKR_DAUCA Phytosulfokine receptor precursor (EC 2.7.11.1) (Phytosulfokine LRR receptor kinase) - Daucus carota (Carrot) S_TKc S_TKc Pkinase Pkinase_Tyr PTKc TyrKc PTKc_Ack_like SPS1 PTKc_Jak_rpt2 PTKc_EGFR_like PTKc_Fes_like PTKc_F…
LOC_Os12g05120	2.7487	30.2.3	signalling.receptor kinases.leucine rich repeat III	moderately similar to ( 415) AT2G36570 | Symbols: | leucine-rich repeat transmembrane protein kinase, putative | chr2:15335583-15337725 FORWARDweakly similar to ( 154) PSKR_DAUCA Phytosulfokine receptor precursor (EC 2.7.11.1) (Phytosulfokine LRR receptor kinase) - Daucus carota (Carrot) Pkinase Pkinase_Tyr TyrKc S_TKc PTKc S_TKc PTKc_Csk_like SPS1 PTKc_Jak_rpt2 PTKc_Src_like PTKc_Fes_like PTKc_F…
LOC_Os05g16420	8.19254	30.2.8.2	signalling.receptor kinases.leucine rich repeat VIII-2	very weakly similar to (82.0) AT1G56130 | Symbols: | leucine-rich repeat family protein / protein kinase family protein | chr1:20994931-21000887 REVERSE protein|SHR5-receptor-like kinase, putative, expressed
LOC_Os10g33060	5.18158	30.2.11	signalling.receptor kinases.leucine rich repeat XI	moderately similar to ( 219) AT4G08850 | Symbols: | kinase | chr4:5637467-5640496 REVERSEweakly similar to ( 168) RPK1_IPONI Receptor-like protein kinase precursor (EC 2.7.11.1) - Ipomoea nil (Japanese morning glory) (Pharbitis nil) protein|hcr2-5D, putative, expressed
LOC_Os10g33080	2.6953	30.2.11	signalling.receptor kinases.leucine rich repeat XI	moderately similar to ( 397) AT1G35710 | Symbols: | leucine-rich repeat transmembrane protein kinase, putative | chr1:13220940-13224386 FORWARDmoderately similar to ( 346) RPK1_IPONI Receptor-like protein kinase precursor (EC 2.7.11.1) - Ipomoea nil (Japanese morning glory) (Pharbitis nil) protein|leucine-rich repeat receptor protein kinase EXS precursor, putative, expressed
LOC_Os01g54630	2.84251	30.2.11	signalling.receptor kinases.leucine rich repeat XI	moderately similar to ( 232) AT4G18760 | Symbols: AtRLP51 | AtRLP51 (Receptor Like Protein 51); protein binding | chr4:10308163-10309458 REVERSEvery weakly similar to (88.6) RPK1_IPONI Receptor-like protein kinase precursor (EC 2.7.11.1) - Ipomoea nil (Japanese morning glory) (Pharbitis nil) protein|leucine rich repeat family protein, putative, expressed
LOC_Os04g04330	4.09023	30.2.11	signalling.receptor kinases.leucine rich repeat XI	nearly identical (1086) AT3G24240 | Symbols: | leucine-rich repeat transmembrane protein kinase, putative | chr3:8780551-8784150 FORWARDmoderately similar to ( 293) RPK1_IPONI Receptor-like protein kinase precursor (EC 2.7.11.1) - Ipomoea nil (Japanese morning glory) (Pharbitis nil) PTKc S_TKc Pkinase Pkinase_Tyr TyrKc S_TKc PTKc_Trk PTKc_Jak_rpt2 PTKc_Csk_like PTKc_Jak2_Jak3_rpt2 PTKc_EphR SPS1 …
LOC_Os06g28480	2.13092	30.2.11	signalling.receptor kinases.leucine rich repeat XI	moderately similar to ( 212) AT3G17640 | Symbols: | leucine-rich repeat family protein | chr3:6032393-6033583 FORWARD protein|polygalacturonase inhibitor 1 precursor, putative, expressed
LOC_Os05g07740	2.03513	30.2.11	signalling.receptor kinases.leucine rich repeat XI	highly similar to ( 923) AT5G56040 | Symbols: | leucine-rich repeat protein kinase, putative | chr5:22695050-22698410 FORWARDmoderately similar to ( 337) RPK1_IPONI Receptor-like protein kinase precursor (EC 2.7.11.1) - Ipomoea nil (Japanese morning glory) (Pharbitis nil) Pkinase S_TKc S_TKc TyrKc PTKc Pkinase_Tyr PTKc_Jak_rpt2 SPS1 PTKc_Csk_like PTKc_Src_like PTKc_EphR PTKc_Abl PTKc_Srm_Brk PTKc…
LOC_Os04g48760	3.1705	30.2.11	signalling.receptor kinases.leucine rich repeat XI	nearly identical (1021) AT4G36180 | Symbols: | leucine-rich repeat family protein | chr4:17120209-17123698 REVERSEmoderately similar to ( 315) RPK1_IPONI Receptor-like protein kinase precursor (EC 2.7.11.1) - Ipomoea nil (Japanese morning glory) (Pharbitis nil) Pkinase S_TKc S_TKc PTKc Pkinase_Tyr TyrKc SPS1 PTKc_Jak_rpt2 COG4886 PTKc_Src_like PTKc_Trk PTKc_EphR protein|leucine-rich repeat family…
LOC_Os11g20360	2.03531	30.2.11	signalling.receptor kinases.leucine rich repeat XI	moderately similar to ( 468) AT5G14210 | Symbols: | leucine-rich repeat transmembrane protein kinase, putative | chr5:4578503-4581374 REVERSEweakly similar to ( 107) RPK1_IPONI Receptor-like protein kinase precursor (EC 2.7.11.1) - Ipomoea nil (Japanese morning glory) (Pharbitis nil) protein|expressed protein
LOC_Os01g52880	2.67221	30.2.11	signalling.receptor kinases.leucine rich repeat XI	moderately similar to ( 370) AT2G42800 | Symbols: AtRLP29 | AtRLP29 (Receptor Like Protein 29); protein binding | chr2:17808157-17809545 REVERSEweakly similar to ( 135) RPK1_IPONI Receptor-like protein kinase precursor (EC 2.7.11.1) - Ipomoea nil (Japanese morning glory) (Pharbitis nil) protein|leucine-rich repeat family protein, putative, expressed
LOC_Os06g38990	4.37793	30.2.11	signalling.receptor kinases.leucine rich repeat XI	nearly identical (1196) AT1G34110 | Symbols: | leucine-rich repeat transmembrane protein kinase, putative | chr1:12417331-12421189 REVERSEmoderately similar to ( 500) RPK1_IPONI Receptor-like protein kinase precursor (EC 2.7.11.1) - Ipomoea nil (Japanese morning glory) (Pharbitis nil) Pkinase Pkinase_Tyr TyrKc S_TKc S_TKc PTKc PTKc_Jak_rpt2 PTKc_Src_like SPS1 PTKc_Trk PTKc_Srm_Brk PTKc_DDR PTKc_F…
LOC_Os11g42450	3.07215	30.2.11	signalling.receptor kinases.leucine rich repeat XI	moderately similar to ( 249) AT1G03440 | Symbols: | leucine-rich repeat family protein | chr1:852681-853874 FORWARDvery weakly similar to (88.2) RPK1_IPONI Receptor-like protein kinase precursor (EC 2.7.11.1) - Ipomoea nil (Japanese morning glory) (Pharbitis nil) protein|leucine-rich repeat family protein, putative, expressed
LOC_Os01g72700	3.91426	30.2.11	signalling.receptor kinases.leucine rich repeat XI	nearly identical (1010) AT3G28040 | Symbols: | leucine-rich repeat transmembrane protein kinase, putative | chr3:10435139-10438268 FORWARDmoderately similar to ( 366) PSKR_DAUCA Phytosulfokine receptor precursor (EC 2.7.11.1) (Phytosulfokine LRR receptor kinase) - Daucus carota (Carrot) S_TKc S_TKc Pkinase Pkinase_Tyr PTKc TyrKc PTKc_Ack_like SPS1 PTKc_Jak_rpt2 PTKc_EGFR_like PTKc_Fes_like PTKc_F…
LOC_Os02g06200	2.19023	30.2.11	signalling.receptor kinases.leucine rich repeat XI	moderately similar to ( 449) AT1G72300 | Symbols: | leucine-rich repeat transmembrane protein kinase, putative | chr1:27217679-27220966 REVERSEmoderately similar to ( 337) PSKR_DAUCA Phytosulfokine receptor precursor (EC 2.7.11.1) (Phytosulfokine LRR receptor kinase) - Daucus carota (Carrot) protein|phytosulfokine receptor precursor, putative, expressed
LOC_Os02g10100	6.09896	30.2.11	signalling.receptor kinases.leucine rich repeat XI	moderately similar to ( 460) AT5G07280 | Symbols: EMS1, EXS | EMS1 (EXCESS MICROSPOROCYTES1); kinase/ transmembrane receptor protein kinase | chr5:2285088-2288666 FORWARDmoderately similar to ( 313) RPK1_IPONI Receptor-like protein kinase precursor (EC 2.7.11.1) - Ipomoea nil (Japanese morning glory) (Pharbitis nil) TyrKc Pkinase_Tyr S_TKc PTKc Pkinase S_TKc PTKc_Src_like PTKc_Frk_like PTKc_Csk_l…
LOC_Os01g60670	2.84219	30.2.11	signalling.receptor kinases.leucine rich repeat XI	highly similar to ( 777) AT3G56370 | Symbols: | leucine-rich repeat transmembrane protein kinase, putative | chr3:20899403-20902390 REVERSEweakly similar to ( 198) RPK1_IPONI Receptor-like protein kinase precursor (EC 2.7.11.1) - Ipomoea nil (Japanese morning glory) (Pharbitis nil) Pkinase_Tyr PTKc S_TKc Pkinase TyrKc S_TKc PTKc_Jak_rpt2 SPS1 PTKc_EphR PTKc_Fes_like PTKc_EGFR_like PTKc_Trk PTKc_c…
LOC_Os01g39600	2.65626	30.2.17	signalling.receptor kinases.DUF 26	highly similar to ( 620) AT5G51560 | Symbols: | leucine-rich repeat transmembrane protein kinase, putative | chr5:20945807-20948613 FORWARDweakly similar to ( 179) PSKR_DAUCA Phytosulfokine receptor precursor (EC 2.7.11.1) (Phytosulfokine LRR receptor kinase) - Daucus carota (Carrot) TyrKc PTKc Pkinase_Tyr PTKc_Jak_rpt2 S_TKc PTK_CCK4 Pkinase S_TKc PTKc_Jak2_Jak3_rpt2 PTKc_DDR PTKc_Srm_Brk PTKc_B…
LOC_Os03g59190	6.60559	30.2.17	signalling.receptor kinases.DUF 26	moderately similar to ( 496) AT4G23160 | Symbols: | protein kinase family protein | chr4:12129485-12134086 FORWARDmoderately similar to ( 366) POLX_TOBAC Retrovirus-related Pol polyprotein from transposon TNT 1-94 [Includes: Protease (EC 3.4.23.-); Reverse transcriptase (EC 2.7.7.49); Endonuclease] - Nicotiana tabacum (Common tobacco)RVT_2 protein|retrotransposon protein, putative, unclassified, …
LOC_Os04g49790	3.41259	30.2.17	signalling.receptor kinases.DUF 26	moderately similar to ( 357) AT4G23160 | Symbols: | protein kinase family protein | chr4:12129485-12134086 FORWARDmoderately similar to ( 330) POLX_TOBAC Retrovirus-related Pol polyprotein from transposon TNT 1-94 [Includes: Protease (EC 3.4.23.-); Reverse transcriptase (EC 2.7.7.49); Endonuclease] - Nicotiana tabacum (Common tobacco)RVT_2 protein|retrotransposon protein, putative, Ty1-copia subc…
LOC_Os07g10850	20.946	30.2.17	signalling.receptor kinases.DUF 26	moderately similar to ( 459) AT4G23160 | Symbols: | protein kinase family protein | chr4:12129485-12134086 FORWARDmoderately similar to ( 370) POLX_TOBAC Retrovirus-related Pol polyprotein from transposon TNT 1-94 [Includes: Protease (EC 3.4.23.-); Reverse transcriptase (EC 2.7.7.49); Endonuclease] - Nicotiana tabacum (Common tobacco)RVT_2 rve protein|retrotransposon protein, putative, unclassifi…
LOC_Os09g08340	Inf	30.2.17	signalling.receptor kinases.DUF 26	moderately similar to ( 243) AT4G23160 | Symbols: | protein kinase family protein | chr4:12129485-12134086 FORWARDmoderately similar to ( 458) POLX_TOBAC Retrovirus-related Pol polyprotein from transposon TNT 1-94 [Includes: Protease (EC 3.4.23.-); Reverse transcriptase (EC 2.7.7.49); Endonuclease] - Nicotiana tabacum (Common tobacco)RVT_2 rve protein|retrotransposon protein, putative, unclassifi…
LOC_Os06g49350	21.7739	30.2.17	signalling.receptor kinases.DUF 26	moderately similar to ( 481) AT4G23160 | Symbols: | protein kinase family protein | chr4:12129485-12134086 FORWARDmoderately similar to ( 370) POLX_TOBAC Retrovirus-related Pol polyprotein from transposon TNT 1-94 [Includes: Protease (EC 3.4.23.-); Reverse transcriptase (EC 2.7.7.49); Endonuclease] - Nicotiana tabacum (Common tobacco)RVT_2 rve protein|retrotransposon protein, putative, unclassifi…
LOC_Os02g38000	9.72408	30.2.17	signalling.receptor kinases.DUF 26	moderately similar to ( 210) AT4G23160 | Symbols: | protein kinase family protein | chr4:12129485-12134086 FORWARDmoderately similar to ( 245) POLX_TOBAC Retrovirus-related Pol polyprotein from transposon TNT 1-94 [Includes: Protease (EC 3.4.23.-); Reverse transcriptase (EC 2.7.7.49); Endonuclease] - Nicotiana tabacum (Common tobacco)RVT_2 rve protein|retrotransposon protein, putative, unclassifi…
LOC_Os12g05290	36.0727	30.2.17	signalling.receptor kinases.DUF 26	moderately similar to ( 481) AT4G23160 | Symbols: | protein kinase family protein | chr4:12129485-12134086 FORWARDmoderately similar to ( 370) POLX_TOBAC Retrovirus-related Pol polyprotein from transposon TNT 1-94 [Includes: Protease (EC 3.4.23.-); Reverse transcriptase (EC 2.7.7.49); Endonuclease] - Nicotiana tabacum (Common tobacco)RVT_2 rve protein|retrotransposon protein, putative, unclassifi…
LOC_Os01g71840	26.96	30.2.17	signalling.receptor kinases.DUF 26	moderately similar to ( 287) AT4G23160 | Symbols: | protein kinase family protein | chr4:12129485-12134086 FORWARDmoderately similar to ( 241) POLX_TOBAC Retrovirus-related Pol polyprotein from transposon TNT 1-94 [Includes: Protease (EC 3.4.23.-); Reverse transcriptase (EC 2.7.7.49); Endonuclease] - Nicotiana tabacum (Common tobacco)RVT_2 rve protein|retrotransposon protein, putative, unclassifi…
LOC_Os11g31680	Inf	30.2.17	signalling.receptor kinases.DUF 26	very weakly similar to (99.4) AT4G23160 | Symbols: | protein kinase family protein | chr4:12129485-12134086 FORWARDweakly similar to ( 111) POLX_TOBAC Retrovirus-related Pol polyprotein from transposon TNT 1-94 [Includes: Protease (EC 3.4.23.-); Reverse transcriptase (EC 2.7.7.49); Endonuclease] - Nicotiana tabacum (Common tobacco)RVT_2 rve protein|retrotransposon protein, putative, unclassified,…
LOC_Os07g38800	10.0887	30.2.19	signalling.receptor kinases.legume-lectin	highly similar to ( 625) AT2G37710 | Symbols: RLK | RLK (receptor lectin kinase); kinase | chr2:15814934-15816961 REVERSEweakly similar to ( 192) PSKR_DAUCA Phytosulfokine receptor precursor (EC 2.7.11.1) (Phytosulfokine LRR receptor kinase) - Daucus carota (Carrot) Lectin_legB S_TKc Pkinase S_TKc Pkinase_Tyr PTKc TyrKc PTKc_Csk_like SPS1 PTKc_Srm_Brk PTKc_Frk_like PTKc_Jak_rpt2 PTKc_Abl PTKc_Eph…
LOC_Os06g17490	4.61278	30.2.19	signalling.receptor kinases.legume-lectin	highly similar to ( 568) AT5G55830 | Symbols: | lectin protein kinase, putative | chr5:22594655-22596700 FORWARDmoderately similar to ( 204) PSKR_DAUCA Phytosulfokine receptor precursor (EC 2.7.11.1) (Phytosulfokine LRR receptor kinase) - Daucus carota (Carrot) Lectin_legB Pkinase Pkinase_Tyr PTKc S_TKc TyrKc S_TKc SPS1 PTKc_Jak_rpt2 PTKc_EphR PTKc_EphR_A2 PTKc_Src_like PTKc_EGFR_like PTKc_EphR_A…
LOC_Os01g39600	2.65626	30.2.24	signalling.receptor kinases.S-locus glycoprotein like	highly similar to ( 620) AT5G51560 | Symbols: | leucine-rich repeat transmembrane protein kinase, putative | chr5:20945807-20948613 FORWARDweakly similar to ( 179) PSKR_DAUCA Phytosulfokine receptor precursor (EC 2.7.11.1) (Phytosulfokine LRR receptor kinase) - Daucus carota (Carrot) TyrKc PTKc Pkinase_Tyr PTKc_Jak_rpt2 S_TKc PTK_CCK4 Pkinase S_TKc PTKc_Jak2_Jak3_rpt2 PTKc_DDR PTKc_Srm_Brk PTKc_B…
LOC_Os11g44750	98.8749	30.2.24	signalling.receptor kinases.S-locus glycoprotein like	moderately similar to ( 205) AT4G11900 | Symbols: | S-locus lectin protein kinase family protein | chr4:7150241-7153542 REVERSEweakly similar to ( 165) NORK_MEDTR Nodulation receptor kinase precursor (EC 2.7.11.1) (Does not make infections protein 2) (Symbiosis receptor-like kinase) (MtSYMRK) - Medicago truncatula (Barrel medic) RT_nLTR_like Pkinase_Tyr TyrKc PTKc Pkinase S_TKc S_TKc RVT_1 PTKc_C…
LOC_Os11g10290	3.43461	30.2.24	signalling.receptor kinases.S-locus glycoprotein like	moderately similar to ( 231) AT2G19130 | Symbols: | S-locus lectin protein kinase family protein | chr2:8293789-8296275 FORWARDweakly similar to ( 163) SLSG3_BRAOL S-locus-specific glycoprotein S13 precursor (SLSG-13) (Fragment) - Brassica oleracea (Wild cabbage)B_lectin S_locus_glycop B_lectin protein|S-domain receptor-like protein kinase, putative, expressed
LOC_Os08g02440	8.06217	30.2.24	signalling.receptor kinases.S-locus glycoprotein like	highly similar to ( 631) AT5G51560 | Symbols: | leucine-rich repeat transmembrane protein kinase, putative | chr5:20945807-20948613 FORWARDweakly similar to ( 147) NORK_PEA Nodulation receptor kinase precursor (EC 2.7.11.1) - Pisum sativum (Garden pea) TyrKc PTKc Pkinase_Tyr PTKc_Jak_rpt2 PTKc_Srm_Brk PTKc_Tec_like PTKc_Jak2_Jak3_rpt2 PTKc_Src_like S_TKc Pkinase PTKc_Tec_Rlk S_TKc PTKc_Itk PTKc_C…
LOC_Os11g10280	4.20147	30.2.24	signalling.receptor kinases.S-locus glycoprotein like	moderately similar to ( 471) AT2G19130 | Symbols: | S-locus lectin protein kinase family protein | chr2:8293789-8296275 FORWARDweakly similar to ( 185) SLSG3_BRAOL S-locus-specific glycoprotein S13 precursor (SLSG-13) (Fragment) - Brassica oleracea (Wild cabbage) Pkinase S_TKc S_TKc Pkinase_Tyr TyrKc PTKc B_lectin B_lectin S_locus_glycop protein|receptor-like protein kinase, putative, expressed
LOC_Os12g03650	2.60475	30.2.24	signalling.receptor kinases.S-locus glycoprotein like	moderately similar to ( 355) AT1G34300 | Symbols: | lectin protein kinase family protein | chr1:12503450-12505939 FORWARDhighly similar to ( 782) KPRO_MAIZE Putative receptor protein kinase ZmPK1 precursor (EC 2.7.11.1) - Zea mays (Maize) Pkinase S_TKc S_TKc TyrKc Pkinase_Tyr PTKc SPS1 PTKc_Src_like PTKc_Csk_like PTKc_EphR PTKc_Jak_rpt2 PTKc_Trk PTKc_EphR_A2 PTKc_Itk PTKc_Frk_like PTKc_Srm_Brk PT…
LOC_Os07g08860	4.404	30.2.24	signalling.receptor kinases.S-locus glycoprotein like	highly similar to ( 523) AT2G19130 | Symbols: | S-locus lectin protein kinase family protein | chr2:8293789-8296275 FORWARDmoderately similar to ( 221) KPRO_MAIZE Putative receptor protein kinase ZmPK1 precursor (EC 2.7.11.1) - Zea mays (Maize) Pkinase S_TKc TyrKc Pkinase_Tyr S_TKc PTKc PTKc_Csk_like PTKc_Frk_like PTKc_Itk PTKc_Src_like SPS1 PTKc_EphR PTKc_Srm_Brk PTKc_Tec_like PTKc_Abl PTKc_Trk …
LOC_Os11g28104	3.20009	30.2.24	signalling.receptor kinases.S-locus glycoprotein like	moderately similar to ( 339) AT1G70530 | Symbols: | protein kinase family protein | chr1:26588750-26591379 REVERSEweakly similar to ( 199) NORK_PEA Nodulation receptor kinase precursor (EC 2.7.11.1) - Pisum sativum (Garden pea) Pkinase_Tyr TyrKc PTKc Pkinase S_TKc S_TKc PTKc_Src_like PTKc_Srm_Brk PTKc_Jak_rpt2 SPS1 PTKc_EphR PTKc_EphR_A2 PTKc_Trk PTKc_Frk_like PTKc_Csk_like PTKc_Lck_Blk PTKc_Lyn …
LOC_Os04g23760	3.34419	30.2.99	signalling.receptor kinases.misc	moderately similar to ( 303) AT4G32300 | Symbols: SD2-5 | SD2-5 (S-DOMAIN-2 5); carbohydrate binding / kinase/ protein kinase | chr4:15599970-15602435 FORWARDmoderately similar to ( 207) KPRO_MAIZE Putative receptor protein kinase ZmPK1 precursor (EC 2.7.11.1) - Zea mays (Maize) TyrKc Pkinase S_TKc S_TKc Pkinase_Tyr PTKc PTKc_Jak_rpt2 PTKc_Csk_like SPS1 PTKc_EGFR_like PTKc_Src_like B_lectin PTKc_…
LOC_Os08g27780	5.38876	30.2.99	signalling.receptor kinases.misc	moderately similar to ( 315) AT1G21230 | Symbols: WAK5 | WAK5 (WALL ASSOCIATED KINASE 5); kinase/ protein serine/threonine kinase | chr1:7429980-7432346 FORWARDweakly similar to ( 184) NORK_MEDTR Nodulation receptor kinase precursor (EC 2.7.11.1) (Does not make infections protein 2) (Symbiosis receptor-like kinase) (MtSYMRK) - Medicago truncatula (Barrel medic) S_TKc Pkinase_Tyr PTKc TyrKc S_TKc …
LOC_Os12g44090	4.97371	30.2.99	signalling.receptor kinases.misc	highly similar to ( 767) AT5G62710 | Symbols: | leucine-rich repeat family protein / protein kinase family protein | chr5:25187438-25190325 FORWARDmoderately similar to ( 283) PSKR_DAUCA Phytosulfokine receptor precursor (EC 2.7.11.1) (Phytosulfokine LRR receptor kinase) - Daucus carota (Carrot) PTKc TyrKc Pkinase_Tyr S_TKc Pkinase S_TKc PTKc_Jak_rpt2 PTKc_Src_like PTKc_Srm_Brk PTKc_EphR PTKc_Frk…
LOC_Os03g57780	3.05048	30.2.99	signalling.receptor kinases.misc	highly similar to ( 679) AT3G03770 | Symbols: | leucine-rich repeat transmembrane protein kinase, putative | chr3:945303-948436 REVERSEweakly similar to ( 144) NORK_MEDTR Nodulation receptor kinase precursor (EC 2.7.11.1) (Does not make infections protein 2) (Symbiosis receptor-like kinase) (MtSYMRK) - Medicago truncatula (Barrel medic) PTKc Pkinase_Tyr S_TKc TyrKc Pkinase S_TKc PTKc_Jak_rpt2 PTK…
LOC_Os06g10230	2.12666	30.2.99	signalling.receptor kinases.misc	nearly identical (1300) AT2G26330 | Symbols: ER, QRP1 | ER (ERECTA); transmembrane receptor protein kinase | chr2:11208367-11213895 REVERSEmoderately similar to ( 266) RPK1_IPONI Receptor-like protein kinase precursor (EC 2.7.11.1) - Ipomoea nil (Japanese morning glory) (Pharbitis nil) Pkinase S_TKc TyrKc S_TKc Pkinase_Tyr PTKc PTKc_Jak_rpt2 PTKc_Csk_like PTKc_EphR PTKc_Itk PTKc_Trk PTKc_EGFR_lik…
LOC_Os08g40280	2.32467	30.2.99	signalling.receptor kinases.misc	moderately similar to ( 305) AT2G37710 | Symbols: RLK | RLK (receptor lectin kinase); kinase | chr2:15814934-15816961 REVERSEweakly similar to ( 172) NORK_MEDTR Nodulation receptor kinase precursor (EC 2.7.11.1) (Does not make infections protein 2) (Symbiosis receptor-like kinase) (MtSYMRK) - Medicago truncatula (Barrel medic) Lectin_legB Pkinase_Tyr PTKc S_TKc Pkinase TyrKc S_TKc PTKc_Jak_rpt2 S…
LOC_Os04g59320	2.03975	30.2.99	signalling.receptor kinases.misc	highly similar to ( 630) AT3G19300 | Symbols: | protein kinase family protein | chr3:6690242-6693210 REVERSEmoderately similar to ( 232) NORK_MEDTR Nodulation receptor kinase precursor (EC 2.7.11.1) (Does not make infections protein 2) (Symbiosis receptor-like kinase) (MtSYMRK) - Medicago truncatula (Barrel medic) S_TKc S_TKc PTKc Pkinase TyrKc Pkinase_Tyr PTKc_Csk_like SPS1 PTKc_Trk PTKc_Src_lik…
LOC_Os12g03650	2.60475	30.2.99	signalling.receptor kinases.misc	moderately similar to ( 355) AT1G34300 | Symbols: | lectin protein kinase family protein | chr1:12503450-12505939 FORWARDhighly similar to ( 782) KPRO_MAIZE Putative receptor protein kinase ZmPK1 precursor (EC 2.7.11.1) - Zea mays (Maize) Pkinase S_TKc S_TKc TyrKc Pkinase_Tyr PTKc SPS1 PTKc_Src_like PTKc_Csk_like PTKc_EphR PTKc_Jak_rpt2 PTKc_Trk PTKc_EphR_A2 PTKc_Itk PTKc_Frk_like PTKc_Srm_Brk PT…
LOC_Os02g53720	2.08798	30.2.99	signalling.receptor kinases.misc	highly similar to ( 545) AT2G26330 | Symbols: ER, QRP1 | ER (ERECTA); transmembrane receptor protein kinase | chr2:11208367-11213895 REVERSEmoderately similar to ( 224) RPK1_IPONI Receptor-like protein kinase precursor (EC 2.7.11.1) - Ipomoea nil (Japanese morning glory) (Pharbitis nil) Pkinase S_TKc S_TKc Pkinase_Tyr TyrKc PTKc PTKc_Jak_rpt2 PTKc_EphR PTKc_Itk PTKc_Jak2_Jak3_rpt2 PTKc_Trk SPS1 P…
LOC_Os03g16950	31.2513	30.2.99	signalling.receptor kinases.misc	weakly similar to ( 183) AT5G48540 | Symbols: | 33 kDa secretory protein-related | chr5:19669096-19669887 REVERSE protein|cysteine-rich repeat secretory protein 55 precursor, putative, expressed
LOC_Os01g09470	5.80473	30.3	signalling.calcium	very weakly similar to (81.3) AT3G16490 | Symbols: IQD26 | IQD26 (IQ-domain 26); calmodulin binding | chr3:5603962-5605489 REVERSE protein|IQ calmodulin-binding motif family protein, expressed
LOC_Os03g04210	7.5682	30.3	signalling.calcium	very weakly similar to (93.2) AT3G51380 | Symbols: IQD20 | IQD20 (IQ-domain 20); calmodulin binding | chr3:19074036-19074426 REVERSE protein|IQ calmodulin-binding motif family protein, putative, expressed
LOC_Os03g10350	2.0823	30.3	signalling.calcium	highly similar to ( 611) AT1G27460 | Symbols: NPGR1 | NPGR1 (NO POLLEN GERMINATION RELATED 1); calmodulin binding | chr1:9534977-9537424 FORWARD protein|NPGR1, putative, expressed
LOC_Os08g02250	2.42574	30.3	signalling.calcium	moderately similar to ( 252) AT4G00820 | Symbols: iqd17 | iqd17 (IQ-domain 17); calmodulin binding | chr4:349300-351307 FORWARD protein|IQ calmodulin-binding motif domain containing protein, expressed
LOC_Os07g33370	5.34201	30.3	signalling.calcium	moderately similar to ( 369) AT4G21820 | Symbols: | binding / calmodulin binding | chr4:11577558-11583871 FORWARD protein|IQ calmodulin-binding motif family protein, expressed
LOC_Os04g32950	2.17834	30.3	signalling.calcium	highly similar to ( 592) AT5G61790 | Symbols: CNX1, ATCNX1 | calnexin 1 (CNX1) | chr5:24827394-24829642 REVERSEhighly similar to ( 607) CALX_SOYBN Calnexin homolog precursor - Glycine max (Soybean) Calreticulin protein|calreticulin precursor protein, putative, expressed
LOC_Os02g01520	2.35705	30.3	signalling.calcium	weakly similar to ( 147) AT5G62390 | Symbols: ATBAG7 | ATBAG7 (ARABIDOPSIS THALIANA BCL-2-ASSOCIATED ATHANOGENE 7); calmodulin binding | chr5:25052377-25054170 REVERSE protein|IQ calmodulin-binding motif family protein, putative, expressed
LOC_Os03g43580	2.7656	30.3	signalling.calcium	very weakly similar to (97.4) AT4G14750 | Symbols: IQD19 | IQD19 (IQ-domain 19); calmodulin binding | chr4:8470449-8471903 FORWARD protein|IQ calmodulin-binding motif family protein, putative, expressed
LOC_Os01g51230	2.95953	30.3	signalling.calcium	weakly similar to ( 176) AT2G26180 | Symbols: IQD6 | IQD6 (IQ-domain 6); calmodulin binding | chr2:11143433-11144982 REVERSE protein|IQ calmodulin-binding motif domain containing protein, expressed
LOC_Os05g09520	15.5492	30.3	signalling.calcium	weakly similar to ( 118) AT3G16490 | Symbols: IQD26 | IQD26 (IQ-domain 26); calmodulin binding | chr3:5603962-5605489 REVERSE protein|IQ calmodulin-binding motif family protein, expressed
LOC_Os07g48780	2.1014	30.3	signalling.calcium	moderately similar to ( 248) AT2G27030 | Symbols: CAM5 | CAM5 (CALMODULIN 5); calcium ion binding | chr2:11532719-11533060 FORWARDmoderately similar to ( 246) CALM3_PETHY Calmodulin-related protein - Petunia hybrida (Petunia) FRQ1 protein|OsCam1-2 - Calmodulin, expressed
LOC_Os07g14270	2.35971	30.3	signalling.calcium	highly similar to ( 512) AT1G09210 | Symbols: | calreticulin 2 (CRT2) | chr1:2973217-2976655 REVERSEhighly similar to ( 603) CALR_ORYSA Calreticulin precursor - Oryza sativa (Rice) Calreticulin protein|calreticulin precursor protein, putative, expressed
LOC_Os08g42750	2.75743	30.3	signalling.calcium	highly similar to ( 584) AT3G51850 | Symbols: CPK13 | CPK13; ATP binding / calcium ion binding / calmodulin-dependent protein kinase/ kinase/ protein kinase/ protein serine/threonine kinase/ protein tyrosine kinase | chr3:19232667-19235526 FORWARDmoderately similar to ( 463) CDPK2_ORYSA Calcium-dependent protein kinase, isoform 2 (EC 2.7.11.1) (CDPK 2) - Oryza sativa (Rice) S_TKc S_TKc Pkinase SP…
LOC_Os02g06340	4.10265	30.3	signalling.calcium	highly similar to ( 872) AT3G20290 | Symbols: ATEHD1 | ATEHD1 (EPS15 HOMOLOGY DOMAIN 1); GTP binding / GTPase/ calcium ion binding | chr3:7075057-7078655 REVERSE Dynamin_N protein|EH domain-containing protein 1, putative, expressed
LOC_Os03g61670	2.69286	30.3	signalling.calcium	moderately similar to ( 486) AT1G56340 | Symbols: CRT1 | CRT1 (CALRETICULIN 1); calcium ion binding / unfolded protein binding | chr1:21090022-21092630 REVERSEhighly similar to ( 511) CALR_ORYSA Calreticulin precursor - Oryza sativa (Rice) Calreticulin protein|calreticulin precursor, putative, expressed
LOC_Os03g15550	4.83042	30.4.1	signalling.phosphinositides.phosphatidylinositol-4-phosphate 5-kinase	highly similar to ( 568) AT1G21980 | Symbols: ATPIP5K1, ATPIPK1 | ATPIP5K1 (PHOSPHATIDYLINOSITOL-4-PHOSPHATE 5-KINASE 1); 1-phosphatidylinositol-4-phosphate 5-kinase/ actin filament binding / actin monomer binding / phosphatidylinositol phosphate kinase | chr1:7735053-7738309 FORWARDmoderately similar to ( 400) PI5K1_ORYSA Phosphatidylinositol-4-phosphate 5-kinase 1 precursor (EC 2.7.1.68) (1-pho…
LOC_Os07g29780	2.10613	30.5	signalling.G-proteins	moderately similar to ( 410) AT4G00460 | Symbols: ATROPGEF3, ROPGEF3 | Rho guanyl-nucleotide exchange factor | chr4:211146-213094 REVERSEPRONE protein|ATROPGEF7/ROPGEF7, putative, expressed
LOC_Os05g48640	5.10337	30.5	signalling.G-proteins	moderately similar to ( 500) AT3G24620 | Symbols: ATROPGEF8, ROPGEF8 | ROPGEF8; Rho guanyl-nucleotide exchange factor | chr3:8980695-8982793 REVERSEPRONE protein|ATROPGEF7/ROPGEF7, putative, expressed
LOC_Os05g49890	2.54176	30.5	signalling.G-proteins	moderately similar to ( 398) AT5G55190 | Symbols: RAN3, ATRAN3 | RAN3 (RAN GTPASE 3); GTP binding / GTPase/ protein binding | chr5:22392285-22393957 FORWARDmoderately similar to ( 399) RANB1_TOBAC GTP-binding nuclear protein Ran-B1 - Nicotiana tabacum (Common tobacco) Ran RAN Ras Rab RAB Ras_like_GTPase Rab5_related Ras Rab23_lke Rab4 COG1100 Rab18 Rab32_Rab38 Rab11_like Rab6 Rab7 Rab21 RAS Rab19…
LOC_Os01g62990	3.00112	30.5	signalling.G-proteins	highly similar to ( 569) AT5G02010 | Symbols: ATROPGEF7, ROPGEF7 | ROPGEF7; Rho guanyl-nucleotide exchange factor | chr5:383493-385698 FORWARDPRONE protein|ATROPGEF7/ROPGEF7, putative, expressed
LOC_Os05g43820	2.26407	30.5	signalling.G-proteins	moderately similar to ( 358) AT4G28950 | Symbols: ARAC7, ATROP9, ATRAC7, RAC7, ROP9 | ROP9 (RHO-RELATED PROTEIN FROM PLANTS 9); GTP binding | chr4:14278289-14279705 FORWARDmoderately similar to ( 438) RAC2_ORYSA Rac-like GTP-binding protein 2 (OsRac2) - Oryza sativa (Rice) Rop_like RHO Rho Rac1_like Rho4_like RhoG Cdc42 Wrch_1 Tc10 RhoA_like Ras Rho2 Rho3 Rab Ras Rnd RAB Ras_like_GTPase Rnd3_RhoE…
LOC_Os02g48730	2.59759	30.5	signalling.G-proteins	moderately similar to ( 270) AT3G07880 | Symbols: | Rho GDP-dissociation inhibitor family protein | chr3:2514175-2515544 FORWARD Rho_GDI protein|rho GDP-dissociation inhibitor 1, putative, expressed
LOC_Os05g38000	3.18861	30.5	signalling.G-proteins	highly similar to ( 504) AT5G02010 | Symbols: ATROPGEF7, ROPGEF7 | ROPGEF7; Rho guanyl-nucleotide exchange factor | chr5:383493-385698 FORWARDPRONE protein|ATROPGEF7/ROPGEF7, putative, expressed
LOC_Os07g22580	6.60761	30.5	signalling.G-proteins	moderately similar to ( 375) AT4G03100 | Symbols: | rac GTPase activating protein, putative | chr4:1374361-1375913 FORWARD RhoGAP RhoGAP RhoGAP RhoGAP_KIAA1688 RhoGAP-p50rhoGAP RhoGAP_ARHGAP22_24_25 RhoGAP_fBEM3 RhoGAP_ARHGAP20 RhoGap_RalBP1 protein|rhoGAP domain containing protein, expressed
LOC_Os02g47420	2.6104	30.5	signalling.G-proteins	moderately similar to ( 463) AT1G31650 | Symbols: ATROPGEF14, ROPGEF14 | ROPGEF14; Rho guanyl-nucleotide exchange factor | chr1:11326474-11329767 REVERSEPRONE protein|ATROPGEF7/ROPGEF7, putative, expressed
LOC_Os12g34840	2.30691	30.5	signalling.G-proteins	moderately similar to ( 404) AT4G03100 | Symbols: | rac GTPase activating protein, putative | chr4:1374361-1375913 FORWARD RhoGAP RhoGAP RhoGAP RhoGAP_KIAA1688 RhoGAP_fBEM3 RhoGAP-p50rhoGAP protein|rhoGAP domain containing protein, expressed
LOC_Os05g44070	2.36029	30.5	signalling.G-proteins	moderately similar to ( 354) AT1G16920 | Symbols: RAB11, ATRABA1B | ATRABA1B (ARABIDOPSIS RAB GTPASE HOMOLOG A1B); GTP binding | chr1:5787489-5789147 REVERSEmoderately similar to ( 363) RIC2_ORYSA Ras-related protein RIC2 - Oryza sativa (Rice) Rab11_like RAB Ras Rab Rab2 Rab4 Rab1_Ypt1 Rab5_related Rab8_Rab10_Rab13_like Rab14 Rab18 Rab19 Rab39 Rab30 Rab6 RabA_like Rab26 Rab35 Rab7 Rab32_Rab38 Rab…
LOC_Os05g28290	2.37854	30.5	signalling.G-proteins	weakly similar to ( 193) AT5G58590 | Symbols: RANBP1 | RANBP1 (RAN BINDING PROTEIN 1); protein binding | chr5:23680319-23681714 REVERSE RanBD Ran_BP1 RanBD YRB1 protein|ranBP1 domain containing protein, expressed
LOC_Os10g02814	3.35949	30.5	signalling.G-proteins	moderately similar to ( 413) AT1G31930 | Symbols: XLG3 | XLG3 (extra-large GTP-binding protein 3); guanyl nucleotide binding / signal transducer | chr1:11465832-11468961 FORWARDweakly similar to ( 162) GPA2_SOYBN Guanine nucleotide-binding protein alpha-2 subunit (GP-alpha-2) - Glycine max (Soybean) G-alpha G-alpha G_alpha protein|G-protein alpha subunit, putative, expressed
LOC_Os06g39875	2.41187	30.5	signalling.G-proteins	moderately similar to ( 388) AT5G55190 | Symbols: RAN3, ATRAN3 | RAN3 (RAN GTPASE 3); GTP binding / GTPase/ protein binding | chr5:22392285-22393957 FORWARDmoderately similar to ( 386) RANA1_TOBAC GTP-binding nuclear protein Ran-A1 - Nicotiana tabacum (Common tobacco) Ran RAN Ras Rab RAB Ras_like_GTPase Rab32_Rab38 Rab4 Rab18 Rab5_related Rab23_lke Ras COG1100 Rab11_like Rab19 Rab7 Rab6 Rab1_Ypt1…
LOC_Os01g42400	3.62547	30.6	signalling.MAP kinases	weakly similar to ( 145) AT1G73500 | Symbols: ATMKK9, MKK9 | MKK9 (MAP KINASE KINASE 9); MAP kinase kinase/ kinase/ protein kinase activator | chr1:27639419-27640351 REVERSEweakly similar to ( 115) M2K1_ORYSA Mitogen-activated protein kinase kinase 1 (EC 2.7.12.2) (MAP kinase kinase 1) (MAPKK1) (OsMEK1) - Oryza sativa (Rice) S_TKc S_TKc Pkinase SPS1 PTKc Pkinase_Tyr TyrKc protein|STE_MEK_ste7_MAP…
LOC_Os05g50120	2.81996	30.6	signalling.MAP kinases	highly similar to ( 715) AT1G73670 | Symbols: ATMPK15 | ATMPK15; MAP kinase/ kinase | chr1:27700212-27703168 FORWARDnearly identical (1078) MPK17_ORYSA Mitogen-activated protein kinase 17 (EC 2.7.11.24) (MAP kinase 17) - Oryza sativa (Rice) S_TKc S_TKc Pkinase SPS1 Pkinase_Tyr TyrKc PTKc PTKc_Jak_rpt2 PTKc_Jak2_Jak3_rpt2 PTKc_EphR PTKc_EphR_A PTKc_Src_like PTKc_EphR_B PTKc_Srm_Brk PTKc_EphR_A2 PT…
LOC_Os08g33370	2.13356	30.7	signalling.14-3-3 proteins	moderately similar to ( 406) AT3G02520 | Symbols: GRF7, GF14 NU | GRF7 (GENERAL REGULATORY FACTOR 7); protein binding / protein phosphorylated amino acid binding | chr3:526800-527915 REVERSEmoderately similar to ( 454) 14333_ORYSA 14-3-3-like protein GF14-C (G-box factor 14-3-3 homolog C) - Oryza sativa (Rice) 14_3_3 14-3-3 BMH1 protein|14-3-3 protein, putative, expressed
LOC_Os05g08530	4.29406	30.11	signalling.light	weakly similar to ( 169) AT3G15570 | Symbols: | phototropic-responsive NPH3 family protein | chr3:5270267-5271700 REVERSEvery weakly similar to (92.0) NPH3_ORYSA Coleoptile phototropism protein 1 (Non-phototropic hypocotyl 3-like protein) (NPH3-like protein) - Oryza sativa (Rice)NPH3 protein|phototropic-responsive NPH3 family protein, putative, expressed
LOC_Os03g22600	2.59994	30.11	signalling.light	highly similar to ( 626) AT1G03010 | Symbols: | phototropic-responsive NPH3 family protein | chr1:693480-696188 FORWARDweakly similar to ( 170) NPH3_ORYSA Coleoptile phototropism protein 1 (Non-phototropic hypocotyl 3-like protein) (NPH3-like protein) - Oryza sativa (Rice)NPH3 protein|BTBN6 - Bric-a-Brac, Tramtrack, Broad Complex BTB domain with non-phototropic hypocotyl 3 NPH3 and coiled-coil do…
LOC_Os06g08550	8.88585	30.11	signalling.light	highly similar to ( 518) AT4G31820 | Symbols: ENP, NPY1, MAB4 | ENP (ENHANCER OF PINOID); protein binding / signal transducer | chr4:15390788-15393627 REVERSEmoderately similar to ( 316) NPH3_ORYSA Coleoptile phototropism protein 1 (Non-phototropic hypocotyl 3-like protein) (NPH3-like protein) - Oryza sativa (Rice)NPH3 protein|BTBN14 - Bric-a-Brac, Tramtrack, Broad Complex BTB domain with non-pho…
LOC_Os12g41910	2.07391	30.11	signalling.light	highly similar to ( 739) AT1G30440 | Symbols: | phototropic-responsive NPH3 family protein | chr1:10759475-10762199 FORWARDmoderately similar to ( 367) NPH3_ORYSA Coleoptile phototropism protein 1 (Non-phototropic hypocotyl 3-like protein) (NPH3-like protein) - Oryza sativa (Rice)NPH3 protein|BTBN25 - Bric-a-Brac, Tramtrack, Broad Complex BTB domain with non-phototropic hypocotyl 3 NPH3 and coile…
LOC_Os03g10800	2.24293	30.11	signalling.light	highly similar to ( 553) AT2G14820 | Symbols: NPY2 | NPY2 (NAKED PINS IN YUC MUTANTS 2); protein binding / signal transducer | chr2:6358864-6361300 FORWARDmoderately similar to ( 319) NPH3_ORYSA Coleoptile phototropism protein 1 (Non-phototropic hypocotyl 3-like protein) (NPH3-like protein) - Oryza sativa (Rice)NPH3 protein|BTBN4 - Bric-a-Brac, Tramtrack, Broad Complex BTB domain with non-phototr…
LOC_Os12g42810	7.32096	30.11.1	signalling.light.COP9 signalosome	weakly similar to ( 174) AT5G56280 | Symbols: CSN6A | CSN6A | chr5:22783617-22785530 REVERSE protein|mov34/MPN/PAD-1 family protein, expressed
LOC_Os02g44770	10.5856	30.99	signalling.unspecified	highly similar to ( 748) AT3G14810 | Symbols: MSL5 | MSL5 (MECHANOSENSITIVE CHANNEL OF SMALL CONDUCTANCE-LIKE 5) | chr3:4971223-4974216 REVERSE MS_channel MscS protein|uncharacterized mscS family protein, putative, expressed
Protein modification
LOC_Os03g06510	2.38476	29.4	protein.postranslational modification	moderately similar to ( 256) AT1G03080 | Symbols: | FUNCTIONS IN: molecular_function unknown; INVOLVED IN: biological_process unknown; LOCATED IN: plasma membrane; EXPRESSED IN: 22 plant structures; EXPRESSED DURING: 13 growth stages; CONTAINS InterPro DOMAIN/s: Prefoldin (InterPro:IPR009053), KIP1-like (InterPro:IPR011684); BEST Arabidopsis thaliana protein match is: kinase interacting family pr…
LOC_Os07g47090	4.61898	29.4	protein.postranslational modification	weakly similar to ( 115) AT1G03470 | Symbols: | kinase interacting family protein | chr1:866217-867493 REVERSEKIP1 protein|KIP1, putative, expressed
LOC_Os11g05320	3.10939	29.4	protein.postranslational modification	moderately similar to ( 430) AT3G44610 | Symbols: | protein kinase family protein | chr3:16188266-16192107 REVERSEmoderately similar to ( 360) KPK1_PHAVU Protein kinase PVPK-1 (EC 2.7.11.1) - Phaseolus vulgaris (Kidney bean) (French bean) S_TKc S_TKc Pkinase SPS1 PTKc Pkinase_Tyr TyrKc protein|AGC_PVPK_like_kin82y.1 - ACG kinases include homologs to PKA, PKG and PKC, expressed
LOC_Os07g38800	10.0887	29.4	protein.postranslational modification	highly similar to ( 625) AT2G37710 | Symbols: RLK | RLK (receptor lectin kinase); kinase | chr2:15814934-15816961 REVERSEweakly similar to ( 192) PSKR_DAUCA Phytosulfokine receptor precursor (EC 2.7.11.1) (Phytosulfokine LRR receptor kinase) - Daucus carota (Carrot) Lectin_legB S_TKc Pkinase S_TKc Pkinase_Tyr PTKc TyrKc PTKc_Csk_like SPS1 PTKc_Srm_Brk PTKc_Frk_like PTKc_Jak_rpt2 PTKc_Abl PTKc_Eph…
LOC_Os01g24940	2.20578	29.4	protein.postranslational modification	highly similar to ( 731) AT4G02390 | Symbols: APP, PARP1, ATPARP1 | APP (ARABIDOPSIS POLY(ADP-RIBOSE) POLYMERASE); NAD+ ADP-ribosyltransferase/ nucleic acid binding | chr4:1050104-1053960 FORWARDnearly identical (1226) PRP2A_ORYSA Poly [ADP-ribose] polymerase 2-A (EC 2.4.2.30) (PARP-2-A) (ADPRT 2-A) (NAD(+) ADP-ribosyltransferase 2-A) (Poly[ADP-ribose] synthetase 2-A) - Oryza sativa (Rice) parp_l…
LOC_Os01g15480	3.88605	29.4	protein.postranslational modification	nearly identical (1502) AT5G18700 | Symbols: EMB3013 | EMB3013 (embryo defective 3013); ATP binding / binding / kinase/ protein kinase/ protein serine/threonine kinase | chr5:6235387-6240733 REVERSEweakly similar to ( 119) M2K1_ORYSA Mitogen-activated protein kinase kinase 1 (EC 2.7.12.2) (MAP kinase kinase 1) (MAPKK1) (OsMEK1) - Oryza sativa (Rice) S_TKc S_TKc Pkinase Pkinase_Tyr PTKc TyrKc SPS1…
LOC_Os08g02440	8.06217	29.4	protein.postranslational modification	highly similar to ( 631) AT5G51560 | Symbols: | leucine-rich repeat transmembrane protein kinase, putative | chr5:20945807-20948613 FORWARDweakly similar to ( 147) NORK_PEA Nodulation receptor kinase precursor (EC 2.7.11.1) - Pisum sativum (Garden pea) TyrKc PTKc Pkinase_Tyr PTKc_Jak_rpt2 PTKc_Srm_Brk PTKc_Tec_like PTKc_Jak2_Jak3_rpt2 PTKc_Src_like S_TKc Pkinase PTKc_Tec_Rlk S_TKc PTKc_Itk PTKc_C…
LOC_Os09g21510	3.06606	29.4	protein.postranslational modification	highly similar to ( 518) AT1G09000 | Symbols: ANP1, MAPKKK1 | ANP1 (ARABIDOPSIS NPK1-RELATED PROTEIN KINASE 1); MAP kinase kinase kinase/ kinase | chr1:2891111-2894987 FORWARDweakly similar to ( 132) M2K1_ORYSA Mitogen-activated protein kinase kinase 1 (EC 2.7.12.2) (MAP kinase kinase 1) (MAPKK1) (OsMEK1) - Oryza sativa (Rice) S_TKc S_TKc Pkinase Pkinase_Tyr PTKc TyrKc SPS1 PTKc_Jak_rpt2 PTKc_Jak…
LOC_Os08g32600	6.31268	29.4	protein.postranslational modification	moderately similar to ( 497) AT1G09000 | Symbols: ANP1, MAPKKK1 | ANP1 (ARABIDOPSIS NPK1-RELATED PROTEIN KINASE 1); MAP kinase kinase kinase/ kinase | chr1:2891111-2894987 FORWARDweakly similar to ( 130) M2K1_ORYSA Mitogen-activated protein kinase kinase 1 (EC 2.7.12.2) (MAP kinase kinase 1) (MAPKK1) (OsMEK1) - Oryza sativa (Rice) S_TKc S_TKc Pkinase Pkinase_Tyr TyrKc PTKc SPS1 PTKc_Jak_rpt2 PTKc…
LOC_Os05g48150	2.14165	29.4	protein.postranslational modification	highly similar to ( 631) AT5G25510 | Symbols: | serine/threonine protein phosphatase 2A (PP2A) regulatory subunit B', putative | chr5:8882728-8884325 REVERSE B56 protein|transposon protein, putative, unclassified, expressed
LOC_Os06g17490	4.61278	29.4	protein.postranslational modification	highly similar to ( 568) AT5G55830 | Symbols: | lectin protein kinase, putative | chr5:22594655-22596700 FORWARDmoderately similar to ( 204) PSKR_DAUCA Phytosulfokine receptor precursor (EC 2.7.11.1) (Phytosulfokine LRR receptor kinase) - Daucus carota (Carrot) Lectin_legB Pkinase Pkinase_Tyr PTKc S_TKc TyrKc S_TKc SPS1 PTKc_Jak_rpt2 PTKc_EphR PTKc_EphR_A2 PTKc_Src_like PTKc_EGFR_like PTKc_EphR_A…
LOC_Os12g03180	3.47404	29.4	protein.postranslational modification	moderately similar to ( 239) AT5G05510 | Symbols: | protein kinase-related | chr5:1630651-1632568 REVERSE Mad3_BUB1_I protein|Mad3/BUB1 homology region 1 domain containing protein, expressed
LOC_Os01g07940	3.25637	29.4	protein.postranslational modification	moderately similar to ( 379) AT5G47750 | Symbols: D6PKL2, PK5 | D6PKL2 (D6 PROTEIN KINASE LIKE 2); kinase | chr5:19339947-19341864 REVERSEmoderately similar to ( 247) KPK1_PHAVU Protein kinase PVPK-1 (EC 2.7.11.1) - Phaseolus vulgaris (Kidney bean) (French bean) S_TKc S_TKc Pkinase SPS1 Pkinase_Tyr TyrKc protein|AGC_PVPK_like_kin82y.3 - ACG kinases include homologs to PKA, PKG and PKC, expressed
LOC_Os12g24550	2.7721	29.4	protein.postranslational modification	nearly identical (1222) AT1G50240 | Symbols: FU | FU (FUSED); protein serine/threonine kinase | chr1:18607063-18614094 FORWARDweakly similar to ( 142) CIPK1_ORYSA CIPK-like protein 1 (EC 2.7.11.1) (OsCK1) - Oryza sativa (Rice) S_TKc S_TKc Pkinase Pkinase_Tyr PTKc SPS1 TyrKc PTKc_FGFR PTKc_Jak_rpt2 PTKc_Srm_Brk PTKc_FGFR3 PTKc_Trk PTKc_Ror PTKc_FGFR1 PTKc_FGFR2 PTKc_Ack_like PTKc_Syk_like PTKc_Csk…
LOC_Os08g40170	4.89234	29.4	protein.postranslational modification	moderately similar to ( 492) AT1G20930 | Symbols: CDKB2;2 | CDKB2;2 (CYCLIN-DEPENDENT KINASE B2;2); cyclin-dependent protein kinase/ kinase | chr1:7292752-7294664 REVERSEmoderately similar to ( 475) CDC2D_ANTMA Cell division control protein 2 homolog D (EC 2.7.11.22) (EC 2.7.11.23) - Antirrhinum majus (Garden snapdragon) S_TKc S_TKc Pkinase SPS1 Pkinase_Tyr PTKc TyrKc PTKc_Jak_rpt2 PTKc_Jak1_rpt2…
LOC_Os03g18430	2.3626	29.4	protein.postranslational modification	highly similar to ( 628) AT5G58520 | Symbols: | protein kinase family protein | chr5:23655312-23657943 FORWARD Pkinase_Tyr TyrKc PTKc S_TKc PTKc_Csk_like Pkinase S_TKc PTKc_Syk_like PTKc_Jak_rpt2 PTKc_InsR_like PTKc_Srm_Brk PTKc_Chk PTKc_Tec_like PTKc_Csk PTKc_Fes_like PTKc_Ror PTKc_EphR PTKc_Ack_like PTKc_EphR_A2 PTKc_c-ros PTKc_Btk_Bmx PTKc_Itk PTKc_EGFR_like PTKc_Src_like PTKc_EphR_A PTK_CCK4 …
LOC_Os03g14840	2.3629	29.4	protein.postranslational modification	moderately similar to ( 333) AT3G14370 | Symbols: WAG2 | WAG2; kinase/ protein serine/threonine kinase | chr3:4798026-4799468 REVERSEmoderately similar to ( 278) KPK1_PHAVU Protein kinase PVPK-1 (EC 2.7.11.1) - Phaseolus vulgaris (Kidney bean) (French bean) S_TKc S_TKc Pkinase Pkinase_Tyr SPS1 TyrKc PTKc protein|AGC_PVPK_like_kin82y.8 - ACG kinases include homologs to PKA, PKG and PKC, expressed
LOC_Os02g10020	5.24572	29.4	protein.postranslational modification	moderately similar to ( 327) AT2G33560 | Symbols: | spindle checkpoint protein-related | chr2:14213810-14215918 REVERSE Mad3_BUB1_I protein|Mad3/BUB1 homology region 1 domain containing protein, expressed
LOC_Os06g10650	2.22778	29.4	protein.postranslational modification	moderately similar to ( 278) AT1G05000 | Symbols: | tyrosine specific protein phosphatase family protein | chr1:1425660-1428393 FORWARD Y_phosphatase2 protein|tyrosine phosphatase family protein, putative, expressed
LOC_Os10g41390	2.3753	29.4	protein.postranslational modification	moderately similar to ( 494) AT4G16970 | Symbols: | ATP binding / kinase/ protein kinase/ protein serine/threonine kinase | chr4:9551516-9555766 REVERSE S_TKc S_TKc Pkinase protein|protein kinase domain containing protein, expressed
LOC_Os01g67160	3.36143	29.4	protein.postranslational modification	highly similar to ( 509) AT2G38620 | Symbols: CDKB1;2 | CDKB1;2 (cyclin-dependent kinase B1;2); cyclin binding / kinase/ protein serine/threonine kinase | chr2:16152551-16153866 FORWARDhighly similar to ( 511) CDC2C_ANTMA Cell division control protein 2 homolog C (EC 2.7.11.22) (EC 2.7.11.23) - Antirrhinum majus (Garden snapdragon) S_TKc S_TKc Pkinase SPS1 PTKc Pkinase_Tyr TyrKc PTKc_Jak_rpt2 PTK…
LOC_Os02g04240	3.45304	29.4	protein.postranslational modification	moderately similar to ( 462) AT1G02970 | Symbols: WEE1, ATWEE1 | WEE1 (ARABIDOPSIS WEE1 KINASE HOMOLOG); kinase/ protein kinase | chr1:673408-676127 FORWARDvery weakly similar to (90.1) M2K1_ORYSA Mitogen-activated protein kinase kinase 1 (EC 2.7.12.2) (MAP kinase kinase 1) (MAPKK1) (OsMEK1) - Oryza sativa (Rice) Pkinase S_TKc S_TKc SPS1 Pkinase_Tyr PTKc TyrKc protein|wee1-like protein kinase, pu…
LOC_Os03g22700	2.74964	29.4	protein.postranslational modification	highly similar to ( 528) AT1G54610 | Symbols: | protein kinase family protein | chr1:20393962-20396902 REVERSEweakly similar to ( 187) CDC2A_ANTMA Cell division control protein 2 homolog A (EC 2.7.11.22) (EC 2.7.11.23) - Antirrhinum majus (Garden snapdragon) S_TKc S_TKc Pkinase SPS1 Pkinase_Tyr PTKc TyrKc PTKc_Jak_rpt2 PTKc_Src_like protein|cyclin-dependent kinase C-2, putative, expressed
LOC_Os01g09580	5.70381	29.4	protein.postranslational modification	moderately similar to ( 498) AT2G25880 | Symbols: AtAUR2 | AtAUR2 (AtAurora2); histone kinase(H3-S10 specific) / kinase | chr2:11034887-11036827 REVERSEweakly similar to ( 171) CIPK1_ORYSA CIPK-like protein 1 (EC 2.7.11.1) (OsCK1) - Oryza sativa (Rice) S_TKc S_TKc Pkinase SPS1 Pkinase_Tyr PTKc TyrKc PTKc_FAK PTK_CCK4 PTKc_Fes_like PTKc_Tec_like PTKc_Trk PTKc_ALK_LTK PTKc_Csk_like PTKc_Abl PTKc_Sr…
LOC_Os11g03460	2.21851	29.4	protein.postranslational modification	moderately similar to ( 241) AT5G05510 | Symbols: | protein kinase-related | chr5:1630651-1632568 REVERSE Mad3_BUB1_I protein|Mad3/BUB1 homology region 1 domain containing protein, expressed
LOC_Os08g28710	2.44057	29.4.1.57	protein.postranslational modification.kinase.receptor like cytoplasmatic kinase VII	moderately similar to ( 221) AT3G55950 | Symbols: CCR3, ATCRR3 | CCR3 (ARABIDOPSIS THALIANA CRINKLY4 RELATED 3); kinase | chr3:20753903-20756347 REVERSEweakly similar to ( 186) CRI4_MAIZE Putative receptor protein kinase CRINKLY4 precursor (EC 2.7.11.1) - Zea mays (Maize) Pkinase_Tyr PTKc Pkinase TyrKc S_TKc S_TKc PTKc_EphR SPS1 PTKc_Jak_rpt2 PTKc_Src_like PTKc_Trk PTKc_DDR PTKc_Fes_like PTKc_Srm…
LOC_Os05g36050	2.0015	29.4.1.57	protein.postranslational modification.kinase.receptor like cytoplasmatic kinase VII	highly similar to ( 505) AT1G01540 | Symbols: | protein kinase family protein | chr1:195980-198383 FORWARDmoderately similar to ( 243) PSKR_DAUCA Phytosulfokine receptor precursor (EC 2.7.11.1) (Phytosulfokine LRR receptor kinase) - Daucus carota (Carrot) TyrKc Pkinase Pkinase_Tyr S_TKc PTKc S_TKc SPS1 PTKc_Srm_Brk PTKc_Jak_rpt2 PTKc_Csk_like PTKc_Src_like PTKc_EGFR_like PTKc_Itk PTKc_EphR_A2 PTK…
LOC_Os05g33080	3.52894	29.4.1.57	protein.postranslational modification.kinase.receptor like cytoplasmatic kinase VII	moderately similar to ( 405) AT1G54820 | Symbols: | protein kinase family protein | chr1:20447370-20450761 FORWARDmoderately similar to ( 224) CRI4_MAIZE Putative receptor protein kinase CRINKLY4 precursor (EC 2.7.11.1) - Zea mays (Maize) PTKc Pkinase_Tyr S_TKc S_TKc Pkinase TyrKc PTKc_Jak_rpt2 SPS1 PTKc_Trk PTKc_Csk_like PTKc_Fes_like PTKc_InsR_like PTKc_Ror PTKc_Tec_like PTKc_Itk PTKc_Srm_Brk P…
LOC_Os08g27780	5.38876	29.4.1.57	protein.postranslational modification.kinase.receptor like cytoplasmatic kinase VII	moderately similar to ( 315) AT1G21230 | Symbols: WAK5 | WAK5 (WALL ASSOCIATED KINASE 5); kinase/ protein serine/threonine kinase | chr1:7429980-7432346 FORWARDweakly similar to ( 184) NORK_MEDTR Nodulation receptor kinase precursor (EC 2.7.11.1) (Does not make infections protein 2) (Symbiosis receptor-like kinase) (MtSYMRK) - Medicago truncatula (Barrel medic) S_TKc Pkinase_Tyr PTKc TyrKc S_TKc …
LOC_Os02g10110	2.35617	29.4.1.57	protein.postranslational modification.kinase.receptor like cytoplasmatic kinase VII	moderately similar to ( 434) AT4G22130 | Symbols: SRF8 | SRF8 (STRUBBELIG-RECEPTOR FAMILY 8); ATP binding / kinase/ protein binding / protein kinase | chr4:11724781-11727331 FORWARDweakly similar to ( 145) NORK_MEDTR Nodulation receptor kinase precursor (EC 2.7.11.1) (Does not make infections protein 2) (Symbiosis receptor-like kinase) (MtSYMRK) - Medicago truncatula (Barrel medic) S_TKc Pkinase …
LOC_Os03g12570	16.2147	29.4.1.57	protein.postranslational modification.kinase.receptor like cytoplasmatic kinase VII	highly similar to ( 753) AT1G69770 | Symbols: CMT3 | CMT3 (chromomethylase 3); DNA (cytosine-5-)-methyltransferase | chr1:26248496-26253519 REVERSEnearly identical (1046) CMT1_MAIZE DNA (cytosine-5)-methyltransferase 1 (EC 2.1.1.37) (Chromomethylase 1) (Zea methyltransferase2) (Zmet2) (DNA cytosine methyltransferase MET2a) - Zea mays (Maize) BAH_plantDCM_I S_TKc S_TKc PTKc Pkinase Pkinase_Tyr PTK…
LOC_Os10g25550	5.0127	29.4.1.57	protein.postranslational modification.kinase.receptor like cytoplasmatic kinase VII	moderately similar to ( 468) AT2G05940 | Symbols: | protein kinase, putative | chr2:2287514-2289270 REVERSEmoderately similar to ( 245) NORK_MEDTR Nodulation receptor kinase precursor (EC 2.7.11.1) (Does not make infections protein 2) (Symbiosis receptor-like kinase) (MtSYMRK) - Medicago truncatula (Barrel medic) TyrKc Pkinase_Tyr PTKc S_TKc Pkinase S_TKc PTKc_Jak_rpt2 PTKc_InsR_like PTKc_Csk_lik…
LOC_Os01g44110	2.23935	29.4.1.57	protein.postranslational modification.kinase.receptor like cytoplasmatic kinase VII	highly similar to ( 574) AT3G59110 | Symbols: | protein kinase family protein | chr3:21855673-21857847 FORWARDmoderately similar to ( 221) PSKR_DAUCA Phytosulfokine receptor precursor (EC 2.7.11.1) (Phytosulfokine LRR receptor kinase) - Daucus carota (Carrot) S_TKc TyrKc S_TKc Pkinase Pkinase_Tyr PTKc PTKc_Srm_Brk PTKc_Csk_like SPS1 PTKc_Itk PTKc_Tec_like PTKc_Jak_rpt2 PTKc_Src_like PTKc_EphR PTK…
LOC_Os05g11750	3.38002	29.4.1.57	protein.postranslational modification.kinase.receptor like cytoplasmatic kinase VII	moderately similar to ( 478) AT3G58690 | Symbols: | protein kinase family protein | chr3:21709369-21711246 FORWARDmoderately similar to ( 238) NORK_MEDTR Nodulation receptor kinase precursor (EC 2.7.11.1) (Does not make infections protein 2) (Symbiosis receptor-like kinase) (MtSYMRK) - Medicago truncatula (Barrel medic) Pkinase S_TKc Pkinase_Tyr PTKc TyrKc S_TKc PTKc_Src_like PTKc_Csk_like PTKc_S…
LOC_Os01g70970	4.39058	29.4.1.57	protein.postranslational modification.kinase.receptor like cytoplasmatic kinase VII	moderately similar to ( 346) AT3G26700 | Symbols: | protein kinase family protein | chr3:9810669-9812356 FORWARDweakly similar to ( 183) NORK_MEDTR Nodulation receptor kinase precursor (EC 2.7.11.1) (Does not make infections protein 2) (Symbiosis receptor-like kinase) (MtSYMRK) - Medicago truncatula (Barrel medic) PTKc TyrKc Pkinase_Tyr S_TKc S_TKc Pkinase PTKc_Jak_rpt2 PTKc_EphR PTKc_Csk_like PT…
Protein degradation
LOC_Os06g51410	2.04233	29.5	protein.degradation	nearly identical (1063) AT1G50380 | Symbols: | prolyl oligopeptidase family protein | chr1:18662480-18666185 FORWARD PtrB PRK10115 Peptidase_S9_N COG1505 Peptidase_S9 DAP2 protein|OsPOP15 - Putative Prolyl Oligopeptidase homologue, expressed
LOC_Os06g11400	10.9239	29.5	protein.degradation	weakly similar to ( 105) AT4G38100 | Symbols: | unknown protein | chr4:17887033-17888177 REVERSE protein|expressed protein
LOC_Os12g10590	2.34823	29.5	protein.degradation	moderately similar to ( 262) ATCG00670 | Symbols: CLPP1, PCLPP | Encodes the only ClpP (caseinolytic protease) encoded within the plastid genome. Contains a highly conserved catalytic triad of Ser-type proteases (Ser-His-Asp). Part of the 350 kDa chloroplast Clp complex. The name reflects nomenclature described in Adam et. al (2001). | chrC:69910-71882 REVERSEmoderately similar to ( 409) CLPP_ORY…
LOC_Os10g21300	2.34611	29.5	protein.degradation	moderately similar to ( 286) ATCG00670 | Symbols: CLPP1, PCLPP | Encodes the only ClpP (caseinolytic protease) encoded within the plastid genome. Contains a highly conserved catalytic triad of Ser-type proteases (Ser-His-Asp). Part of the 350 kDa chloroplast Clp complex. The name reflects nomenclature described in Adam et. al (2001). | chrC:69910-71882 REVERSEmoderately similar to ( 439) CLPP_ORY…
LOC_Os01g53630	3.32881	29.5	protein.degradation	weakly similar to ( 177) AT1G60220 | Symbols: OTS1, ULP1D | ULP1D (UB-LIKE PROTEASE 1D); SUMO-specific protease/ cysteine-type peptidase | chr1:22208332-22211910 FORWARD ULP1 protein|ulp1 protease family protein, putative, expressed
LOC_Os06g28000	4.15781	29.5	protein.degradation	highly similar to ( 572) AT1G23340 | Symbols: | unknown protein | chr1:8284158-8286528 REVERSEDUF239 protein|carboxyl-terminal peptidase, putative, expressed
LOC_Os08g45170	2.01091	29.5	protein.degradation	moderately similar to ( 443) AT5G18460 | Symbols: | unknown protein | chr5:6123205-6126505 FORWARDDUF239 protein|carboxyl-terminal peptidase, putative, expressed
LOC_Os09g29080	2.08199	29.5	protein.degradation	weakly similar to ( 107) AT4G38100 | Symbols: | unknown protein | chr4:17887033-17888177 REVERSE protein|expressed protein
LOC_Os03g06290	2.36975	29.5.1	protein.degradation.subtilases	highly similar to ( 660) AT4G26330 | Symbols: UNE17, ATSBT3.18 | UNE17 (UNFERTILIZED EMBRYO SAC 17); identical protein binding / serine-type endopeptidase | chr4:13320408-13323461 FORWARD protein|OsSub27 - Putative Subtilisin homologue, expressed
LOC_Os04g03810	3.15073	29.5.1	protein.degradation.subtilases	highly similar to ( 551) AT1G32960 | Symbols: ATSBT3.3, SBT3.3 | SBT3.3; identical protein binding / serine-type endopeptidase | chr1:11945351-11948429 FORWARD protein|OsSub38 - Putative Subtilisin homologue, expressed
LOC_Os10g25450	2.09859	29.5.1	protein.degradation.subtilases	highly similar to ( 682) AT2G05920 | Symbols: | subtilase family protein | chr2:2269831-2272207 REVERSEPA_subtilisin_like PA protein|OsSub60 - Putative Subtilisin homologue, expressed
LOC_Os08g35090	2.59717	29.5.1	protein.degradation.subtilases	highly similar to ( 895) AT3G14240 | Symbols: | subtilase family protein | chr3:4741637-4743964 REVERSEPA_subtilisin_like PA protein|OsSub56 - Putative Subtilisin homologue, expressed
LOC_Os04g48416	2.96471	29.5.1	protein.degradation.subtilases	highly similar to ( 932) AT5G51750 | Symbols: ATSBT1.3, SBT1.3 | ATSBT1.3 (ARABIDOPSIS THALIANA SUBTILASE 1.3); identical protein binding / serine-type endopeptidase | chr5:21020266-21022608 FORWARDPA_subtilisin_like PA protein|OsSub45 - Putative Subtilisin homologue, expressed
LOC_Os09g36110	3.90045	29.5.1	protein.degradation.subtilases	highly similar to ( 620) AT4G10550 | Symbols: | subtilase family protein | chr4:6516613-6519513 REVERSEPA_subtilisin_like protein|OsSub59 - Putative Subtilisin homologue, expressed
LOC_Os09g30458	4.24032	29.5.1	protein.degradation.subtilases	highly similar to ( 611) AT1G20160 | Symbols: ATSBT5.2 | ATSBT5.2; identical protein binding / serine-type endopeptidase | chr1:6990852-6993737 REVERSEPA_subtilisin_like protein|subtilisin-like protease, putative, expressed
LOC_Os03g55350	2.74788	29.5.1	protein.degradation.subtilases	highly similar to ( 884) AT5G67360 | Symbols: ARA12 | ARA12; serine-type endopeptidase | chr5:26872192-26874465 REVERSEPA_subtilisin_like PA protein|OsSub31 - Putative Subtilisin homologue, expressed
LOC_Os04g01710	4.3277	29.5.3	protein.degradation.cysteine protease	moderately similar to ( 236) AT1G29090 | Symbols: | peptidase C1A papain family protein | chr1:10163103-10164385 REVERSEmoderately similar to ( 204) CYSEP_PHAVU Vignain precursor (EC 3.4.22.-) (Bean endopeptidase) (Cysteine proteinase EP-C1) - Phaseolus vulgaris (Kidney bean) (French bean) Peptidase_C1A Peptidase_C1 Pept_C1 Peptidase_C1 Peptidase_C1A_CathepsinB Peptidase_C1A_CathepsinX Peptidase_…
LOC_Os10g22170	2.02185	29.5.3	protein.degradation.cysteine protease	Peptidase_C1 protein|expressed protein
LOC_Os05g51220	3.04961	29.5.4	protein.degradation.aspartate protease	moderately similar to ( 399) AT1G01300 | Symbols: | aspartyl protease family protein | chr1:117065-118522 FORWARD Asp protein|aspartic proteinase, putative, expressed
LOC_Os06g03080	5.17804	29.5.4	protein.degradation.aspartate protease	weakly similar to ( 176) AT5G10770 | Symbols: | chloroplast nucleoid DNA-binding protein, putative | chr5:3403331-3405331 REVERSE protein|aspartic protease, putative, expressed
LOC_Os08g16660	7.07594	29.5.4	protein.degradation.aspartate protease	moderately similar to ( 324) AT1G79720 | Symbols: | aspartyl protease family protein | chr1:29997259-29998951 REVERSE Asp protein|aspartic proteinase nepenthesin precursor, putative, expressed
LOC_Os05g33430	3.22056	29.5.4	protein.degradation.aspartate protease	moderately similar to ( 364) AT1G03220 | Symbols: | extracellular dermal glycoprotein, putative / EDGP, putative | chr1:787143-788444 FORWARDmoderately similar to ( 216) 7SB1_SOYBN Basic 7S globulin precursor (Bg) (SBg7S) [Contains: Basic 7S globulin high kDa subunit; Basic 7S globulin low kDa subunit] - Glycine max (Soybean) protein|xyloglucanase inhibitor, putative, expressed
LOC_Os09g27940	2.43245	29.5.4	protein.degradation.aspartate protease	moderately similar to ( 303) AT2G03200 | Symbols: | aspartyl protease family protein | chr2:966506-967891 REVERSE Asp protein|aspartic proteinase nepenthesin-1 precursor, putative, expressed
LOC_Os01g41550	2.51136	29.5.4	protein.degradation.aspartate protease	moderately similar to ( 384) AT1G01300 | Symbols: | aspartyl protease family protein | chr1:117065-118522 FORWARD Asp protein|aspartic proteinase, putative, expressed
LOC_Os01g71080	5.81017	29.5.4	protein.degradation.aspartate protease	weakly similar to ( 146) AT1G03230 | Symbols: | extracellular dermal glycoprotein, putative / EDGP, putative | chr1:790110-791414 FORWARD protein|xylanase inhibitor, putative, expressed
LOC_Os10g01134	2.35315	29.5.5	protein.degradation.serine protease	moderately similar to ( 396) AT1G73270 | Symbols: scpl6 | scpl6 (serine carboxypeptidase-like 6); serine-type carboxypeptidase | chr1:27549021-27552517 REVERSEmoderately similar to ( 347) CBP1_ORYSA Serine carboxypeptidase 1 precursor (EC 3.4.16.5) (Serine carboxypeptidase I) (Carboxypeptidase C) - Oryza sativa (Rice) Peptidase_S10 COG2939 protein|OsSCP46 - Putative Serine Carboxypeptidase homolo…
LOC_Os04g44410	2.00404	29.5.5	protein.degradation.serine protease	moderately similar to ( 422) AT5G08260 | Symbols: scpl35 | scpl35 (serine carboxypeptidase-like 35); serine-type carboxypeptidase | chr5:2657236-2661272 FORWARDmoderately similar to ( 312) CBP23_HORVU Serine carboxypeptidase II-3 precursor (EC 3.4.16.6) (CP-MII.3) [Contains: Serine carboxypeptidase II-3 chain A; Serine carboxypeptidase II-3 chain B] - Hordeum vulgare (Barley) Peptidase_S10 COG293…
LOC_Os03g24390	2.24943	29.5.5	protein.degradation.serine protease	moderately similar to ( 272) AT3G07950 | Symbols: | rhomboid protein-related | chr3:2531982-2534277 FORWARD DUF1751 protein|OsRhmbd8 - Putative Rhomboid homologue, expressed
LOC_Os11g31980	3.33145	29.5.5	protein.degradation.serine protease	highly similar to ( 722) AT1G28110 | Symbols: SCPL45 | SCPL45 (SERINE CARBOXYPEPTIDASE-LIKE 45 PRECURSOR); serine-type carboxypeptidase | chr1:9804153-9806832 REVERSEmoderately similar to ( 347) CBP2_WHEAT Serine carboxypeptidase 2 (EC 3.4.16.6) (Serine carboxypeptidase II) (Carboxypeptidase D) (CPDW-II) (CP-WII) [Contains: Serine carboxypeptidase 2 chain A (Serine carboxypeptidase II chain A); S…
LOC_Os04g32540	2.02568	29.5.5	protein.degradation.serine protease	highly similar to ( 669) AT1G28110 | Symbols: SCPL45 | SCPL45 (SERINE CARBOXYPEPTIDASE-LIKE 45 PRECURSOR); serine-type carboxypeptidase | chr1:9804153-9806832 REVERSEmoderately similar to ( 345) CBP23_HORVU Serine carboxypeptidase II-3 precursor (EC 3.4.16.6) (CP-MII.3) [Contains: Serine carboxypeptidase II-3 chain A; Serine carboxypeptidase II-3 chain B] - Hordeum vulgare (Barley) Peptidase_S10 …
LOC_Os01g22954	8.70254	29.5.5	protein.degradation.serine protease	highly similar to ( 592) AT3G17180 | Symbols: scpl33 | scpl33 (serine carboxypeptidase-like 33); serine-type carboxypeptidase | chr3:5855861-5859157 REVERSEmoderately similar to ( 394) CBP2_WHEAT Serine carboxypeptidase 2 (EC 3.4.16.6) (Serine carboxypeptidase II) (Carboxypeptidase D) (CPDW-II) (CP-WII) [Contains: Serine carboxypeptidase 2 chain A (Serine carboxypeptidase II chain A); Serine carb…
LOC_Os11g10750	2.38578	29.5.5	protein.degradation.serine protease	highly similar to ( 689) AT5G42240 | Symbols: scpl42 | scpl42 (serine carboxypeptidase-like 42); serine-type carboxypeptidase | chr5:16888717-16890931 FORWARDmoderately similar to ( 314) CBP23_HORVU Serine carboxypeptidase II-3 precursor (EC 3.4.16.6) (CP-MII.3) [Contains: Serine carboxypeptidase II-3 chain A; Serine carboxypeptidase II-3 chain B] - Hordeum vulgare (Barley) Peptidase_S10 COG2939 …
LOC_Os02g55130	2.45358	29.5.5	protein.degradation.serine protease	highly similar to ( 662) AT4G30610 | Symbols: BRS1, SCPL24 | BRS1 (BRI1 SUPPRESSOR 1); serine-type carboxypeptidase | chr4:14944219-14948391 FORWARDmoderately similar to ( 474) CBP2_WHEAT Serine carboxypeptidase 2 (EC 3.4.16.6) (Serine carboxypeptidase II) (Carboxypeptidase D) (CPDW-II) (CP-WII) [Contains: Serine carboxypeptidase 2 chain A (Serine carboxypeptidase II chain A); Serine carboxypepti…
LOC_Os09g26260	3.09155	29.5.9	protein.degradation.AAA type	highly similar to ( 590) AT5G57480 | Symbols: | AAA-type ATPase family protein | chr5:23279406-23280968 REVERSE protein|AAA-type ATPase family protein, putative, expressed
LOC_Os01g12660	2.17613	29.5.9	protein.degradation.AAA type	highly similar to ( 961) AT1G64110 | Symbols: | AAA-type ATPase family protein | chr1:23796887-23801255 REVERSEweakly similar to ( 158) CDC48_SOYBN Cell division cycle protein 48 homolog (Valosin-containing protein homolog) (VCP) - Glycine max (Soybean) SpoVK RPT1 PRK03992 AAA hflB HflB COG1223 protein|AAA-type ATPase family protein, putative, expressed
LOC_Os01g55260	2.62429	29.5.9	protein.degradation.AAA type	moderately similar to ( 483) AT2G34560 | Symbols: | katanin, putative | chr2:14560266-14562695 FORWARDweakly similar to ( 184) CDC48_SOYBN Cell division cycle protein 48 homolog (Valosin-containing protein homolog) (VCP) - Glycine max (Soybean) SpoVK RPT1 PRK03992 AAA HflB COG1223 hflB protein|AAA-type ATPase family protein, putative, expressed
LOC_Os03g15810	4.63355	29.5.9	protein.degradation.AAA type	highly similar to ( 630) AT1G04730 | Symbols: | AAA-type ATPase family protein | chr1:1325385-1331086 REVERSE PRK04195 protein|AAA-type ATPase family protein, putative, expressed
LOC_Os09g27340	2.32262	29.5.9	protein.degradation.AAA type	moderately similar to ( 308) AT5G57480 | Symbols: | AAA-type ATPase family protein | chr5:23279406-23280968 REVERSE protein|ATPase, putative, expressed
LOC_Os01g22490	2.30928	29.5.11.1	protein.degradation.ubiquitin.ubiquitin	moderately similar to ( 218) AT3G62250 | Symbols: UBQ5 | UBQ5 (ubiquitin 5); protein binding / structural constituent of ribosome | chr3:23037138-23037611 FORWARDweakly similar to ( 142) UBIQ_WHEAT Ubiquitin - Triticum aestivum (Wheat) Ubiquitin UBQ Nedd8 ubiquitin UBL Ribosomal_S27 protein|40S ribosomal protein S27a, putative, expressed
LOC_Os02g38410	4.75415	29.5.11.1	protein.degradation.ubiquitin.ubiquitin	weakly similar to ( 145) AT5G14360 | Symbols: | ubiquitin family protein | chr5:4631038-4631641 FORWARDBAG1_N protein|ubiquitin family protein, putative, expressed
LOC_Os06g44080	2.14128	29.5.11.1	protein.degradation.ubiquitin.ubiquitin	moderately similar to ( 236) AT1G31340 | Symbols: RUB1, NEDD8, ATRUB1 | RUB1 (RELATED TO UBIQUITIN 1); protein binding | chr1:11218076-11219417 REVERSEweakly similar to ( 135) UBIQ_WHEAT Ubiquitin - Triticum aestivum (Wheat) Ubiquitin Nedd8 UBQ ubiquitin UBL protein|ubiquitin family protein, putative, expressed
LOC_Os03g13170	2.02346	29.5.11.1	protein.degradation.ubiquitin.ubiquitin	moderately similar to ( 231) AT3G52590 | Symbols: UBQ1, EMB2167, ERD16, HAP4 | UBQ1 (UBIQUITIN EXTENSION PROTEIN 1); protein binding / structural constituent of ribosome | chr3:19505668-19506681 FORWARDweakly similar to ( 143) UBIQ_WHEAT Ubiquitin - Triticum aestivum (Wheat) Ubiquitin UBQ Nedd8 ubiquitin UBL Ribosomal_L40e protein|ubiquitin fusion protein, putative, expressed
LOC_Os10g33620	2.02945	29.5.11.1	protein.degradation.ubiquitin.ubiquitin	weakly similar to ( 155) AT4G02890 | Symbols: UBQ14 | UBQ14; protein binding | chr4:1278747-1279664 REVERSE protein|ubiquitin family protein, putative, expressed
LOC_Os05g06770	2.1035	29.5.11.1	protein.degradation.ubiquitin.ubiquitin	moderately similar to ( 236) AT3G62250 | Symbols: UBQ5 | UBQ5 (ubiquitin 5); protein binding / structural constituent of ribosome | chr3:23037138-23037611 FORWARDweakly similar to ( 148) UBIQ_WHEAT Ubiquitin - Triticum aestivum (Wheat) Ubiquitin UBQ Nedd8 ubiquitin UBL Ribosomal_S27 protein|40S ribosomal protein S27a, putative, expressed
LOC_Os09g39500	2.68126	29.5.11.1	protein.degradation.ubiquitin.ubiquitin	moderately similar to ( 231) AT3G52590 | Symbols: UBQ1, EMB2167, ERD16, HAP4 | UBQ1 (UBIQUITIN EXTENSION PROTEIN 1); protein binding / structural constituent of ribosome | chr3:19505668-19506681 FORWARDweakly similar to ( 143) UBIQ_WHEAT Ubiquitin - Triticum aestivum (Wheat) Ubiquitin UBQ Nedd8 ubiquitin UBL Ribosomal_L40e protein|ubiquitin fusion protein, putative, expressed
LOC_Os09g12310	4.12865	29.5.11.3	protein.degradation.ubiquitin.E2	moderately similar to ( 321) AT3G15355 | Symbols: UBC25, PFU1 | UBC25 (UBIQUITIN-CONJUGATING ENZYME 25); small conjugating protein ligase | chr3:5183858-5186669 FORWARD UBCc UQ_con UBCc COG5078 protein|ubiquitin-conjugating enzyme domain containing protein, expressed
LOC_Os04g49130	2.22324	29.5.11.3	protein.degradation.ubiquitin.E2	moderately similar to ( 230) AT3G57870 | Symbols: AHUS5, EMB1637, SCE1, SCE1A, ATSCE1 | SCE1 (SUMO CONJUGATION ENZYME 1); SUMO ligase | chr3:21428831-21430110 REVERSEweakly similar to ( 117) UBC2_WHEAT Ubiquitin-conjugating enzyme E2-17 kDa (EC 6.3.2.19) (Ubiquitin-protein ligase) (Ubiquitin carrier protein) - Triticum aestivum (Wheat) COG5078 UQ_con UBCc UBCc protein|ubiquitin-conjugating enzyme…
LOC_Os01g16650	5.65395	29.5.11.3	protein.degradation.ubiquitin.E2	moderately similar to ( 241) AT3G20060 | Symbols: UBC19 | UBC19 (ubiquitin-conjugating enzyme19); ubiquitin-protein ligase | chr3:7002927-7003727 REVERSEweakly similar to ( 119) UBC2_MEDSA Ubiquitin-conjugating enzyme E2-17 kDa (EC 6.3.2.19) (Ubiquitin-protein ligase) (Ubiquitin carrier protein) - Medicago sativa (Alfalfa) UQ_con UBCc COG5078 UBCc protein|ubiquitin-conjugating enzyme, putative, e…
LOC_Os05g43610	3.59368	29.5.11.4.2	protein.degradation.ubiquitin.E3.RING	highly similar to ( 534) AT4G21070 | Symbols: ATBRCA1, BRCA1 | ATBRCA1; ubiquitin-protein ligase | chr4:11248174-11252633 FORWARD protein|ATBARD1/BARD1, putative, expressed
LOC_Os02g46100	2.87979	29.5.11.4.2	protein.degradation.ubiquitin.E3.RING	weakly similar to ( 113) AT1G20823 | Symbols: | zinc finger (C3HC4-type RING finger) family protein | chr1:7238880-7239473 FORWARD protein|RING-H2 finger protein, putative, expressed
LOC_Os06g38080	2.11727	29.5.11.4.2	protein.degradation.ubiquitin.E3.RING	weakly similar to ( 122) AT3G54780 | Symbols: | zinc finger (C3HC4-type RING finger) family protein | chr3:20278985-20281429 FORWARD protein|von Willebrand factor type A domain containing protein, putative, expressed
LOC_Os09g25000	2.25067	29.5.11.4.2	protein.degradation.ubiquitin.E3.RING	moderately similar to ( 305) AT4G31890 | Symbols: | armadillo/beta-catenin repeat family protein | chr4:15427290-15429049 REVERSE protein|spotted leaf 11, putative, expressed
LOC_Os01g57650	2.26158	29.5.11.4.2	protein.degradation.ubiquitin.E3.RING	moderately similar to ( 433) AT5G54630 | Symbols: | zinc finger protein-related | chr5:22192607-22194260 REVERSE protein|ZOS1-12 - C2H2 zinc finger protein, expressed
LOC_Os08g05560	2.42084	29.5.11.4.2	protein.degradation.ubiquitin.E3.RING	weakly similar to ( 188) AT4G01270 | Symbols: | zinc finger (C3HC4-type RING finger) family protein | chr4:532351-534891 FORWARD protein|zinc finger, C3HC4 type domain containing protein, expressed
LOC_Os11g45990	5.69367	29.5.11.4.2	protein.degradation.ubiquitin.E3.RING	weakly similar to ( 161) AT2G38970 | Symbols: | zinc finger (C3HC4-type RING finger) family protein | chr2:16274135-16276651 FORWARDvWA_C3HC4_type vWA_interalpha_trypsin_inhibitor VWA vWA_subgroup protein|von Willebrand factor type A domain containing protein, putative, expressed
LOC_Os08g31930	4.86375	29.5.11.4.2	protein.degradation.ubiquitin.E3.RING	weakly similar to ( 184) AT1G67180 | Symbols: | zinc finger (C3HC4-type RING finger) family protein / BRCT domain-containing protein | chr1:25130099-25132169 FORWARD protein|BRCA1 C Terminus domain containing protein, expressed
LOC_Os02g58210	2.73327	29.5.11.4.2	protein.degradation.ubiquitin.E3.RING	highly similar to ( 600) AT4G00990 | Symbols: | transcription factor jumonji (jmjC) domain-containing protein | chr4:427035-431535 FORWARD protein|jmjC domain containing protein, expressed
LOC_Os05g02810	3.34494	29.5.11.4.2	protein.degradation.ubiquitin.E3.RING	moderately similar to ( 357) AT2G44580 | Symbols: | protein binding / zinc ion binding | chr2:18402081-18403412 REVERSE protein|protein binding protein, putative, expressed
LOC_Os01g45320	6.73074	29.5.11.4.2	protein.degradation.ubiquitin.E3.RING	weakly similar to ( 181) AT3G54780 | Symbols: | zinc finger (C3HC4-type RING finger) family protein | chr3:20278985-20281429 FORWARDvWA_C3HC4_type vWA_subgroup vWFA vWA_interalpha_trypsin_inhibitor VWA protein|zinc finger family protein, putative, expressed
LOC_Os05g32350	2.75923	29.5.11.4.2	protein.degradation.ubiquitin.E3.RING	moderately similar to ( 256) AT5G45290 | Symbols: | zinc finger (C3HC4-type RING finger) family protein | chr5:18350011-18352092 REVERSE protein|zinc finger, C3HC4 type domain containing protein, expressed
LOC_Os03g20500	2.39559	29.5.11.4.3.2	protein.degradation.ubiquitin.E3.SCF.FBOX	moderately similar to ( 303) AT4G18380 | Symbols: | F-box family protein | chr4:10157957-10159099 FORWARD protein|OsFBX82 - F-box domain containing protein, expressed
LOC_Os08g36570	5.33188	29.5.11.4.3.2	protein.degradation.ubiquitin.E3.SCF.FBOX	moderately similar to ( 418) AT1G10780 | Symbols: | F-box family protein | chr1:3592875-3594310 REVERSE protein|F-box protein, putative, expressed
LOC_Os08g09380	Inf	29.5.11.4.3.2	protein.degradation.ubiquitin.E3.SCF.FBOX	weakly similar to ( 101) AT4G05460 | Symbols: | F-box family protein (FBL20) | chr4:2761106-2762400 REVERSE protein|OsFBX263 - F-box domain containing protein, expressed
LOC_Os02g41910	2.30474	29.5.11.4.3.2	protein.degradation.ubiquitin.E3.SCF.FBOX	very weakly similar to (99.4) AT5G07610 | Symbols: | F-box family protein | chr5:2406068-2407330 FORWARD protein|OsFBO12 - F-box and other domain containing protein, expressed
LOC_Os09g28120	3.63661	29.5.11.4.3.2	protein.degradation.ubiquitin.E3.SCF.FBOX	moderately similar to ( 445) AT1G10780 | Symbols: | F-box family protein | chr1:3592875-3594310 REVERSE protein|OsFBX330 - F-box domain containing protein, expressed
LOC_Os08g09390	Inf	29.5.11.4.3.2	protein.degradation.ubiquitin.E3.SCF.FBOX	weakly similar to ( 142) AT4G05460 | Symbols: | F-box family protein (FBL20) | chr4:2761106-2762400 REVERSE protein|OsFBX264 - F-box domain containing protein, expressed
LOC_Os08g09450	26.3124	29.5.11.4.3.2	protein.degradation.ubiquitin.E3.SCF.FBOX	weakly similar to ( 161) AT4G05460 | Symbols: | F-box family protein (FBL20) | chr4:2761106-2762400 REVERSE protein|OsFBL41 - F-box domain and LRR containing protein, expressed
LOC_Os04g13150	2.74039	29.5.11.4.3.2	protein.degradation.ubiquitin.E3.SCF.FBOX	very weakly similar to (83.6) AT1G69630 | Symbols: | F-box family protein | chr1:26191640-26193174 REVERSE protein|OsFBX125 - F-box domain containing protein, expressed
LOC_Os12g40860	6.24987	29.5.11.4.3.2	protein.degradation.ubiquitin.E3.SCF.FBOX	moderately similar to ( 419) AT3G54650 | Symbols: FBL17 | FBL17; ubiquitin-protein ligase | chr3:20226004-20228882 REVERSE protein|Leucine Rich Repeat family protein, expressed
LOC_Os01g27160	3.93127	29.5.11.4.3.3	protein.degradation.ubiquitin.E3.SCF.cullin	highly similar to ( 927) AT4G02570 | Symbols: ATCUL1, CUL1, AXR6 | ATCUL1 (ARABIDOPSIS THALIANA CULLIN 1); protein binding | chr4:1129315-1133435 FORWARD COG5647 Cullin CULLIN protein|cullin, putative, expressed
LOC_Os10g29180	2.45497	29.5.11.4.5.2	protein.degradation.ubiquitin.E3.BTB/POZ Cullin3.BTB/POZ	moderately similar to ( 248) AT5G19000 | Symbols: ATBPM1 | ATBPM1 (BTB-POZ and MATH domain 1); protein binding | chr5:6342563-6344641 FORWARD MATH BTB protein|MBTB47 - Bric-a-Brac, Tramtrack, Broad Complex BTB domain with Meprin and TRAF Homology MATH domain, expressed
LOC_Os02g55640	2.10059	29.5.11.20	protein.degradation.ubiquitin.proteasom	weakly similar to ( 144) AT1G67250 | Symbols: | proteasome maturation factor UMP1 family protein | chr1:25163808-25164967 REVERSE UMP1 protein|proteasome maturation factor UMP1 family protein, expressed
LOC_Os09g36710	2.27626	29.5.11.20	protein.degradation.ubiquitin.proteasom	moderately similar to ( 399) AT5G66140 | Symbols: PAD2 | PAD2 (PROTEASOME ALPHA SUBUNIT D 2); endopeptidase/ peptidase/ threonine-type endopeptidase | chr5:26437445-26438677 REVERSEmoderately similar to ( 436) PSA7_ORYSA Proteasome subunit alpha type 7 (EC 3.4.25.1) (20S proteasome alpha subunit D) (20S proteasome subunit alpha-4) - Oryza sativa (Rice) proteasome_alpha_type_7 proteasome_alpha PRK…
LOC_Os04g21660	3.70968	29.5.11.20	protein.degradation.ubiquitin.proteasom	moderately similar to ( 406) AT3G05530 | Symbols: RPT5A, ATS6A.2 | RPT5A (REGULATORY PARTICLE TRIPLE-A ATPASE 5A); ATPase/ calmodulin binding | chr3:1603540-1605993 FORWARDmoderately similar to ( 414) PRS6A_ORYSA 26S protease regulatory subunit 6A homolog (TAT-binding protein homolog 1) (TBP-1) - Oryza sativa (Rice) RPT1 PRK03992 SpoVK AAA HflB hflB COG1223 protein|AAA-type ATPase family protein,…
LOC_Os11g40140	2.20844	29.5.11.20	protein.degradation.ubiquitin.proteasom	moderately similar to ( 443) AT1G53850 | Symbols: PAE1 | PAE1; endopeptidase/ peptidase/ threonine-type endopeptidase | chr1:20104131-20105792 REVERSEmoderately similar to ( 461) PSA5_ORYSA Proteasome subunit alpha type 5 (EC 3.4.25.1) (20S proteasome alpha subunit E) (20S proteasome subunit alpha-5) - Oryza sativa (Rice) proteasome_alpha_type_5 proteasome_alpha PRK03996 proteasome_alpha_archeal …
Unknown
LOC_Os08g27250	3.82809	35.2	not assigned.unknown	protein|expressed protein
LOC_Os11g13710	15.7724	35.2	not assigned.unknown	protein|expressed protein
LOC_Os08g23754	2.68679	35.2	not assigned.unknown	protein|expressed protein
LOC_Os01g35330	4.41784	35.2	not assigned.unknown	protein|circumsporozoite protein precursor, putative, expressed
LOC_Os01g22000	2.36143	35.2	not assigned.unknown	protein|expressed protein
LOC_Os01g67300	2.44288	35.2	not assigned.unknown	protein|expressed protein
LOC_Os08g28670	5.44616	35.2	not assigned.unknown	protein|pathogenesis-related Bet v I family protein, putative, expressed
LOC_Os01g01890	5.99346	35.2	not assigned.unknown	weakly similar to ( 119) AT1G23790 | Symbols: | unknown protein | chr1:8410099-8411917 FORWARD protein|expressed protein
LOC_Os10g30280	8.46732	35.2	not assigned.unknown	weakly similar to ( 169) AT4G35930 | Symbols: | FUNCTIONS IN: molecular_function unknown; INVOLVED IN: biological_process unknown; LOCATED IN: cellular_component unknown; EXPRESSED IN: 12 plant structures; EXPRESSED DURING: 8 growth stages; CONTAINS InterPro DOMAIN/s: Cyclin-like F-box (InterPro:IPR001810); BEST Arabidopsis thaliana protein match is: F-box family protein (TAIR:AT1G61340.1); Has 5…
LOC_Os03g04760	150.683	35.2	not assigned.unknown	protein|expressed protein
LOC_Os12g25090	27.4436	35.2	not assigned.unknown	protein|expressed protein
LOC_Os05g06540	5.48122	35.2	not assigned.unknown	protein|expressed protein
LOC_Os03g47190	2.01257	35.2	not assigned.unknown	protein|expressed protein
LOC_Os05g04680	2.40931	35.2	not assigned.unknown	protein|expressed protein
LOC_Os12g40300	6.61087	35.2	not assigned.unknown	protein|SKP1, putative, expressed
LOC_Os06g46990	7.98069	35.2	not assigned.unknown	protein|expressed protein
LOC_Os04g28040	2.96867	35.2	not assigned.unknown	SANTA protein|expressed protein
LOC_Os05g11980	4.78641	35.2	not assigned.unknown	highly similar to ( 618) AT5G52910 | Symbols: ATIM | ATIM (TIMELESS) | chr5:21457774-21463159 REVERSE TIMELESS_C TIMELESS protein|timeless protein, expressed
LOC_Os01g63310	3.04669	35.2	not assigned.unknown	weakly similar to ( 112) AT5G01170 | Symbols: | glycine-rich protein | chr5:58315-60021 FORWARDDUF740 protein|DUF740 domain containing protein, expressed
LOC_Os12g27470	2.80684	35.2	not assigned.unknown	protein|expressed protein
LOC_Os02g44280	3.98807	35.2	not assigned.unknown	weakly similar to ( 116) AT4G22560 | Symbols: | unknown protein | chr4:11880178-11880972 FORWARD protein|zinc finger protein, putative, expressed
LOC_Os06g06610	3.63554	35.2	not assigned.unknown	protein|expressed protein
LOC_Os07g10880	2.24998	35.2	not assigned.unknown	DUF1668 protein|expressed protein
LOC_Os04g40550	3.86353	35.2	not assigned.unknown	very weakly similar to (81.6) AT1G78790 | Symbols: | unknown protein | chr1:29623930-29624785 REVERSE protein|expressed protein
LOC_Os02g01540	6.71031	35.2	not assigned.unknown	protein|ribosomal protein, putative, expressed
LOC_Os09g17620	2.29918	35.2	not assigned.unknown	weakly similar to ( 174) AT1G53400 | Symbols: | unknown protein | chr1:19925009-19926400 FORWARD protein|ubiquitin domain-containing protein 2, putative, expressed
LOC_Os10g08780	2.57991	35.2	not assigned.unknown	protein|expressed protein
LOC_Os10g38196	2.15304	35.2	not assigned.unknown	moderately similar to ( 243) YCF68_ORYSA Hypothetical protein ycf68 (ORF133) - Oryza sativa (Rice) protein|uncharacterized protein ycf68, putative
LOC_Os10g40520	2.18701	35.2	not assigned.unknown	HPS_like protein|LTPL145 - Protease inhibitor/seed storage/LTP family protein precursor, expressed
LOC_Os03g21130	2.3935	35.2	not assigned.unknown	weakly similar to ( 134) AT4G32460 | Symbols: | FUNCTIONS IN: molecular_function unknown; INVOLVED IN: biological_process unknown; LOCATED IN: plant-type cell wall; EXPRESSED IN: 24 plant structures; EXPRESSED DURING: 15 growth stages; CONTAINS InterPro DOMAIN/s: Protein of unknown function DUF642 (InterPro:IPR006946), Galactose-binding like (InterPro:IPR008979); BEST Arabidopsis thaliana protein…
LOC_Os06g29490	2.48239	35.2	not assigned.unknown	protein|expressed protein
LOC_Os10g34010	3.75925	35.2	not assigned.unknown	protein|expressed protein
LOC_Os12g36830	10.9336	35.2	not assigned.unknown	protein|pathogenesis-related Bet v I family protein, putative, expressed
LOC_Os01g10690	2.59227	35.2	not assigned.unknown	moderately similar to ( 228) AT1G78650 | Symbols: POLD3 | POLD3; DNA-directed DNA polymerase | chr1:29582987-29585508 FORWARD protein|POLD3 - Putative DNA polymerase delta complex subunit, expressed
LOC_Os07g36930	2.77318	35.2	not assigned.unknown	protein|expressed protein
LOC_Os07g13490	21.4069	35.2	not assigned.unknown	protein|expressed protein
LOC_Os06g50000	2.35832	35.2	not assigned.unknown	weakly similar to ( 169) AT4G34700 | Symbols: | complex 1 family protein / LVR family protein | chr4:16556874-16558362 FORWARD protein|LYR motif containing protein, putative, expressed
LOC_Os04g54620	2.82222	35.2	not assigned.unknown	protein|expressed protein
LOC_Os11g02740	7.03524	35.2	not assigned.unknown	moderately similar to ( 369) AT4G13370 | Symbols: | unknown protein | chr4:7777916-7780334 REVERSEDUF936 protein|expressed protein
LOC_Os05g12580	3.36008	35.2	not assigned.unknown	protein|expressed protein
LOC_Os04g31730	2.81744	35.2	not assigned.unknown	protein|expressed protein
LOC_Os06g45610	5.85013	35.2	not assigned.unknown	protein|expressed protein
LOC_Os07g10030	3.49718	35.2	not assigned.unknown	protein|expressed protein
LOC_Os08g37345	2.51077	35.2	not assigned.unknown	DUF296 protein|DNA binding protein, putative, expressed
LOC_Os03g48626	2.03333	35.2	not assigned.unknown	weakly similar to ( 114) AT1G55265 | Symbols: | unknown protein | chr1:20617326-20617853 FORWARDDUF538 protein|expressed protein
LOC_Os03g41050	2.57092	35.2	not assigned.unknown	protein|expressed protein
LOC_Os11g38620	36.9256	35.2	not assigned.unknown	protein|expressed protein
LOC_Os01g09340	4.36733	35.2	not assigned.unknown	protein|expressed protein
LOC_Os05g11820	141.912	35.2	not assigned.unknown	moderately similar to ( 216) AT5G41980 | Symbols: | unknown protein | chr5:16793765-16794889 FORWARD protein|retrotransposon protein, putative, unclassified, expressed
LOC_Os01g12000	2.09658	35.2	not assigned.unknown	protein|expressed protein
LOC_Os07g24992	2.15304	35.2	not assigned.unknown	moderately similar to ( 243) YCF68_ORYSA Hypothetical protein ycf68 (ORF133) - Oryza sativa (Rice) protein|uncharacterized protein ycf68, putative
LOC_Os06g04734	4.34664	35.2	not assigned.unknown	protein|expressed protein
LOC_Os08g06620	9.20956	35.2	not assigned.unknown	protein|DNA polymerase delta subunit 4 family, putative, expressed
LOC_Os05g37980	3.02754	35.2	not assigned.unknown	moderately similar to ( 234) AT1G80190 | Symbols: PSF1 | PSF1 (PARTNER OF SLD FIVE 1) | chr1:30159476-30161115 FORWARD Psf1 COG5230 protein|PSF1 - Putative GINS complex subunit, expressed
LOC_Os07g40150	2.54248	35.2	not assigned.unknown	highly similar to ( 531) AT3G19540 | Symbols: | unknown protein | chr3:6780762-6782633 FORWARDDUF620 protein|expressed protein
LOC_Os06g02110	3.83637	35.2	not assigned.unknown	protein|OsFBX182 - F-box domain containing protein, expressed
LOC_Os08g28470	3.31962	35.2	not assigned.unknown	protein|disease resistance protein RPM1, putative, expressed
LOC_Os12g32390	9.16405	35.2	not assigned.unknown	protein|expressed protein
LOC_Os12g13890	7.9142	35.2	not assigned.unknown	protein|retrotransposon protein, putative, unclassified, expressed
LOC_Os02g03940	3.3984	35.2	not assigned.unknown	weakly similar to ( 196) AT5G05240 | Symbols: | FUNCTIONS IN: molecular_function unknown; INVOLVED IN: biological_process unknown; LOCATED IN: cellular_component unknown; CONTAINS InterPro DOMAIN/s: Uncharacterised conserved protein UCP030365 (InterPro:IPR016953); BEST Arabidopsis thaliana protein match is: unknown protein (TAIR:AT2G40630.1); Has 24 Blast hits to 24 proteins in 7 species: Archae …
LOC_Os01g63990	2.65193	35.2	not assigned.unknown	moderately similar to ( 322) AT3G48410 | Symbols: | hydrolase, alpha/beta fold family protein | chr3:17925786-17928100 REVERSE protein|hydrolase, alpha/beta fold family protein, putative, expressed
LOC_Os09g38740	3.32527	35.2	not assigned.unknown	weakly similar to ( 124) AT4G00585 | Symbols: | unknown protein | chr4:251157-252284 REVERSE protein|expressed protein
LOC_Os01g59870	2.75915	35.2	not assigned.unknown	protein|LTPL65 - Protease inhibitor/seed storage/LTP family protein precursor, expressed
LOC_Os12g24330	5.35821	35.2	not assigned.unknown	moderately similar to ( 310) AT1G21680 | Symbols: | FUNCTIONS IN: molecular_function unknown; INVOLVED IN: biological_process unknown; LOCATED IN: plasma membrane, vacuole, plant-type cell wall; EXPRESSED IN: 25 plant structures; EXPRESSED DURING: 13 growth stages; CONTAINS InterPro DOMAIN/s: WD40-like Beta Propeller (InterPro:IPR011659), Six-bladed beta-propeller, TolB-like (InterPro:IPR011042);…
LOC_Os12g39160	2.94279	35.2	not assigned.unknown	highly similar to ( 556) AT3G19540 | Symbols: | unknown protein | chr3:6780762-6782633 FORWARDDUF620 protein|expressed protein
LOC_Os01g49260	4.17137	35.2	not assigned.unknown	DUF1618 protein|expressed protein
LOC_Os11g31500	3.57837	35.2	not assigned.unknown	nearly identical (1432) AT3G48770 | Symbols: | ATP binding / DNA binding | chr3:18079261-18086817 REVERSE protein|ATP binding protein, putative, expressed
LOC_Os11g22150	7.29807	35.2	not assigned.unknown	protein|retrotransposon protein, putative, unclassified, expressed
LOC_Os01g50910	4.05832	35.2	not assigned.unknown	protein|late embryogenesis abundant protein, group 3, putative, expressed
LOC_Os01g63950	2.86405	35.2	not assigned.unknown	moderately similar to ( 424) AT2G27590 | Symbols: | unknown protein | chr2:11777768-11779777 REVERSE protein|expressed protein
LOC_Os01g57150	2.7286	35.2	not assigned.unknown	protein|SR protein related family member, putative, expressed
LOC_Os02g41904	5.73713	35.2	not assigned.unknown	protein|DEF7 - Defensin and Defensin-like DEFL family, expressed
LOC_Os09g34890	2.31969	35.2	not assigned.unknown	protein|expressed protein
LOC_Os02g18784	2.19381	35.2	not assigned.unknown	protein|expressed protein
LOC_Os08g32310	Inf	35.2	not assigned.unknown	protein|expressed protein
LOC_Os09g32540	2.13303	35.2	not assigned.unknown	protein|expressed protein
LOC_Os09g25860	3.19246	35.2	not assigned.unknown	protein|expressed protein
LOC_Os07g18560	8.71219	35.2	not assigned.unknown	protein|OsFBLD6 - F-box, LRR and FBD domain containing protein, expressed
LOC_Os06g42630	3.42674	35.2	not assigned.unknown	protein|B3 DNA binding domain containing protein, expressed
LOC_Os09g34310	2.37234	35.2	not assigned.unknown	protein|expressed protein
LOC_Os02g36500	7.49708	35.2	not assigned.unknown	moderately similar to ( 289) AT4G39860 | Symbols: | unknown protein | chr4:18499909-18501472 FORWARD protein|expressed protein
LOC_Os06g36810	6.12906	35.2	not assigned.unknown	protein|expressed protein
LOC_Os04g54980	Inf	35.2	not assigned.unknown	protein|expressed protein
LOC_Os04g31820	3.17083	35.2	not assigned.unknown	protein|expressed protein
LOC_Os06g37070	2.69142	35.2	not assigned.unknown	protein|expressed protein
LOC_Os03g11710	2.38754	35.2	not assigned.unknown	weakly similar to ( 126) AT3G08490 | Symbols: | unknown protein | chr3:2574105-2575125 REVERSE protein|expressed protein
LOC_Os04g02830	2.03072	35.2	not assigned.unknown	protein|expressed protein
LOC_Os03g56590	3.04692	35.2	not assigned.unknown	weakly similar to ( 104) AT2G30820 | Symbols: | unknown protein | chr2:13129800-13132391 FORWARD protein|expressed protein
LOC_Os01g74170	2.38696	35.2	not assigned.unknown	very weakly similar to (97.4) AT3G48210 | Symbols: | FUNCTIONS IN: molecular_function unknown; INVOLVED IN: biological_process unknown; LOCATED IN: cellular_component unknown; EXPRESSED IN: 10 plant structures; EXPRESSED DURING: 4 anthesis, F mature embryo stage, petal differentiation and expansion stage, D bilateral stage, E expanded cotyledon stage; CONTAINS InterPro DOMAIN/s: Kinetochore-Ndc80…
LOC_Os10g35160	4.99971	35.2	not assigned.unknown	protein|expressed protein
LOC_Os04g03520	5.82925	35.2	not assigned.unknown	protein|expressed protein
LOC_Os02g06760	2.43744	35.2	not assigned.unknown	protein|expressed protein
LOC_Os03g56070	6.09456	35.2	not assigned.unknown	weakly similar to ( 107) AT4G17000 | Symbols: | unknown protein | chr4:9567046-9569913 REVERSE protein|expressed protein
LOC_Os02g06960	3.45532	35.2	not assigned.unknown	protein|expressed protein
LOC_Os02g19990	4.03211	35.2	not assigned.unknown	moderately similar to ( 205) AT2G20590 | Symbols: | reticulon family protein | chr2:8867781-8869166 REVERSE protein|reticulon domain containing protein, putative, expressed
LOC_Os01g41290	8.32937	35.2	not assigned.unknown	protein|OsFBD5 - F-box and FBD domain containing protein, expressed
LOC_Os06g23370	2.01042	35.2	not assigned.unknown	protein|expressed protein
LOC_Os11g36030	3.33458	35.2	not assigned.unknown	moderately similar to ( 239) AT2G23530 | Symbols: | FUNCTIONS IN: molecular_function unknown; INVOLVED IN: biological_process unknown; LOCATED IN: cellular_component unknown; EXPRESSED IN: 10 plant structures; EXPRESSED DURING: 6 growth stages; CONTAINS InterPro DOMAIN/s: Cell division cycle-associated protein (InterPro:IPR018866); BEST Arabidopsis thaliana protein match is: protein binding / zin…
LOC_Os02g29370	Inf	35.2	not assigned.unknown	protein|transposon protein, putative, Mariner sub-class, expressed
LOC_Os03g05520	2.68016	35.2	not assigned.unknown	weakly similar to ( 124) AT4G14420 | Symbols: | lesion inducing protein-related | chr4:8302171-8303738 REVERSEHR_lesion protein|nicotiana lesion-inducing like, putative, expressed
LOC_Os05g38210	2.24041	35.2	not assigned.unknown	very weakly similar to ( 100) AT3G55605 | Symbols: | mitochondrial glycoprotein family protein / MAM33 family protein | chr3:20622668-20623889 FORWARD protein|mitochondrial glycoprotein, putative, expressed
LOC_Os12g36880	3.07131	35.2	not assigned.unknown	protein|pathogenesis-related Bet v I family protein, putative, expressed
LOC_Os09g27890	2.8753	35.2	not assigned.unknown	moderately similar to ( 318) AT1G21880 | Symbols: LYM1 | LYM1 (LYSM DOMAIN GPI-ANCHORED PROTEIN 1 PRECURSOR) | chr1:7680689-7682526 FORWARD protein|lysM domain-containing GPI-anchored protein precursor, putative, expressed
LOC_Os09g38400	2.68113	35.2	not assigned.unknown	protein|prostatic spermine-binding protein precursor, putative, expressed
LOC_Os06g05670	2.03371	35.2	not assigned.unknown	protein|expressed protein
LOC_Os01g72630	4.79843	35.2	not assigned.unknown	protein|expressed protein
LOC_Os05g34790	2.85549	35.2	not assigned.unknown	protein|GYF domain containing protein, putative, expressed
LOC_Os06g46250	8.66221	35.2	not assigned.unknown	protein|expressed protein
LOC_Os04g31050	4.81625	35.2	not assigned.unknown	weakly similar to ( 162) AT3G24255 | Symbols: | unknown protein | chr3:8788949-8793208 FORWARD protein|expressed protein
LOC_Os07g37850	2.18548	35.2	not assigned.unknown	protein|expressed protein
LOC_Os01g52340	2.89017	35.2	not assigned.unknown	protein|NB-ARC domain containing protein, expressed
LOC_Os02g56930	Inf	35.2	not assigned.unknown	protein|expressed protein
LOC_Os08g15050	2.28391	35.2	not assigned.unknown	CCT protein|CCT/B-box zinc finger protein, putative, expressed
LOC_Os12g36000	8.58837	35.2	not assigned.unknown	protein|expressed protein
LOC_Os07g04370	3.12613	35.2	not assigned.unknown	protein|expressed protein
LOC_Os03g16874	3.02763	35.2	not assigned.unknown	very weakly similar to (95.1) AT1G47278 | Symbols: | unknown protein | chr1:17331383-17331726 FORWARD protein|expressed protein
LOC_Os01g02334	2.04882	35.2	not assigned.unknown	protein|expressed protein
LOC_Os05g41500	3.13183	35.2	not assigned.unknown	protein|expressed protein
LOC_Os07g10120	3.21271	35.2	not assigned.unknown	protein|expressed protein
LOC_Os07g01904	2.96108	35.2	not assigned.unknown	protein|expressed protein
LOC_Os01g32890	2.63135	35.2	not assigned.unknown	protein|expressed protein
LOC_Os06g03059	6.49448	35.2	not assigned.unknown	protein|expressed protein
LOC_Os04g59050	2.1465	35.2	not assigned.unknown	weakly similar to ( 114) AT3G18800 | Symbols: | unknown protein | chr3:6479746-6480339 FORWARD protein|expressed protein
LOC_Os01g68598	Inf	35.2	not assigned.unknown	very weakly similar to (88.2) AT4G12970 | Symbols: | unknown protein | chr4:7586244-7586798 REVERSE protein|expressed protein
LOC_Os05g34490	21.3886	35.2	not assigned.unknown	protein|expressed protein
LOC_Os02g37060	2.46384	35.2	not assigned.unknown	protein|photosystem II 5 kDa protein, chloroplast precursor, putative, expressed
LOC_Os02g05520	3.4091	35.2	not assigned.unknown	weakly similar to ( 129) AT4G26020 | Symbols: | FUNCTIONS IN: molecular_function unknown; INVOLVED IN: biological_process unknown; LOCATED IN: cellular_component unknown; EXPRESSED IN: embryo, flower, seed; EXPRESSED DURING: petal differentiation and expansion stage, D bilateral stage, E expanded cotyledon stage; BEST Arabidopsis thaliana protein match is: ATGRIP; protein binding (TAIR:AT5G66030.…
LOC_Os11g22960	3.17975	35.2	not assigned.unknown	protein|expressed protein
LOC_Os02g05120	10.7702	35.2	not assigned.unknown	DUF1668 protein|expressed protein
LOC_Os06g02210	2.61782	35.2	not assigned.unknown	moderately similar to ( 231) AT4G24340 | Symbols: | phosphorylase family protein | chr4:12607475-12609148 FORWARDmoderately similar to ( 201) BSPA_POPDE Bark storage protein A precursor - Populus deltoides (Poplar) protein|bark storage protein A precursor, putative, expressed
LOC_Os02g38574	3.69447	35.2	not assigned.unknown	weakly similar to ( 163) AT3G48470 | Symbols: EMB2423 | EMB2423 (EMBRYO DEFECTIVE 2423) | chr3:17951689-17956754 FORWARD protein|EMB2423, putative, expressed
LOC_Os11g04040	120.844	35.2	not assigned.unknown	weakly similar to ( 142) AT3G24255 | Symbols: | unknown protein | chr3:8788949-8793208 FORWARDRT_nLTR_like RVT_1 protein|retrotransposon protein, putative, unclassified, expressed
LOC_Os01g32380	2.4588	35.2	not assigned.unknown	protein|expressed protein
LOC_Os03g50670	Inf	35.2	not assigned.unknown	Transposase_21 protein|retrotransposon protein, putative, Ty3-gypsy subclass, expressed
LOC_Os06g40220	3.5742	35.2	not assigned.unknown	protein|OsFBX199 - F-box domain containing protein, expressed
LOC_Os07g13160	2.40037	35.2	not assigned.unknown	protein|expressed protein
LOC_Os03g17200	4.51523	35.2	not assigned.unknown	very weakly similar to (88.6) AT5G02580 | Symbols: | unknown protein | chr5:579965-580454 FORWARDA_thal_3526 protein|plant-specific domain TIGR01589 family protein, expressed
LOC_Os08g32380	27.0435	35.2	not assigned.unknown	protein|expressed protein
LOC_Os12g33150	3.66527	35.2	not assigned.unknown	protein|expressed protein
LOC_Os02g39880	2.14158	35.2	not assigned.unknown	weakly similar to ( 184) AT1G80860 | Symbols: ATPLMT, PLMT | PLMT (PHOSPHOLIPID N-METHYLTRANSFERASE); phosphatidyl-N-dimethylethanolamine N-methyltransferase/ phosphatidyl-N-methylethanolamine N-methyltransferase | chr1:30388432-30389284 REVERSE protein|expressed protein
LOC_Os08g39930	5.00309	35.2	not assigned.unknown	protein|expressed protein
LOC_Os06g45870	3.38742	35.2	not assigned.unknown	protein|expressed protein
LOC_Os04g01850	19.4442	35.2	not assigned.unknown	protein|hypothetical protein
LOC_Os04g43670	3.01752	35.2	not assigned.unknown	very weakly similar to (97.8) AT2G20515 | Symbols: | unknown protein | chr2:8839041-8839595 REVERSE protein|expressed protein
LOC_Os12g26090	Inf	35.2	not assigned.unknown	protein|expressed protein
LOC_Os04g44640	3.74088	35.2	not assigned.unknown	weakly similar to ( 116) AT5G37010 | Symbols: | unknown protein | chr5:14620853-14622879 REVERSE protein|ulp1 protease family, C-terminal catalytic domain containing protein, expressed
LOC_Os09g38030	2.37465	35.2	not assigned.unknown	highly similar to ( 753) AT5G17310 | Symbols: | UTP--glucose-1-phosphate uridylyltransferase, putative / UDP-glucose pyrophosphorylase, putative / UGPase, putative | chr5:5696955-5700845 REVERSEhighly similar to ( 814) UGPA_HORVU UTP--glucose-1-phosphate uridylyltransferase (EC 2.7.7.9) (UDP-glucose pyrophosphorylase) (UDPGP) (UGPase) - Hordeum vulgare (Barley) UDPGP COG4284 protein|UTP--glucose-…
LOC_Os03g52300	2.9006	35.2	not assigned.unknown	protein|SCP-like extracellular protein, expressed
LOC_Os03g03334	3.0347	35.2	not assigned.unknown	protein|expressed protein
LOC_Os02g02250	27.1284	35.2	not assigned.unknown	protein|expressed protein
LOC_Os02g39390	3.27406	35.2	not assigned.unknown	protein|expressed protein
LOC_Os12g36220	2.52816	35.2	not assigned.unknown	protein|inhibitor I family protein, putative, expressed
LOC_Os01g56460	2.73409	35.2	not assigned.unknown	weakly similar to ( 194) AT4G32605 | Symbols: | LOCATED IN: mitochondrion; EXPRESSED IN: 21 plant structures; EXPRESSED DURING: 12 growth stages; CONTAINS InterPro DOMAIN/s: Mitochondrial glycoprotein (InterPro:IPR003428); BEST Arabidopsis thaliana protein match is: mitochondrial glycoprotein family protein / MAM33 family protein (TAIR:AT3G55605.1); Has 195 Blast hits to 195 proteins in 67 specie…
LOC_Os05g45070	4.45816	35.2	not assigned.unknown	weakly similar to ( 105) AT2G46150 | Symbols: | FUNCTIONS IN: molecular_function unknown; INVOLVED IN: biological_process unknown; LOCATED IN: plasma membrane; EXPRESSED IN: 15 plant structures; EXPRESSED DURING: 7 growth stages; CONTAINS InterPro DOMAIN/s: Harpin-induced 1 (InterPro:IPR010847); BEST Arabidopsis thaliana protein match is: unknown protein (TAIR:AT3G54200.1); Has 137 Blast hits to …
LOC_Os02g17370	2.56168	35.2	not assigned.unknown	protein|expressed protein
LOC_Os04g55120	6.72724	35.2	not assigned.unknown	very weakly similar to (87.4) AT1G80520 | Symbols: | FUNCTIONS IN: molecular_function unknown; INVOLVED IN: biological_process unknown; LOCATED IN: cellular_component unknown; EXPRESSED IN: 16 plant structures; EXPRESSED DURING: 4 anthesis, C globular stage, 4 leaf senescence stage, petal differentiation and expansion stage, D bilateral stage; CONTAINS InterPro DOMAIN/s: Sterile alpha motif homol…
LOC_Os07g43290	2.13851	35.2	not assigned.unknown	protein|LTPL56 - Protease inhibitor/seed storage/LTP family protein precursor, expressed
LOC_Os12g40380	2.13882	35.2	not assigned.unknown	protein|expressed protein
LOC_Os12g02300	2.00039	35.2	not assigned.unknown	weakly similar to ( 124) NLTP3_ORYSA Nonspecific lipid-transfer protein 3 precursor (LTP 3) - Oryza sativa (Rice)nsLTP1 protein|LTPL26 - Protease inhibitor/seed storage/LTP family protein precursor, expressed
LOC_Os07g07280	2.31797	35.2	not assigned.unknown	protein|expressed protein
LOC_Os03g26010	Inf	35.2	not assigned.unknown	protein|retrotransposon protein, putative, unclassified, expressed
LOC_Os04g54610	2.78084	35.2	not assigned.unknown	protein|expressed protein
LOC_Os04g56390	2.07087	35.2	not assigned.unknown	protein|expressed protein
LOC_Os04g36850	2.08796	35.2	not assigned.unknown	moderately similar to ( 260) AT2G06010 | Symbols: ORG4 | ORG4 (OBP3-RESPONSIVE GENE 4) | chr2:2336841-2338391 FORWARD protein|ORG4, putative, expressed
LOC_Os04g33260	2.08555	35.2	not assigned.unknown	protein|expressed protein
LOC_Os03g37810	5.44742	35.2	not assigned.unknown	protein|expressed protein
LOC_Os03g17450	2.22042	35.2	not assigned.unknown	weakly similar to ( 120) AT5G02740 | Symbols: | nucleotide binding | chr5:616517-618267 FORWARD protein|nucleotide binding protein, putative, expressed
LOC_Os01g62060	32.0737	35.2	not assigned.unknown	very weakly similar to (92.8) AT5G02580 | Symbols: | unknown protein | chr5:579965-580454 FORWARDA_thal_3526 protein|plant-specific domain TIGR01589 family protein, expressed
LOC_Os07g36870	2.55599	35.2	not assigned.unknown	protein|OsFBX252 - F-box domain containing protein, expressed
LOC_Os08g16030	4.93672	35.2	not assigned.unknown	protein|expressed protein
LOC_Os12g41760	2.15891	35.2	not assigned.unknown	very weakly similar to (86.3) AT2G43780 | Symbols: | unknown protein | chr2:18136444-18136647 REVERSE protein|expressed protein
LOC_Os05g50390	Inf	35.2	not assigned.unknown	protein|expressed protein
LOC_Os05g25620	5.08368	35.2	not assigned.unknown	protein|caltractin, putative, expressed
LOC_Os12g38140	2.7307	35.2	not assigned.unknown	protein|expressed protein
LOC_Os01g08360	7.95694	35.2	not assigned.unknown	protein|hypothetical protein
LOC_Os08g38092	2.30916	35.2	not assigned.unknown	moderately similar to ( 362) AT3G30380 | Symbols: | INVOLVED IN: biological_process unknown; LOCATED IN: cellular_component unknown; EXPRESSED IN: 21 plant structures; EXPRESSED DURING: 12 growth stages; CONTAINS InterPro DOMAIN/s: Alpha/beta hydrolase fold-1 (InterPro:IPR000073); BEST Arabidopsis thaliana protein match is: unknown protein (TAIR:AT3G01690.1). | chr3:11974424-11976571 FORWARD prot…
LOC_Os05g51110	2.15377	35.2	not assigned.unknown	weakly similar to ( 196) AT1G24190 | Symbols: SIN3, ATSIN3, SNL3 | SNL3 (SIN3-LIKE 3); transcription repressor | chr1:8563858-8569996 REVERSESIN3 HDAC_interact protein|expressed protein
LOC_Os08g16820	2.25518	35.2	not assigned.unknown	protein|retrotransposon protein, putative, SINE subclass, expressed
LOC_Os01g55020	2.8225	35.2	not assigned.unknown	protein|expressed protein
LOC_Os03g43100	227.244	35.2	not assigned.unknown	protein|expressed protein
LOC_Os02g07440	Inf	35.2	not assigned.unknown	protein|DEFL78 - Defensin and Defensin-like DEFL family, expressed
LOC_Os10g19200	2.81449	35.2	not assigned.unknown	protein|vegetative cell wall protein gp1 precursor, putative, expressed
LOC_Os08g32400	Inf	35.2	not assigned.unknown	protein|expressed protein
LOC_Os09g33920	2.36967	35.2	not assigned.unknown	moderately similar to ( 416) AT2G43320 | Symbols: | unknown protein | chr2:17996874-17999158 REVERSE protein|expressed protein
LOC_Os09g25710	6.54248	35.2	not assigned.unknown	protein|keratin, type I cytoskeletal 9, putative, expressed
LOC_Os06g01470	2.0372	35.2	not assigned.unknown	moderately similar to ( 314) AT1G62730 | Symbols: | transferase | chr1:23229204-23230118 REVERSE ERG9 protein|AGAP000326-PA, putative, expressed
LOC_Os10g05790	3.08295	35.2	not assigned.unknown	DUF1210 protein|POEI4 - Pollen Ole e I allergen and extensin family protein precursor, expressed
LOC_Os04g02490	3.72299	35.2	not assigned.unknown	protein|expressed protein
LOC_Os02g47130	6.6736	35.2	not assigned.unknown	protein|expressed protein
LOC_Os09g38560	2.00359	35.2	not assigned.unknown	very weakly similar to (99.4) OSR8_ORYSA Hydrophobic protein OSR8 - Oryza sativa (Rice) protein|OsRCI2-11 - Hydrophobic protein OSR8, expressed
LOC_Os02g27580	22.352	35.2	not assigned.unknown	protein|hypothetical protein
LOC_Os01g21440	2.17797	35.2	not assigned.unknown	protein|expressed protein
LOC_Os08g32330	42.0233	35.2	not assigned.unknown	protein|expressed protein
LOC_Os05g04530	3.03522	35.2	not assigned.unknown	moderately similar to ( 254) AT5G26770 | Symbols: | unknown protein | chr5:9407981-9409735 REVERSE protein|IF, putative, expressed
LOC_Os01g41530	4.09205	35.2	not assigned.unknown	protein|OsFBL2 - F-box domain and LRR containing protein, expressed
LOC_Os03g56782	2.89897	35.2	not assigned.unknown	protein|expressed protein
LOC_Os08g33460	2.5285	35.2	not assigned.unknown	weakly similar to ( 159) AT4G16450 | Symbols: | unknown protein | chr4:9280132-9280541 FORWARD protein|expressed protein
LOC_Os05g14310	2.36949	35.2	not assigned.unknown	protein|expressed protein
LOC_Os07g32480	2.77046	35.2	not assigned.unknown	moderately similar to ( 466) AT2G20635 | Symbols: | ATP binding / protein kinase/ protein serine/threonine kinase | chr2:8900410-8903384 FORWARD S_TKc protein|mitotic checkpoint serine/threonine-protein kinase BUB1, putative, expressed
LOC_Os01g32560	2.73178	35.2	not assigned.unknown	protein|expressed protein
LOC_Os01g55270	2.23724	35.2	not assigned.unknown	moderately similar to ( 228) AT1G30070 | Symbols: | SGS domain-containing protein | chr1:10546794-10548072 REVERSE p23 protein|SGS domain containing protein, expressed
LOC_Os08g32350	4.48482	35.2	not assigned.unknown	protein|expressed protein
LOC_Os04g52880	2.33257	35.2	not assigned.unknown	protein|expressed protein
LOC_Os09g36820	6.84489	35.2	not assigned.unknown	moderately similar to ( 255) AT2G20980 | Symbols: MCM10 | MCM10 | chr2:9011654-9013856 REVERSE protein|MCM10 - Putative minichromosome maintenance MCM protein 10, expressed
LOC_Os07g37700	2.12874	35.2	not assigned.unknown	very weakly similar to (82.0) AT1G52855 | Symbols: | unknown protein | chr1:19683137-19683343 REVERSE protein|expressed protein
LOC_Os03g58610	2.29722	35.2	not assigned.unknown	DUF1618 protein|expressed protein
LOC_Os01g43110	6.23078	35.2	not assigned.unknown	weakly similar to ( 154) AT5G18980 | Symbols: | binding | chr5:6334944-6337943 REVERSE protein|expressed protein
LOC_Os07g44360	8.88984	35.2	not assigned.unknown	moderately similar to ( 449) AT1G09450 | Symbols: | haspin-related | chr1:3049066-3052858 FORWARDALK1 protein|serine/threonine-protein kinase Haspin, putative, expressed
LOC_Os04g02550	2.06319	35.2	not assigned.unknown	protein|expressed protein
LOC_Os03g04550	4.91399	35.2	not assigned.unknown	protein|expressed protein
LOC_Os04g43230	8.15133	35.2	not assigned.unknown	weakly similar to ( 111) AT1G04030 | Symbols: | unknown protein | chr1:1040518-1042313 FORWARD protein|expressed protein
LOC_Os02g44090	3.77653	35.2	not assigned.unknown	protein|zinc finger protein, putative, expressed
LOC_Os02g21080	2.53234	35.2	not assigned.unknown	weakly similar to ( 155) AT4G29870 | Symbols: | FUNCTIONS IN: molecular_function unknown; INVOLVED IN: biological_process unknown; LOCATED IN: plasma membrane; EXPRESSED IN: 22 plant structures; EXPRESSED DURING: 13 growth stages; BEST Arabidopsis thaliana protein match is: membrane protein, putative (TAIR:AT2G19340.2); Has 163 Blast hits to 163 proteins in 56 species: Archae - 0; Bacteria - 0; M…
LOC_Os07g32710	175.159	35.2	not assigned.unknown	protein|retrotransposon protein, putative, unclassified, expressed
LOC_Os12g29670	2.50174	35.2	not assigned.unknown	weakly similar to ( 124) AT1G21930 | Symbols: | unknown protein | chr1:7713466-7714298 FORWARD protein|expressed protein
LOC_Os05g35240	5.2221	35.2	not assigned.unknown	protein|expressed protein
LOC_Os10g36620	3.0021	35.2	not assigned.unknown	protein|hydroxyproline-rich glycoprotein DZ-HRGP, putative, expressed
LOC_Os11g31715	7.2387	35.2	not assigned.unknown	protein|expressed protein
LOC_Os12g05980	2.74424	35.2	not assigned.unknown	DUF584 protein|DUF584 domain containing protein, putative, expressed
LOC_Os09g31350	6.62301	35.2	not assigned.unknown	weakly similar to ( 140) AT5G12930 | Symbols: | unknown protein | chr5:4083155-4085222 REVERSE protein|expressed protein
LOC_Os07g14920	2.00486	35.2	not assigned.unknown	protein|expressed protein
LOC_Os12g21730	Inf	35.2	not assigned.unknown	RT_LTR rve PRK07238 RVT_1 protein|retrotransposon protein, putative, unclassified, expressed
LOC_Os03g08540	4.67342	35.2	not assigned.unknown	protein|expressed protein
LOC_Os04g33400	2.66964	35.2	not assigned.unknown	protein|OsFBLD2 - F-box, LRR and FBD domain containing protein, expressed
LOC_Os02g09380	2.45253	35.2	not assigned.unknown	protein|expressed protein
LOC_Os08g09170	2.59708	35.2	not assigned.unknown	moderately similar to ( 278) AT3G20350 | Symbols: | unknown protein | chr3:7096602-7099372 FORWARD protein|expressed protein
LOC_Os05g01262	2.512	35.2	not assigned.unknown	weakly similar to ( 149) AT5G14030 | Symbols: | translocon-associated protein beta (TRAPB) family protein | chr5:4526878-4528253 FORWARD TRAP_beta protein|translocon-associated protein beta domain containing protein, expressed
LOC_Os05g03060	3.31267	35.2	not assigned.unknown	protein|expressed protein
LOC_Os01g70560	9.18477	35.2	not assigned.unknown	moderately similar to ( 210) AT4G15830 | Symbols: | binding | chr4:8995285-8996548 REVERSE protein|expressed protein
LOC_Os01g16550	2.34772	35.2	not assigned.unknown	protein|expressed protein
LOC_Os10g37860	3.94502	35.2	not assigned.unknown	protein|expressed protein
LOC_Os09g12780	12.5684	35.2	not assigned.unknown	weakly similar to ( 107) AT5G52220 | Symbols: | FUNCTIONS IN: molecular_function unknown; INVOLVED IN: biological_process unknown; LOCATED IN: cellular_component unknown; EXPRESSED IN: 18 plant structures; EXPRESSED DURING: 13 growth stages; CONTAINS InterPro DOMAIN/s: Chromosome transmission fidelity protein 8 (InterPro:IPR018607); Has 85 Blast hits to 85 proteins in 45 species: Archae - 0; Bact…
LOC_Os04g09450	120.073	35.2	not assigned.unknown	protein|expressed protein
LOC_Os03g18490	4.19452	35.2	not assigned.unknown	protein|RPGR, putative, expressed
LOC_Os05g31070	Inf	35.2	not assigned.unknown	weakly similar to ( 135) ATMG00860 | Symbols: ORF158 | hypothetical protein | chrM:235916-236392 FORWARDRT_LTR rve protein|retrotransposon protein, putative, unclassified, expressed
LOC_Os02g50060	2.34243	35.2	not assigned.unknown	protein|OsCML20 - Calmodulin-related calcium sensor protein, expressed
LOC_Os12g34980	2.29502	35.2	not assigned.unknown	protein|csAtPR5, putative, expressed
LOC_Os11g42890	3.18373	35.2	not assigned.unknown	protein|expressed protein
LOC_Os03g14820	Inf	35.2	not assigned.unknown	protein|expressed protein
LOC_Os01g32670	9.32568	35.2	not assigned.unknown	protein|expressed protein
LOC_Os04g56540	2.01964	35.2	not assigned.unknown	protein|expressed protein
LOC_Os06g14180	2.20588	35.2	not assigned.unknown	protein|expressed protein
LOC_Os06g16040	10.065	35.2	not assigned.unknown	protein|expressed protein
LOC_Os12g12690	8.00493	35.2	not assigned.unknown	protein|transposon protein, putative, Pong sub-class, expressed
LOC_Os10g38020	3.22327	35.2	not assigned.unknown	protein|expressed protein
LOC_Os01g60740	3.607	35.2	not assigned.unknown	nsLTP1 protein|LTPL16 - Protease inhibitor/seed storage/LTP family protein precursor, expressed
LOC_Os02g51640	2.96372	35.2	not assigned.unknown	weakly similar to ( 102) AT5G65120 | Symbols: | unknown protein | chr5:26013274-26014504 FORWARD protein|expressed protein
LOC_Os01g34610	2.04346	35.2	not assigned.unknown	protein|expressed protein
LOC_Os03g01980	3.03437	35.2	not assigned.unknown	protein|KIP1, putative, expressed
LOC_Os01g73270	3.86374	35.2	not assigned.unknown	protein|expressed protein
LOC_Os03g53580	8.55895	35.2	not assigned.unknown	very weakly similar to (99.8) AT1G05440 | Symbols: | unknown protein | chr1:1596374-1597843 REVERSE protein|expressed protein
LOC_Os08g32370	7.63165	35.2	not assigned.unknown	protein|mucin-associated surface protein, putative, expressed
LOC_Os02g43900	2.14202	35.2	not assigned.unknown	protein|expressed protein
LOC_Os05g16240	5.46862	35.2	not assigned.unknown	protein|expressed protein
LOC_Os01g01400	3.74866	35.2	not assigned.unknown	moderately similar to ( 376) AT5G07380 | Symbols: | unknown protein | chr5:2332527-2335736 FORWARD protein|expressed protein
LOC_Os09g30070	4.10416	35.2	not assigned.unknown	protein|expressed protein
LOC_Os05g03390	12.209	35.2	not assigned.unknown	protein|expressed protein
LOC_Os11g40340	2.62171	35.2	not assigned.unknown	protein|expressed protein
LOC_Os06g10730	2.28814	35.2	not assigned.unknown	protein|expressed protein
LOC_Os07g12610	2.5297	35.2	not assigned.unknown	protein|OsFBX227 - F-box domain containing protein, expressed
LOC_Os03g07540	2.26588	35.2	not assigned.unknown	protein|bHLH family protein, putative, expressed
LOC_Os01g52610	2.71529	35.2	not assigned.unknown	weakly similar to ( 113) AT1G79780 | Symbols: | FUNCTIONS IN: molecular_function unknown; INVOLVED IN: biological_process unknown; LOCATED IN: membrane; EXPRESSED IN: leaf whorl, petal, sepal, flower; EXPRESSED DURING: 4 anthesis, petal differentiation and expansion stage; CONTAINS InterPro DOMAIN/s: Uncharacterised protein family UPF0497, trans-membrane plant (InterPro:IPR006702), Uncharacterise…
LOC_Os04g01610	2.33659	35.2	not assigned.unknown	protein|expressed protein
LOC_Os02g40800	3.64631	35.2	not assigned.unknown	protein|expressed protein
LOC_Os02g48360	2.81747	35.2	not assigned.unknown	nearly identical (1028) AT1G76550 | Symbols: | pyrophosphate--fructose-6-phosphate 1-phosphotransferase alpha subunit, putative / pyrophosphate-dependent 6-phosphofructose-1-kinase, putative | chr1:28722900-28726929 REVERSEnearly identical (1075) PFPA_RICCO Pyrophosphate--fructose 6-phosphate 1-phosphotransferase alpha subunit (EC 2.7.1.90) (PFP) (6-phosphofructokinase, pyrophosphate dependent) (…
LOC_Os10g26290	3.29909	35.2	not assigned.unknown	Transferase protein|transferase family protein, putative, expressed
LOC_Os10g09000	28.1163	35.2	not assigned.unknown	protein|expressed protein
LOC_Os11g36060	2.02346	35.2	not assigned.unknown	moderately similar to ( 287) AT5G12410 | Symbols: | THUMP domain-containing protein | chr5:4021974-4023950 REVERSE protein|THUMP domain-containing protein, putative, expressed
LOC_Os02g51050	5.69833	35.2	not assigned.unknown	protein|Leucine rich repeat N-terminal domain containing protein, putative, expressed
LOC_Os10g28420	3.15812	35.2	not assigned.unknown	protein|IQ calmodulin-binding motif family protein, putative, expressed
LOC_Os04g19140	4.01115	35.2	not assigned.unknown	highly similar to ( 587) AT1G12380 | Symbols: | unknown protein | chr1:4214499-4216880 REVERSE protein|expressed protein
LOC_Os01g53620	2.42495	35.2	not assigned.unknown	protein|expressed protein
LOC_Os03g53970	5.69026	35.2	not assigned.unknown	protein|expressed protein
LOC_Os10g05130	3.79577	35.2	not assigned.unknown	protein|expressed protein
LOC_Os03g59300	5.40797	35.2	not assigned.unknown	moderately similar to ( 416) AT3G08030 | Symbols: | unknown protein | chr3:2564517-2565819 FORWARDDUF642 protein|expressed protein
LOC_Os04g13160	3.84305	35.2	not assigned.unknown	protein|OsFBD9 - F-box and FBD domain containing protein, expressed
LOC_Os11g41500	5.67813	35.2	not assigned.unknown	very weakly similar to (80.9) AT5G16330 | Symbols: | NC domain-containing protein | chr5:5346163-5346977 REVERSE protein|NC domain-containing protein, putative, expressed
LOC_Os02g08220	2.13692	35.2	not assigned.unknown	protein|expressed protein
LOC_Os06g38594	3.73603	35.2	not assigned.unknown	protein|expressed protein
LOC_Os03g17960	6.5318	35.2	not assigned.unknown	protein|expressed protein
LOC_Os03g38540	3.29482	35.2	not assigned.unknown	moderately similar to ( 219) AT2G20830 | Symbols: | folic acid binding / transferase | chr2:8968370-8969798 REVERSEFTCD_N COG3643 protein|folic acid binding protein, putative, expressed
LOC_Os04g57650	2.29571	35.2	not assigned.unknown	protein|expressed protein
LOC_Os12g17530	4.19053	35.2	not assigned.unknown	very weakly similar to (82.4) AT3G27350 | Symbols: | unknown protein | chr3:10126238-10127600 FORWARD protein|expressed protein
LOC_Os02g53360	3.12229	35.2	not assigned.unknown	protein|expressed protein
LOC_Os07g26100	3.18419	35.2	not assigned.unknown	protein|expressed protein
LOC_Os03g20890	Inf	35.2	not assigned.unknown	protein|transposon protein, putative, Mutator sub-class, expressed
LOC_Os01g68030	2.28707	35.2	not assigned.unknown	protein|expressed protein
LOC_Os03g46920	6.10084	35.2	not assigned.unknown	protein|expressed protein
LOC_Os04g11400	7.23038	35.2	not assigned.unknown	protein|expressed protein
LOC_Os01g55190	2.61199	35.2	not assigned.unknown	highly similar to ( 505) AT1G29980 | Symbols: | INVOLVED IN: biological_process unknown; LOCATED IN: plasma membrane, anchored to membrane; EXPRESSED IN: 24 plant structures; EXPRESSED DURING: 13 growth stages; CONTAINS InterPro DOMAIN/s: Protein of unknown function DUF642 (InterPro:IPR006946), Galactose-binding like (InterPro:IPR008979); BEST Arabidopsis thaliana protein match is: unknown protei…
LOC_Os12g33956	2.24111	35.2	not assigned.unknown	moderately similar to ( 479) ATMG00520 | Symbols: MATR | hypothetical protein | chrM:144294-146312 REVERSE Intron_maturas2 protein|maturase, putative, expressed
LOC_Os05g39150	6.80889	35.2	not assigned.unknown	protein|expressed protein
LOC_Os07g32390	4.55854	35.2	not assigned.unknown	moderately similar to ( 404) AT1G03780 | Symbols: TPX2 | targeting protein-related | chr1:948064-951696 REVERSE protein|targeting protein-related, putative, expressed
LOC_Os02g29774	4.59283	35.2	not assigned.unknown	protein|expressed protein
LOC_Os04g52800	2.83217	35.2	not assigned.unknown	protein|expressed protein
LOC_Os02g10490	2.91399	35.2	not assigned.unknown	highly similar to ( 763) AT5G48310 | Symbols: | unknown protein | chr5:19574961-19580362 REVERSE protein|expressed protein
LOC_Os12g39100	2.53693	35.2	not assigned.unknown	protein|expressed protein
LOC_Os05g08620	3.0805	35.2	not assigned.unknown	protein|expressed protein
LOC_Os07g04330	4.41256	35.2	not assigned.unknown	protein|expressed protein
LOC_Os03g02470	358.923	35.2	not assigned.unknown	protein|expressed protein
LOC_Os01g57840	2.03588	35.2	not assigned.unknown	protein|expressed protein
LOC_Os03g42480	2.02677	35.2	not assigned.unknown	protein|expressed protein
LOC_Os10g21460	2.30265	35.2	not assigned.unknown	moderately similar to ( 250) AT1G19330 | Symbols: | unknown protein | chr1:6680824-6683290 REVERSE protein|expressed protein
LOC_Os08g32390	18.8502	35.2	not assigned.unknown	protein|expressed protein
LOC_Os06g19110	5.69504	35.2	not assigned.unknown	protein|cadmium tolerance factor, putative, expressed
LOC_Os01g58850	6.80546	35.2	not assigned.unknown	moderately similar to ( 248) AT3G63060 | Symbols: EDL3 | EDL3 (EID1-like 3) | chr3:23300638-23301456 REVERSE protein|circadian clock coupling factor-related, putative, expressed
LOC_Os12g04590	2.04538	35.2	not assigned.unknown	protein|zinc finger, C3HC4 type domain containing protein, expressed
LOC_Os04g28250	2.53872	35.2	not assigned.unknown	protein|cysteine proteinase inhibitor precursor, putative, expressed
LOC_Os05g07120	4.66152	35.2	not assigned.unknown	protein|basic helix-loop-helix, putative, expressed
LOC_Os03g55400	2.5271	35.2	not assigned.unknown	protein|expressed protein
LOC_Os02g18630	4.27258	35.2	not assigned.unknown	protein|OsFBX44 - F-box domain containing protein, expressed
LOC_Os02g56490	4.78117	35.2	not assigned.unknown	protein|expressed protein
LOC_Os01g03680	3.2512	35.2	not assigned.unknown	very weakly similar to ( 100) IBBR_ORYSA Bowman-Birk type bran trypsin inhibitor precursor (Protein RBBI3-3) (RBTI) (OSE727A) - Oryza sativa (Rice) protein|BBTI8 - Bowman-Birk type bran trypsin inhibitor precursor, expressed
LOC_Os06g43770	5.59974	35.2	not assigned.unknown	very weakly similar to (87.0) AT1G15760 | Symbols: | FUNCTIONS IN: molecular_function unknown; INVOLVED IN: biological_process unknown; LOCATED IN: cellular_component unknown; CONTAINS InterPro DOMAIN/s: Sterile alpha motif homology (InterPro:IPR010993); BEST Arabidopsis thaliana protein match is: unknown protein (TAIR:AT1G80520.1); Has 30 Blast hits to 30 proteins in 7 species: Archae - 0; Bacte…
LOC_Os03g50480	2.20066	35.2	not assigned.unknown	nearly identical (1006) AT1G70730 | Symbols: | phosphoglucomutase, cytoplasmic, putative / glucose phosphomutase, putative | chr1:26669020-26673166 REVERSEnearly identical (1115) PGMC2_MAIZE Phosphoglucomutase, cytoplasmic 2 (EC 5.4.2.2) (Glucose phosphomutase 2) (PGM 2) - Zea mays (Maize) Pgm PRK07564 {ManB} PGM_PMM_I protein|phosphoglucomutase, putative, expressed
LOC_Os11g03560	9.95378	35.2	not assigned.unknown	protein|hypothetical protein
LOC_Os05g11900	2.14142	35.2	not assigned.unknown	protein|expressed protein
LOC_Os03g03630	5.38482	35.2	not assigned.unknown	protein|expressed protein
LOC_Os06g46700	2.02475	35.2	not assigned.unknown	weakly similar to ( 117) AT1G05205 | Symbols: | unknown protein | chr1:1509352-1510249 REVERSE protein|expressed protein
LOC_Os04g33560	3.07649	35.2	not assigned.unknown	protein|expressed protein
LOC_Os03g26500	2.34414	35.2	not assigned.unknown	protein|expressed protein
LOC_Os08g34320	2.01713	35.2	not assigned.unknown	moderately similar to ( 210) AT4G30710 | Symbols: | unknown protein | chr4:14965538-14967881 REVERSEDUF566 protein|expressed protein
LOC_Os07g04350	3.85154	35.2	not assigned.unknown	protein|expressed protein
LOC_Os01g41310	6.96422	35.2	not assigned.unknown	protein|OsFBX18 - F-box domain containing protein, expressed
LOC_Os05g05690	5.51111	35.2	not assigned.unknown	moderately similar to ( 443) AT1G07220 | Symbols: | FUNCTIONS IN: molecular_function unknown; INVOLVED IN: biological_process unknown; LOCATED IN: mitochondrion; EXPRESSED IN: 22 plant structures; EXPRESSED DURING: 13 growth stages; CONTAINS InterPro DOMAIN/s: Lipopolysaccharide-modifying protein (InterPro:IPR006598), Protein of unknown function DUF821, CAP10-like (InterPro:IPR008539); BEST Arabi…
LOC_Os01g13720	2.03825	35.2	not assigned.unknown	protein|expressed protein
LOC_Os04g39670	8.08475	35.2	not assigned.unknown	protein|expressed protein
LOC_Os12g18810	3.24371	35.2	not assigned.unknown	protein|expressed protein
LOC_Os12g35470	Inf	35.2	not assigned.unknown	protein|expressed protein
LOC_Os01g32864	25.4363	35.2	not assigned.unknown	protein|retrotransposon protein, putative, unclassified, expressed
LOC_Os10g40220	7.86934	35.2	not assigned.unknown	protein|expressed protein
LOC_Os10g33050	2.538	35.2	not assigned.unknown	protein|expressed protein
LOC_Os04g41110	2.09054	35.2	not assigned.unknown	Rad21_Rec8_N protein|Rad21 / Rec8 like protein, putative, expressed
LOC_Os04g38310	2.66237	35.2	not assigned.unknown	moderately similar to ( 278) AT4G39860 | Symbols: | unknown protein | chr4:18499909-18501472 FORWARD protein|expressed protein
LOC_Os11g05290	2.53015	35.2	not assigned.unknown	very weakly similar to (92.4) AT5G22580 | Symbols: | FUNCTIONS IN: molecular_function unknown; INVOLVED IN: biological_process unknown; LOCATED IN: chloroplast; EXPRESSED IN: 22 plant structures; EXPRESSED DURING: 13 growth stages; CONTAINS InterPro DOMAIN/s: Stress responsive alpha-beta barrel (InterPro:IPR013097), Dimeric alpha-beta barrel (InterPro:IPR011008); BEST Arabidopsis thaliana protein…
LOC_Os08g09420	2.97321	35.2	not assigned.unknown	protein|OsFBX266 - F-box domain containing protein, expressed
LOC_Os04g39450	2.11653	35.2	not assigned.unknown	weakly similar to ( 114) AT3G57280 | Symbols: | unknown protein | chr3:21193960-21195547 FORWARD protein|expressed protein
LOC_Os03g01590	3.35063	35.2	not assigned.unknown	highly similar to ( 734) PAIR1_ORYSA Protein PAIR1 (HOMOLOGOUS PAIRING ABERRATION IN RICE MEIOSIS 1 protein) - Oryza sativa (Rice) protein|PAIR1, putative, expressed
LOC_Os02g49770	3.33343	35.2	not assigned.unknown	moderately similar to ( 403) AT1G70280 | Symbols: | NHL repeat-containing protein | chr1:26466086-26468471 REVERSE protein|NHL repeat-containing protein, putative, expressed
LOC_Os08g25670	8.35161	35.2	not assigned.unknown	protein|expressed protein
LOC_Os04g13000	Inf	35.2	not assigned.unknown	protein|retrotransposon protein, putative, LINE subclass, expressed
LOC_Os05g49470	2.27616	35.2	not assigned.unknown	weakly similar to ( 196) AT3G02950 | Symbols: | FUNCTIONS IN: molecular_function unknown; INVOLVED IN: biological_process unknown; LOCATED IN: cellular_component unknown; EXPRESSED IN: 18 plant structures; EXPRESSED DURING: 9 growth stages; CONTAINS InterPro DOMAIN/s: Tho complex subunit 7 (InterPro:IPR018018), Tho complex subunit 7/Mft1p (InterPro:IPR008501); BEST Arabidopsis thaliana protein ma…
LOC_Os01g34870	2.26868	35.2	not assigned.unknown	moderately similar to ( 266) AT2G32590 | Symbols: | INVOLVED IN: mitosis, mitotic cell cycle; LOCATED IN: nucleus, chloroplast; EXPRESSED IN: 17 plant structures; EXPRESSED DURING: 9 growth stages; CONTAINS InterPro DOMAIN/s: Barren (InterPro:IPR008418); Has 340 Blast hits to 330 proteins in 142 species: Archae - 0; Bacteria - 0; Metazoa - 135; Fungi - 102; Plants - 21; Viruses - 1; Other Eukaryo…
LOC_Os04g33670	Inf	35.2	not assigned.unknown	protein|expressed protein
LOC_Os11g02750	2.87949	35.2	not assigned.unknown	weakly similar to ( 141) AT2G38640 | Symbols: | unknown protein | chr2:16157725-16158474 REVERSEDUF567 protein|DUF567 domain containing protein, putative, expressed
LOC_Os12g43350	2.06847	35.2	not assigned.unknown	protein|expressed protein
LOC_Os01g55280	2.00068	35.2	not assigned.unknown	protein|expressed protein
LOC_Os03g40390	5.21066	35.2	not assigned.unknown	protein|expressed protein
LOC_Os07g32680	375.93	35.2	not assigned.unknown	protein|retrotransposon protein, putative, unclassified, expressed
LOC_Os05g45910	4.40188	35.2	not assigned.unknown	protein|expressed protein
LOC_Os09g17600	3.00821	35.2	not assigned.unknown	highly similar to ( 505) AT2G25737 | Symbols: | unknown protein | chr2:10977174-10979677 FORWARD protein|membrane protein, putative, expressed
LOC_Os11g30790	2.41773	35.2	not assigned.unknown	protein|expressed protein
LOC_Os04g05700	2.61327	35.2	not assigned.unknown	weakly similar to ( 164) AT5G45480 | Symbols: | unknown protein | chr5:18426296-18428929 REVERSE protein|expressed protein
LOC_Os05g46950	2.58943	35.2	not assigned.unknown	protein|expressed protein
LOC_Os04g40050	2.97675	35.2	not assigned.unknown	moderately similar to ( 256) AT4G20325 | Symbols: | unknown protein | chr4:10980124-10981636 FORWARD RNase_H2-Ydr279 protein|ribonuclease H2 subunit B, putative, expressed
LOC_Os02g33705	2.44234	35.2	not assigned.unknown	protein|expressed protein
LOC_Os12g02720	2.41492	35.2	not assigned.unknown	weakly similar to ( 139) AT2G38640 | Symbols: | unknown protein | chr2:16157725-16158474 REVERSEDUF567 protein|DUF567 domain containing protein, putative, expressed
LOC_Os09g35900	2.13537	35.2	not assigned.unknown	protein|expressed protein
LOC_Os02g27769	5.69513	35.2	not assigned.unknown	protein|40S ribosomal protein S27, putative, expressed
LOC_Os01g10400	4.17482	35.2	not assigned.unknown	protein|expressed protein
LOC_Os06g15430	158.044	35.2	not assigned.unknown	protein|expressed protein
LOC_Os02g58470	2.15178	35.2	not assigned.unknown	protein|expressed protein
LOC_Os06g03200	Inf	35.2	not assigned.unknown	protein|expressed protein
LOC_Os03g22040	5.74015	35.2	not assigned.unknown	weakly similar to ( 164) AT2G38370 | Symbols: | unknown protein | chr2:16072184-16074168 REVERSEDUF827 protein|expressed protein
LOC_Os03g57050	2.12774	35.2	not assigned.unknown	protein|expressed protein
LOC_Os03g46040	4.81502	35.2	not assigned.unknown	protein|expressed protein
LOC_Os04g49170	7.51053	35.2	not assigned.unknown	protein|zinc finger, C3HC4 type domain containing protein, expressed
LOC_Os01g28810	Inf	35.2	not assigned.unknown	protein|expressed protein
LOC_Os03g10530	Inf	35.2	not assigned.unknown	protein|expressed protein
LOC_Os04g53360	2.64829	35.2	not assigned.unknown	very weakly similar to (89.4) AT3G20490 | Symbols: | unknown protein | chr3:7154178-7156382 REVERSE protein|expressed protein
LOC_Os03g11770	6.10423	35.2	not assigned.unknown	protein|expressed protein
LOC_Os03g19080	6.26974	35.2	not assigned.unknown	weakly similar to ( 173) AT5G26910 | Symbols: | unknown protein | chr5:9466804-9469523 REVERSE protein|expressed protein
LOC_Os12g10220	5.02196	35.2	not assigned.unknown	protein|expressed protein
LOC_Os03g17260	2.35465	35.2	not assigned.unknown	protein|expressed protein
LOC_Os05g39210	Inf	35.2	not assigned.unknown	protein|expressed protein
LOC_Os09g37510	4.28814	35.2	not assigned.unknown	moderately similar to ( 264) AT4G35730 | Symbols: | unknown protein | chr4:16931111-16933241 FORWARD DUF292 protein|DUF292 domain containing protein, expressed
LOC_Os01g56450	4.3988	35.2	not assigned.unknown	weakly similar to ( 142) AT3G15810 | Symbols: | unknown protein | chr3:5348054-5349178 REVERSEDUF567 protein|DUF567 domain containing protein, putative, expressed
LOC_Os01g72470	13.5987	35.2	not assigned.unknown	protein|expressed protein
LOC_Os02g08330	2.5591	35.2	not assigned.unknown	highly similar to ( 607) AT5G13210 | Symbols: | CONTAINS InterPro DOMAIN/s: Uncharacterized conserved protein UCP015417, vWA (InterPro:IPR011205), von Willebrand factor, type A (InterPro:IPR002035); BEST Arabidopsis thaliana protein match is: unknown protein (TAIR:AT3G24780.1); Has 250 Blast hits to 233 proteins in 28 species: Archae - 0; Bacteria - 8; Metazoa - 0; Fungi - 23; Plants - 45; Viruse…
LOC_Os04g15800	5.69847	35.2	not assigned.unknown	weakly similar to ( 194) AT4G02800 | Symbols: | unknown protein | chr4:1250126-1251478 FORWARD protein|expressed protein
LOC_Os07g37156	2.02845	35.2	not assigned.unknown	moderately similar to ( 219) AT4G28100 | Symbols: | unknown protein | chr4:13965300-13966697 REVERSE protein|expressed protein
LOC_Os01g67110	4.80995	35.2	not assigned.unknown	weakly similar to ( 118) AT5G36710 | Symbols: | unknown protein | chr5:14425491-14426042 REVERSE protein|expressed protein
LOC_Os03g01470	2.33671	35.2	not assigned.unknown	protein|expressed protein
LOC_Os01g47130	4.63231	35.2	not assigned.unknown	protein|expressed protein
LOC_Os05g49240	3.21012	35.2	not assigned.unknown	protein|homeodomain-related, putative, expressed
LOC_Os06g09820	2.52948	35.2	not assigned.unknown	moderately similar to ( 215) AT1G19130 | Symbols: | FUNCTIONS IN: molecular_function unknown; INVOLVED IN: biological_process unknown; LOCATED IN: cellular_component unknown; EXPRESSED IN: 23 plant structures; EXPRESSED DURING: 13 growth stages; CONTAINS InterPro DOMAIN/s: Protein of unknown function DUF985 (InterPro:IPR009327), RmlC-like jelly roll fold (InterPro:IPR014710); Has 778 Blast hits t…
LOC_Os06g10220	4.05758	35.2	not assigned.unknown	protein|expressed protein
LOC_Os06g04940	5.30077	35.2	not assigned.unknown	protein|early nodulin 93 ENOD93 protein, putative, expressed
LOC_Os01g33204	2.17569	35.2	not assigned.unknown	protein|retrotransposon protein, putative, unclassified, expressed
LOC_Os11g37670	4.1673	35.2	not assigned.unknown	protein|expressed protein
LOC_Os05g39860	9.08456	35.2	not assigned.unknown	protein|expressed protein
LOC_Os10g13850	25.9428	35.2	not assigned.unknown	protein|POEI17 - Pollen Ole e I allergen and extensin family protein precursor, expressed
LOC_Os03g39960	34.6211	35.2	not assigned.unknown	protein|expressed protein
LOC_Os03g14130	2.21706	35.2	not assigned.unknown	DUF1210 protein|POEI1 - Pollen Ole e I allergen and extensin family protein precursor, expressed
LOC_Os09g10820	2.26808	35.2	not assigned.unknown	moderately similar to ( 441) AT3G20790 | Symbols: | oxidoreductase family protein | chr3:7268802-7271099 FORWARD MviM protein|oxidoreductase domain protein, putative, expressed
LOC_Os01g02050	2.32329	35.2	not assigned.unknown	nearly identical (1448) AT1G68750 | Symbols: ATPPC4 | ATPPC4; phosphoenolpyruvate carboxylase | chr1:25822942-25828104 REVERSEhighly similar to ( 666) CAPP2_CHLRE Phosphoenolpyruvate carboxylase 2 (EC 4.1.1.31) (PEP carboxylase 2) (PEPCase 2) (PEPC 2) - Chlamydomonas reinhardtiiPRK00009 Ppc PEPcase protein|phosphoenolpyruvate carboxylase, putative, expressed
LOC_Os11g02330	2.232	35.2	not assigned.unknown	protein|LTPL22 - Protease inhibitor/seed storage/LTP family protein precursor, expressed
LOC_Os03g14500	2.23031	35.2	not assigned.unknown	weakly similar to ( 160) AT1G12330 | Symbols: | unknown protein | chr1:4194673-4196627 FORWARD protein|expressed protein
LOC_Os08g16830	2.11707	35.2	not assigned.unknown	protein|retrotransposon protein, putative, SINE subclass, expressed
LOC_Os06g19010	8.12433	35.2	not assigned.unknown	protein|cadmium tolerance factor, putative, expressed
LOC_Os07g37060	4.52908	35.2	not assigned.unknown	protein|expressed protein
LOC_Os06g03099	2.78141	35.2	not assigned.unknown	protein|expressed protein
LOC_Os11g11370	2.14872	35.2	not assigned.unknown	protein|expressed protein
LOC_Os05g45580	3.47052	35.2	not assigned.unknown	protein|expressed protein
LOC_Os11g18830	2.39557	35.2	not assigned.unknown	weakly similar to ( 181) AT1G54380 | Symbols: | spliceosome protein-related | chr1:20298287-20300899 REVERSESIP1 protein|survival motor neuron containing protein, expressed
LOC_Os05g37800	2.57723	35.2	not assigned.unknown	weakly similar to ( 113) AT5G01170 | Symbols: | glycine-rich protein | chr5:58315-60021 FORWARDDUF740 protein|DUF740 domain containing protein, expressed
LOC_Os04g34540	14.3362	35.2	not assigned.unknown	protein|expressed protein
LOC_Os06g12210	2.0712	35.2	not assigned.unknown	protein|helix-loop-helix DNA-binding domain containing protein, expressed
LOC_Os03g42799	2.50511	35.2	not assigned.unknown	protein|expressed protein
LOC_Os04g36780	2.68406	35.2	not assigned.unknown	protein|expressed protein
LOC_Os05g39160	Inf	35.2	not assigned.unknown	protein|expressed protein
LOC_Os09g10010	8.83916	35.2	not assigned.unknown	protein|expressed protein
LOC_Os04g11524	3.54202	35.2	not assigned.unknown	protein|retrotransposon protein, putative, unclassified, expressed
LOC_Os08g32410	53.9927	35.2	not assigned.unknown	protein|expressed protein
LOC_Os02g29090	Inf	35.2	not assigned.unknown	protein|expressed protein
LOC_Os08g43350	3.26002	35.2	not assigned.unknown	moderately similar to ( 297) AT1G01225 | Symbols: | NC domain-containing protein-related | chr1:96064-97242 FORWARD protein|NC domain-containing protein, putative, expressed
LOC_Os04g50960	7.60997	35.2	not assigned.unknown	protein|expressed protein
LOC_Os02g40410	2.78474	35.2	not assigned.unknown	moderately similar to ( 204) AT4G28760 | Symbols: | unknown protein | chr4:14208640-14211811 FORWARD protein|expressed protein
LOC_Os02g42560	8.43383	35.2	not assigned.unknown	protein|expressed protein
LOC_Os07g37410	2.03777	35.2	not assigned.unknown	protein|expressed protein
LOC_Os07g33360	3.95635	35.2	not assigned.unknown	moderately similar to ( 332) AT3G16730 | Symbols: | unknown protein | chr3:5695633-5698863 REVERSE DUF1032 protein|expressed protein
LOC_Os01g68390	2.0439	35.2	not assigned.unknown	highly similar to ( 580) AT1G04900 | Symbols: | unknown protein | chr1:1383912-1387561 FORWARDDUF185 protein|Uncharacterized ACR, COG1565 containing protein, putative, expressed
LOC_Os07g09620	3.65609	35.2	not assigned.unknown	protein|acanthoscurrin-1 precursor, putative, expressed
LOC_Os01g68570	2.37579	35.2	not assigned.unknown	protein|expressed protein
LOC_Os03g17500	2.08313	35.2	not assigned.unknown	protein|expressed protein
LOC_Os02g44930	2.02918	35.2	not assigned.unknown	protein|HMG1/2, putative, expressed
LOC_Os01g58410	Inf	35.2	not assigned.unknown	protein|expressed protein
LOC_Os11g31690	Inf	35.2	not assigned.unknown	protein|expressed protein
LOC_Os07g05084	6.64646	35.2	not assigned.unknown	protein|expressed protein
LOC_Os09g37700	2.01144	35.2	not assigned.unknown	protein|proteophosphoglycan ppg4, putative, expressed
LOC_Os09g28880	2.93569	35.2	not assigned.unknown	moderately similar to ( 231) AT5G42680 | Symbols: | unknown protein | chr5:17114640-17115356 FORWARDDUF617 protein|DUF617 domain containing protein, expressed
LOC_Os03g46600	2.88784	35.2	not assigned.unknown	weakly similar to ( 105) AT3G50690 | Symbols: | leucine-rich repeat family protein | chr3:18835271-18837097 REVERSEweakly similar to ( 112) AN32_ORYSA Acidic leucine-rich nuclear phosphoprotein 32-related protein (ANP32/acidic nuclear phosphoprotein-like protein) - Oryza sativa (Rice) protein|acidic leucine-rich nuclear phosphoprotein 32-related protein 2, putative, expressed
LOC_Os02g37694	2.87508	35.2	not assigned.unknown	protein|expressed protein
LOC_Os08g32360	6.74356	35.2	not assigned.unknown	protein|expressed protein
LOC_Os05g08010	2.90042	35.2	not assigned.unknown	protein|OsFBX161 - F-box domain containing protein, expressed
LOC_Os07g04340	7.13971	35.2	not assigned.unknown	protein|expressed protein
LOC_Os06g04699	4.39087	35.2	not assigned.unknown	protein|expressed protein
LOC_Os08g24200	3.84894	35.2	not assigned.unknown	protein|expressed protein
LOC_Os05g03150	3.57925	35.2	not assigned.unknown	protein|expressed protein
LOC_Os03g13984	4.2287	35.2	not assigned.unknown	DUF1668 protein|expressed protein
LOC_Os05g02900	2.42969	35.2	not assigned.unknown	protein|expressed protein
LOC_Os03g29190	3.07234	35.2	not assigned.unknown	highly similar to ( 605) AT1G60420 | Symbols: | DC1 domain-containing protein | chr1:22261978-22264243 FORWARD TryX_like_TryX_NRX TryX_like_family protein|PDI, putative, expressed
LOC_Os04g10940	Inf	35.2	not assigned.unknown	protein|expressed protein
LOC_Os01g04170	7.56356	35.2	not assigned.unknown	protein|expressed protein
LOC_Os02g06650	2.21017	35.2	not assigned.unknown	very weakly similar to (95.1) AT4G21105 | Symbols: | cytochrome-c oxidase/ electron carrier | chr4:11266273-11266866 FORWARD protein|COX VIIa, putative, expressed
LOC_Os04g42540	8.16137	35.2	not assigned.unknown	protein|expressed protein
LOC_Os01g54730	2.11895	35.2	not assigned.unknown	protein|expressed protein
LOC_Os12g07380	2.3186	35.2	not assigned.unknown	protein|expressed protein
LOC_Os01g62740	Inf	35.2	not assigned.unknown	protein|expressed protein
LOC_Os10g26560	4.26691	35.2	not assigned.unknown	weakly similar to ( 103) AT2G46980 | Symbols: | unknown protein | chr2:19299868-19303429 REVERSE protein|expressed protein
LOC_Os03g16718	2.182	35.2	not assigned.unknown	protein|expressed protein
LOC_Os11g10590	12.4678	35.2	not assigned.unknown	protein|expressed protein
LOC_Os11g27380	8.18892	35.2	not assigned.unknown	protein|expressed protein
LOC_Os04g16794	8.72927	35.2	not assigned.unknown	protein|hypothetical protein
LOC_Os08g22604	4.0178	35.2	not assigned.unknown	protein|expressed protein
LOC_Os06g29710	3.69558	35.2	not assigned.unknown	protein|OsFBD12 - F-box and FBD domain containing protein, expressed
LOC_Os12g40350	11.7907	35.2	not assigned.unknown	protein|expressed protein
LOC_Os08g27070	2.08451	35.2	not assigned.unknown	weakly similar to ( 115) AT4G02450 | Symbols: | glycine-rich protein | chr4:1073987-1075765 REVERSE p23 protein|co-chaperone protein SBA1, putative, expressed
LOC_Os03g01700	Inf	35.2	not assigned.unknown	moderately similar to ( 463) AT1G02260 | Symbols: | transmembrane protein, putative | chr1:440757-442459 REVERSE YbiR_permease CitMHS ArsB_NhaD_permease ArsB P_permease ArsB_permease protein|expressed protein
LOC_Os08g01660	2.80042	35.2	not assigned.unknown	moderately similar to ( 251) AT1G02140 | Symbols: MEE63, MAGO, HAP1 | MAGO (MAGO NASHI); protein binding | chr1:403467-404401 REVERSEmoderately similar to ( 283) MGN_ORYSA Protein mago nashi homolog (Mago nashi-like protein) - Oryza sativa (Rice) Mago_nashi protein|mago nashi, putative, expressed
LOC_Os02g51550	3.45778	35.2	not assigned.unknown	protein|DUF581 domain containing protein, expressed
LOC_Os06g44320	7.6903	35.2	not assigned.unknown	protein|expressed protein
LOC_Os11g05780	2.586	35.2	not assigned.unknown	protein|DUF623 domain containing protein, expressed
LOC_Os03g45270	2.35069	35.2	not assigned.unknown	weakly similar to ( 164) AT3G03773 | Symbols: | FUNCTIONS IN: molecular_function unknown; INVOLVED IN: biological_process unknown; LOCATED IN: endomembrane system; CONTAINS InterPro DOMAIN/s: CS domain (InterPro:IPR007052), HSP20-like chaperone (InterPro:IPR008978), CS (InterPro:IPR017447); BEST Arabidopsis thaliana protein match is: glycine-rich protein (TAIR:AT4G02450.2). | chr3:951628-953490 F…
LOC_Os03g07810	6.63119	35.2	not assigned.unknown	weakly similar to ( 107) AT3G52110 | Symbols: | unknown protein | chr3:19323925-19325632 REVERSE protein|expressed protein
LOC_Os06g02530	21.1343	35.2	not assigned.unknown	very weakly similar to (86.3) AT4G28310 | Symbols: | unknown protein | chr4:14017458-14018066 FORWARD protein|expressed protein
LOC_Os06g02230	7.10546	35.2	not assigned.unknown	protein|B3 DNA binding domain containing protein, expressed
LOC_Os01g60900	2.94283	35.2	not assigned.unknown	protein|expressed protein
LOC_Os05g39390	2.22331	35.2	not assigned.unknown	highly similar to ( 535) AT5G05520 | Symbols: | outer membrane OMP85 family protein | chr5:1632912-1635104 FORWARD COG4775 Bac_surface_Ag protein|outer membrane protein, OMP85 family protein, expressed
LOC_Os12g42840	5.92544	35.2	not assigned.unknown	weakly similar to ( 132) AT5G06590 | Symbols: | unknown protein | chr5:2016713-2018744 FORWARD protein|expressed protein
LOC_Os01g14720	5.0063	35.2	not assigned.unknown	DUF573 protein|transcription regulator, putative, expressed
LOC_Os03g13450	2.69369	35.2	not assigned.unknown	weakly similar to ( 127) AT1G66080 | Symbols: | unknown protein | chr1:24600356-24601027 REVERSE protein|expressed protein
LOC_Os02g35230	2.49579	35.2	not assigned.unknown	protein|expressed protein
LOC_Os10g04770	6.62951	35.2	not assigned.unknown	protein|expressed protein
LOC_Os12g12854	3.39117	35.2	not assigned.unknown	protein|expressed protein
LOC_Os02g12470	Inf	35.2	not assigned.unknown	protein|hypothetical protein
LOC_Os01g02850	2.21889	35.2	not assigned.unknown	protein|expressed protein
LOC_Os02g26404	2.80999	35.2	not assigned.unknown	protein|expressed protein
LOC_Os06g16270	2.09404	35.2	not assigned.unknown	protein|heat shock factor binding protein 2, putative, expressed
LOC_Os02g07180	6.18744	35.2	not assigned.unknown	very weakly similar to (94.4) AT1G06660 | Symbols: | unknown protein | chr1:2037461-2040148 REVERSE protein|expressed protein
LOC_Os09g24210	3.07492	35.2	not assigned.unknown	protein|expressed protein
LOC_Os06g27860	2.39493	35.2	not assigned.unknown	protein|poor homologous synapsis 1 protein, putative, expressed
LOC_Os09g32988	5.54545	35.2	not assigned.unknown	very weakly similar to ( 100) AT5G41050 | Symbols: | unknown protein | chr5:16433478-16434076 REVERSE protein|POEI18 - Pollen Ole e I allergen and extensin family protein precursor, expressed
LOC_Os05g48880	5.11687	35.2	not assigned.unknown	weakly similar to ( 167) AT3G15150 | Symbols: | zinc ion binding | chr3:5102210-5104082 REVERSE protein|expressed protein
LOC_Os08g27550	15.4541	35.2	not assigned.unknown	protein|hypothetical protein
LOC_Os01g55000	2.21419	35.2	not assigned.unknown	protein|expressed protein
LOC_Os12g10480	Inf	35.2	not assigned.unknown	protein|hypothetical protein
LOC_Os12g10810	7.13109	35.2	not assigned.unknown	protein|expressed protein
LOC_Os08g03560	6.4777	35.2	not assigned.unknown	moderately similar to ( 308) AT3G25690 | Symbols: CHUP1 | CHUP1 (CHLOROPLAST UNUSUAL POSITIONING 1) | chr3:9354061-9357757 FORWARD protein|chloroplast unusual positioning protein, putative, expressed
LOC_Os05g33700	2.83333	35.2	not assigned.unknown	protein|4F5 protein family protein, expressed
LOC_Os06g10660	2.16842	35.2	not assigned.unknown	moderately similar to ( 361) AT1G21880 | Symbols: LYM1 | LYM1 (LYSM DOMAIN GPI-ANCHORED PROTEIN 1 PRECURSOR) | chr1:7680689-7682526 FORWARD protein|lysM domain-containing GPI-anchored protein 1 precursor, putative, expressed
LOC_Os10g42660	4.6229	35.2	not assigned.unknown	very weakly similar to (82.0) AT5G66230 | Symbols: | unknown protein | chr5:26462704-26463873 FORWARD protein|expressed protein
LOC_Os05g39180	3.31188	35.2	not assigned.unknown	protein|expressed protein
LOC_Os03g02050	6.20298	35.2	not assigned.unknown	weakly similar to ( 104) NLTPX_ORYSA Nonspecific lipid-transfer protein 2 precursor (nsLTP2) (7 kDa lipid transfer protein) - Oryza sativa (Rice)nsLTP2 protein|LTPL151 - Protease inhibitor/seed storage/LTP family protein precursor, expressed
LOC_Os02g37309	2.37394	35.2	not assigned.unknown	protein|expressed protein
LOC_Os03g38520	2.05681	35.2	not assigned.unknown	protein|expressed protein
LOC_Os08g39330	4.42764	35.2	not assigned.unknown	protein|skin secretory protein xP2 precursor, putative, expressed
LOC_Os04g11790	2.40047	35.2	not assigned.unknown	protein|OsFBX120 - F-box domain containing protein, expressed
LOC_Os03g52320	3.69428	35.2	not assigned.unknown	very weakly similar to (93.2) AT5G28640 | Symbols: AN3, GIF, GIF1 | AN3 (ANGUSTIFOLIA 3); protein binding / transcription coactivator | chr5:10647831-10649620 REVERSE protein|GRF-interacting factor 1, putative, expressed
LOC_Os08g06600	3.89472	35.2	not assigned.unknown	weakly similar to ( 191) AT1G61000 | Symbols: | FUNCTIONS IN: molecular_function unknown; INVOLVED IN: mitosis; LOCATED IN: plasma membrane; EXPRESSED IN: cultured cell; CONTAINS InterPro DOMAIN/s: Kinetochore protein Nuf2 (InterPro:IPR005549); BEST Arabidopsis thaliana protein match is: myosin heavy chain-related (TAIR:AT1G64330.1); Has 41010 Blast hits to 23184 proteins in 1264 species: Archae …
LOC_Os03g20350	3.30761	35.2	not assigned.unknown	protein|expressed protein
LOC_Os06g42890	Inf	35.2	not assigned.unknown	protein|DNA binding protein, putative, expressed
LOC_Os01g05010	2.72039	35.2	not assigned.unknown	weakly similar to ( 190) AT5G05990 | Symbols: | mitochondrial glycoprotein family protein / MAM33 family protein | chr5:1806911-1807895 REVERSE MAM33 protein|mitochondrial glycoprotein, putative, expressed
LOC_Os05g36990	2.70955	35.2	not assigned.unknown	very weakly similar to (88.6) AT5G04820 | Symbols: ATOFP13, OFP13 | OFP13 (ARABIDOPSIS THALIANA OVATE FAMILY PROTEIN 13) | chr5:1399685-1400467 FORWARD protein|ATOFP18/OFP18, putative, expressed
LOC_Os03g02660	3.06099	35.2	not assigned.unknown	protein|expressed protein
LOC_Os02g38029	2.40378	35.2	not assigned.unknown	protein|expressed protein
LOC_Os07g47970	2.35283	35.2	not assigned.unknown	protein|expressed protein
LOC_Os06g09980	6.90307	35.2	not assigned.unknown	protein|expressed protein
LOC_Os12g01220	2.34376	35.2	not assigned.unknown	very weakly similar to (86.3) AT5G60150 | Symbols: | unknown protein | chr5:24218211-24223245 FORWARD protein|expressed protein
LOC_Os01g56020	5.76826	35.2	not assigned.unknown	protein|expressed protein
LOC_Os01g07260	4.8661	35.2	not assigned.unknown	highly similar to ( 534) AT2G40550 | Symbols: ETG1 | ETG1 (E2F TARGET GENE 1) | chr2:16934927-16938033 FORWARD protein|expressed protein
LOC_Os01g68960	6.57613	35.2	not assigned.unknown	protein|expressed protein
LOC_Os03g45760	5.12568	35.2	not assigned.unknown	moderately similar to ( 259) AT1G16520 | Symbols: | unknown protein | chr1:5648904-5650998 FORWARD protein|expressed protein
LOC_Os02g06770	2.14445	35.2	not assigned.unknown	protein|expressed protein
LOC_Os07g25050	Inf	35.2	not assigned.unknown	protein|thionin-like peptide, putative, expressed
LOC_Os11g42030	2.51957	35.2	not assigned.unknown	moderately similar to ( 212) AT5G45540 | Symbols: | unknown protein | chr5:18458294-18460705 REVERSEDUF594 protein|expressed protein
LOC_Os04g08450	3.27147	35.2	not assigned.unknown	moderately similar to ( 201) AT1G19330 | Symbols: | unknown protein | chr1:6680824-6683290 REVERSE protein|expressed protein
LOC_Os01g03630	3.52756	35.2	not assigned.unknown	highly similar to ( 533) AT1G23010 | Symbols: LPR1 | LPR1 (Low Phosphate Root1); copper ion binding / oxidoreductase, acting on diphenols and related substances as donors, oxygen as acceptor | chr1:8147353-8149580 FORWARDSufI PRK10965 PRK10883 protein|multicopper oxidase domain containing protein, expressed
LOC_Os01g16640	2.6084	35.2	not assigned.unknown	protein|split hand/foot malformation type 1, putative, expressed
LOC_Os08g32340	7.98858	35.2	not assigned.unknown	protein|expressed protein
LOC_Os06g29679	4.54097	35.2	not assigned.unknown	protein|expressed protein
LOC_Os06g19640	2.20074	35.2	not assigned.unknown	moderately similar to ( 271) AT1G14620 | Symbols: DECOY | DECOY (DECOY) | chr1:5014985-5016501 REVERSE protein|39S ribosomal protein L46, mitochondrial precursor, putative, expressed
LOC_Os01g14850	4.72806	35.2	not assigned.unknown	protein|MFS18 protein precursor, putative, expressed
LOC_Os12g26530	3.07017	35.2	not assigned.unknown	protein|expressed protein
LOC_Os02g26440	2.10727	35.2	not assigned.unknown	weakly similar to ( 141) AT2G07340 | Symbols: | prefoldin-related KE2 family protein | chr2:3045644-3046606 FORWARD protein|prefoldin subunit, putative, expressed
LOC_Os08g07900	5.17714	35.2	not assigned.unknown	protein|retrotransposon protein, putative, LINE subclass, expressed
LOC_Os02g44740	2.11593	35.2	not assigned.unknown	weakly similar to ( 131) AT2G41990 | Symbols: | unknown protein | chr2:17527396-17528527 FORWARD protein|expressed protein
LOC_Os08g03820	Inf	35.2	not assigned.unknown	protein|expressed protein
LOC_Os04g11390	6.60842	35.2	not assigned.unknown	protein|expressed protein
LOC_Os05g02050	2.03103	35.2	not assigned.unknown	protein|mitochondrial import inner membrane translocase subunit Tim, putative, expressed
LOC_Os05g08460	2.90878	35.2	not assigned.unknown	protein|OsFBX164 - F-box domain containing protein, expressed
LOC_Os02g48600	2.00639	35.2	not assigned.unknown	protein|expressed protein
LOC_Os05g43140	7.12903	35.2	not assigned.unknown	protein|expressed protein
LOC_Os10g30640	3.06664	35.2	not assigned.unknown	moderately similar to ( 323) AT2G37020 | Symbols: | DNA binding / sequence-specific DNA binding | chr2:15546514-15548792 FORWARD Translin protein|translin, putative, expressed
LOC_Os07g41660	3.03117	35.2	not assigned.unknown	very weakly similar to (86.3) AT5G65650 | Symbols: | unknown protein | chr5:26239588-26241195 FORWARDDUF1195 protein|expressed protein
LOC_Os09g29270	3.90302	35.2	not assigned.unknown	protein|expressed protein
LOC_Os10g40530	2.23656	35.2	not assigned.unknown	HPS_like protein|LTPL146 - Protease inhibitor/seed storage/LTP family protein precursor, expressed
LOC_Os04g23319	5.068	35.2	not assigned.unknown	protein|expressed protein
LOC_Os01g64949	8.49801	35.2	not assigned.unknown	protein|expressed protein
LOC_Os05g37340	4.16884	35.2	not assigned.unknown	weakly similar to ( 103) AT3G52240 | Symbols: | unknown protein | chr3:19372902-19375799 REVERSE protein|expressed protein
LOC_Os02g37850	9.31869	35.2	not assigned.unknown	protein|expressed protein
LOC_Os10g40430	3.49152	35.2	not assigned.unknown	HPS_like protein|LTPL139 - Protease inhibitor/seed storage/LTP family protein precursor, expressed
LOC_Os02g16500	4.07628	35.2	not assigned.unknown	protein|expressed protein
LOC_Os02g29400	2.38822	35.2	not assigned.unknown	protein|expressed protein
LOC_Os06g41740	6.17074	35.2	not assigned.unknown	protein|transposon protein, putative, CACTA, En/Spm sub-class, expressed
LOC_Os02g43540	3.94352	35.2	not assigned.unknown	protein|retrotransposon protein, putative, unclassified, expressed
LOC_Os12g35480	2.03811	35.2	not assigned.unknown	protein|expressed protein
LOC_Os12g42700	3.11388	35.2	not assigned.unknown	moderately similar to ( 354) AT3G54750 | Symbols: | unknown protein | chr3:20264833-20268416 REVERSE protein|expressed protein
LOC_Os06g08250	2.26524	35.2	not assigned.unknown	protein|zinc finger family protein, putative, expressed
LOC_Os09g17810	Inf	35.2	not assigned.unknown	Exo70 protein|leucine zipper protein-like, putative, expressed
LOC_Os04g46380	2.39833	35.2	not assigned.unknown	protein|expressed protein
LOC_Os11g26880	3.86334	35.2	not assigned.unknown	protein|RALFL14 - Rapid ALkalinization Factor RALF family protein precursor, expressed
LOC_Os04g05070	13.7707	35.2	not assigned.unknown	protein|expressed protein
LOC_Os10g29390	30.266	35.2	not assigned.unknown	protein|expressed protein
LOC_Os04g55159	2.82925	35.2	not assigned.unknown	protein|LTPL125 - Protease inhibitor/seed storage/LTP family protein precursor, putative, expressed
LOC_Os10g11140	2.96043	35.2	not assigned.unknown	highly similar to ( 951) AT5G51820 | Symbols: PGM, ATPGMP, PGM1, STF1 | PGM (PHOSPHOGLUCOMUTASE); phosphoglucomutase | chr5:21063531-21067933 REVERSEhighly similar to ( 946) PGMP_BRANA Phosphoglucomutase, chloroplast precursor (EC 5.4.2.2) (Glucose phosphomutase) (PGM) - Brassica napus (Rape) PRK07564 Pgm {ManB} PGM_PMM_I PGM_PMM_III protein|phosphoglucomutase, putative, expressed
LOC_Os02g02524	2.53543	35.2	not assigned.unknown	weakly similar to ( 174) AT1G42480 | Symbols: | unknown protein | chr1:15936297-15938692 FORWARD protein|canopy homolog 2 precursor, putative, expressed
LOC_Os04g32710	2.07642	35.2	not assigned.unknown	protein|40S ribosomal protein S27, putative, expressed
LOC_Os06g28630	5.17068	35.2	not assigned.unknown	protein|expressed protein
LOC_Os07g38650	29.154	35.2	not assigned.unknown	protein|ubiquitin-like protein SMT3, putative, expressed
LOC_Os04g40380	29.1663	35.2	not assigned.unknown	protein|expressed protein
LOC_Os12g06160	3.05678	35.2	not assigned.unknown	protein|DUF623 domain containing protein, expressed
LOC_Os09g11440	4.70539	35.2	not assigned.unknown	very weakly similar to (84.7) AT2G44190 | Symbols: EDE1 | EDE1 (ENDOSPERM DEFECTIVE 1); microtubule binding | chr2:18272346-18274332 FORWARDDUF566 protein|expressed protein
LOC_Os03g22460	2.16432	35.2	not assigned.unknown	protein|expressed protein
LOC_Os07g24830	145.789	35.2	not assigned.unknown	protein|thionin-like peptide, putative, expressed
LOC_Os05g45130	90.394	35.2	not assigned.unknown	protein|retrotransposon protein, putative, unclassified, expressed
LOC_Os06g23940	Inf	35.2	not assigned.unknown	protein|transposon protein, putative, CACTA, En/Spm sub-class, expressed
LOC_Os06g46780	4.48543	35.2	not assigned.unknown	protein|LTPL61 - Protease inhibitor/seed storage/LTP family protein precursor, putative, expressed
LOC_Os03g55730	2.06505	35.2	not assigned.unknown	moderately similar to ( 364) AT1G47640 | Symbols: | unknown protein | chr1:17518409-17519998 REVERSE protein|SSA2 - 2S albumin seed storage family protein precursor, putative, expressed
LOC_Os04g52260	3.63829	35.2	not assigned.unknown	HPS_like protein|LTPL124 - Protease inhibitor/seed storage/LTP family protein precursor, expressed
LOC_Os01g10180	2.23456	35.2	not assigned.unknown	protein|avr9/Cf-9 rapidly elicited protein 146, putative, expressed
LOC_Os01g68589	15.8139	35.2	not assigned.unknown	protein|LTPL39 - Protease inhibitor/seed storage/LTP family protein precursor, expressed
LOC_Os02g40690	2.70646	35.2	not assigned.unknown	protein|expressed protein
LOC_Os01g04910	2.76901	35.2	not assigned.unknown	moderately similar to ( 224) AT4G34412 | Symbols: | FUNCTIONS IN: molecular_function unknown; INVOLVED IN: biological_process unknown; LOCATED IN: cellular_component unknown; CONTAINS InterPro DOMAIN/s: Kinase binding protein CGI-121 (InterPro:IPR013926); Has 194 Blast hits to 194 proteins in 96 species: Archae - 0; Bacteria - 4; Metazoa - 78; Fungi - 77; Plants - 19; Viruses - 0; Other Eukaryote…
LOC_Os09g37600	4.42113	35.2	not assigned.unknown	weakly similar to ( 194) AT2G17120 | Symbols: LYM2 | LYM2 (LYSM DOMAIN GPI-ANCHORED PROTEIN 2 PRECURSOR) | chr2:7459156-7460648 FORWARD protein|lysM domain-containing GPI-anchored protein precursor, putative, expressed
LOC_Os12g06980	2.89397	35.2	not assigned.unknown	protein|SAP domain containing protein, expressed
LOC_Os06g22070	2.21244	35.2	not assigned.unknown	weakly similar to ( 138) AT5G02050 | Symbols: | mitochondrial glycoprotein family protein / MAM33 family protein | chr5:403239-404244 REVERSE MAM33 protein|mitochondrial glycoprotein, putative, expressed
LOC_Os01g08150	8.05708	35.2	not assigned.unknown	moderately similar to ( 413) AT3G15550 | Symbols: | unknown protein | chr3:5267351-5270095 FORWARD protein|expressed protein
LOC_Os11g14240	5.73651	35.2	not assigned.unknown	protein|expressed protein
LOC_Os01g55120	3.08279	35.2	not assigned.unknown	protein|expressed protein
LOC_Os05g40420	2.53585	35.2	not assigned.unknown	highly similar to ( 964) AT1G09780 | Symbols: | 2,3-biphosphoglycerate-independent phosphoglycerate mutase, putative / phosphoglyceromutase, putative | chr1:3165550-3167812 REVERSEnearly identical (1023) PMGI_MAIZE 2,3-bisphosphoglycerate-independent phosphoglycerate mutase (EC 5.4.2.1) (Phosphoglyceromutase) (BPG-independent PGAM) (PGAM-I) - Zea mays (Maize) PRK05434 iPGM_N GpmI Metalloenzyme pr…
LOC_Os02g30780	5.41932	35.2	not assigned.unknown	protein|LGC1, putative, expressed
LOC_Os05g16250	8.2281	35.2	not assigned.unknown	moderately similar to ( 212) AT1G03180 | Symbols: | unknown protein | chr1:773989-775179 FORWARD protein|expressed protein
LOC_Os12g35010	5.57626	35.2	not assigned.unknown	protein|ribosome inactivating protein, putative, expressed
LOC_Os03g02820	3.39814	35.2	not assigned.unknown	moderately similar to ( 414) AT1G65900 | Symbols: | unknown protein | chr1:24516023-24518325 REVERSE protein|expressed protein
LOC_Os11g41920	2.524	35.2	not assigned.unknown	protein|expressed protein
LOC_Os06g04930	8.42988	35.2	not assigned.unknown	protein|expressed protein
LOC_Os04g46600	2.85281	35.2	not assigned.unknown	protein|zinc finger protein, putative, expressed
LOC_Os01g62584	2.44472	35.2	not assigned.unknown	protein|peptidase aspartic family protein, putative, expressed
LOC_Os06g48740	5.62941	35.2	not assigned.unknown	protein|expressed protein
LOC_Os02g51320	3.49298	35.2	not assigned.unknown	protein|helix-loop-helix DNA-binding domain containing protein, expressed
LOC_Os12g02710	8.6665	35.2	not assigned.unknown	moderately similar to ( 365) AT4G13370 | Symbols: | unknown protein | chr4:7777916-7780334 REVERSEDUF936 protein|expressed protein
LOC_Os03g17670	3.92862	35.2	not assigned.unknown	protein|expressed protein
LOC_Os05g40300	2.94847	35.2	not assigned.unknown	protein|expressed protein
LOC_Os03g01520	Inf	35.2	not assigned.unknown	protein|expressed protein
LOC_Os03g49200	5.08162	35.2	not assigned.unknown	moderately similar to ( 372) AT3G27640 | Symbols: | transducin family protein / WD-40 repeat family protein | chr3:10232307-10235467 FORWARD WD40 COG2319 protein|WD domain, G-beta repeat domain containing protein, expressed
LOC_Os06g03150	2.67845	35.2	not assigned.unknown	protein|expressed protein
LOC_Os08g24300	5.44101	35.2	not assigned.unknown	protein|expressed protein
LOC_Os09g07614	2.18878	35.2	not assigned.unknown	protein|expressed protein
LOC_Os07g29190	7.94162	35.2	not assigned.unknown	protein|expressed protein
LOC_Os05g49820	4.67004	35.2	not assigned.unknown	moderately similar to ( 340) AT4G18570 | Symbols: | proline-rich family protein | chr4:10231439-10234534 FORWARD protein|chloroplast unusual positioning protein, putative, expressed
LOC_Os11g26790	3.08128	35.2	not assigned.unknown	protein|dehydrin, putative, expressed
LOC_Os08g16359	3.28652	35.2	not assigned.unknown	protein|expressed protein
LOC_Os08g27810	6.13506	35.2	not assigned.unknown	protein|OsWAK115 - OsWAK receptor-like protein OsWAK-RLP, expressed
LOC_Os11g02010	2.25476	35.2	not assigned.unknown	protein|transposon protein, putative, CACTA, En/Spm sub-class, expressed
LOC_Os11g31380	22.9445	35.2	not assigned.unknown	protein|no apical meristem protein, putative, expressed
LOC_Os06g14530	2.01602	35.2	not assigned.unknown	protein|expressed protein
LOC_Os11g37200	4.66005	35.2	not assigned.unknown	weakly similar to ( 194) AT4G02690 | Symbols: | glutamate binding | chr4:1186023-1187534 FORWARD protein|transmembrane BAX inhibitor motif-containing protein, putative, expressed
LOC_Os01g42024	2.45156	35.2	not assigned.unknown	protein|expressed protein
LOC_Os11g31470	21.5992	35.2	not assigned.unknown	weakly similar to ( 177) AT3G05040 | Symbols: HST, HST1 | HST (HASTY); nucleocytoplasmic transporter | chr3:1401479-1408095 REVERSE protein|expressed protein
LOC_Os02g56520	4.846	35.2	not assigned.unknown	highly similar to ( 605) AT4G14310 | Symbols: | INVOLVED IN: biological_process unknown; LOCATED IN: cell wall; EXPRESSED IN: male gametophyte; EXPRESSED DURING: L mature pollen stage, M germinated pollen stage; CONTAINS InterPro DOMAIN/s: WD40 repeat-like (InterPro:IPR011046); Has 1586 Blast hits to 1332 proteins in 204 species: Archae - 6; Bacteria - 138; Metazoa - 590; Fungi - 104; Plants - 66…
LOC_Os10g22740	Inf	35.2	not assigned.unknown	protein|expressed protein
LOC_Os09g38710	2.24973	35.2	not assigned.unknown	moderately similar to ( 449) AT2G07170 | Symbols: | binding | chr2:2975565-2978692 FORWARD protein|HEAT repeat family protein, putative, expressed
LOC_Os01g42160	2.2958	35.2	not assigned.unknown	protein|MEGL14 - Maternally expressed gene MEG family protein precursor, putative, expressed
LOC_Os08g09790	2.57343	35.2	not assigned.unknown	protein|expressed protein
LOC_Os04g41900	5.58245	35.2	not assigned.unknown	weakly similar to ( 154) AT5G16250 | Symbols: | unknown protein | chr5:5310264-5310815 REVERSE protein|expressed protein
LOC_Os12g38550	4.61451	35.2	not assigned.unknown	protein|expressed protein
LOC_Os05g46470	2.6589	35.2	not assigned.unknown	protein|expressed protein
LOC_Os01g40120	2.80989	35.2	not assigned.unknown	protein|expressed protein
LOC_Os05g16000	43.2799	35.2	not assigned.unknown	protein|expressed protein
LOC_Os02g48094	2.16638	35.2	not assigned.unknown	protein|expressed protein
LOC_Os01g01170	3.72644	35.2	not assigned.unknown	very weakly similar to (95.5) AT3G23740 | Symbols: | unknown protein | chr3:8552077-8554730 REVERSE protein|expressed protein
LOC_Os01g62370	2.34574	35.2	not assigned.unknown	weakly similar to ( 181) AT3G46540 | Symbols: | epsin N-terminal homology (ENTH) domain-containing protein / clathrin assembly protein-related | chr3:17134204-17135411 REVERSE ENTH_epsin ENTH protein|ENTH domain containing protein, expressed
LOC_Os09g38450	6.56245	35.2	not assigned.unknown	protein|expressed protein
LOC_Os07g07530	57.3695	35.2	not assigned.unknown	protein|expressed protein
LOC_Os05g06814	4.47171	35.2	not assigned.unknown	protein|expressed protein
LOC_Os08g18150	4.06484	35.2	not assigned.unknown	moderately similar to ( 292) AT1G80710 | Symbols: | transducin family protein / WD-40 repeat family protein | chr1:30333499-30335796 REVERSE WD40 protein|WD domain, G-beta repeat domain containing protein, expressed
LOC_Os03g10390	4.12734	35.2	not assigned.unknown	protein|expressed protein
LOC_Os12g07180	5.04957	35.2	not assigned.unknown	protein|transposon protein, putative, Pong sub-class, expressed
LOC_Os03g38010	4.78243	35.2	not assigned.unknown	weakly similar to ( 199) AT1G61000 | Symbols: | FUNCTIONS IN: molecular_function unknown; INVOLVED IN: mitosis; LOCATED IN: plasma membrane; EXPRESSED IN: cultured cell; CONTAINS InterPro DOMAIN/s: Kinetochore protein Nuf2 (InterPro:IPR005549); BEST Arabidopsis thaliana protein match is: myosin heavy chain-related (TAIR:AT1G64330.1); Has 41010 Blast hits to 23184 proteins in 1264 species: Archae …
LOC_Os05g20954	11.239	35.2	not assigned.unknown	protein|retrotransposon protein, putative, unclassified, expressed
LOC_Os01g42210	5.34389	35.2	not assigned.unknown	protein|LTPL47 - Protease inhibitor/seed storage/LTP family protein precursor, putative, expressed
LOC_Os05g43310	8.86735	35.2	not assigned.unknown	PsbW protein|photosystem II reaction center W protein, chloroplast precursor, putative, expressed
LOC_Os07g05290	4.27123	35.2	not assigned.unknown	protein|expressed protein
LOC_Os05g32420	2.47701	35.2	not assigned.unknown	protein|expressed protein
LOC_Os01g55350	2.46153	35.2	not assigned.unknown	nearly identical (1553) AT3G14940 | Symbols: ATPPC3 | ATPPC3 (PHOSPHOENOLPYRUVATE CARBOXYLASE 3); phosphoenolpyruvate carboxylase | chr3:5025584-5029476 FORWARDnearly identical (1694) CAPP1_SACHY Phosphoenolpyruvate carboxylase, housekeeping isozyme (EC 4.1.1.31) (PEPCase) (PEPC) - Saccharum hybrid (Sugarcane)PEPcase PRK00009 Ppc protein|phosphoenolpyruvate carboxylase, putative, expressed
LOC_Os01g10490	3.34252	35.2	not assigned.unknown	protein|keratin, type I cytoskeletal 9, putative, expressed
LOC_Os11g44920	2.63832	35.2	not assigned.unknown	protein|expressed protein
LOC_Os06g11060	2.40313	35.2	not assigned.unknown	protein|expressed protein
LOC_Os03g51760	12.1725	35.2	not assigned.unknown	protein|OsFBX109 - F-box domain containing protein, expressed
LOC_Os11g11256	47.6413	35.2	not assigned.unknown	protein|expressed protein
LOC_Os01g01940	2.37018	35.2	not assigned.unknown	protein|expressed protein
LOC_Os10g19910	4.14606	35.2	not assigned.unknown	protein|expressed protein
LOC_Os04g01690	17.0246	35.2	not assigned.unknown	highly similar to ( 546) AT2G16500 | Symbols: ADC1, ARGDC1, ARGDC, SPE1 | ADC1 (ARGININE DECARBOXYLASE 1); arginine decarboxylase | chr2:7150796-7152904 REVERSEhighly similar to ( 890) SPE1_AVESA Arginine decarboxylase (EC 4.1.1.19) (ARGDC) (ADC) - Avena sativa (Oat)PRK05354 SpeA Orn_Arg_deC_N protein|pyridoxal-dependent decarboxylase protein, putative, expressed
LOC_Os02g06779	6.93098	35.2	not assigned.unknown	protein|expressed protein
LOC_Os01g55720	2.76313	35.2	not assigned.unknown	protein|expressed protein
LOC_Os09g17580	3.56935	35.2	not assigned.unknown	protein|expressed protein
LOC_Os12g39430	Inf	35.2	not assigned.unknown	protein|expressed protein
LOC_Os03g21970	2.43728	35.2	not assigned.unknown	weakly similar to ( 150) AT2G40435 | Symbols: | EXPRESSED IN: 20 plant structures; EXPRESSED DURING: 13 growth stages; BEST Arabidopsis thaliana protein match is: transcription regulator (TAIR:AT3G56220.1); Has 165 Blast hits to 165 proteins in 20 species: Archae - 0; Bacteria - 0; Metazoa - 0; Fungi - 0; Plants - 165; Viruses - 0; Other Eukaryotes - 0 (source: NCBI BLink). | chr2:16887048-168884…
LOC_Os04g43090	Inf	35.2	not assigned.unknown	protein|expressed protein
LOC_Os05g51620	2.53921	35.2	not assigned.unknown	highly similar to ( 770) AT3G48200 | Symbols: | unknown protein | chr3:17832949-17837371 REVERSE protein|expressed protein
LOC_Os07g32700	105.921	35.2	not assigned.unknown	protein|retrotransposon protein, putative, unclassified, expressed
LOC_Os11g31705	3.50088	35.2	not assigned.unknown	weakly similar to ( 114) AT3G05040 | Symbols: HST, HST1 | HST (HASTY); nucleocytoplasmic transporter | chr3:1401479-1408095 REVERSE protein|expressed protein
LOC_Os03g17590	2.31445	35.2	not assigned.unknown	moderately similar to ( 449) AT3G45740 | Symbols: | hydrolase family protein / HAD-superfamily protein | chr3:16790830-16793280 FORWARD protein|cat eye syndrome critical region protein 5 precursor, putative, expressed
LOC_Os09g36760	4.26053	35.2	not assigned.unknown	moderately similar to ( 274) AT3G51290 | Symbols: | proline-rich family protein | chr3:19039980-19042437 FORWARDDUF632 protein|DUF630/DUF632 domains containing protein, putative, expressed
LOC_Os06g04340	2.39139	35.2	not assigned.unknown	protein|expressed protein
LOC_Os07g43740	5.43283	35.2	not assigned.unknown	protein|zinc finger, C3HC4 type domain containing protein, expressed
LOC_Os08g40100	2.21965	35.2	not assigned.unknown	weakly similar to ( 121) AT2G17350 | Symbols: | unknown protein | chr2:7545703-7546148 REVERSE protein|expressed protein
LOC_Os02g10370	2.0221	35.2	not assigned.unknown	protein|hrpN-interacting protein from Malus, putative, expressed
LOC_Os01g46400	2.3886	35.2	not assigned.unknown	moderately similar to ( 398) AT5G15900 | Symbols: | unknown protein | chr5:5189524-5192070 REVERSEDUF231 protein|expressed protein
LOC_Os07g02890	3.73075	35.2	not assigned.unknown	protein|OsFBX209 - F-box domain containing protein, expressed
LOC_Os08g34130	4.7405	35.2	not assigned.unknown	weakly similar to ( 125) AT1G80720 | Symbols: | mitochondrial glycoprotein family protein / MAM33 family protein | chr1:30336289-30337347 FORWARD MAM33 protein|mitochondrial glycoprotein, putative, expressed
LOC_Os03g15240	2.73734	35.2	not assigned.unknown	weakly similar to ( 113) AT5G16060 | Symbols: | FUNCTIONS IN: molecular_function unknown; INVOLVED IN: biological_process unknown; LOCATED IN: cellular_component unknown; EXPRESSED IN: 22 plant structures; EXPRESSED DURING: 13 growth stages; CONTAINS InterPro DOMAIN/s: Cytochrome c oxidase biogenesis protein Cmc1-like (InterPro:IPR013892); Has 47 Blast hits to 47 proteins in 24 species: Archae - …
LOC_Os08g38760	6.11291	35.2	not assigned.unknown	protein|expressed protein
LOC_Os12g40390	2.68701	35.2	not assigned.unknown	protein|expressed protein
LOC_Os01g34790	5.48455	35.2	not assigned.unknown	protein|expressed protein
LOC_Os04g30410	2.15309	35.2	not assigned.unknown	protein|expressed protein
LOC_Os11g40590	2.04061	35.2	not assigned.unknown	highly similar to ( 528) AT4G37900 | Symbols: | glycine-rich protein | chr4:17821737-17824445 REVERSEDUF1399 protein|DUF1399 containing protein, putative, expressed
LOC_Os02g57140	2.04845	35.2	not assigned.unknown	moderately similar to ( 245) AT4G28760 | Symbols: | unknown protein | chr4:14208640-14211811 FORWARD protein|expressed protein
LOC_Os10g24690	Inf	35.2	not assigned.unknown	protein|expressed protein
LOC_Os11g27540	3.09455	35.2	not assigned.unknown	very weakly similar to (93.6) AT1G65295 | Symbols: | unknown protein | chr1:24251567-24252054 FORWARD protein|CRP7 - Cysteine-rich family protein precursor, expressed
LOC_Os11g37100	7.52767	35.2	not assigned.unknown	moderately similar to ( 420) AT1G54385 | Symbols: | binding | chr1:20301289-20303048 REVERSE protein|expressed protein
LOC_Os03g61680	2.0637	35.2	not assigned.unknown	weakly similar to ( 115) AT3G06610 | Symbols: | DNA-binding enhancer protein-related | chr3:2060837-2061845 FORWARD protein|huntingtin-interacting protein HYPK, putative, expressed
LOC_Os01g74152	2.20422	35.2	not assigned.unknown	moderately similar to ( 330) AT5G59480 | Symbols: | haloacid dehalogenase-like hydrolase family protein | chr5:23979619-23981156 REVERSE protein|haloacid dehalogenase-like hydrolase family protein, putative, expressed
LOC_Os03g50420	6.53551	35.2	not assigned.unknown	very weakly similar to (81.3) AT4G37110 | Symbols: | protein binding / zinc ion binding | chr4:17484343-17486197 REVERSE protein|expressed protein
LOC_Os05g44190	2.26402	35.2	not assigned.unknown	protein|expressed protein
LOC_Os06g49770	2.19292	35.2	not assigned.unknown	protein|LTPL86 - Protease inhibitor/seed storage/LTP family protein precursor, expressed
LOC_Os03g11400	7.25265	35.2	not assigned.unknown	moderately similar to ( 203) AT5G15510 | Symbols: | FUNCTIONS IN: molecular_function unknown; INVOLVED IN: biological_process unknown; EXPRESSED IN: 17 plant structures; EXPRESSED DURING: 7 growth stages; CONTAINS InterPro DOMAIN/s: Targeting for Xklp2 (InterPro:IPR009675); BEST Arabidopsis thaliana protein match is: unknown protein (TAIR:AT3G01015.1); Has 992 Blast hits to 819 proteins in 107 sp…
LOC_Os03g09200	4.75133	35.2	not assigned.unknown	weakly similar to ( 134) AT5G10150 | Symbols: | unknown protein | chr5:3182176-3183834 REVERSEDUF966 protein|domain of unknown function DUF966 domain containing protein, expressed
LOC_Os09g17930	148.708	35.2	not assigned.unknown	very weakly similar to (87.8) MOSA_MAIZE Autonomous transposable element EN-1 mosaic protein (Suppressor-mutator system protein) (SPM) - Zea mays (Maize) protein|transposon protein, putative, CACTA, En/Spm sub-class, expressed
LOC_Os12g07710	2.21364	35.2	not assigned.unknown	protein|expressed protein
LOC_Os06g35165	4.47761	35.2	not assigned.unknown	protein|expressed protein
LOC_Os02g53240	23.2335	35.2	not assigned.unknown	protein|expressed protein
LOC_Os08g30719	2.526	35.2	not assigned.unknown	protein|expressed protein
LOC_Os01g69290	2.669	35.2	not assigned.unknown	protein|antifreeze glycoprotein, putative, expressed
LOC_Os05g45170	7.13282	35.2	not assigned.unknown	protein|glucosyl transferase, putative, expressed
LOC_Os05g43970	14.2556	35.2	not assigned.unknown	protein|heat- and acid-stable phosphoprotein, putative, expressed
LOC_Os01g28744	3.82966	35.2	not assigned.unknown	protein|retrotransposon protein, putative, unclassified, expressed
LOC_Os03g59650	2.01207	35.2	not assigned.unknown	protein|BRCA1 C Terminus domain containing protein, expressed
LOC_Os10g31930	3.82102	35.2	not assigned.unknown	protein|shugoshin-1, putative, expressed
LOC_Os12g42250	2.54532	35.2	not assigned.unknown	protein|ZOS12-10 - C2H2 zinc finger protein, expressed
LOC_Os07g26960	3.48019	35.2	not assigned.unknown	protein|kinesin-like protein, identical, putative, expressed
LOC_Os09g16060	2.94765	35.2	not assigned.unknown	protein|expressed protein
LOC_Os03g56700	6.86509	35.2	not assigned.unknown	weakly similar to ( 117) AT3G12870 | Symbols: | unknown protein | chr3:4094417-4095037 REVERSE protein|expressed protein
LOC_Os03g06750	5.60707	35.2	not assigned.unknown	DUF1668 protein|expressed protein
LOC_Os02g08320	2.15	35.2	not assigned.unknown	moderately similar to ( 201) AT4G30850 | Symbols: HHP2 | HHP2 (HEPTAHELICAL TRANSMEMBRANE PROTEIN2); receptor | chr4:15020540-15022278 REVERSE HlyIII COG1272 protein|haemolysin-III, putative, expressed
LOC_Os08g15236	2.47322	35.2	not assigned.unknown	moderately similar to ( 241) YCF68_ORYSA Hypothetical protein ycf68 (ORF133) - Oryza sativa (Rice) protein|uncharacterized protein ycf68, putative, expressed
LOC_Os08g09570	5.36868	35.2	not assigned.unknown	weakly similar to ( 134) AT5G45540 | Symbols: | unknown protein | chr5:18458294-18460705 REVERSE protein|expressed protein
LOC_Os12g31130	3.30967	35.2	not assigned.unknown	very weakly similar to (90.5) AT3G24255 | Symbols: | unknown protein | chr3:8788949-8793208 FORWARDRT_nLTR_like RVT_1 protein|retrotransposon protein, putative, unclassified, expressed
LOC_Os02g21780	8.68967	35.2	not assigned.unknown	rve protein|retrotransposon protein, putative, unclassified, expressed
LOC_Os04g13170	6.40654	35.2	not assigned.unknown	protein|OsFBD10 - F-box and FBD domain containing protein, expressed
LOC_Os08g32430	Inf	35.2	not assigned.unknown	protein|expressed protein
LOC_Os03g18779	Inf	35.2	not assigned.unknown	protein|expressed protein
LOC_Os03g08110	2.10878	35.2	not assigned.unknown	weakly similar to ( 193) AT5G09430 | Symbols: | hydrolase | chr5:2932162-2933362 FORWARD MhpC protein|hydrolase protein, putative, expressed
LOC_Os02g56014	3.37722	35.2	not assigned.unknown	protein|40S ribosomal protein S30, putative, expressed
LOC_Os02g32850	4.61355	35.2	not assigned.unknown	protein|expressed protein
LOC_Os09g31080	2.11453	35.2	not assigned.unknown	protein|induced stolen tip protein TUB8, putative, expressed
LOC_Os05g16100	32.7557	35.2	not assigned.unknown	protein|expressed protein
LOC_Os03g36910	2.62019	35.2	not assigned.unknown	moderately similar to ( 383) AT2G26680 | Symbols: | FUNCTIONS IN: molecular_function unknown; INVOLVED IN: biological_process unknown; EXPRESSED IN: 22 plant structures; EXPRESSED DURING: 13 growth stages; CONTAINS InterPro DOMAIN/s: Methyltransferase FkbM (InterPro:IPR006342); Has 827 Blast hits to 827 proteins in 145 species: Archae - 22; Bacteria - 329; Metazoa - 0; Fungi - 2; Plants - 28; Vir…
LOC_Os02g37070	30.6444	35.2	not assigned.unknown	protein|expressed protein
Enzyme familes
LOC_Os10g35500	4.20072	26.1	misc.misc2	very weakly similar to (88.6) AT3G51000 | Symbols: | epoxide hydrolase, putative | chr3:18945258-18946499 REVERSE protein|epoxide hydrolase, putative, expressed
LOC_Os02g11110	2.30001	26.2	misc.UDP glucosyl and glucoronyl transferases	moderately similar to ( 324) AT2G36780 | Symbols: | UDP-glucoronosyl/UDP-glucosyl transferase family protein | chr2:15417618-15419108 REVERSEweakly similar to ( 139) ZOX_PHAVU Zeatin O-xylosyltransferase (EC 2.4.2.40) (Zeatin O-beta-D-xylosyltransferase) - Phaseolus vulgaris (Kidney bean) (French bean) UDPGT protein|flavonol-3-O-glycoside-7-O-glucosyltransferase 1, putative, expressed
LOC_Os07g13660	5.44758	26.2	misc.UDP glucosyl and glucoronyl transferases	moderately similar to ( 338) AT3G55700 | Symbols: | UDP-glucoronosyl/UDP-glucosyl transferase family protein | chr3:20671202-20673278 FORWARDweakly similar to ( 168) UFOG_SOLME Anthocyanidin 3-O-glucosyltransferase (EC 2.4.1.115) (Flavonol 3-O-glucosyltransferase) (UDP-glucose flavonoid 3-O-glucosyltransferase) - Solanum melongena (Eggplant) (Aubergine) UDPGT COG1819 protein|UDP-glucoronosyl and …
LOC_Os11g03160	2.0593	26.2	misc.UDP glucosyl and glucoronyl transferases	moderately similar to ( 477) AT2G38650 | Symbols: GAUT7, LGT7 | GAUT7 (GALACTURONOSYLTRANSFERASE 7); polygalacturonate 4-alpha-galacturonosyltransferase/ transferase, transferring glycosyl groups | chr2:16161856-16165523 REVERSEGlyco_transf_8 protein|glycosyl transferase, family 8, putative, expressed
LOC_Os01g53460	2.10148	26.2	misc.UDP glucosyl and glucoronyl transferases	moderately similar to ( 261) AT3G16520 | Symbols: UGT88A1 | UDP-glucoronosyl/UDP-glucosyl transferase family protein | chr3:5618847-5620833 REVERSEweakly similar to ( 150) ZOX_PHAVU Zeatin O-xylosyltransferase (EC 2.4.2.40) (Zeatin O-beta-D-xylosyltransferase) - Phaseolus vulgaris (Kidney bean) (French bean) UDPGT protein|anthocyanidin 5,3-O-glucosyltransferase, putative, expressed
LOC_Os01g49240	3.44289	26.2	misc.UDP glucosyl and glucoronyl transferases	moderately similar to ( 206) AT4G15480 | Symbols: UGT84A1 | UGT84A1; UDP-glycosyltransferase/ sinapate 1-glucosyltransferase/ transferase, transferring glycosyl groups | chr4:8849000-8850472 REVERSEweakly similar to ( 177) IAAG_MAIZE Indole-3-acetate beta-glucosyltransferase (EC 2.4.1.121) (IAA-Glu synthetase) ((Uridine 5'-diphosphate-glucose:indol-3-ylacetyl)-beta-D-glucosyl transferase) - Zea m…
LOC_Os01g46430	22.7318	26.2	misc.UDP glucosyl and glucoronyl transferases	moderately similar to ( 489) AT4G19460 | Symbols: | glycosyl transferase family 1 protein | chr4:10610422-10611972 REVERSE RfaG Glycos_transf_1 protein|glycosyl transferase, group 1 domain containing protein, expressed
LOC_Os07g10230	7.07391	26.2	misc.UDP glucosyl and glucoronyl transferases	weakly similar to ( 192) AT5G65550 | Symbols: | UDP-glucoronosyl/UDP-glucosyl transferase family protein | chr5:26198410-26199810 REVERSEweakly similar to ( 117) CZOG1_MAIZE Cis-zeatin O-glucosyltransferase 1 (EC 2.4.1.215) (cisZOG1) - Zea mays (Maize) UDPGT protein|glucosyltransferase, putative, expressed
LOC_Os02g36830	2.4793	26.2	misc.UDP glucosyl and glucoronyl transferases	highly similar to ( 531) AT1G22380 | Symbols: AtUGT85A3 | AtUGT85A3 (UDP-glucosyl transferase 85A3); glucuronosyltransferase/ transcription factor/ transferase, transferring glycosyl groups | chr1:7900522-7902332 REVERSEweakly similar to ( 167) IAAG_MAIZE Indole-3-acetate beta-glucosyltransferase (EC 2.4.1.121) (IAA-Glu synthetase) ((Uridine 5'-diphosphate-glucose:indol-3-ylacetyl)-beta-D-glucosy…
LOC_Os02g49140	2.46583	26.2	misc.UDP glucosyl and glucoronyl transferases	moderately similar to ( 410) AT2G22900 | Symbols: | galactosyl transferase GMA12/MNN10 family protein | chr2:9744359-9746193 REVERSE Glyco_transf_34 protein|glycosyltransferase, putative, expressed
LOC_Os07g10240	7.1174	26.2	misc.UDP glucosyl and glucoronyl transferases	moderately similar to ( 275) AT5G49690 | Symbols: | UDP-glucoronosyl/UDP-glucosyl transferase family protein | chr5:20189968-20191350 REVERSEweakly similar to ( 152) UFOG_PETHY Anthocyanidin 3-O-glucosyltransferase (EC 2.4.1.115) (Flavonol 3-O-glucosyltransferase) (UDP-glucose flavonoid 3-O-glucosyltransferase) (Anthocyanin rhamnosyl transferase) - Petunia hybrida (Petunia) UDPGT COG1819 protein|…
LOC_Os02g51930	3.16578	26.2	misc.UDP glucosyl and glucoronyl transferases	highly similar to ( 568) AT1G22400 | Symbols: UGT85A1, ATUGT85A1 | UGT85A1; UDP-glycosyltransferase/ cis-zeatin O-beta-D-glucosyltransferase/ glucuronosyltransferase/ trans-zeatin O-beta-D-glucosyltransferase/ transferase, transferring glycosyl groups / transferase, transferring hexosyl groups | chr1:7903851-7906607 REVERSEweakly similar to ( 197) UFO2_MAIZE Anthocyanidin 3-O-glucosyltransferase …
LOC_Os09g30280	2.97582	26.2	misc.UDP glucosyl and glucoronyl transferases	highly similar to ( 720) AT5G47780 | Symbols: GAUT4 | GAUT4 (Galacturonosyltransferase 4); polygalacturonate 4-alpha-galacturonosyltransferase/ transferase, transferring glycosyl groups | chr5:19347991-19350517 FORWARDGlyco_transf_8 protein|glycosyl transferase 8 domain containing protein, putative, expressed
LOC_Os07g10160	4.52084	26.2	misc.UDP glucosyl and glucoronyl transferases	moderately similar to ( 311) AT5G49690 | Symbols: | UDP-glucoronosyl/UDP-glucosyl transferase family protein | chr5:20189968-20191350 REVERSEweakly similar to ( 186) UFOG_PETHY Anthocyanidin 3-O-glucosyltransferase (EC 2.4.1.115) (Flavonol 3-O-glucosyltransferase) (UDP-glucose flavonoid 3-O-glucosyltransferase) (Anthocyanin rhamnosyl transferase) - Petunia hybrida (Petunia) protein|glucosyltransf…
LOC_Os07g30760	15.6783	26.2	misc.UDP glucosyl and glucoronyl transferases	moderately similar to ( 270) AT1G22370 | Symbols: AtUGT85A5 | AtUGT85A5 (UDP-glucosyl transferase 85A5); glucuronosyltransferase/ transferase, transferring glycosyl groups | chr1:7898116-7899879 REVERSEweakly similar to ( 158) UFO3_MAIZE Anthocyanidin 3-O-glucosyltransferase (EC 2.4.1.115) (Flavonol 3-O-glucosyltransferase) (UDP-glucose flavonoid 3-O-glucosyltransferase) (Bronze-1) (Bz-W22 allele…
LOC_Os09g31430	3.31226	26.3	misc.gluco-, galacto- and mannosidases	highly similar to ( 505) AT2G44480 | Symbols: BGLU17 | BGLU17 (BETA GLUCOSIDASE 17); catalytic/ cation binding / hydrolase, hydrolyzing O-glycosyl compounds | chr2:18360476-18363001 FORWARDmoderately similar to ( 430) BGLC_MAIZE Beta-glucosidase, chloroplast precursor (EC 3.2.1.21) (Gentiobiase) (Cellobiase) (Beta-D-glucoside glucohydrolase) - Zea mays (Maize) Glyco_hydro_1 BglB celA PRK09852 arb…
LOC_Os03g49610	2.49989	26.3	misc.gluco-, galacto- and mannosidases	highly similar to ( 660) AT3G18080 | Symbols: BGLU44 | BGLU44 (B-S GLUCOSIDASE 44); (R)-amygdalin beta-glucosidase/ 4-methylumbelliferyl-beta-D-glucopyranoside beta-glucosidase/ beta-gentiobiose beta-glucosidase/ cellobiose glucosidase/ esculin beta-glucosidase/ hydrolase, hydrolyzing O-glycosyl compounds | chr3:6191586-6194124 FORWARDmoderately similar to ( 373) BGLC_MAIZE Beta-glucosidase, chlo…
LOC_Os01g03950	3.37881	26.3.1	misc.gluco-, galacto- and mannosidases.alpha-galactosidase	nearly identical (1269) AT1G68560 | Symbols: ATXYL1, XYL1 | XYL1 (ALPHA-XYLOSIDASE 1); alpha-N-arabinofuranosidase/ hydrolase, hydrolyzing O-glycosyl compounds / xylan 1,4-beta-xylosidase | chr1:25734435-25737897 REVERSEhighly similar to ( 802) AGLU_SPIOL Alpha-glucosidase precursor (EC 3.2.1.20) (Maltase) - Spinacia oleracea (Spinach) Glyco_hydro_31 COG1501 PRK10658 PRK10426 protein|glycosyl hyd…
LOC_Os03g06940	2.23972	26.3.2	misc.gluco-, galacto- and mannosidases.beta-galactosidase	nearly identical (1295) AT4G36360 | Symbols: BGAL3 | BGAL3 (beta-galactosidase 3); beta-galactosidase/ catalytic/ cation binding / sugar binding | chr4:17176840-17181143 REVERSEnearly identical (1132) BGAL_ASPOF Beta-galactosidase precursor (EC 3.2.1.23) (Lactase) - Asparagus officinalis (Garden asparagus) Glyco_hydro_35 Gal_Lectin LacA protein|beta-galactosidase, putative, expressed
LOC_Os01g21070	2.89539	26.3.4	misc.gluco-, galacto- and mannosidases.endoglucanase	highly similar to ( 692) AT4G02290 | Symbols: AtGH9B13 | AtGH9B13 (Arabidopsis thaliana glycosyl hydrolase 9B13); catalytic/ hydrolase, hydrolyzing O-glycosyl compounds | chr4:1002654-1005125 REVERSEhighly similar to ( 882) GUN3_ORYSA Endoglucanase 3 precursor (EC 3.2.1.4) (Endo-1,4-beta glucanase 3) (OsGLU8) - Oryza sativa (Rice)Glyco_hydro_9 protein|endoglucanase, putative, expressed
LOC_Os05g12150	2.62749	26.3.4	misc.gluco-, galacto- and mannosidases.endoglucanase	highly similar to ( 694) AT1G64390 | Symbols: AtGH9C2 | AtGH9C2 (Arabidopsis thaliana glycosyl hydrolase 9C2); carbohydrate binding / catalytic/ hydrolase, hydrolyzing O-glycosyl compounds | chr1:23911329-23914642 FORWARDnearly identical (1142) GUN15_ORYSA Endoglucanase 15 precursor (EC 3.2.1.4) (Endo-1,4-beta glucanase 15) - Oryza sativa (Rice)Glyco_hydro_9 CBM49 protein|endoglucanase precursor,…
LOC_Os06g14540	4.49604	26.3.4	misc.gluco-, galacto- and mannosidases.endoglucanase	highly similar to ( 719) AT1G70710 | Symbols: ATGH9B1, CEL1 | ATGH9B1 (ARABIDOPSIS THALIANA GLYCOSYL HYDROLASE 9B1); cellulase/ hydrolase, hydrolyzing O-glycosyl compounds | chr1:26659356-26662962 REVERSEhighly similar to ( 954) GUN17_ORYSA Endoglucanase 17 precursor (EC 3.2.1.4) (Endo-1,4-beta glucanase 17) (OsGLU13) - Oryza sativa (Rice)Glyco_hydro_9 protein|endoglucanase, putative, expressed
LOC_Os02g50040	3.52992	26.3.4	misc.gluco-, galacto- and mannosidases.endoglucanase	highly similar to ( 702) AT1G70710 | Symbols: ATGH9B1, CEL1 | ATGH9B1 (ARABIDOPSIS THALIANA GLYCOSYL HYDROLASE 9B1); cellulase/ hydrolase, hydrolyzing O-glycosyl compounds | chr1:26659356-26662962 REVERSEhighly similar to ( 925) GUN6_ORYSA Endoglucanase 6 precursor (EC 3.2.1.4) (Endo-1,4-beta glucanase 6) - Oryza sativa (Rice)Glyco_hydro_9 protein|endoglucanase, putative, expressed
LOC_Os03g54910	2.3323	26.4	misc.beta 1,3 glucan hydrolases	weakly similar to ( 115) AT1G18650 | Symbols: PDCB3 | PDCB3 (PLASMODESMATA CALLOSE-BINDING PROTEIN 3); callose binding / polysaccharide binding | chr1:6419036-6420413 REVERSEvery weakly similar to (94.4) E13B_WHEAT Glucan endo-1,3-beta-glucosidase precursor (EC 3.2.1.39) ((1->3)-beta-glucan endohydrolase) ((1->3)-beta-glucanase) (Beta-1,3-endoglucanase) - Triticum aestivum (Wheat)X8 protein|X8 do…
LOC_Os01g14140	3.05533	26.4	misc.beta 1,3 glucan hydrolases	weakly similar to ( 110) AT1G78520 | Symbols: | FUNCTIONS IN: molecular_function unknown; INVOLVED IN: biological_process unknown; LOCATED IN: endomembrane system; CONTAINS InterPro DOMAIN/s: X8 (InterPro:IPR012946); BEST Arabidopsis thaliana protein match is: glycosyl hydrolase family protein 17 (TAIR:AT2G43670.1); Has 747 Blast hits to 711 proteins in 30 species: Archae - 0; Bacteria - 0; Metaz…
LOC_Os05g43690	3.23443	26.4	misc.beta 1,3 glucan hydrolases	very weakly similar to (96.7) AT1G18650 | Symbols: PDCB3 | PDCB3 (PLASMODESMATA CALLOSE-BINDING PROTEIN 3); callose binding / polysaccharide binding | chr1:6419036-6420413 REVERSEX8 protein|glucan endo-1,3-beta-glucosidase-like protein 3 precursor, putative, expressed
LOC_Os03g12140	5.29227	26.4.1	misc.beta 1,3 glucan hydrolases.glucan endo-1,3-beta-glucosidase	highly similar to ( 615) AT2G01630 | Symbols: | glycosyl hydrolase family 17 protein / beta-1,3-glucanase, putative | chr2:279564-281955 REVERSEmoderately similar to ( 230) E13B_WHEAT Glucan endo-1,3-beta-glucosidase precursor (EC 3.2.1.39) ((1->3)-beta-glucan endohydrolase) ((1->3)-beta-glucanase) (Beta-1,3-endoglucanase) - Triticum aestivum (Wheat)Glyco_hydro_17 X8 protein|glucan endo-1,3-beta-…
LOC_Os09g36280	5.95225	26.4.1	misc.beta 1,3 glucan hydrolases.glucan endo-1,3-beta-glucosidase	weakly similar to ( 193) AT5G56590 | Symbols: | glycosyl hydrolase family 17 protein | chr5:22907521-22909436 FORWARDweakly similar to ( 194) E13B_PHAVU Glucan endo-1,3-beta-glucosidase, basic isoform precursor (EC 3.2.1.39) ((1->3)-beta-glucan endohydrolase) ((1->3)-beta-glucanase) (Beta-1,3-endoglucanase) - Phaseolus vulgaris (Kidney bean) (French bean)Glyco_hydro_17 protein|glycosyl hydrolases…
LOC_Os10g07290	2.62906	26.4.1	misc.beta 1,3 glucan hydrolases.glucan endo-1,3-beta-glucosidase	moderately similar to ( 343) AT5G42100 | Symbols: ATBG_PPAP, ATBG_PAP | ATBG_PAP; glucan endo-1,3-beta-D-glucosidase/ hydrolase, hydrolyzing O-glycosyl compounds | chr5:16829897-16831168 REVERSEmoderately similar to ( 218) E13B_WHEAT Glucan endo-1,3-beta-glucosidase precursor (EC 3.2.1.39) ((1->3)-beta-glucan endohydrolase) ((1->3)-beta-glucanase) (Beta-1,3-endoglucanase) - Triticum aestivum (Whe…
LOC_Os07g35480	2.02875	26.4.1	misc.beta 1,3 glucan hydrolases.glucan endo-1,3-beta-glucosidase	moderately similar to ( 344) AT5G55180 | Symbols: | glycosyl hydrolase family 17 protein | chr5:22388834-22390561 FORWARDmoderately similar to ( 218) E13D_HORVU Glucan endo-1,3-beta-glucosidase GIV (EC 3.2.1.39) ((1->3)-beta-glucan endohydrolase GIV) ((1->3)-beta-glucanase isoenzyme GIV) (Beta-1,3-endoglucanase GIV) - Hordeum vulgare (Barley)Glyco_hydro_17 X8 protein|glucan endo-1,3-beta-glucosid…
LOC_Os02g33000	3.92875	26.4.1	misc.beta 1,3 glucan hydrolases.glucan endo-1,3-beta-glucosidase	moderately similar to ( 423) AT2G27500 | Symbols: | glycosyl hydrolase family 17 protein | chr2:11752364-11753514 REVERSEmoderately similar to ( 235) E13B_WHEAT Glucan endo-1,3-beta-glucosidase precursor (EC 3.2.1.39) ((1->3)-beta-glucan endohydrolase) ((1->3)-beta-glucanase) (Beta-1,3-endoglucanase) - Triticum aestivum (Wheat)Glyco_hydro_17 protein|glycosyl hydrolases family 17, putative, expres…
LOC_Os02g53200	2.0683	26.4.1	misc.beta 1,3 glucan hydrolases.glucan endo-1,3-beta-glucosidase	highly similar to ( 526) AT2G05790 | Symbols: | glycosyl hydrolase family 17 protein | chr2:2199450-2201293 FORWARDmoderately similar to ( 281) E13B_WHEAT Glucan endo-1,3-beta-glucosidase precursor (EC 3.2.1.39) ((1->3)-beta-glucan endohydrolase) ((1->3)-beta-glucanase) (Beta-1,3-endoglucanase) - Triticum aestivum (Wheat)Glyco_hydro_17 X8 protein|glucan endo-1,3-beta-glucosidase precursor, putati…
LOC_Os01g53750	2.88304	26.4.1	misc.beta 1,3 glucan hydrolases.glucan endo-1,3-beta-glucosidase	highly similar to ( 625) AT5G56590 | Symbols: | glycosyl hydrolase family 17 protein | chr5:22907521-22909436 FORWARDmoderately similar to ( 297) E13B_WHEAT Glucan endo-1,3-beta-glucosidase precursor (EC 3.2.1.39) ((1->3)-beta-glucan endohydrolase) ((1->3)-beta-glucanase) (Beta-1,3-endoglucanase) - Triticum aestivum (Wheat)Glyco_hydro_17 X8 protein|glucan endo-1,3-beta-glucosidase precursor, puta…
LOC_Os03g14210	3.52532	26.4.1	misc.beta 1,3 glucan hydrolases.glucan endo-1,3-beta-glucosidase	moderately similar to ( 338) AT5G42100 | Symbols: ATBG_PPAP, ATBG_PAP | ATBG_PAP; glucan endo-1,3-beta-D-glucosidase/ hydrolase, hydrolyzing O-glycosyl compounds | chr5:16829897-16831168 REVERSEmoderately similar to ( 207) E13B_WHEAT Glucan endo-1,3-beta-glucosidase precursor (EC 3.2.1.39) ((1->3)-beta-glucan endohydrolase) ((1->3)-beta-glucanase) (Beta-1,3-endoglucanase) - Triticum aestivum (Whe…
[truncated: 184 more rows]
