# Supplementary material for: Chromatin interacting factor OsVIL2 increases biomass and rice grain yield
Source: Plant Biotechnol J. 2018 Jun 26;17(1):178–87. doi: 10.1111/pbi.12956 (PMC6330541; doi:10.1111/pbi.12956)
Supplement: Supplementary file 5 — Table S5 MapMan analysis of down‐regulated genes in OsVIL2‐OX. [file PBI-17-178-s002.xlsx]

## Sheet: MapMan_down-regulated
Table S5. MapMan analysis of down-regulated genes in OsVIL2-OX.
Locus		BinCode	BinName	Description
Cell division
LOC_Os04g15550	0.459906	31.2	cell.division	very weakly similar to (93.6) AT5G60870 | Symbols: | regulator of chromosome condensation (RCC1) family protein | chr5:24485788-24487257 REVERSE protein|expressed protein
LOC_Os05g38270	0.290563	31.2	cell.division	moderately similar to ( 472) AT3G55580 | Symbols: | regulator of chromosome condensation (RCC1) family protein | chr3:20612766-20615730 FORWARD ATS1 protein|regulator of chromosome condensation, putative, expressed
LOC_Os05g50410	0.128404	31.2	cell.division	moderately similar to ( 358) AT5G05490 | Symbols: SYN1, DIF1 | SYN1 (SYNAPTIC 1) | chr5:1624712-1629144 FORWARD Rad21_Rec8_N protein|Rad21 / Rec8 like protein, putative, expressed
Cell cycle
LOC_Os04g46000	0.485316	31.3	cell.cycle	weakly similar to ( 162) AT2G44740 | Symbols: CYCP4;1 | CYCP4;1 (cyclin p4;1); cyclin-dependent protein kinase | chr2:18442287-18443304 REVERSE Cyclin protein|cyclin, putative, expressed
LOC_Os08g19610	0.484452	31.3.1	cell.cycle.peptidylprolyl isomerase	moderately similar to ( 276) AT5G35100 | Symbols: | peptidyl-prolyl cis-trans isomerase | chr5:13360459-13361377 REVERSE cyclophilin cyclophilin_ABH_like Pro_isomerase protein|peptidyl-prolyl cis-trans isomerase, putative, expressed
LOC_Os01g38229	0.452159	31.3.1	cell.cycle.peptidylprolyl isomerase	moderately similar to ( 323) AT3G25230 | Symbols: ROF1, ATFKBP62, FKBP62 | ROF1 (ROTAMASE FKBP 1); FK506 binding / calmodulin binding / peptidyl-prolyl cis-trans isomerase | chr3:9188257-9191175 FORWARDmoderately similar to ( 330) FKB70_WHEAT 70 kDa peptidyl-prolyl isomerase (EC 5.2.1.8) (Peptidyl-prolyl cis-trans isomerase) (PPIase) (Rotamase) - Triticum aestivum (Wheat) FKBP_C FkpA protein|pept…
LOC_Os01g38359	0.146148	31.3.1	cell.cycle.peptidylprolyl isomerase	weakly similar to ( 161) AT5G48570 | Symbols: ROF2, ATFKBP65 | peptidyl-prolyl cis-trans isomerase, putative / FK506-binding protein, putative | chr5:19690746-19693656 REVERSEweakly similar to ( 154) FKB70_WHEAT 70 kDa peptidyl-prolyl isomerase (EC 5.2.1.8) (Peptidyl-prolyl cis-trans isomerase) (PPIase) (Rotamase) - Triticum aestivum (Wheat) FKBP_C protein|peptidyl-prolyl cis-trans isomerase, FKB…
DNA repair
LOC_Os08g38170	0.173246	28.2	DNA.repair	moderately similar to ( 286) AT1G13635 | Symbols: | methyladenine glycosylase family protein | chr1:4674248-4675784 FORWARDAdenine_glyco Tag PRK10353 protein|methyladenine glycosylase, putative, expressed
LOC_Os10g08580	0.459412	28.2	DNA.repair	highly similar to ( 585) AT1G12370 | Symbols: PHR1, UVR2 | PHR1 (PHOTOLYASE 1); DNA photolyase | chr1:4206500-4208842 REVERSE FAD_binding_7 PhrB DNA_photolyase protein|FAD binding domain of DNA photolyase domain containing protein, expressed
LOC_Os07g38830	0.469928	28.2	DNA.repair	highly similar to ( 505) AT5G19850 | Symbols: | hydrolase, alpha/beta fold family protein | chr5:6709976-6711662 REVERSE MhpC Abhydrolase_1 protein|hydrolase, alpha/beta fold family domain containing protein, expressed
LOC_Os03g10220	0.405092	28.2	DNA.repair	moderately similar to ( 269) AT1G75090 | Symbols: | methyladenine glycosylase family protein | chr1:28187647-28189612 REVERSE Adenine_glyco Tag PRK10353 protein|methyladenine glycosylase, putative, expressed
LOC_Os11g04954	0.300499	28.2	DNA.repair	highly similar to ( 553) AT3G22880 | Symbols: ATDMC1, DMC1, ARLIM15 | DMC1 (DISRUPTION OF MEIOTIC CONTROL 1); ATP binding / DNA binding / DNA-dependent ATPase/ damaged DNA binding / nucleoside-triphosphatase/ nucleotide binding / protein binding | chr3:8097948-8100740 REVERSEhighly similar to ( 593) DMC1_LILLO Meiotic recombination protein DMC1 homolog - Lilium longiflorum (Trumpet lily) Rad51 ra…
LOC_Os07g30240	0.276825	28.2	DNA.repair	highly similar to ( 600) AT4G17380 | Symbols: MSH4, ATMSH4 | MSH4 (MUTS HOMOLOG 4); ATP binding / damaged DNA binding / mismatched DNA binding | chr4:9708742-9714068 FORWARDweakly similar to ( 135) MSH2_MAIZE DNA mismatch repair protein MSH2 (MUS1) - Zea mays (Maize) MutS_V PRK05399 MutS MUTSac ABC_MutS1 ABC_MutS_homologs ABC_MSH2_euk ABC_MSH4_euk ABC_MSH6_euk ABC_MSH3_euk ABC_MSH5_euk ABC_MutS-l…
DNA synthesis
LOC_Os02g50560	0.496726	28.1	DNA.synthesis/chromatin structure	nearly identical (1346) AT1G70070 | Symbols: EMB25, PDE317, ISE2 | EMB25 (EMBRYO DEFECTIVE 25); ATP-dependent helicase/ RNA helicase | chr1:26390016-26394148 REVERSE COG4581 COG1204 PRK02362 PRK00254 DEAD COG1202 DSHCT PRK01172 DEXDc Lhr protein|DSHCT domain containing protein, expressed
LOC_Os08g05810	0.130794	28.1	DNA.synthesis/chromatin structure	highly similar to ( 937) AT1G20920 | Symbols: | DEAD box RNA helicase, putative | chr1:7286356-7288842 FORWARDmoderately similar to ( 294) DB10_NICSY ATP-dependent RNA helicase-like protein DB10 (EC 3.6.1.-) - Nicotiana sylvestris (Wood tobacco) SrmB DEADc PRK11776 PRK10590 PRK11192 PRK11634 PRK04837 PRK01297 PRK04537 DEAD DEXDc DEXDc Lhr HELICc protein|DEAD-box ATP-dependent RNA helicase, putati…
LOC_Os07g47280	0.0917589	28.1	DNA.synthesis/chromatin structure	weakly similar to ( 174) AT1G67500 | Symbols: ATREV3 | ATREV3 (ARABIDOPSIS THALIANA RECOVERY PROTEIN 3); DNA binding / DNA-directed DNA polymerase | chr1:25287707-25296714 REVERSE protein|DNA polymerase zeta catalytic subunit, putative, expressed
LOC_Os08g07850	0.463371	28.1	DNA.synthesis/chromatin structure	nearly identical (1022) AT1G50840 | Symbols: POLGAMMA2 | POLGAMMA2 (polymerase gamma 2); DNA binding / DNA-directed DNA polymerase | chr1:18839277-18844313 FORWARD PolA PRK07556 PRK08076 PRK07456 DNA_pol_A PRK08928 PRK07898 POLAc PRK08434 PRK07300 PRK05797 PRK07997 PRK05755 PRK06887 PRK05929 PRK08835 PRK07625 PRK08786 protein|PolI-like DNA polymerase, putative, expressed
LOC_Os06g11500	0.446257	28.1	DNA.synthesis/chromatin structure	highly similar to ( 859) AT2G14050 | Symbols: MCM9 | MCM9; ATP binding / DNA binding / DNA-dependent ATPase/ nucleoside-triphosphatase/ nucleotide binding | chr2:5909240-5913817 FORWARDmoderately similar to ( 218) MCM3_MAIZE DNA replication licensing factor MCM3 homolog (Replication origin activator) (ROA protein) (Fragment) - Zea mays (Maize) MCM2 MCM MCM protein|MCM9 - Putative minichromosome m…
LOC_Os05g08100	0.260562	28.1	DNA.synthesis/chromatin structure	weakly similar to ( 119) AT5G46280 | Symbols: MCM3 | DNA replication licensing factor, putative | chr5:18769902-18773606 REVERSEweakly similar to ( 120) MCM3_MAIZE DNA replication licensing factor MCM3 homolog (Replication origin activator) (ROA protein) (Fragment) - Zea mays (Maize) MCM MCM MCM2 protein|DNA replication licensing factor MCM3 homolog 3, putative, expressed
LOC_Os07g47284	0.298732	28.1	DNA.synthesis/chromatin structure	weakly similar to ( 133) AT1G67500 | Symbols: ATREV3 | ATREV3 (ARABIDOPSIS THALIANA RECOVERY PROTEIN 3); DNA binding / DNA-directed DNA polymerase | chr1:25287707-25296714 REVERSE protein|DNA polymerase zeta catalytic subunit, putative, expressed
LOC_Os12g13670	0.430098	28.1	DNA.synthesis/chromatin structure	weakly similar to ( 152) AT1G27850 | Symbols: | unknown protein | chr1:9699265-9703701 FORWARD protein|expressed protein
LOC_Os04g54390	0.373527	28.1	DNA.synthesis/chromatin structure	moderately similar to ( 417) AT1G11190 | Symbols: BFN1, ENDO1 | BFN1 (BIFUNCTIONAL NUCLEASE I); T/G mismatch-specific endonuclease/ endoribonuclease, producing 5'-phosphomonoesters / nucleic acid binding / single-stranded DNA specific endodeoxyribonuclease | chr1:3750338-3752696 REVERSES1-P1_nuclease protein|nuclease PA3, putative, expressed
LOC_Os05g41000	0.497526	28.1	DNA.synthesis/chromatin structure	moderately similar to ( 478) AT5G04980 | Symbols: | endonuclease/exonuclease/phosphatase family protein | chr5:1468575-1470684 REVERSE IPPc COG5411 Exo_endo_phos protein|endonuclease/exonuclease/phosphatase family domain containing protein, expressed
LOC_Os04g33450	0.391875	28.1	DNA.synthesis/chromatin structure	weakly similar to ( 104) AT2G36410 | Symbols: | unknown protein | chr2:15279041-15280270 FORWARDDUF662 protein|expressed protein
LOC_Os01g55880	0.497836	28.1	DNA.synthesis/chromatin structure	moderately similar to ( 358) AT2G03390 | Symbols: | uvrB/uvrC motif-containing protein | chr2:1030635-1032354 REVERSEYccV-like protein|hemimethylated DNA binding domain containing protein, expressed
LOC_Os08g10780	0.307514	28.1.1.4	DNA.synthesis/chromatin structure.retrotransposon/transposase.hat-like transposase	weakly similar to ( 107) AT3G42170 | Symbols: | DNA binding | chr3:14321838-14323928 FORWARDweakly similar to ( 107) TRAC9_MAIZE Putative AC9 transposase - Zea mays (Maize) protein|transposon protein, putative, unclassified, expressed
LOC_Os10g14230	0.394076	28.1.1.4	DNA.synthesis/chromatin structure.retrotransposon/transposase.hat-like transposase	moderately similar to ( 256) AT3G42170 | Symbols: | DNA binding | chr3:14321838-14323928 FORWARDhighly similar to ( 652) TRA1_MAIZE Putative AC transposase (ORFA) - Zea mays (Maize) hATC protein|transposon protein, putative, unclassified, expressed
LOC_Os08g09900	0.229892	28.1.1.4	DNA.synthesis/chromatin structure.retrotransposon/transposase.hat-like transposase	moderately similar to ( 203) AT3G42170 | Symbols: | DNA binding | chr3:14321838-14323928 FORWARDweakly similar to ( 132) TRA1_MAIZE Putative AC transposase (ORFA) - Zea mays (Maize) protein|WRKY118, expressed
Cell organisation
LOC_Os03g31730	0.422186	31.1	cell.organisation	moderately similar to ( 372) AT2G14680 | Symbols: MEE13 | myosin heavy chain-related | chr2:6278256-6283766 FORWARD protein|expressed protein
LOC_Os09g17329	0.0648737	31.1	cell.organisation	weakly similar to ( 159) AT4G03500 | Symbols: | ankyrin repeat family protein | chr4:1553453-1556571 FORWARD protein|expressed protein
LOC_Os07g37560	0.491709	31.1	cell.organisation	nearly identical (1215) AT1G50360 | Symbols: VIIIA, ATVIIIA | VIIIA; motor | chr1:18650688-18657106 FORWARD MYSc_type_VIII MYSc MYSc COG5022 MYSc_type_II Myosin_head MYSc_type_V MYSc_type_XI MYSc_type_I MYSc_type_VII MYSc_type_XV MYSc_type_IX MYSc_type_VI MYSc_type_III MYSc_type_XVIII protein|myosin-Vb, putative, expressed
LOC_Os02g56820	0.369007	31.1	cell.organisation	weakly similar to ( 130) AT2G02240 | Symbols: MEE66 | MEE66 (maternal effect embryo arrest 66) | chr2:592359-593602 REVERSE protein|OsFBX69 - F-box domain containing protein, expressed
LOC_Os11g14570	0.259027	31.1	cell.organisation	weakly similar to ( 155) AT4G03500 | Symbols: | ankyrin repeat family protein | chr4:1553453-1556571 FORWARD protein|expressed protein
LOC_Os09g38090	0	31.1	cell.organisation	highly similar to ( 540) AT1G42550 | Symbols: PMI1 | PMI1 (PLASTID MOVEMENT IMPAIRED1) | chr1:15977131-15979734 FORWARD protein|expressed protein
LOC_Os02g55150	0.415016	31.1	cell.organisation	moderately similar to ( 441) AT2G25050 | Symbols: | formin homology 2 domain-containing protein / FH2 domain-containing protein | chr2:10654108-10659383 REVERSE FH2 FH2 protein|formin, putative, expressed
LOC_Os01g51634	0.492873	31.1	cell.organisation	highly similar to ( 823) AT5G20490 | Symbols: XIK, ATXIK, XI-17 | XIK; motor/ protein binding | chr5:6927064-6936079 REVERSE MYSc_type_XI MYSc MYSc COG5022 Myosin_head MYSc_type_V MYSc_type_I MYSc_type_II MYSc_type_VII MYSc_type_VIII MYSc_type_VI MYSc_type_XV MYSc_type_IX MYSc_type_III MYSc_type_XVIII protein|myosin-2 heavy chain, non muscle, putative, expressed
LOC_Os09g27700	0.426705	31.1	cell.organisation	highly similar to ( 561) AT2G01910 | Symbols: ATMAP65-6, MAP65-6 | ATMAP65-6; microtubule binding | chr2:417698-420182 FORWARD MAP65_ASE1 protein|microtubule associated protein, putative, expressed
LOC_Os11g01439	0.133812	31.1	cell.organisation	moderately similar to ( 427) AT3G25690 | Symbols: CHUP1 | CHUP1 (CHLOROPLAST UNUSUAL POSITIONING 1) | chr3:9354061-9357757 FORWARD protein|chloroplast unusual positioning protein, putative, expressed
LOC_Os03g11650	0.131239	31.1	cell.organisation	moderately similar to ( 274) AT2G01750 | Symbols: ATMAP70-3 | ATMAP70-3 (microtubule-associated proteins 70-3); microtubule binding | chr2:328351-331848 FORWARDMyosin_HC-like protein|ATMAP70 protein, putative, expressed
LOC_Os02g25960	0.206314	31.1	cell.organisation	moderately similar to ( 459) AT5G14230 | Symbols: | protein binding | chr5:4591883-4595775 FORWARD ANK protein|ankyrin repeat family protein, putative, expressed
LOC_Os10g39430	0.136984	31.1	cell.organisation	moderately similar to ( 430) AT1G42550 | Symbols: PMI1 | PMI1 (PLASTID MOVEMENT IMPAIRED1) | chr1:15977131-15979734 FORWARD protein|expressed protein
LOC_Os02g12200	0.29357	31.1	cell.organisation	weakly similar to ( 107) AT2G22610 | Symbols: | kinesin motor protein-related | chr2:9599550-9604626 FORWARD protein|kinesin heavy chain, putative, expressed
LOC_Os04g46610	0.497884	31.1	cell.organisation	moderately similar to ( 215) AT4G00030 | Symbols: | plastid-lipid associated protein PAP / fibrillin family protein | chr4:13565-14366 FORWARDPAP_fibrillin protein|PAP fibrillin family domain containing protein, expressed
LOC_Os03g60580	0.421405	31.1	cell.organisation	weakly similar to ( 158) AT1G01750 | Symbols: ADF11 | ADF11 (ACTIN DEPOLYMERIZING FACTOR 11); actin binding | chr1:275528-276126 FORWARDweakly similar to ( 152) ADF2_MAIZE Actin-depolymerizing factor 2 (ADF 2) (ZmABP2) (ZmADF2) - Zea mays (Maize) ADF ADF Cofilin_ADF protein|actin-depolymerizing factor, putative, expressed
LOC_Os02g06580	0.308321	31.1	cell.organisation	moderately similar to ( 447) AT5G54650 | Symbols: Fh5, ATFH5 | Fh5 (FORMIN HOMOLOGY5); actin binding | chr5:22197856-22201649 REVERSE FH2 FH2 protein|formin, putative, expressed
LOC_Os05g46030	0.251718	31.1	cell.organisation	nearly identical (1274) AT5G20490 | Symbols: XIK, ATXIK, XI-17 | XIK; motor/ protein binding | chr5:6927064-6936079 REVERSE MYSc_type_XI MYSc MYSc COG5022 Myosin_head MYSc_type_V MYSc_type_II MYSc_type_I MYSc_type_VII MYSc_type_VIII MYSc_type_VI MYSc_type_XV MYSc_type_IX MYSc_type_III MYSc_type_XVIII Smc SbcC Myosin_tail_1 PRK02224 protein|myosin head family protein, expressed
LOC_Os03g13460	0.499129	31.1	cell.organisation	highly similar to ( 535) AT1G14690 | Symbols: MAP65-7 | MAP65-7 (MICROTUBULE-ASSOCIATED PROTEIN 65-7) | chr1:5052090-5054936 REVERSE MAP65_ASE1 protein|microtubule associated protein, putative, expressed
LOC_Os03g02550	0.359246	31.1	cell.organisation	moderately similar to ( 333) AT3G61060 | Symbols: AtPP2-A13 | AtPP2-A13 (Arabidopsis thaliana phloem protein 2-A13); carbohydrate binding | chr3:22603166-22604336 FORWARD protein|OsFBX76 - F-box domain containing protein, expressed
LOC_Os08g43400	0.482333	31.1	cell.organisation	highly similar to ( 642) AT5G66310 | Symbols: | kinesin motor family protein | chr5:26485786-26490304 REVERSEmoderately similar to ( 214) FLA10_CHLRE Kinesin-like protein FLA10 (Protein KHP1) - Chlamydomonas reinhardtii KISc_CENP_E Kinesin KISc KISc KISc_KIP3_like KISc_KIF4 KISc_KIF3 KISc_KHC_KIF5 KISc_C_terminal KISc_KIF1A_KIF1B KISc_BimC_Eg5 KISc_KIF2_like KISc_KLP2_like KIP1 KISc_KIF9_like KIS…
LOC_Os01g51630	0.481933	31.1	cell.organisation	moderately similar to ( 393) AT1G54560 | Symbols: XIE, ATXIE | XIE; motor/ protein binding | chr1:20371649-20379745 REVERSEDIL protein|XIE, putative, expressed
LOC_Os01g51632	0.494267	31.1	cell.organisation	moderately similar to ( 422) AT5G20490 | Symbols: XIK, ATXIK, XI-17 | XIK; motor/ protein binding | chr5:6927064-6936079 REVERSE MYSc_type_XI COG5022 MYSc MYSc_type_V MYSc MYSc_type_II Myosin_head MYSc_type_VIII MYSc_type_I MYSc_type_VII MYSc_type_III MYSc_type_VI MYSc_type_IX protein|myosin XI, putative, expressed
LOC_Os08g41890	0.297928	31.1	cell.organisation	moderately similar to ( 402) AT1G27920 | Symbols: MAP65-8 | MAP65-8 (MICROTUBULE-ASSOCIATED PROTEIN 65-8) | chr1:9726948-9729848 FORWARD MAP65_ASE1 protein|microtubule associated protein, putative, expressed
LOC_Os06g10480	0.305418	31.1	cell.organisation	weakly similar to ( 148) AT5G06670 | Symbols: | ATP binding / microtubule motor | chr5:2048243-2055019 REVERSE protein|expressed protein
LOC_Os06g36080	0.181824	31.1	cell.organisation	highly similar to ( 607) AT1G73860 | Symbols: | ATP binding / microtubule motor | chr1:27771188-27775977 REVERSEweakly similar to ( 112) K125_TOBAC 125 kDa kinesin-related protein - Nicotiana tabacum (Common tobacco) KISc_C_terminal KISc KISc Kinesin KISc_KHC_KIF5 KISc_KIF3 KISc_BimC_Eg5 KISc_KIF4 KISc_KIP3_like KISc_CENP_E KISc_KIF1A_KIF1B KISc_KID_like KISc_KIF9_like KISc_KLP2_like KIP1 KISc_KI…
LOC_Os08g05480	0.117535	31.1	cell.organisation	weakly similar to ( 135) AT2G02250 | Symbols: AtPP2-B2 | AtPP2-B2 (Phloem protein 2-B2); carbohydrate binding | chr2:594655-595825 REVERSE protein|OsFBX261 - F-box domain containing protein, expressed
LOC_Os06g03800	0.405806	31.1	cell.organisation	moderately similar to ( 383) AT5G07270 | Symbols: | ankyrin repeat family protein | chr5:2280821-2283384 FORWARD ANK protein|pollen ankyrin, putative, expressed
LOC_Os08g13640	0.295926	31.1	cell.organisation	weakly similar to ( 177) AT3G04710 | Symbols: | ankyrin repeat family protein | chr3:1278229-1280942 FORWARDvery weakly similar to (82.0) STIP_SOYBN Heat shock protein STI (Stress-inducible protein) (GmSTI) - Glycine max (Soybean) ANK protein|ankyrin, putative, expressed
Vesicle transport
LOC_Os06g07200	0.391845	31.4	cell.vesicle transport	moderately similar to ( 275) AT5G08080 | Symbols: SYP132, ATSYP132 | SYP132 (SYNTAXIN OF PLANTS 132); SNAP receptor | chr5:2588532-2590488 FORWARD SynN protein|syntaxin, putative, expressed
LOC_Os01g61190	0.35889	31.4	cell.vesicle transport	moderately similar to ( 361) AT5G58430 | Symbols: ATEXO70B1 | ATEXO70B1 (exocyst subunit EXO70 family protein B1); protein binding | chr5:23621460-23623334 REVERSE Exo70 protein|exo70 exocyst complex subunit, putative, expressed
LOC_Os08g41820	0.12122	31.4	cell.vesicle transport	moderately similar to ( 389) AT5G50380 | Symbols: ATEXO70F1 | ATEXO70F1 (exocyst subunit EXO70 family protein F1); protein binding | chr5:20516382-20518433 REVERSE Exo70 protein|exo70 exocyst complex subunit domain containing protein, expressed
LOC_Os01g67810	0.145856	31.4	cell.vesicle transport	weakly similar to ( 109) AT5G50380 | Symbols: ATEXO70F1 | ATEXO70F1 (exocyst subunit EXO70 family protein F1); protein binding | chr5:20516382-20518433 REVERSE Exo70 protein|transposon protein, putative, unclassified, expressed
LOC_Os04g46780	0.265952	31.4	cell.vesicle transport	weakly similar to ( 176) AT4G00170 | Symbols: | vesicle-associated membrane family protein / VAMP family protein | chr4:70732-72085 REVERSE Motile_Sperm protein|MSP domain containing protein, expressed
LOC_Os12g44250	0.176681	31.4	cell.vesicle transport	moderately similar to ( 284) AT2G32670 | Symbols: ATVAMP725, VAMP725 | ATVAMP725 | chr2:13857941-13859346 FORWARD Synaptobrevin protein|vesicle-associated membrane protein, putative, expressed
LOC_Os07g10910	0.114064	31.4	cell.vesicle transport	weakly similar to ( 172) AT5G50380 | Symbols: ATEXO70F1 | ATEXO70F1 (exocyst subunit EXO70 family protein F1); protein binding | chr5:20516382-20518433 REVERSE Exo70 STK_N protein|ATEXO70F1, putative, expressed
LOC_Os01g67820	0.287108	31.4	cell.vesicle transport	weakly similar to ( 144) AT5G50380 | Symbols: ATEXO70F1 | ATEXO70F1 (exocyst subunit EXO70 family protein F1); protein binding | chr5:20516382-20518433 REVERSE Exo70 protein|exo70 exocyst complex subunit domain containing protein, expressed
Protein targeting
LOC_Os04g02754	0.285598	29.3.3	protein.targeting.chloroplast	moderately similar to ( 384) AT1G08980 | Symbols: ATAMI1, AMI1, ATTOC64-I | AMI1 (AMIDASE 1); amidase/ hydrolase, acting on carbon-nitrogen (but not peptide) bonds / indoleacetamide hydrolase | chr1:2884455-2886430 FORWARD PRK08310 GatA Amidase PRK07056 PRK09201 PRK07488 gatA PRK08186 PRK05962 PRK06102 PRK06169 PRK06170 PRK12470 PRK07869 PRK07235 PRK07139 PRK07487 PRK08137 PRK07486 PRK06061 PRK07…
LOC_Os10g41780	0.470781	29.3.3	protein.targeting.chloroplast	highly similar to ( 766) AT1G44446 | Symbols: CH1, ATCAO, CAO | CH1 (CHLORINA 1); chlorophyllide a oxygenase | chr1:16849132-16851152 REVERSEnearly identical (1082) CAO_ORYSA Chlorophyllide a oxygenase, chloroplast precursor (EC 1.13.12.14) (Chlorophyll a oxygenase) (Chlorophyll b synthase) - Oryza sativa (Rice)Rieske_RO_Alpha_Cao HcaE PaO Rieske_RO_Alpha_PhDO_like Rieske_RO_Alpha_N Rieske_RO_Alp…
LOC_Os03g47560	0.453378	29.3.4.3	protein.targeting.secretory pathway.vacuole	weakly similar to ( 176) AT5G53530 | Symbols: VPS26A | VPS26A (VACUOLAR PROTEIN SORTING 26A) | chr5:21746275-21748156 REVERSE Vps26 protein|retrotransposon protein, putative, unclassified, expressed
LOC_Os04g52190	0.43058	29.3.4.3	protein.targeting.secretory pathway.vacuole	highly similar to ( 763) AT4G20110 | Symbols: | vacuolar sorting receptor, putative | chr4:10875567-10878545 FORWARDhighly similar to ( 704) VSR1_PEA Vacuolar sorting receptor 1 precursor (BP-80) (80 kDa proaleurein-binding protein) - Pisum sativum (Garden pea)PA_VSR protein|vacuolar-sorting receptor precursor, putative, expressed
LOC_Os06g45380	0.333172	29.3.4.3	protein.targeting.secretory pathway.vacuole	highly similar to ( 841) AT1G30900 | Symbols: | vacuolar sorting receptor, putative | chr1:10997275-11000543 FORWARDhighly similar to ( 771) VSR1_PEA Vacuolar sorting receptor 1 precursor (BP-80) (80 kDa proaleurein-binding protein) - Pisum sativum (Garden pea)PA_VSR protein|vacuolar-sorting receptor precursor, putative, expressed
LOC_Os03g62580	0.341952	29.3.4.3	protein.targeting.secretory pathway.vacuole	moderately similar to ( 291) AT3G19770 | Symbols: ATVPS9A, VPS9A | VPS9A; Rho guanyl-nucleotide exchange factor | chr3:6867742-6869114 FORWARD VPS9 VPS9 protein|vacuolar sorting protein, putative, expressed
LOC_Os05g39070	0.432382	29.3.99	protein.targeting.unknown	moderately similar to ( 243) AT3G55960 | Symbols: | NLI interacting factor (NIF) family protein | chr3:20760797-20762892 REVERSE CPDc NIF protein|NLI interacting factor-like phosphatase, putative, expressed
Biotic stress
LOC_Os05g04584	0.265307	20.1	stress.biotic	moderately similar to ( 243) AT3G62160 | Symbols: | transferase family protein | chr3:23014333-23015808 REVERSETransferase protein|transferase family protein, putative, expressed
LOC_Os11g37970	0.133408	20.1	stress.biotic	weakly similar to ( 186) AT3G04720 | Symbols: PR4, HEL, PR-4 | PR4 (PATHOGENESIS-RELATED 4); chitin binding | chr3:1285691-1286531 REVERSEweakly similar to ( 186) BARW_HORVU Barwin - Hordeum vulgare (Barley)Barwin protein|WIP5 - Wound-induced protein precursor, expressed
LOC_Os10g35950	0.111503	20.1	stress.biotic	moderately similar to ( 401) AT5G17540 | Symbols: | transferase family protein | chr5:5782061-5783682 REVERSEweakly similar to ( 108) HCBT2_DIACA Anthranilate N-benzoyltransferase protein 2 (EC 2.3.1.144) (Anthranilate N-hydroxycinnamoyl/benzoyltransferase 2) - Dianthus caryophyllus (Carnation) (Clove pink)Transferase protein|transferase family protein, putative, expressed
LOC_Os04g41620	0.0416672	20.1	stress.biotic	moderately similar to ( 295) AT3G54420 | Symbols: ATEP3, ATCHITIV, CHIV | ATEP3; chitinase | chr3:20145935-20147034 FORWARDmoderately similar to ( 300) CHIA_MAIZE Endochitinase A precursor (EC 3.2.1.14) (Seed chitinase A) - Zea mays (Maize) chitinase_glyco_hydro_19 Glyco_hydro_19 protein|CHIT2 - Chitinase family protein precursor, expressed
LOC_Os04g41680	0.0283597	20.1	stress.biotic	moderately similar to ( 327) AT3G54420 | Symbols: ATEP3, ATCHITIV, CHIV | ATEP3; chitinase | chr3:20145935-20147034 FORWARDmoderately similar to ( 332) CHIA_MAIZE Endochitinase A precursor (EC 3.2.1.14) (Seed chitinase A) - Zea mays (Maize) chitinase_glyco_hydro_19 Glyco_hydro_19 protein|CHIT3 - Chitinase family protein precursor, expressed
LOC_Os07g04730	0.329277	20.1	stress.biotic	very weakly similar to (88.2) AT1G75050 | Symbols: | FUNCTIONS IN: molecular_function unknown; INVOLVED IN: response to other organism; LOCATED IN: endomembrane system; EXPRESSED IN: 6 plant structures; EXPRESSED DURING: 4 anthesis, petal differentiation and expansion stage; CONTAINS InterPro DOMAIN/s: Thaumatin, conserved site (InterPro:IPR017949), Thaumatin, pathogenesis-related (InterPro:IPR00…
LOC_Os11g11940	0.342423	20.1	stress.biotic	weakly similar to ( 136) AT3G07040 | Symbols: RPM1, RPS3 | RPM1 (RESISTANCE TO P. SYRINGAE PV MACULICOLA 1); nucleotide binding / protein binding | chr3:2226244-2229024 REVERSE NB-ARC protein|MLA10, putative, expressed
LOC_Os04g41640	0.0745106	20.1	stress.biotic	protein|HEV2 - Hevein family protein precursor, expressed
LOC_Os10g11500	0.196604	20.1	stress.biotic	weakly similar to ( 147) AT2G14610 | Symbols: PR1, PR 1, ATPR1 | PR1 (PATHOGENESIS-RELATED GENE 1) | chr2:6241944-6242429 REVERSEweakly similar to ( 174) PRMS_MAIZE Pathogenesis-related protein PRMS precursor - Zea mays (Maize) SCP SCP SCP protein|SCP-like extracellular protein, expressed
LOC_Os11g16530	0.464088	20.1	stress.biotic	weakly similar to ( 189) AT3G07040 | Symbols: RPM1, RPS3 | RPM1 (RESISTANCE TO P. SYRINGAE PV MACULICOLA 1); nucleotide binding / protein binding | chr3:2226244-2229024 REVERSE NB-ARC protein|mal, putative, expressed
LOC_Os05g15770	0.213268	20.1	stress.biotic	weakly similar to ( 179) AT5G24090 | Symbols: | acidic endochitinase (CHIB1) | chr5:8143805-8145153 REVERSEmoderately similar to ( 333) XIP2_ORYSA Xylanase inhibitor protein 2 precursor (Class III chitinase homolog h) - Oryza sativa (Rice) protein|glycosyl hydrolase, putative, expressed
LOC_Os12g28250	0.454342	20.1	stress.biotic	weakly similar to ( 102) AT3G46530 | Symbols: RPP13 | RPP13 (RECOGNITION OF PERONOSPORA PARASITICA 13); ATP binding | chr3:17130739-17133246 REVERSE NB-ARC protein|disease resistance protein RPM1, putative, expressed
LOC_Os11g38580	0.320496	20.1	stress.biotic	protein|NBS-LRR type disease resistance protein, putative, expressed
LOC_Os12g06260	0.472424	20.1	stress.biotic	weakly similar to ( 183) AT3G44220 | Symbols: | harpin-induced family protein / HIN1 family protein / harpin-responsive family protein | chr3:15928216-15929645 FORWARDHin1 protein|harpin-induced protein 1 domain containing protein, expressed
LOC_Os05g33130	0.221132	20.1	stress.biotic	moderately similar to ( 343) AT3G12500 | Symbols: ATHCHIB, PR3, PR-3, CHI-B, B-CHI | ATHCHIB (ARABIDOPSIS THALIANA BASIC CHITINASE); chitinase | chr3:3962501-3963945 REVERSEmoderately similar to ( 370) CHIA_SECCE Basic endochitinase A precursor (EC 3.2.1.14) (Rye seed chitinase-a) (RSC-a) - Secale cereale (Rye) Glyco_hydro_19 chitinase_glyco_hydro_19 protein|CHIT17 - Chitinase family protein prec…
LOC_Os06g17970	0.415403	20.1	stress.biotic	very weakly similar to (84.3) AT3G07040 | Symbols: RPM1, RPS3 | RPM1 (RESISTANCE TO P. SYRINGAE PV MACULICOLA 1); nucleotide binding / protein binding | chr3:2226244-2229024 REVERSE protein|NBS-LRR disease resistance protein, putative, expressed
LOC_Os10g04429	0.34165	20.1	stress.biotic	moderately similar to ( 275) AT5G17540 | Symbols: | transferase family protein | chr5:5782061-5783682 REVERSEvery weakly similar to (89.4) HCBT1_DIACA Anthranilate N-benzoyltransferase protein 1 (EC 2.3.1.144) (Anthranilate N-hydroxycinnamoyl/benzoyltransferase 1) - Dianthus caryophyllus (Carnation) (Clove pink)Transferase protein|transferase family protein, putative, expressed
LOC_Os01g28500	0.0638007	20.1	stress.biotic	weakly similar to ( 169) AT2G14610 | Symbols: PR1, PR 1, ATPR1 | PR1 (PATHOGENESIS-RELATED GENE 1) | chr2:6241944-6242429 REVERSEmoderately similar to ( 253) PRMS_MAIZE Pathogenesis-related protein PRMS precursor - Zea mays (Maize) SCP SCP SCP protein|SCP-like extracellular protein, expressed
LOC_Os01g52304	0.409354	20.1	stress.biotic	NB-ARC protein|NB-ARC domain containing protein, expressed
LOC_Os09g36580	0.493579	20.1	stress.biotic	moderately similar to ( 277) AT4G24180 | Symbols: | FUNCTIONS IN: molecular_function unknown; INVOLVED IN: response to other organism; LOCATED IN: endomembrane system; CONTAINS InterPro DOMAIN/s: Thaumatin, pathogenesis-related (InterPro:IPR001938); BEST Arabidopsis thaliana protein match is: thaumatin, putative (TAIR:AT4G38660.2); Has 1060 Blast hits to 1045 proteins in 143 species: Archae - 0; …
LOC_Os12g17430	0.121042	20.1	stress.biotic	protein|NBS-LRR disease resistance protein, putative, expressed
LOC_Os12g43450	0.0367128	20.1	stress.biotic	moderately similar to ( 201) AT4G11650 | Symbols: ATOSM34 | ATOSM34 (osmotin 34) | chr4:7025127-7026113 REVERSEmoderately similar to ( 209) P21_SOYBN Protein P21 - Glycine max (Soybean)Thaumatin THN protein|thaumatin family domain containing protein, expressed
LOC_Os01g18744	0.3067	20.1	stress.biotic	moderately similar to ( 287) AT3G62160 | Symbols: | transferase family protein | chr3:23014333-23015808 REVERSEvery weakly similar to (84.7) HCBT3_DIACA Anthranilate N-benzoyltransferase protein 3 (EC 2.3.1.144) (Anthranilate N-hydroxycinnamoyl/benzoyltransferase 3) - Dianthus caryophyllus (Carnation) (Clove pink)Transferase protein|transferase family protein, putative, expressed
LOC_Os11g38000	0.499468	20.1	stress.biotic	very weakly similar to (83.6) AT3G46710 | Symbols: | disease resistance protein (CC-NBS-LRR class), putative | chr3:17206489-17209032 REVERSE NB-ARC protein|NB-ARC domain containing protein, expressed
LOC_Os07g36560	0	20.1	stress.biotic	moderately similar to ( 319) AT5G17540 | Symbols: | transferase family protein | chr5:5782061-5783682 REVERSEweakly similar to ( 109) HCBT3_DIACA Anthranilate N-benzoyltransferase protein 3 (EC 2.3.1.144) (Anthranilate N-hydroxycinnamoyl/benzoyltransferase 3) - Dianthus caryophyllus (Carnation) (Clove pink)Transferase protein|transferase family protein, putative, expressed
LOC_Os01g49320	0.403756	20.1	stress.biotic	moderately similar to ( 258) AT5G24090 | Symbols: | acidic endochitinase (CHIB1) | chr5:8143805-8145153 REVERSEmoderately similar to ( 297) CHIA_CICAR Acidic endochitinase precursor (EC 3.2.1.14) - Cicer arietinum (Chickpea) (Garbanzo) Glyco_hydro_18 protein|glycosyl hydrolase, putative, expressed
LOC_Os03g45960	0.136697	20.1	stress.biotic	moderately similar to ( 239) AT4G11650 | Symbols: ATOSM34 | ATOSM34 (osmotin 34) | chr4:7025127-7026113 REVERSEmoderately similar to ( 280) ZEAM_MAIZE Zeamatin precursor - Zea mays (Maize)Thaumatin THN protein|thaumatin, putative, expressed
LOC_Os11g33120	0.350651	20.1.1	stress.biotic.respiratory burst	nearly identical (1200) AT5G47910 | Symbols: RBOHD, ATRBOHD | RBOHD (RESPIRATORY BURST OXIDASE HOMOLOGUE D); NAD(P)H oxidase | chr5:19397585-19401768 FORWARD NAD_binding_6 NADPH_Ox FAD_binding_8 Ferric_reduct protein|respiratory burst oxidase, putative, expressed
LOC_Os08g35210	0.429714	20.1.1	stress.biotic.respiratory burst	highly similar to ( 589) AT1G19230 | Symbols: | respiratory burst oxidase protein E (RbohE) / NADPH oxidase | chr1:6644189-6649149 FORWARD NAD_binding_6 NADPH_Ox FAD_binding_8 COG4097 protein|ferric reductase, putative, expressed
LOC_Os01g58530	0.309917	20.1.7	stress.biotic.PR-proteins	weakly similar to ( 155) AT1G12280 | Symbols: | disease resistance protein (CC-NBS-LRR class), putative | chr1:4174875-4177559 REVERSE NB-ARC protein|NB-ARC/LRR disease resistance protein, putative, expressed
LOC_Os04g57130	0.372789	20.1.7	stress.biotic.PR-proteins	very weakly similar to (87.4) AT5G42500 | Symbols: | disease resistance-responsive family protein | chr5:16994359-16994916 REVERSEDirigent protein|dirigent-like protein pDIR17, putative, expressed
LOC_Os02g20210	0.269614	20.1.7	stress.biotic.PR-proteins	moderately similar to ( 245) AT3G14460 | Symbols: | disease resistance protein (NBS-LRR class), putative | chr3:4851990-4856264 REVERSE NB-ARC protein|disease resistance protein RGA1, putative, expressed
LOC_Os01g57280	0.459182	20.1.7	stress.biotic.PR-proteins	moderately similar to ( 326) AT3G14460 | Symbols: | disease resistance protein (NBS-LRR class), putative | chr3:4851990-4856264 REVERSE NB-ARC protein|rp1, putative, expressed
LOC_Os06g41480	0.417542	20.1.7	stress.biotic.PR-proteins	moderately similar to ( 315) AT3G14470 | Symbols: | disease resistance protein (NBS-LRR class), putative | chr3:4857940-4861104 FORWARD NB-ARC protein|vrga1, putative, expressed
LOC_Os05g30220	0.295202	20.1.7	stress.biotic.PR-proteins	moderately similar to ( 303) AT3G14460 | Symbols: | disease resistance protein (NBS-LRR class), putative | chr3:4851990-4856264 REVERSE NB-ARC protein|disease resistance RPP13-like protein 1, putative, expressed
LOC_Os01g25740	0.34867	20.1.7	stress.biotic.PR-proteins	moderately similar to ( 361) AT3G14460 | Symbols: | disease resistance protein (NBS-LRR class), putative | chr3:4851990-4856264 REVERSE NB-ARC protein|powdery mildew resistance protein PM3F, putative, expressed
LOC_Os09g14490	0.365244	20.1.7	stress.biotic.PR-proteins	moderately similar to ( 434) AT3G14470 | Symbols: | disease resistance protein (NBS-LRR class), putative | chr3:4857940-4861104 FORWARD NB-ARC protein|TIR-NBS type disease resistance protein, putative, expressed
LOC_Os04g52970	0.379004	20.1.7	stress.biotic.PR-proteins	moderately similar to ( 221) AT3G14470 | Symbols: | disease resistance protein (NBS-LRR class), putative | chr3:4857940-4861104 FORWARD NB-ARC protein|NBS-LRR disease resistance protein, putative, expressed
LOC_Os06g06380	0.411412	20.1.7	stress.biotic.PR-proteins	moderately similar to ( 360) AT3G07040 | Symbols: RPM1, RPS3 | RPM1 (RESISTANCE TO P. SYRINGAE PV MACULICOLA 1); nucleotide binding / protein binding | chr3:2226244-2229024 REVERSE NB-ARC protein|NBS-LRR type disease resistance protein, putative, expressed
LOC_Os02g02670	0.399396	20.1.7	stress.biotic.PR-proteins	moderately similar to ( 238) AT3G14470 | Symbols: | disease resistance protein (NBS-LRR class), putative | chr3:4857940-4861104 FORWARD NB-ARC protein|NBS-LRR disease resistance protein, putative, expressed
LOC_Os10g04342	0.486752	20.1.7	stress.biotic.PR-proteins	very weakly similar to (82.4) AT5G48620 | Symbols: | disease resistance protein (CC-NBS-LRR class), putative | chr5:19717406-19720932 FORWARD protein|stripe rust resistance protein Yr10, putative, expressed
LOC_Os04g28210	0.434722	20.1.7	stress.biotic.PR-proteins	moderately similar to ( 299) AT1G47890 | Symbols: AtRLP7 | AtRLP7 (Receptor Like Protein 7); kinase/ protein binding | chr1:17643976-17647035 FORWARDweakly similar to ( 162) PSKR_DAUCA Phytosulfokine receptor precursor (EC 2.7.11.1) (Phytosulfokine LRR receptor kinase) - Daucus carota (Carrot) protein|verticillium wilt disease resistance protein, putative, expressed
LOC_Os01g05620	0.298119	20.1.7	stress.biotic.PR-proteins	moderately similar to ( 305) AT3G14470 | Symbols: | disease resistance protein (NBS-LRR class), putative | chr3:4857940-4861104 FORWARD NB-ARC protein|NBS-LRR disease resistance protein, putative, expressed
LOC_Os01g25760	0.336972	20.1.7	stress.biotic.PR-proteins	moderately similar to ( 317) AT3G14470 | Symbols: | disease resistance protein (NBS-LRR class), putative | chr3:4857940-4861104 FORWARD NB-ARC protein|powdery mildew resistance protein PM3F, putative, expressed
LOC_Os12g10340	0.0929348	20.1.7	stress.biotic.PR-proteins	moderately similar to ( 210) AT3G14460 | Symbols: | disease resistance protein (NBS-LRR class), putative | chr3:4851990-4856264 REVERSE NB-ARC protein|NBS-LRR type resistance protein, putative, expressed
LOC_Os04g21890	0.33925	20.1.7	stress.biotic.PR-proteins	moderately similar to ( 360) AT3G07040 | Symbols: RPM1, RPS3 | RPM1 (RESISTANCE TO P. SYRINGAE PV MACULICOLA 1); nucleotide binding / protein binding | chr3:2226244-2229024 REVERSE NB-ARC protein|disease resistance protein RPM1, putative, expressed
LOC_Os02g38392	0.245107	20.1.7	stress.biotic.PR-proteins	weakly similar to ( 122) AT5G44510 | Symbols: TAO1 | TAO1 (TARGET OF AVRB OPERATION1); ATP binding / protein binding / transmembrane receptor | chr5:17929673-17934188 REVERSE protein|NBS-LRR disease resistance protein, putative, expressed
LOC_Os04g43340	0.480158	20.1.7	stress.biotic.PR-proteins	moderately similar to ( 409) AT3G14470 | Symbols: | disease resistance protein (NBS-LRR class), putative | chr3:4857940-4861104 FORWARD NB-ARC protein|disease resistance RPP13-like protein 1, putative, expressed
LOC_Os11g12000	0.249708	20.1.7	stress.biotic.PR-proteins	moderately similar to ( 340) AT3G07040 | Symbols: RPM1, RPS3 | RPM1 (RESISTANCE TO P. SYRINGAE PV MACULICOLA 1); nucleotide binding / protein binding | chr3:2226244-2229024 REVERSE NB-ARC protein|NBS-LRR disease resistance protein, putative, expressed
LOC_Os09g20020	0.275435	20.1.7	stress.biotic.PR-proteins	moderately similar to ( 245) AT3G14460 | Symbols: | disease resistance protein (NBS-LRR class), putative | chr3:4851990-4856264 REVERSE NB-ARC protein|NBS-LRR resistance-like protein B8, putative, expressed
LOC_Os12g13550	0.47544	20.1.7	stress.biotic.PR-proteins	moderately similar to ( 205) AT3G50950 | Symbols: | disease resistance protein (CC-NBS-LRR class), putative | chr3:18936127-18938685 FORWARD NB-ARC protein|NBS-LRR disease resistance protein, putative, expressed
LOC_Os12g10710	0.437753	20.1.7	stress.biotic.PR-proteins	weakly similar to ( 196) AT3G14470 | Symbols: | disease resistance protein (NBS-LRR class), putative | chr3:4857940-4861104 FORWARD NB-ARC protein|NB-ARC domain containing protein, expressed
LOC_Os01g16370	0.488555	20.1.7	stress.biotic.PR-proteins	moderately similar to ( 254) AT3G07040 | Symbols: RPM1, RPS3 | RPM1 (RESISTANCE TO P. SYRINGAE PV MACULICOLA 1); nucleotide binding / protein binding | chr3:2226244-2229024 REVERSE NB-ARC protein|NBS-LRR type disease resistance protein, putative, expressed
LOC_Os05g40150	0.300366	20.1.7	stress.biotic.PR-proteins	weakly similar to ( 163) AT3G07040 | Symbols: RPM1, RPS3 | RPM1 (RESISTANCE TO P. SYRINGAE PV MACULICOLA 1); nucleotide binding / protein binding | chr3:2226244-2229024 REVERSE NB-ARC protein|RGH2B, putative, expressed
LOC_Os08g07774	0.417166	20.1.7	stress.biotic.PR-proteins	moderately similar to ( 213) AT3G07040 | Symbols: RPM1, RPS3 | RPM1 (RESISTANCE TO P. SYRINGAE PV MACULICOLA 1); nucleotide binding / protein binding | chr3:2226244-2229024 REVERSE NB-ARC protein|disease resistance protein RPM1, putative, expressed
LOC_Os06g43670	0.435072	20.1.7	stress.biotic.PR-proteins	weakly similar to ( 133) AT3G14460 | Symbols: | disease resistance protein (NBS-LRR class), putative | chr3:4851990-4856264 REVERSE NB-ARC protein|Leucine Rich Repeat family protein, expressed
LOC_Os04g43440	0.267619	20.1.7	stress.biotic.PR-proteins	moderately similar to ( 314) AT4G26090 | Symbols: RPS2 | RPS2 (RESISTANT TO P. SYRINGAE 2); protein binding | chr4:13224596-13227325 FORWARD NB-ARC protein|NB-ARC/LRR disease resistance protein, putative, expressed
LOC_Os11g35450	0.434823	20.1.7	stress.biotic.PR-proteins	moderately similar to ( 367) AT2G34930 | Symbols: | disease resistance family protein | chr2:14737169-14739886 REVERSEweakly similar to ( 181) RPK1_IPONI Receptor-like protein kinase precursor (EC 2.7.11.1) - Ipomoea nil (Japanese morning glory) (Pharbitis nil) protein|leucine-rich repeat receptor protein kinase EXS precursor, putative, expressed
LOC_Os06g41660	0.446126	20.1.7	stress.biotic.PR-proteins	moderately similar to ( 286) AT3G14460 | Symbols: | disease resistance protein (NBS-LRR class), putative | chr3:4851990-4856264 REVERSE NB-ARC protein|CC-NBS-LRR protein, putative, expressed
LOC_Os06g08154	0.272851	20.1.7	stress.biotic.PR-proteins	moderately similar to ( 271) AT1G58190 | Symbols: AtRLP9 | AtRLP9 (Receptor Like Protein 9); protein binding | chr1:21540720-21547996 FORWARDweakly similar to ( 151) RPK1_IPONI Receptor-like protein kinase precursor (EC 2.7.11.1) - Ipomoea nil (Japanese morning glory) (Pharbitis nil) protein|receptor-like protein kinase 5 precursor, putative, expressed
LOC_Os08g30634	0.483484	20.1.7	stress.biotic.PR-proteins	weakly similar to ( 104) AT2G16050 | Symbols: | FUNCTIONS IN: molecular_function unknown; INVOLVED IN: biological_process unknown; LOCATED IN: cellular_component unknown; CONTAINS InterPro DOMAIN/s: DC1 (InterPro:IPR004146); BEST Arabidopsis thaliana protein match is: DC1 domain-containing protein (TAIR:AT1G20990.1); Has 719 Blast hits to 448 proteins in 12 species: Archae - 0; Bacteria - 0; Meta…
LOC_Os02g30150	0.493777	20.1.7	stress.biotic.PR-proteins	moderately similar to ( 354) AT3G14470 | Symbols: | disease resistance protein (NBS-LRR class), putative | chr3:4857940-4861104 FORWARD NB-ARC protein|disease resistance protein, putative, expressed
LOC_Os07g44370	0.255157	20.1.7	stress.biotic.PR-proteins	weakly similar to ( 152) AT1G64160 | Symbols: | disease resistance-responsive family protein / dirigent family protein | chr1:23814063-23814611 FORWARDweakly similar to ( 132) DR206_PEA Disease resistance response protein 206 - Pisum sativum (Garden pea)Dirigent protein|dirigent, putative, expressed
LOC_Os04g53496	0.354102	20.1.7	stress.biotic.PR-proteins	moderately similar to ( 240) AT3G14470 | Symbols: | disease resistance protein (NBS-LRR class), putative | chr3:4857940-4861104 FORWARD NB-ARC protein|NBS-LRR disease resistance protein, putative, expressed
LOC_Os04g55420	0.403789	20.1.7	stress.biotic.PR-proteins	moderately similar to ( 348) AT3G53240 | Symbols: AtRLP45 | AtRLP45 (Receptor Like Protein 45); protein binding | chr3:19735927-19739047 FORWARDweakly similar to ( 175) RPK1_IPONI Receptor-like protein kinase precursor (EC 2.7.11.1) - Ipomoea nil (Japanese morning glory) (Pharbitis nil) protein|leucine-rich repeat family protein, putative, expressed
LOC_Os05g15040	0.491525	20.1.7	stress.biotic.PR-proteins	moderately similar to ( 420) AT5G27030 | Symbols: TPR3 | TPR3 (TOPLESS-RELATED 3) | chr5:9508913-9515263 REVERSE NB-ARC protein|NB-ARC domain containing protein, expressed
Abiotic stress
LOC_Os02g36570	0.370821	20.2	stress.abiotic	nearly identical (1028) AT5G64940 | Symbols: ATATH13, ATH13 | ATATH13; transporter | chr5:25949116-25953326 FORWARD AarF ubiB ABC1 protein|ABC1 family domain containing protein, putative, expressed
LOC_Os01g04350	0.47782	20.2.1	stress.abiotic.heat	weakly similar to ( 106) AT3G46230 | Symbols: ATHSP17.4, HSP17.4 | ATHSP17.4 | chr3:16984263-16984733 REVERSEweakly similar to ( 114) HSP12_ORYSA 16.9 kDa class I heat shock protein 2 - Oryza sativa (Rice)HSP20 protein|hsp20/alpha crystallin family protein, putative, expressed
LOC_Os09g36420	0.339866	20.2.1	stress.abiotic.heat	moderately similar to ( 382) AT5G56000 | Symbols: | heat shock protein 81-4 (HSP81-4) | chr5:22677602-22680067 REVERSEmoderately similar to ( 390) HSP83_ORYSA Heat shock protein 81-3 (HSP81-3) (Gravity-specific protein GSC 381) - Oryza sativa (Rice) HSP90 PRK05218 HtpG protein|hsp90 protein, expressed
LOC_Os01g72420	0.415914	20.2.2	stress.abiotic.cold	weakly similar to ( 144) AT1G50570 | Symbols: | C2 domain-containing protein | chr1:18726400-18727566 REVERSE protein|C2 domain containing protein, putative, expressed
LOC_Os11g06980	0.24559	20.2.3	stress.abiotic.drought/salt	weakly similar to ( 194) AT5G25610 | Symbols: RD22 | RD22; nutrient reservoir | chr5:8914498-8916684 REVERSEvery weakly similar to ( 100) EA30_VICFA Embryonic abundant protein VF30.1 precursor - Vicia faba (Broad bean)BURP protein|BURP domain containing protein, expressed
LOC_Os01g67360	0.377101	20.2.3	stress.abiotic.drought/salt	moderately similar to ( 478) AT4G10440 | Symbols: | dehydration-responsive family protein | chr4:6459728-6461932 REVERSE DUF248 protein|methyltransferase, putative, expressed
LOC_Os07g08210	0.423659	20.2.3	stress.abiotic.drought/salt	moderately similar to ( 214) AT2G18250 | Symbols: ATCOAD | ATCOAD (4-phosphopantetheine adenylyltransferase); nucleotidyltransferase/ pantetheine-phosphate adenylyltransferase | chr2:7940025-7941499 FORWARD PPAT_CoAS COG1019 PRK00777 protein|cytidylyltransferase domain containing protein, expressed
LOC_Os01g72210	0.456277	20.2.3	stress.abiotic.drought/salt	highly similar to ( 685) AT3G54510 | Symbols: | early-responsive to dehydration protein-related / ERD protein-related | chr3:20180339-20183220 FORWARD DUF221 COG5594 protein|early-responsive to dehydration protein-related, putative, expressed
LOC_Os03g48770	0.02131	20.2.99	stress.abiotic.unspecified	moderately similar to ( 204) AT1G18970 | Symbols: GLP4 | GLP4 (GERMIN-LIKE PROTEIN 4); manganese ion binding / nutrient reservoir | chr1:6554702-6555364 REVERSEmoderately similar to ( 333) OXO2_HORVU Oxalate oxidase 2 precursor (EC 1.2.3.4) (Germin) - Hordeum vulgare (Barley)Cupin_1 protein|Cupin domain containing protein, expressed
LOC_Os03g18600	0.443846	20.2.99	stress.abiotic.unspecified	weakly similar to ( 152) AT2G38310 | Symbols: | unknown protein | chr2:16050251-16050874 FORWARD protein|cyclase/dehydrase family protein, putative, expressed
LOC_Os11g33110	0.324304	20.2.99	stress.abiotic.unspecified	weakly similar to ( 185) AT5G61750 | Symbols: | cupin family protein | chr5:24812804-24813436 REVERSEweakly similar to ( 138) GLP1_MESCR Germin-like protein precursor - Mesembryanthemum crystallinum (Common ice plant)Cupin_1 protein|Cupin domain containing protein, expressed
LOC_Os01g50900	0.0682959	20.2.99	stress.abiotic.unspecified	weakly similar to ( 183) AT1G02335 | Symbols: GL22 | GL22 (GERMIN-LIKE PROTEIN SUBFAMILY 2 MEMBER 2 PRECURSOR.); manganese ion binding / nutrient reservoir | chr1:463979-464876 REVERSEweakly similar to ( 177) NEC1_NICPL Nectarin-1 precursor (EC 1.15.1.1) (Superoxide dismutase [Mn]) - Nicotiana plumbaginifolia (Leadwort-leaved tobacco)Cupin_1 protein|Cupin domain containing protein, expressed
LOC_Os03g58980	0.35145	20.2.99	stress.abiotic.unspecified	weakly similar to ( 182) AT1G18970 | Symbols: GLP4 | GLP4 (GERMIN-LIKE PROTEIN 4); manganese ion binding / nutrient reservoir | chr1:6554702-6555364 REVERSEweakly similar to ( 167) NEC1_NICPL Nectarin-1 precursor (EC 1.15.1.1) (Superoxide dismutase [Mn]) - Nicotiana plumbaginifolia (Leadwort-leaved tobacco)Cupin_1 protein|Cupin domain containing protein, expressed
LOC_Os05g10830	0.153926	20.2.99	stress.abiotic.unspecified	weakly similar to ( 142) AT5G38960 | Symbols: | germin-like protein, putative | chr5:15592992-15593783 FORWARDweakly similar to ( 133) GLP1_MESCR Germin-like protein precursor - Mesembryanthemum crystallinum (Common ice plant)Cupin_1 protein|proteophosphoglycan ppg4, putative, expressed
LOC_Os08g08980	0.0440338	20.2.99	stress.abiotic.unspecified	moderately similar to ( 226) AT3G05950 | Symbols: | germin-like protein, putative | chr3:1781130-1781964 REVERSEweakly similar to ( 197) GLP1_MESCR Germin-like protein precursor - Mesembryanthemum crystallinum (Common ice plant)Cupin_1 protein|cupin domain containing protein, expressed
LOC_Os03g48780	0.0131662	20.2.99	stress.abiotic.unspecified	moderately similar to ( 205) AT1G18970 | Symbols: GLP4 | GLP4 (GERMIN-LIKE PROTEIN 4); manganese ion binding / nutrient reservoir | chr1:6554702-6555364 REVERSEmoderately similar to ( 332) GER2_WHEAT Oxalate oxidase GF-2.8 precursor (EC 1.2.3.4) (Germin GF-2.8) - Triticum aestivum (Wheat)Cupin_1 protein|Cupin domain containing protein, expressed
LOC_Os03g08150	0.189165	20.2.99	stress.abiotic.unspecified	weakly similar to ( 188) AT1G10460 | Symbols: GLP7 | GLP7 (GERMIN-LIKE PROTEIN 7); manganese ion binding / nutrient reservoir | chr1:3439578-3440231 REVERSEweakly similar to ( 139) NEC1_NICPL Nectarin-1 precursor (EC 1.15.1.1) (Superoxide dismutase [Mn]) - Nicotiana plumbaginifolia (Leadwort-leaved tobacco)Cupin_1 protein|Cupin domain containing protein, expressed
LOC_Os08g08960	0.127329	20.2.99	stress.abiotic.unspecified	moderately similar to ( 233) AT5G39110 | Symbols: | germin-like protein, putative | chr5:15657802-15658584 REVERSEmoderately similar to ( 208) GLP1_MESCR Germin-like protein precursor - Mesembryanthemum crystallinum (Common ice plant)Cupin_1 protein|Cupin domain containing protein, expressed
RNA synthesis
LOC_Os06g48370	0.0381842	27.2	RNA.transcription	weakly similar to ( 124) ATMG00860 | Symbols: ORF158 | hypothetical protein | chrM:235916-236392 FORWARDweakly similar to ( 148) RRPO_OENBE RNA-directed DNA polymerase homolog (Reverse transcriptase homolog) - Oenothera bertiana (Bertero's evening primrose)RT_LTR RVP_2 RVT_1 RT_ZFREV_like Retrotrans_gag RT_Rtv rve protein|retrotransposon protein, putative, Ty3-gypsy subclass, expressed
LOC_Os12g27490	0.15285	27.2	RNA.transcription	weakly similar to ( 121) ATMG00860 | Symbols: ORF158 | hypothetical protein | chrM:235916-236392 FORWARDweakly similar to ( 147) RRPO_OENBE RNA-directed DNA polymerase homolog (Reverse transcriptase homolog) - Oenothera bertiana (Bertero's evening primrose)RT_LTR RVP_2 RVT_1 rve RT_Rtv RT_ZFREV_like Retrotrans_gag protein|retrotransposon protein, putative, Ty3-gypsy subclass, expressed
LOC_Os04g32770	0.452397	27.2	RNA.transcription	weakly similar to ( 135) ATMG00860 | Symbols: ORF158 | hypothetical protein | chrM:235916-236392 FORWARDweakly similar to ( 116) RRPO_OENBE RNA-directed DNA polymerase homolog (Reverse transcriptase homolog) - Oenothera bertiana (Bertero's evening primrose)RT_LTR RVT_1 RT_ZFREV_like rve RT_Rtv protein|retrotransposon protein, putative, unclassified, expressed
LOC_Os05g38260	0.252916	27.2	RNA.transcription	weakly similar to ( 123) RRPO_OENBE RNA-directed DNA polymerase homolog (Reverse transcriptase homolog) - Oenothera bertiana (Bertero's evening primrose)RT_LTR RVT_1 rve RT_Rtv RT_ZFREV_like protein|retrotransposon protein, putative, unclassified, expressed
LOC_Os10g29650	0.340339	27.2	RNA.transcription	highly similar to ( 605) AT4G19210 | Symbols: ATRLI2, RLI2 | ATRLI2; transporter | chr4:10501906-10504776 FORWARDmoderately similar to ( 340) POLX_TOBAC Retrovirus-related Pol polyprotein from transposon TNT 1-94 [Includes: Protease (EC 3.4.23.-); Reverse transcriptase (EC 2.7.7.49); Endonuclease] - Nicotiana tabacum (Common tobacco) COG1245 ABC_RNaseL_inhibitor_domain2 RVT_2 ABC_RNaseL_inhibitor…
LOC_Os04g48370	0.316041	27.2	RNA.transcription	moderately similar to ( 360) AT1G63020 | Symbols: NRPD1A, POL IVA, SDE4, NRPD1, SMD2 | NRPD1A (NUCLEAR RNA POLYMERASE D 1A); DNA binding / DNA-directed RNA polymerase | chr1:23355329-23361126 REVERSE protein|RNA polymerase IV subunit, putative, expressed
LOC_Os05g50930	0.0569005	27.2	RNA.transcription	moderately similar to ( 404) AT5G24120 | Symbols: SIGE, SIG5, ATSIG5 | SIGE (SIGMA FACTOR E); DNA binding / DNA-directed RNA polymerase/ sigma factor/ transcription factor | chr5:8157794-8159746 REVERSEPRK05949 RpoD PRK07405 PRK05901 PRK07406 PRK09210 PRK05658 PRK07598 PRK05657 PRK07921 FliA PRK05572 protein|RNA polymerase sigma factor, putative, expressed
LOC_Os08g10244	0.340964	27.2	RNA.transcription	weakly similar to ( 137) ATMG00860 | Symbols: ORF158 | hypothetical protein | chrM:235916-236392 FORWARDweakly similar to ( 126) RRPO_OENBE RNA-directed DNA polymerase homolog (Reverse transcriptase homolog) - Oenothera bertiana (Bertero's evening primrose)RT_LTR RVT_1 RT_ZFREV_like RT_Rtv protein|retrotransposon protein, putative, unclassified, expressed
Regulation of transcription
LOC_Os10g35436	0.380605	27.3	RNA.regulation of transcription	moderately similar to ( 369) AT1G62670 | Symbols: | pentatricopeptide (PPR) repeat-containing protein | chr1:23204773-23206665 REVERSEnearly identical (1363) RF1_ORYSA Rf1 protein, mitochondrial precursor (PPR protein) (Fertility restorer) (Restorer for CMS) - Oryza sativa (Rice) protein|Rf1, mitochondrial precursor, putative, expressed
LOC_Os03g07220	0.31223	27.3	RNA.regulation of transcription	highly similar to ( 546) AT5G15280 | Symbols: | pentatricopeptide (PPR) repeat-containing protein | chr5:4962293-4965976 FORWARDweakly similar to ( 135) RF1_ORYSA Rf1 protein, mitochondrial precursor (PPR protein) (Fertility restorer) (Restorer for CMS) - Oryza sativa (Rice) protein|PPR repeat domain containing protein, putative, expressed
LOC_Os01g07610	0.377884	27.3	RNA.regulation of transcription	moderately similar to ( 259) AT1G66345 | Symbols: | pentatricopeptide (PPR) repeat-containing protein | chr1:24737719-24739353 FORWARDweakly similar to ( 113) RF1_ORYSA Rf1 protein, mitochondrial precursor (PPR protein) (Fertility restorer) (Restorer for CMS) - Oryza sativa (Rice) protein|PPR repeat domain containing protein, putative, expressed
LOC_Os02g27070	0.418375	27.3	RNA.regulation of transcription	moderately similar to ( 330) AT1G09900 | Symbols: | pentatricopeptide (PPR) repeat-containing protein | chr1:3218133-3219929 FORWARDmoderately similar to ( 263) RF1_ORYSA Rf1 protein, mitochondrial precursor (PPR protein) (Fertility restorer) (Restorer for CMS) - Oryza sativa (Rice) protein|PPR repeat domain containing protein, putative, expressed
LOC_Os10g35090	0.421329	27.3	RNA.regulation of transcription	moderately similar to ( 255) RF1_ORYSA Rf1 protein, mitochondrial precursor (PPR protein) (Fertility restorer) (Restorer for CMS) - Oryza sativa (Rice) protein|Rf1, mitochondrial precursor, putative, expressed
LOC_Os01g42280	0.360657	27.3	RNA.regulation of transcription	moderately similar to ( 464) AT5G55740 | Symbols: CRR21 | CRR21 (chlororespiratory reduction 21) | chr5:22561941-22564433 REVERSEvery weakly similar to (97.4) RF1_ORYSA Rf1 protein, mitochondrial precursor (PPR protein) (Fertility restorer) (Restorer for CMS) - Oryza sativa (Rice) protein|pentatricopeptide, putative, expressed
LOC_Os11g43800	0.432731	27.3	RNA.regulation of transcription	moderately similar to ( 368) AT2G26790 | Symbols: | pentatricopeptide (PPR) repeat-containing protein | chr2:11425270-11427669 REVERSEmoderately similar to ( 270) RF1_ORYSA Rf1 protein, mitochondrial precursor (PPR protein) (Fertility restorer) (Restorer for CMS) - Oryza sativa (Rice) protein|PPR repeat domain containing protein, putative, expressed
LOC_Os01g46020	0.281217	27.3	RNA.regulation of transcription	weakly similar to ( 162) AT1G55300 | Symbols: TAF7 | TAF7 (TBP-ASSOCIATED FACTOR 7); general RNA polymerase II transcription factor | chr1:20628154-20629490 REVERSE TAFII55_N protein|TATA-binding protein-associated factor TAFII55 family protein, putative, expressed
LOC_Os02g51670	0.437442	27.3.3	RNA.regulation of transcription.AP2/EREBP, APETALA2/Ethylene-responsive element binding protein family	weakly similar to ( 154) AT1G78080 | Symbols: RAP2.4 | RAP2.4 (related to AP2 4); DNA binding / transcription factor | chr1:29364790-29365794 FORWARDAP2 AP2 protein|ethylene-responsive transcription factor, putative, expressed
LOC_Os09g35010	0.286905	27.3.3	RNA.regulation of transcription.AP2/EREBP, APETALA2/Ethylene-responsive element binding protein family	protein|dehydration-responsive element-binding protein, putative, expressed
LOC_Os10g38000	0.391158	27.3.3	RNA.regulation of transcription.AP2/EREBP, APETALA2/Ethylene-responsive element binding protein family	protein|dehydration-responsive element-binding protein, putative, expressed
LOC_Os03g08460	0.35799	27.3.3	RNA.regulation of transcription.AP2/EREBP, APETALA2/Ethylene-responsive element binding protein family	very weakly similar to (89.0) AT1G72360 | Symbols: | ethylene-responsive element-binding protein, putative | chr1:27241904-27242777 FORWARDvery weakly similar to (85.1) ERF1_ORYSA Ethylene-responsive transcription factor 1 (Ethylene-responsive element-binding factor 1) (EREBP-1) (OsEREBP1) - Oryza sativa (Rice)AP2 AP2 protein|AP2 domain containing protein, expressed
LOC_Os06g10780	0.464761	27.3.3	RNA.regulation of transcription.AP2/EREBP, APETALA2/Ethylene-responsive element binding protein family	very weakly similar to (88.2) AT1G44830 | Symbols: | AP2 domain-containing transcription factor TINY, putative | chr1:16933792-16934427 FORWARDAP2 AP2 protein|AP2 domain containing protein, expressed
LOC_Os06g11860	0.36264	27.3.3	RNA.regulation of transcription.AP2/EREBP, APETALA2/Ethylene-responsive element binding protein family	weakly similar to ( 144) AT1G78080 | Symbols: RAP2.4 | RAP2.4 (related to AP2 4); DNA binding / transcription factor | chr1:29364790-29365794 FORWARDAP2 AP2 protein|ethylene-responsive transcription factor, putative, expressed
LOC_Os02g45450	0.351296	27.3.3	RNA.regulation of transcription.AP2/EREBP, APETALA2/Ethylene-responsive element binding protein family	weakly similar to ( 119) AT4G25470 | Symbols: CBF2, DREB1C, FTQ4, ATCBF2 | CBF2 (C-REPEAT/DRE BINDING FACTOR 2); DNA binding / transcription activator/ transcription factor | chr4:13015436-13016086 REVERSEAP2 AP2 protein|dehydration-responsive element-binding protein, putative, expressed
LOC_Os05g03040	0.498283	27.3.3	RNA.regulation of transcription.AP2/EREBP, APETALA2/Ethylene-responsive element binding protein family	moderately similar to ( 278) AT4G36920 | Symbols: AP2, FLO2, FL1 | AP2 (APETALA 2); transcription factor | chr4:17400998-17403140 FORWARDweakly similar to ( 150) BBM1_BRANA Protein BABY BOOM 1 (BnBBM1) - Brassica napus (Rape)AP2 AP2 protein|AP2 domain containing protein, expressed
LOC_Os11g13840	0.131185	27.3.3	RNA.regulation of transcription.AP2/EREBP, APETALA2/Ethylene-responsive element binding protein family	very weakly similar to (89.7) AT5G25810 | Symbols: tny | tny (TINY); DNA binding / transcription factor | chr5:8986976-8987632 REVERSEAP2 AP2 protein|AP2 domain containing protein, expressed
LOC_Os09g34320	0.399488	27.3.3	RNA.regulation of transcription.AP2/EREBP, APETALA2/Ethylene-responsive element binding protein family	moderately similar to ( 245) AT1G01180 | Symbols: | unknown protein | chr1:75633-77446 FORWARD protein|expressed protein
LOC_Os04g43910	0.438223	27.3.4	RNA.regulation of transcription.ARF, Auxin Response Factor family	highly similar to ( 544) AT2G28350 | Symbols: ARF10 | ARF10 (AUXIN RESPONSE FACTOR 10); miRNA binding / transcription factor | chr2:12114331-12116665 FORWARDAuxin_resp B3 protein|auxin response factor, putative, expressed
LOC_Os02g04810	0.441007	27.3.4	RNA.regulation of transcription.ARF, Auxin Response Factor family	highly similar to ( 574) AT1G19220 | Symbols: ARF19, IAA22, ARF11 | ARF19 (AUXIN RESPONSE FACTOR 19); DNA binding / transcription factor | chr1:6628395-6632779 REVERSEAuxin_resp B3 protein|auxin response factor 5, putative, expressed
LOC_Os06g48950	0.495954	27.3.4	RNA.regulation of transcription.ARF, Auxin Response Factor family	highly similar to ( 515) AT1G19220 | Symbols: ARF19, IAA22, ARF11 | ARF19 (AUXIN RESPONSE FACTOR 19); DNA binding / transcription factor | chr1:6628395-6632779 REVERSEAuxin_resp B3 protein|auxin response factor 19, putative, expressed
LOC_Os03g56950	0.195034	27.3.6	RNA.regulation of transcription.bHLH,Basic Helix-Loop-Helix family	weakly similar to ( 112) AT3G59060 | Symbols: PIL6, PIF5 | PIL6 (PHYTOCHROME INTERACTING FACTOR 3-LIKE 6); DNA binding / transcription factor | chr3:21828189-21829895 REVERSE protein|phytochrome-interacting factor 4, putative, expressed
LOC_Os07g05010	0.284407	27.3.6	RNA.regulation of transcription.bHLH,Basic Helix-Loop-Helix family	weakly similar to ( 102) AT1G09530 | Symbols: PIF3, POC1, PAP3 | PIF3 (PHYTOCHROME INTERACTING FACTOR 3); DNA binding / protein binding / transcription factor/ transcription regulator | chr1:3077216-3079367 FORWARD protein|helix-loop-helix DNA-binding domain containing protein, expressed
LOC_Os03g43810	0.157481	27.3.6	RNA.regulation of transcription.bHLH,Basic Helix-Loop-Helix family	weakly similar to ( 116) AT1G09530 | Symbols: PIF3, POC1, PAP3 | PIF3 (PHYTOCHROME INTERACTING FACTOR 3); DNA binding / protein binding / transcription factor/ transcription regulator | chr1:3077216-3079367 FORWARD protein|helix-loop-helix DNA-binding domain containing protein, expressed
LOC_Os06g06900	0.122586	27.3.6	RNA.regulation of transcription.bHLH,Basic Helix-Loop-Helix family	weakly similar to ( 116) AT4G36930 | Symbols: SPT | SPT (SPATULA); DNA binding / transcription factor | chr4:17414167-17415945 FORWARD protein|helix-loop-helix DNA-binding domain containing protein, expressed
LOC_Os04g41229	0.357575	27.3.6	RNA.regulation of transcription.bHLH,Basic Helix-Loop-Helix family	weakly similar to ( 135) AT1G05805 | Symbols: | basic helix-loop-helix (bHLH) family protein | chr1:1744843-1747427 FORWARD protein|helix-loop-helix DNA-binding domain containing protein, expressed
LOC_Os09g28210	0.192295	27.3.6	RNA.regulation of transcription.bHLH,Basic Helix-Loop-Helix family	weakly similar to ( 120) AT5G67060 | Symbols: HEC1 | HEC1 (HECATE 1); transcription factor | chr5:26766276-26767001 FORWARD protein|bHelix-loop-helix transcription factor, putative, expressed
LOC_Os05g38140	0.46833	27.3.6	RNA.regulation of transcription.bHLH,Basic Helix-Loop-Helix family	weakly similar to ( 160) AT5G54680 | Symbols: ILR3 | ILR3 (iaa-leucine resistant3); DNA binding / transcription factor | chr5:22217270-22218993 FORWARD protein|basic helix-loop-helix DND-binding domain containing protein, expressed
LOC_Os05g04740	0.469737	27.3.6	RNA.regulation of transcription.bHLH,Basic Helix-Loop-Helix family	weakly similar to ( 113) AT1G09530 | Symbols: PIF3, POC1, PAP3 | PIF3 (PHYTOCHROME INTERACTING FACTOR 3); DNA binding / protein binding / transcription factor/ transcription regulator | chr1:3077216-3079367 FORWARD protein|helix-loop-helix DNA-binding domain containing protein, expressed
LOC_Os08g36740	0.333012	27.3.6	RNA.regulation of transcription.bHLH,Basic Helix-Loop-Helix family	weakly similar to ( 127) AT5G67060 | Symbols: HEC1 | HEC1 (HECATE 1); transcription factor | chr5:26766276-26767001 FORWARD protein|bHelix-loop-helix transcription factor, putative, expressed
LOC_Os01g72370	0.0223741	27.3.6	RNA.regulation of transcription.bHLH,Basic Helix-Loop-Helix family	weakly similar to ( 111) AT3G56970 | Symbols: BHLH038, ORG2 | BHLH038; DNA binding / transcription factor | chr3:21084204-21085094 REVERSE protein|helix-loop-helix DNA-binding domain containing protein, expressed
LOC_Os02g49480	0.465609	27.3.6	RNA.regulation of transcription.bHLH,Basic Helix-Loop-Helix family	very weakly similar to (99.8) AT5G08130 | Symbols: | BIM1; DNA binding / protein binding / transcription factor | chr5:2606655-2608652 REVERSE protein|helix-loop-helix DNA-binding domain containing protein, expressed
LOC_Os02g05470	0.429282	27.3.7	RNA.regulation of transcription.C2C2(Zn) CO-like, Constans-like zinc finger family	weakly similar to ( 115) AT5G57180 | Symbols: CIA2 | CIA2 (CHLOROPLAST IMPORT APPARATUS 2); transcription regulator | chr5:23168393-23169523 FORWARD protein|CCT motif family protein, expressed
LOC_Os02g39360	0.434272	27.3.7	RNA.regulation of transcription.C2C2(Zn) CO-like, Constans-like zinc finger family	weakly similar to ( 152) AT1G06040 | Symbols: STO | STO (SALT TOLERANCE); DNA binding / protein binding / transcription factor/ zinc ion binding | chr1:1828662-1829659 REVERSE protein|B-box zinc finger family protein, putative, expressed
LOC_Os02g49230	0.282669	27.3.7	RNA.regulation of transcription.C2C2(Zn) CO-like, Constans-like zinc finger family	moderately similar to ( 261) AT3G07650 | Symbols: COL9 | COL9 (CONSTANS-LIKE 9); transcription factor/ zinc ion binding | chr3:2442494-2443901 FORWARD protein|CCT/B-box zinc finger protein, putative, expressed
LOC_Os06g19444	0.270229	27.3.7	RNA.regulation of transcription.C2C2(Zn) CO-like, Constans-like zinc finger family	moderately similar to ( 261) AT3G07650 | Symbols: COL9 | COL9 (CONSTANS-LIKE 9); transcription factor/ zinc ion binding | chr3:2442494-2443901 FORWARD protein|CCT/B-box zinc finger protein, putative, expressed
LOC_Os08g08120	0.475793	27.3.7	RNA.regulation of transcription.C2C2(Zn) CO-like, Constans-like zinc finger family	very weakly similar to (85.9) AT5G54470 | Symbols: | zinc finger (B-box type) family protein | chr5:22114584-22115315 REVERSE protein|B-box zinc finger family protein, putative, expressed
LOC_Os03g22770	0.366992	27.3.7	RNA.regulation of transcription.C2C2(Zn) CO-like, Constans-like zinc finger family	weakly similar to ( 107) AT2G47890 | Symbols: | zinc finger (B-box type) family protein | chr2:19608245-19609476 FORWARD protein|CCT/B-box zinc finger protein, putative, expressed
LOC_Os01g10580	0.412175	27.3.7	RNA.regulation of transcription.C2C2(Zn) CO-like, Constans-like zinc finger family	weakly similar to ( 109) AT1G78600 | Symbols: LZF1, STH3 | LZF1 (LIGHT-REGULATED ZINC FINGER PROTEIN 1); transcription factor/ zinc ion binding | chr1:29567370-29568662 FORWARD protein|B-box zinc finger family protein, putative, expressed
LOC_Os01g15900	0.107603	27.3.8	RNA.regulation of transcription.C2C2(Zn) DOF zinc finger family	moderately similar to ( 203) AT5G39660 | Symbols: CDF2 | CDF2 (CYCLING DOF FACTOR 2); DNA binding / protein binding / transcription factor | chr5:15878920-15880712 FORWARDvery weakly similar to (99.8) MNB1A_MAIZE Dof zinc finger protein MNB1A - Zea mays (Maize)zf-Dof protein|expressed protein
LOC_Os06g17410	0.416839	27.3.8	RNA.regulation of transcription.C2C2(Zn) DOF zinc finger family	weakly similar to ( 108) AT5G60850 | Symbols: OBP4 | OBP4; DNA binding / transcription factor | chr5:24480578-24481501 FORWARDweakly similar to ( 102) PBF_MAIZE Dof zinc finger protein PBF (Prolamin box-binding factor) - Zea mays (Maize)zf-Dof protein|dof zinc finger domain containing protein, putative, expressed
LOC_Os09g29960	0.424728	27.3.8	RNA.regulation of transcription.C2C2(Zn) DOF zinc finger family	very weakly similar to (97.8) AT5G60850 | Symbols: OBP4 | OBP4; DNA binding / transcription factor | chr5:24480578-24481501 FORWARDweakly similar to ( 125) MNB1A_MAIZE Dof zinc finger protein MNB1A - Zea mays (Maize)zf-Dof protein|dof zinc finger domain containing protein, putative, expressed
LOC_Os10g26620	0.32183	27.3.8	RNA.regulation of transcription.C2C2(Zn) DOF zinc finger family	weakly similar to ( 138) AT5G62430 | Symbols: CDF1 | CDF1 (CYCLING DOF FACTOR 1); DNA binding / protein binding / transcription factor | chr5:25069298-25070787 REVERSEvery weakly similar to (96.3) PBF_MAIZE Dof zinc finger protein PBF (Prolamin box-binding factor) - Zea mays (Maize)zf-Dof protein|dof zinc finger domain containing protein, putative, expressed
LOC_Os03g52450	0.306384	27.3.9	RNA.regulation of transcription.C2C2(Zn) GATA transcription factor family	weakly similar to ( 166) AT1G51600 | Symbols: ZML2, TIFY2A | TIFY2A; sequence-specific DNA binding / transcription factor/ zinc ion binding | chr1:19133176-19135252 FORWARD protein|GATA transcription factor 25, putative, expressed
LOC_Os07g06620	0.182331	27.3.10	RNA.regulation of transcription.C2C2(Zn) YABBY family	weakly similar to ( 161) AT1G08465 | Symbols: YAB2 | YAB2 (YABBY2); transcription factor | chr1:2676033-2679382 FORWARDmoderately similar to ( 308) YAB1_ORYSA Protein YABBY (OsYAB1) (Filamentous flower protein 1) - Oryza sativa (Rice)YABBY protein|YABBY domain containing protein, putative, expressed
LOC_Os01g51710	0.412237	27.3.11	RNA.regulation of transcription.C2H2 zinc finger family	moderately similar to ( 340) AT5G20220 | Symbols: | zinc knuckle (CCHC-type) family protein | chr5:6822208-6825771 FORWARD protein|zinc knuckle domain containing protein, expressed
LOC_Os01g62190	0	27.3.11	RNA.regulation of transcription.C2H2 zinc finger family	very weakly similar to (89.0) AT5G59820 | Symbols: RHL41, ZAT12 | RHL41 (RESPONSIVE TO HIGH LIGHT 41); nucleic acid binding / transcription factor/ zinc ion binding | chr5:24103073-24103561 FORWARD protein|ZOS1-15 - C2H2 zinc finger protein, expressed
LOC_Os01g04120	0.34521	27.3.11	RNA.regulation of transcription.C2H2 zinc finger family	very weakly similar to (82.8) AT1G68360 | Symbols: | zinc finger protein-related | chr1:25621678-25622412 REVERSE protein|ZOS1-03 - C2H2 zinc finger protein, expressed
LOC_Os05g03020	0.292111	27.3.11	RNA.regulation of transcription.C2H2 zinc finger family	moderately similar to ( 302) AT1G72050 | Symbols: TFIIIA | TFIIIA (TRANSCRIPTION FACTOR IIIA); nucleic acid binding / zinc ion binding | chr1:27115808-27117228 FORWARD protein|ZOS5-03 - C2H2 zinc finger protein, expressed
LOC_Os09g21710	0.293617	27.3.11	RNA.regulation of transcription.C2H2 zinc finger family	weakly similar to ( 113) AT3G28210 | Symbols: PMZ | PMZ; zinc ion binding | chr3:10520585-10521223 FORWARD protein|AN1-like zinc finger domain containing protein, expressed
LOC_Os03g41390	0.413572	27.3.11	RNA.regulation of transcription.C2H2 zinc finger family	weakly similar to ( 101) AT3G49930 | Symbols: | zinc finger (C2H2 type) family protein | chr3:18510246-18510893 FORWARDweakly similar to ( 102) ZFP1_WHEAT Zinc-finger protein 1 (WZF1) - Triticum aestivum (Wheat) protein|ZOS3-15 - C2H2 zinc finger protein, expressed
LOC_Os01g70870	0.159075	27.3.11	RNA.regulation of transcription.C2H2 zinc finger family	moderately similar to ( 308) AT1G03840 | Symbols: MGP | MGP (Magpie); nucleic acid binding / protein binding / transcription factor/ zinc ion binding | chr1:967596-970058 REVERSE protein|ZOS1-23 - C2H2 zinc finger protein, expressed
LOC_Os03g55540	0.40405	27.3.11	RNA.regulation of transcription.C2H2 zinc finger family	weakly similar to ( 102) AT1G27730 | Symbols: STZ, ZAT10 | STZ (salt tolerance zinc finger); nucleic acid binding / transcription factor/ transcription repressor/ zinc ion binding | chr1:9648302-9648985 REVERSEmoderately similar to ( 246) ZFP1_WHEAT Zinc-finger protein 1 (WZF1) - Triticum aestivum (Wheat) protein|ZOS3-18 - C2H2 zinc finger protein, expressed
LOC_Os06g07020	0.490841	27.3.11	RNA.regulation of transcription.C2H2 zinc finger family	moderately similar to ( 280) AT5G52010 | Symbols: | zinc finger (C2H2 type) family protein | chr5:21121626-21122816 REVERSE protein|ZOS6-01 - C2H2 zinc finger protein, expressed
LOC_Os05g50080	0.392973	27.3.12	RNA.regulation of transcription.C3H zinc finger family	weakly similar to ( 187) AT1G66810 | Symbols: | zinc finger (CCCH-type) family protein | chr1:24927613-24928619 REVERSE protein|zinc finger C-x8-C-x5-C-x3-H type family protein, expressed
LOC_Os01g56780	0.431408	27.3.12	RNA.regulation of transcription.C3H zinc finger family	weakly similar to ( 121) AT5G43630 | Symbols: TZP | TZP; DNA binding / nucleic acid binding / zinc ion binding | chr5:17527261-17530207 FORWARD protein|plus-3 domain containing protein, expressed
LOC_Os01g45730	0.46189	27.3.12	RNA.regulation of transcription.C3H zinc finger family	weakly similar to ( 160) AT1G68200 | Symbols: | zinc finger (CCCH-type) family protein | chr1:25562118-25563948 FORWARD protein|zinc finger C-x8-C-x5-C-x3-H type family protein, expressed
LOC_Os04g33950	0.345337	27.3.18	RNA.regulation of transcription.E2F/DP transcription factor family	moderately similar to ( 282) AT2G36010 | Symbols: E2F3, ATE2FA | E2F3 (E2F TRANSCRIPTION FACTOR 3); DNA binding / transcription factor | chr2:15119688-15122893 FORWARD E2F_TDP protein|E2F family transcription factor protein, putative, expressed
LOC_Os03g21240	0.472686	27.3.20	RNA.regulation of transcription.G2-like transcription factor family, GARP	weakly similar to ( 188) AT4G28610 | Symbols: PHR1, AtPHR1 | PHR1 (PHOSPHATE STARVATION RESPONSE 1); transcription factor | chr4:14133164-14134951 REVERSE protein|myb-like DNA-binding domain containing protein, expressed
LOC_Os06g45890	0	27.3.20	RNA.regulation of transcription.G2-like transcription factor family, GARP	very weakly similar to (99.0) AT2G02060 | Symbols: | transcription factor | chr2:495691-497609 FORWARD protein|MYB family transcription factor, putative, expressed
LOC_Os03g03760	0.360143	27.3.20	RNA.regulation of transcription.G2-like transcription factor family, GARP	weakly similar to ( 101) AT2G40260 | Symbols: | myb family transcription factor | chr2:16816818-16818473 REVERSE protein|MYB family transcription factor, putative, expressed
LOC_Os02g04640	0.267797	27.3.20	RNA.regulation of transcription.G2-like transcription factor family, GARP	weakly similar to ( 187) AT3G13040 | Symbols: | myb family transcription factor | chr3:4172415-4174456 REVERSE protein|Myb-like DNA-binding domain containing protein, putative, expressed
LOC_Os01g74020	0.485078	27.3.20	RNA.regulation of transcription.G2-like transcription factor family, GARP	weakly similar to ( 146) AT3G46640 | Symbols: PCL1 | PCL1 (PHYTOCLOCK 1); DNA binding / transcription factor | chr3:17183248-17184219 FORWARD protein|MYB family transcription factor, putative, expressed
LOC_Os03g12860	0.204564	27.3.22	RNA.regulation of transcription.HB,Homeobox transcription factor family	weakly similar to ( 167) AT5G06710 | Symbols: HAT14 | HAT14 (HOMEOBOX FROM ARABIDOPSIS THALIANA); DNA binding / transcription factor | chr5:2069093-2070284 REVERSE HALZ protein|homeobox associated leucine zipper, putative, expressed
LOC_Os02g35770	0.499403	27.3.22	RNA.regulation of transcription.HB,Homeobox transcription factor family	weakly similar to ( 157) AT5G06710 | Symbols: HAT14 | HAT14 (HOMEOBOX FROM ARABIDOPSIS THALIANA); DNA binding / transcription factor | chr5:2069093-2070284 REVERSE protein|homeobox associated leucine zipper, putative, expressed
LOC_Os12g06340	0.393945	27.3.22	RNA.regulation of transcription.HB,Homeobox transcription factor family	weakly similar to ( 130) AT2G35940 | Symbols: BLH1 | BLH1 (BEL1-LIKE HOMEODOMAIN 1); DNA binding / protein heterodimerization/ protein homodimerization/ transcription factor | chr2:15089171-15091699 REVERSE POX POX protein|BEL1-like homeodomain transcription factor, putative, expressed
LOC_Os10g39030	0.183786	27.3.22	RNA.regulation of transcription.HB,Homeobox transcription factor family	moderately similar to ( 250) AT4G36870 | Symbols: BLH2, SAW1 | BLH2 (BEL1-LIKE HOMEODOMAIN 2); DNA binding / transcription factor | chr4:17369423-17373723 FORWARD POX POX protein|homeobox domain containing protein, expressed
LOC_Os06g43860	0.45547	27.3.22	RNA.regulation of transcription.HB,Homeobox transcription factor family	moderately similar to ( 377) AT5G25220 | Symbols: KNAT3 | KNAT3 (KNOTTED1-LIKE HOMEOBOX GENE 3); transcription activator/ transcription factor | chr5:8736208-8738087 FORWARDmoderately similar to ( 353) KNAP3_MALDO Homeobox protein knotted-1-like 3 (KNAP3) - Malus domestica (Apple) (Malus sylvestris) protein|homeobox protein knotted-1, putative, expressed
LOC_Os06g50679	0.397487	27.3.22	RNA.regulation of transcription.HB,Homeobox transcription factor family	weakly similar to ( 112) AT1G52150 | Symbols: ATHB-15, ATHB15, CNA, ICU4 | ATHB-15; DNA binding / transcription factor | chr1:19410118-19413961 REVERSE protein|expressed protein
LOC_Os03g03164	0.380011	27.3.22	RNA.regulation of transcription.HB,Homeobox transcription factor family	moderately similar to ( 368) AT1G62990 | Symbols: KNAT7, IXR11 | KNAT7 (KNOTTED-LIKE HOMEOBOX OF ARABIDOPSIS THALIANA 7); DNA binding / transcription activator/ transcription factor | chr1:23337468-23340348 FORWARDmoderately similar to ( 360) HD1_BRANA Homeobox protein HD1 - Brassica napus (Rape) protein|homeobox protein knotted-1, putative, expressed
LOC_Os03g06930	0.443936	27.3.22	RNA.regulation of transcription.HB,Homeobox transcription factor family	moderately similar to ( 267) AT2G16400 | Symbols: BLH7 | BLH7 (bell1-like homeodomain 7); DNA binding / transcription factor | chr2:7101490-7103200 REVERSE POX POX protein|homeodomain protein, putative, expressed
LOC_Os11g06020	0.398239	27.3.22	RNA.regulation of transcription.HB,Homeobox transcription factor family	moderately similar to ( 273) AT2G35940 | Symbols: BLH1 | BLH1 (BEL1-LIKE HOMEODOMAIN 1); DNA binding / protein heterodimerization/ protein homodimerization/ transcription factor | chr2:15089171-15091699 REVERSE POX POX protein|homeobox domain containing protein, expressed
LOC_Os02g43330	0.291906	27.3.22	RNA.regulation of transcription.HB,Homeobox transcription factor family	weakly similar to ( 110) AT4G40060 | Symbols: ATHB16, ATHB-16 | ATHB16 (ARABIDOPSIS THALIANA HOMEOBOX PROTEIN 16); sequence-specific DNA binding / transcription activator/ transcription factor | chr4:18571682-18572774 REVERSE protein|homeobox associated leucine zipper, putative, expressed
LOC_Os03g03260	0.0809577	27.3.22	RNA.regulation of transcription.HB,Homeobox transcription factor family	moderately similar to ( 241) AT5G41410 | Symbols: BEL1 | BEL1 (BELL 1); DNA binding / protein binding / transcription factor | chr5:16580424-16583770 FORWARD POX POX protein|homeobox domain containing protein, expressed
LOC_Os04g45810	0.454399	27.3.22	RNA.regulation of transcription.HB,Homeobox transcription factor family	weakly similar to ( 114) AT2G46680 | Symbols: ATHB-7, ATHB7 | ATHB-7 (ARABIDOPSIS THALIANA HOMEOBOX 7); transcription activator/ transcription factor | chr2:19165777-19166773 REVERSE protein|homeobox associated leucine zipper, putative, expressed
LOC_Os03g52239	0.482474	27.3.22	RNA.regulation of transcription.HB,Homeobox transcription factor family	moderately similar to ( 364) AT2G23760 | Symbols: BLH4, SAW2 | BLH4 (BEL1-LIKE HOMEODOMAIN 4); DNA binding / transcription factor | chr2:10107951-10112736 REVERSE POX POX protein|homeobox domain containing protein, expressed
LOC_Os06g50510	0.331801	27.3.22	RNA.regulation of transcription.HB,Homeobox transcription factor family	moderately similar to ( 261) AT1G52150 | Symbols: ATHB-15, ATHB15, CNA, ICU4 | ATHB-15; DNA binding / transcription factor | chr1:19410118-19413961 REVERSESTART protein|START domain containing protein, expressed
LOC_Os06g35960	0.270236	27.3.23	RNA.regulation of transcription.HSF,Heat-shock transcription factor family	weakly similar to ( 179) AT3G24520 | Symbols: AT-HSFC1, HSFC1 | AT-HSFC1; DNA binding / transcription factor | chr3:8941455-8942531 FORWARD HSF_DNA-bind HSF HSF1 protein|HSF-type DNA-binding domain containing protein, expressed
LOC_Os05g45410	0.481006	27.3.23	RNA.regulation of transcription.HSF,Heat-shock transcription factor family	weakly similar to ( 197) AT4G18880 | Symbols: AT-HSFA4A, HSF A4A | AT-HSFA4A; DNA binding / transcription factor | chr4:10347769-10349051 REVERSE HSF_DNA-bind HSF HSF1 protein|HSF-type DNA-binding domain containing protein, expressed
LOC_Os09g28354	0.497941	27.3.23	RNA.regulation of transcription.HSF,Heat-shock transcription factor family	weakly similar to ( 160) AT4G36990 | Symbols: HSF4, HSFB1, AT-HSFB1, ATHSF4 | HSF4 (HEAT SHOCK FACTOR 4); DNA binding / transcription factor/ transcription repressor | chr4:17440660-17441706 FORWARD HSF_DNA-bind HSF HSF1 protein|CPuORF39 - conserved peptide uORF-containing transcript, expressed
LOC_Os02g03330	0.487345	27.3.23	RNA.regulation of transcription.HSF,Heat-shock transcription factor family	moderately similar to ( 228) AT5G47110 | Symbols: | lil3 protein, putative | chr5:19134218-19135238 REVERSE protein|expressed protein
LOC_Os01g50690	0.429559	27.3.24	RNA.regulation of transcription.MADS box transcription factor family	moderately similar to ( 400) AT3G49400 | Symbols: | transducin family protein / WD-40 repeat family protein | chr3:18319249-18324373 REVERSE protein|WD domain, G-beta repeat domain containing protein, expressed
LOC_Os12g21880	0.175897	27.3.24	RNA.regulation of transcription.MADS box transcription factor family	MADS_MEF2_like protein|OsMADS74 - MADS-box family gene with M-alpha type-box, expressed
LOC_Os03g54170	0	27.3.24	RNA.regulation of transcription.MADS box transcription factor family	moderately similar to ( 212) AT5G15800 | Symbols: SEP1, AGL2 | SEP1 (SEPALLATA1); DNA binding / transcription factor | chr5:5151594-5153767 REVERSEmoderately similar to ( 383) MAD34_ORYSA MADS-box transcription factor 34 (OsMADS34) (RMADS212/RMADS217/RMADS221) - Oryza sativa (Rice) MADS_MEF2_like MADS K-box MADS MADS_SRF_like SRF-TF protein|OsMADS34 - MADS-box family gene with MIKCc type-box, exp…
LOC_Os09g23620	0.242919	27.3.25	RNA.regulation of transcription.MYB domain transcription factor family	moderately similar to ( 262) AT1G66230 | Symbols: MYB20, AtMYB20 | MYB20 (myb domain protein 20); DNA binding / transcription factor | chr1:24677322-24678246 FORWARDmoderately similar to ( 251) ODO1_PETHY ODORANT1 protein (MYB-like protein ODO1) - Petunia hybrida (Petunia) protein|MYB family transcription factor, putative, expressed
LOC_Os02g46980	0.402784	27.3.25	RNA.regulation of transcription.MYB domain transcription factor family	highly similar to ( 546) AT1G31920 | Symbols: | pentatricopeptide (PPR) repeat-containing protein | chr1:11461864-11463684 REVERSEvery weakly similar to (80.5) RF1_ORYSA Rf1 protein, mitochondrial precursor (PPR protein) (Fertility restorer) (Restorer for CMS) - Oryza sativa (Rice) protein|pentatricopeptide, putative, expressed
LOC_Os01g74410	0.379567	27.3.25	RNA.regulation of transcription.MYB domain transcription factor family	weakly similar to ( 173) AT5G59780 | Symbols: MYB59, ATMYB59-2 | MYB59 (MYB DOMAIN PROTEIN 59); DNA binding / transcription factor | chr5:24082425-24083255 REVERSEweakly similar to ( 179) MYBA2_ORYSA Myb-related protein MYBAS2 - Oryza sativa (Rice) protein|MYB family transcription factor, putative, expressed
LOC_Os02g06880	0.377931	27.3.25	RNA.regulation of transcription.MYB domain transcription factor family	moderately similar to ( 274) AT4G21065 | Symbols: | FUNCTIONS IN: molecular_function unknown; INVOLVED IN: biological_process unknown; CONTAINS InterPro DOMAIN/s: Pentatricopeptide repeat (InterPro:IPR002885); BEST Arabidopsis thaliana protein match is: pentatricopeptide (PPR) repeat-containing protein (TAIR:AT4G33170.1); Has 16184 Blast hits to 5257 proteins in 175 species: Archae - 0; Bacteria …
LOC_Os08g43550	0.435356	27.3.25	RNA.regulation of transcription.MYB domain transcription factor family	moderately similar to ( 266) AT4G38620 | Symbols: ATMYB4, MYB4 | MYB4; DNA binding / transcription factor | chr4:18053866-18054876 FORWARDmoderately similar to ( 320) MYB38_MAIZE Myb-related protein Zm38 - Zea mays (Maize) REB1 protein|MYB family transcription factor, putative, expressed
LOC_Os06g20870	0.491788	27.3.25	RNA.regulation of transcription.MYB domain transcription factor family	moderately similar to ( 417) AT3G09040 | Symbols: | pentatricopeptide (PPR) repeat-containing protein | chr3:2761195-2764281 REVERSEvery weakly similar to (90.1) RF1_ORYSA Rf1 protein, mitochondrial precursor (PPR protein) (Fertility restorer) (Restorer for CMS) - Oryza sativa (Rice) protein|pentatricopeptide repeat protein PPR1106-17, putative, expressed
LOC_Os08g05520	0.310498	27.3.25	RNA.regulation of transcription.MYB domain transcription factor family	moderately similar to ( 257) AT1G63910 | Symbols: AtMYB103 | AtMYB103 (myb domain protein 103); DNA binding / transcription activator/ transcription factor | chr1:23719968-23721625 REVERSEweakly similar to ( 176) MYB3_HORVU Myb-related protein Hv33 - Hordeum vulgare (Barley) protein|myb-like DNA-binding domain containing protein, putative, expressed
LOC_Os01g07430	0.287922	27.3.25	RNA.regulation of transcription.MYB domain transcription factor family	weakly similar to ( 113) AT4G05100 | Symbols: AtMYB74 | AtMYB74 (myb domain protein 74); DNA binding / transcription factor | chr4:2618557-2619790 FORWARDweakly similar to ( 108) MYB2_PHYPA Myb-related protein Pp2 - Physcomitrella patens (Moss) protein|myb-like DNA-binding domain containing protein, putative, expressed
LOC_Os12g02280	0.398032	27.3.25	RNA.regulation of transcription.MYB domain transcription factor family	moderately similar to ( 300) AT1G74630 | Symbols: | pentatricopeptide (PPR) repeat-containing protein | chr1:28030521-28032452 FORWARDvery weakly similar to (82.8) RF1_ORYSA Rf1 protein, mitochondrial precursor (PPR protein) (Fertility restorer) (Restorer for CMS) - Oryza sativa (Rice) protein|pentatricopeptide, putative, expressed
LOC_Os02g07050	0.38155	27.3.25	RNA.regulation of transcription.MYB domain transcription factor family	highly similar to ( 657) AT4G20770 | Symbols: | pentatricopeptide (PPR) repeat-containing protein | chr4:11130762-11132984 REVERSEweakly similar to ( 124) RF1_ORYSA Rf1 protein, mitochondrial precursor (PPR protein) (Fertility restorer) (Restorer for CMS) - Oryza sativa (Rice) protein|pentatricopeptide, putative, expressed
LOC_Os03g56850	0.347669	27.3.25	RNA.regulation of transcription.MYB domain transcription factor family	highly similar to ( 755) AT4G21300 | Symbols: | pentatricopeptide (PPR) repeat-containing protein | chr4:11336479-11339052 FORWARDweakly similar to ( 119) RF1_ORYSA Rf1 protein, mitochondrial precursor (PPR protein) (Fertility restorer) (Restorer for CMS) - Oryza sativa (Rice) protein|pentatricopeptide, putative, expressed
LOC_Os09g36250	0.0930073	27.3.25	RNA.regulation of transcription.MYB domain transcription factor family	moderately similar to ( 254) AT4G12350 | Symbols: MYB42, AtMYB42 | MYB42 (myb domain protein 42); transcription factor | chr4:7324912-7326636 FORWARDmoderately similar to ( 271) ODO1_PETHY ODORANT1 protein (MYB-like protein ODO1) - Petunia hybrida (Petunia) protein|MYB family transcription factor, putative, expressed
LOC_Os06g40330	0.427333	27.3.25	RNA.regulation of transcription.MYB domain transcription factor family	weakly similar to ( 181) AT2G32460 | Symbols: MYB101, ATMYB101, ATM1 | MYB101; DNA binding / transcription factor | chr2:13782419-13784359 REVERSEweakly similar to ( 178) GAM1_ORYSA Transcription factor GAMYB (OsGAMyb) - Oryza sativa (Rice) protein|MYB family transcription factor, putative, expressed
LOC_Os11g19864	0.423833	27.3.25	RNA.regulation of transcription.MYB domain transcription factor family	very weakly similar to (85.1) AT5G41220 | Symbols: ATGSTT3, GST10C | ATGSTT3 (GLUTATHIONE S-TRANSFERASE THETA 3); glutathione transferase | chr5:16494560-16496969 REVERSE protein|transposon protein, putative, Pong sub-class, expressed
LOC_Os06g14670	0.364544	27.3.25	RNA.regulation of transcription.MYB domain transcription factor family	moderately similar to ( 250) AT1G66230 | Symbols: MYB20, AtMYB20 | MYB20 (myb domain protein 20); DNA binding / transcription factor | chr1:24677322-24678246 FORWARDmoderately similar to ( 249) ODO1_PETHY ODORANT1 protein (MYB-like protein ODO1) - Petunia hybrida (Petunia) protein|ODORANT1, putative, expressed
LOC_Os02g34700	0.225121	27.3.25	RNA.regulation of transcription.MYB domain transcription factor family	moderately similar to ( 445) AT2G29760 | Symbols: | pentatricopeptide (PPR) repeat-containing protein | chr2:12712884-12715100 FORWARDvery weakly similar to (95.1) RF1_ORYSA Rf1 protein, mitochondrial precursor (PPR protein) (Fertility restorer) (Restorer for CMS) - Oryza sativa (Rice) protein|expressed protein
LOC_Os02g44970	0.32167	27.3.25	RNA.regulation of transcription.MYB domain transcription factor family	moderately similar to ( 351) AT4G21300 | Symbols: | pentatricopeptide (PPR) repeat-containing protein | chr4:11336479-11339052 FORWARDvery weakly similar to (92.8) RF1_ORYSA Rf1 protein, mitochondrial precursor (PPR protein) (Fertility restorer) (Restorer for CMS) - Oryza sativa (Rice) protein|expressed protein
LOC_Os11g47460	0.322414	27.3.25	RNA.regulation of transcription.MYB domain transcription factor family	moderately similar to ( 218) AT5G59780 | Symbols: MYB59, ATMYB59-2 | MYB59 (MYB DOMAIN PROTEIN 59); DNA binding / transcription factor | chr5:24082425-24083255 REVERSEmoderately similar to ( 466) MYBA1_ORYSA Myb-related protein MYBAS1 - Oryza sativa (Rice) protein|MYB family transcription factor, putative, expressed
LOC_Os03g20090	0.361054	27.3.25	RNA.regulation of transcription.MYB domain transcription factor family	moderately similar to ( 249) AT1G48000 | Symbols: MYB112, AtMYB112 | MYB112 (myb domain protein 112); DNA binding / transcription factor | chr1:17704269-17706377 REVERSEweakly similar to ( 152) MYBA2_ORYSA Myb-related protein MYBAS2 - Oryza sativa (Rice) protein|MYB family transcription factor, putative, expressed
LOC_Os10g39460	0.481106	27.3.25	RNA.regulation of transcription.MYB domain transcription factor family	moderately similar to ( 486) AT3G25060 | Symbols: | pentatricopeptide (PPR) repeat-containing protein | chr3:9128516-9130321 FORWARDvery weakly similar to (93.6) RF1_ORYSA Rf1 protein, mitochondrial precursor (PPR protein) (Fertility restorer) (Restorer for CMS) - Oryza sativa (Rice) protein|selenium-binding protein-like, putative, expressed
LOC_Os02g18810	0.48886	27.3.25	RNA.regulation of transcription.MYB domain transcription factor family	highly similar to ( 664) AT5G08490 | Symbols: | pentatricopeptide (PPR) repeat-containing protein | chr5:2745208-2747757 REVERSE protein|pentatricopeptide, putative, expressed
LOC_Os01g60850	0.0202052	27.3.25	RNA.regulation of transcription.MYB domain transcription factor family	moderately similar to ( 246) AT2G45260 | Symbols: | unknown protein | chr2:18664661-18665938 REVERSE protein|expressed protein
LOC_Os04g02850	0.441016	27.3.25	RNA.regulation of transcription.MYB domain transcription factor family	highly similar to ( 800) AT3G57430 | Symbols: | pentatricopeptide (PPR) repeat-containing protein | chr3:21255731-21258403 REVERSEweakly similar to ( 102) RF1_ORYSA Rf1 protein, mitochondrial precursor (PPR protein) (Fertility restorer) (Restorer for CMS) - Oryza sativa (Rice) protein|pentatricopeptide, putative, expressed
LOC_Os04g50770	0.186582	27.3.25	RNA.regulation of transcription.MYB domain transcription factor family	moderately similar to ( 215) AT1G79180 | Symbols: ATMYB63, MYB63 | MYB63 (MYB DOMAIN PROTEIN 63); DNA binding / transcription activator/ transcription factor | chr1:29786509-29787589 FORWARDmoderately similar to ( 243) MYB1_MAIZE Myb-related protein Zm1 - Zea mays (Maize) REB1 protein|MYB family transcription factor, putative, expressed
LOC_Os01g29430	0.432177	27.3.25	RNA.regulation of transcription.MYB domain transcription factor family	highly similar to ( 511) AT5G19020 | Symbols: | pentatricopeptide (PPR) repeat-containing protein | chr5:6352771-6357083 REVERSEweakly similar to ( 110) RF1_ORYSA Rf1 protein, mitochondrial precursor (PPR protein) (Fertility restorer) (Restorer for CMS) - Oryza sativa (Rice) protein|tetratricopeptide-like helical, putative, expressed
LOC_Os07g02280	0.440702	27.3.25	RNA.regulation of transcription.MYB domain transcription factor family	highly similar to ( 613) AT4G37380 | Symbols: | pentatricopeptide (PPR) repeat-containing protein | chr4:17572040-17573938 REVERSEvery weakly similar to (98.6) RF1_ORYSA Rf1 protein, mitochondrial precursor (PPR protein) (Fertility restorer) (Restorer for CMS) - Oryza sativa (Rice) protein|pentatricopeptide, putative, expressed
LOC_Os01g25530	0.277675	27.3.25	RNA.regulation of transcription.MYB domain transcription factor family	moderately similar to ( 385) AT4G21300 | Symbols: | pentatricopeptide (PPR) repeat-containing protein | chr4:11336479-11339052 FORWARDvery weakly similar to (91.7) RF1_ORYSA Rf1 protein, mitochondrial precursor (PPR protein) (Fertility restorer) (Restorer for CMS) - Oryza sativa (Rice) protein|pentatricopeptide repeat protein PPR986-12, putative, expressed
LOC_Os02g46780	0.293559	27.3.25	RNA.regulation of transcription.MYB domain transcription factor family	moderately similar to ( 208) AT1G79180 | Symbols: ATMYB63, MYB63 | MYB63 (MYB DOMAIN PROTEIN 63); DNA binding / transcription activator/ transcription factor | chr1:29786509-29787589 FORWARDmoderately similar to ( 337) MYB1_MAIZE Myb-related protein Zm1 - Zea mays (Maize) protein|MYB family transcription factor, putative, expressed
LOC_Os06g51260	0.215931	27.3.26	RNA.regulation of transcription.MYB-related transcription factor family	weakly similar to ( 124) AT5G37260 | Symbols: RVE2, CIR1 | RVE2 (REVEILLE 2); DNA binding / transcription factor | chr5:14751344-14752972 REVERSE protein|MYB family transcription factor, putative, expressed
LOC_Os04g49450	0.141066	27.3.26	RNA.regulation of transcription.MYB-related transcription factor family	weakly similar to ( 117) AT5G37260 | Symbols: RVE2, CIR1 | RVE2 (REVEILLE 2); DNA binding / transcription factor | chr5:14751344-14752972 REVERSE protein|MYB family transcription factor, putative, expressed
LOC_Os03g64230	0.348188	27.3.27	RNA.regulation of transcription.NAC domain transcription factor family	moderately similar to ( 250) AT5G60720 | Symbols: | unknown protein | chr5:24418436-24422177 REVERSEDUF547 protein|expressed protein
LOC_Os01g69980	0.404166	27.3.29	RNA.regulation of transcription.TCP transcription factor family	weakly similar to ( 130) AT3G27010 | Symbols: AT-TCP20, PCF1, TCP20 | AT-TCP20; transcription factor | chr3:9957810-9958754 REVERSETCP protein|TCP family transcription factor, putative, expressed
LOC_Os05g04640	0.176066	27.3.32	RNA.regulation of transcription.WRKY domain transcription factor family	weakly similar to ( 147) AT1G62300 | Symbols: WRKY6, ATWRKY6 | WRKY6; transcription factor | chr1:23016887-23019155 REVERSEWRKY protein|WRKY5, expressed
LOC_Os05g09020	0.388505	27.3.32	RNA.regulation of transcription.WRKY domain transcription factor family	weakly similar to ( 123) AT5G26170 | Symbols: WRKY50, ATWRKY50 | WRKY50; transcription factor | chr5:9147176-9148128 REVERSEWRKY protein|WRKY67, expressed
LOC_Os12g02400	0.233555	27.3.32	RNA.regulation of transcription.WRKY domain transcription factor family	protein|WRKY114, expressed
LOC_Os11g29870	0.0776296	27.3.32	RNA.regulation of transcription.WRKY domain transcription factor family	weakly similar to ( 159) AT5G13080 | Symbols: WRKY75, ATWRKY75 | WRKY75; transcription factor | chr5:4149928-4151019 REVERSEWRKY protein|WRKY72, expressed
LOC_Os12g02420	0.437666	27.3.32	RNA.regulation of transcription.WRKY domain transcription factor family	very weakly similar to (87.0) AT2G40740 | Symbols: WRKY55, ATWRKY55 | WRKY55; transcription factor | chr2:16997177-16999276 FORWARD protein|WRKY97, expressed
LOC_Os05g46020	0.382466	27.3.32	RNA.regulation of transcription.WRKY domain transcription factor family	weakly similar to ( 121) AT5G64810 | Symbols: WRKY51, ATWRKY51 | WRKY51; transcription factor | chr5:25908415-25909687 FORWARDWRKY protein|WRKY7, expressed
LOC_Os01g14440	0.360394	27.3.32	RNA.regulation of transcription.WRKY domain transcription factor family	moderately similar to ( 280) AT1G62300 | Symbols: WRKY6, ATWRKY6 | WRKY6; transcription factor | chr1:23016887-23019155 REVERSEWRKY protein|WRKY1, expressed
LOC_Os01g18584	0.100612	27.3.32	RNA.regulation of transcription.WRKY domain transcription factor family	weakly similar to ( 174) AT4G04450 | Symbols: WRKY42, AtWRKY42 | WRKY42; transcription factor | chr4:2218379-2221113 FORWARDWRKY protein|WRKY9, expressed
LOC_Os05g39720	0.253004	27.3.32	RNA.regulation of transcription.WRKY domain transcription factor family	moderately similar to ( 241) AT2G38470 | Symbols: WRKY33, ATWRKY33 | WRKY33; transcription factor | chr2:16108476-16110539 FORWARDWRKY protein|WRKY70, expressed
LOC_Os08g29660	0.377713	27.3.32	RNA.regulation of transcription.WRKY domain transcription factor family	weakly similar to ( 102) AT5G24110 | Symbols: WRKY30, ATWRKY30 | WRKY30; transcription factor | chr5:8153416-8154633 REVERSEWRKY protein|WRKY69, expressed
LOC_Os01g53260	0.445878	27.3.32	RNA.regulation of transcription.WRKY domain transcription factor family	weakly similar to ( 170) AT5G41570 | Symbols: WRKY24, ATWRKY24 | WRKY24; transcription factor | chr5:16624220-16625689 FORWARDWRKY protein|WRKY23, expressed
LOC_Os01g61080	0.253251	27.3.32	RNA.regulation of transcription.WRKY domain transcription factor family	moderately similar to ( 258) AT2G38470 | Symbols: WRKY33, ATWRKY33 | WRKY33; transcription factor | chr2:16108476-16110539 FORWARDWRKY protein|WRKY24, expressed
LOC_Os12g32250	0.463787	27.3.32	RNA.regulation of transcription.WRKY domain transcription factor family	moderately similar to ( 290) AT2G03340 | Symbols: WRKY3 | WRKY3; transcription factor | chr2:1014724-1016936 REVERSEWRKY protein|WRKY96, expressed
LOC_Os01g74140	0.355936	27.3.32	RNA.regulation of transcription.WRKY domain transcription factor family	weakly similar to ( 140) AT5G43290 | Symbols: WRKY49, ATWRKY49 | WRKY49; transcription factor | chr5:17371987-17373083 REVERSEWRKY protein|WRKY17, expressed
LOC_Os06g06360	0.331213	27.3.32	RNA.regulation of transcription.WRKY domain transcription factor family	weakly similar to ( 132) AT4G23810 | Symbols: WRKY53, ATWRKY53 | WRKY53; DNA binding / protein binding / transcription activator/ transcription factor | chr4:12392666-12393739 REVERSEWRKY protein|WRKY113, expressed
LOC_Os04g54474	0.433505	27.3.35	RNA.regulation of transcription.bZIP transcription factor family	moderately similar to ( 335) AT5G10030 | Symbols: TGA4, OBF4 | TGA4 (TGACG MOTIF-BINDING FACTOR 4); DNA binding / calmodulin binding / transcription factor | chr5:3137648-3139295 REVERSEmoderately similar to ( 293) TGA1A_TOBAC TGACG-sequence-specific DNA-binding protein TGA-1A (TGA1a) (ASF-1 protein) - Nicotiana tabacum (Common tobacco) protein|transcription factor, putative, expressed
LOC_Os09g10840	0.161984	27.3.35	RNA.regulation of transcription.bZIP transcription factor family	moderately similar to ( 327) AT5G06839 | Symbols: | bZIP family transcription factor | chr5:2120911-2126217 FORWARDmoderately similar to ( 303) HBP1C_WHEAT Transcription factor HBP-1b(c1) (Fragment) - Triticum aestivum (Wheat) protein|transcription factor, putative, expressed
LOC_Os01g64020	0.438411	27.3.35	RNA.regulation of transcription.bZIP transcription factor family	moderately similar to ( 363) AT1G08320 | Symbols: | bZIP family transcription factor | chr1:2622113-2627451 REVERSEmoderately similar to ( 288) HBP1C_WHEAT Transcription factor HBP-1b(c1) (Fragment) - Triticum aestivum (Wheat) protein|transcription factor, putative, expressed
LOC_Os02g10140	0.0417118	27.3.35	RNA.regulation of transcription.bZIP transcription factor family	weakly similar to ( 164) AT5G06839 | Symbols: | bZIP family transcription factor | chr5:2120911-2126217 FORWARDweakly similar to ( 142) TGA21_TOBAC TGACG-sequence-specific DNA-binding protein TGA-2.1 (TGA2.1) - Nicotiana tabacum (Common tobacco) protein|bZIP transcription factor domain containing protein, expressed
LOC_Os03g14270	0.472365	27.3.37	RNA.regulation of transcription.AS2,Lateral Organ Boundaries Gene Family	weakly similar to ( 192) AT2G45420 | Symbols: LBD18 | LBD18 (LOB DOMAIN-CONTAINING PROTEIN 18) | chr2:18718601-18720445 FORWARDDUF260 protein|DUF260 domain containing protein, putative, expressed
LOC_Os01g03890	0.305497	27.3.37	RNA.regulation of transcription.AS2,Lateral Organ Boundaries Gene Family	moderately similar to ( 211) AT1G67100 | Symbols: LBD40 | LBD40 (LOB DOMAIN-CONTAINING PROTEIN 40) | chr1:25053801-25054659 FORWARDDUF260 protein|DUF260 domain containing protein, putative, expressed
LOC_Os03g05500	0.12667	27.3.37	RNA.regulation of transcription.AS2,Lateral Organ Boundaries Gene Family	weakly similar to ( 117) AT3G58190 | Symbols: LBD29, ASL16 | LBD29 (LATERAL ORGAN BOUNDARIES-DOMAIN 29) | chr3:21548716-21549488 REVERSEDUF260 protein|DUF260 domain containing protein, putative, expressed
LOC_Os04g31900	0.473749	27.3.39	RNA.regulation of transcription.AtSR Transcription Factor family	moderately similar to ( 451) AT1G67310 | Symbols: | calmodulin binding / transcription regulator | chr1:25198182-25203126 REVERSE CG-1 protein|calmodulin-binding transcription activator 4, putative, expressed
LOC_Os03g09100	0.489349	27.3.39	RNA.regulation of transcription.AtSR Transcription Factor family	highly similar to ( 800) AT5G64220 | Symbols: | calmodulin-binding protein | chr5:25686434-25691903 FORWARD CG-1 protein|calmodulin-binding transcription activator, putative, expressed
LOC_Os08g01780	0.307275	27.3.40	RNA.regulation of transcription.Aux/IAA family	weakly similar to ( 115) AT3G16500 | Symbols: PAP1, IAA26 | PAP1 (PHYTOCHROME-ASSOCIATED PROTEIN 1); transcription factor | chr3:5612801-5614208 REVERSEmoderately similar to ( 476) IAA25_ORYSA Auxin-responsive protein IAA25 (Indoleacetic acid-induced protein 25) - Oryza sativa (Rice)AUX_IAA protein|OsIAA25 - Auxin-responsive Aux/IAA gene family member, expressed
LOC_Os01g08320	0.349292	27.3.40	RNA.regulation of transcription.Aux/IAA family	weakly similar to ( 164) AT1G04250 | Symbols: AXR3, IAA17 | AXR3 (AUXIN RESISTANT 3); transcription factor | chr1:1136382-1138340 FORWARDmoderately similar to ( 265) IAA1_ORYSA Auxin-responsive protein IAA1 (Indoleacetic acid-induced protein 1) - Oryza sativa (Rice)AUX_IAA protein|OsIAA1 - Auxin-responsive Aux/IAA gene family member, expressed
LOC_Os06g07040	0.353371	27.3.40	RNA.regulation of transcription.Aux/IAA family	very weakly similar to (86.7) AT3G17600 | Symbols: IAA31 | IAA31 (INDOLE-3-ACETIC ACID INDUCIBLE 31); transcription factor | chr3:6020281-6021040 REVERSEmoderately similar to ( 231) IAA20_ORYSA Auxin-responsive protein IAA20 (Indoleacetic acid-induced protein 20) - Oryza sativa (Rice)AUX_IAA protein|OsIAA20 - Auxin-responsive Aux/IAA gene family member, expressed
LOC_Os05g09480	0.32416	27.3.40	RNA.regulation of transcription.Aux/IAA family	weakly similar to ( 130) AT3G16500 | Symbols: PAP1, IAA26 | PAP1 (PHYTOCHROME-ASSOCIATED PROTEIN 1); transcription factor | chr3:5612801-5614208 REVERSEmoderately similar to ( 281) IAA16_ORYSA Auxin-responsive protein IAA16 (Indoleacetic acid-induced protein 16) - Oryza sativa (Rice)AUX_IAA protein|OsIAA16 - Auxin-responsive Aux/IAA gene family member, expressed
LOC_Os06g24870	0.46213	27.3.42	RNA.regulation of transcription.Bromodomain proteins	weakly similar to ( 160) AT1G58025 | Symbols: | DNA binding | chr1:21458219-21461757 REVERSE protein|bromodomain domain containing protein, expressed
LOC_Os02g06588	0.435164	27.3.44	RNA.regulation of transcription.Chromatin Remodeling Factors	moderately similar to ( 361) AT3G54280 | Symbols: CHR16, CHA16, RGD3, ATBTAF1, BTAF1 | RGD3 (ROOT GROWTH DEFECTIVE 3); ATP binding / DNA binding / binding / helicase/ nucleic acid binding | chr3:20092361-20103807 FORWARD protein|ATP binding protein, putative, expressed
LOC_Os01g44990	0.372531	27.3.44	RNA.regulation of transcription.Chromatin Remodeling Factors	moderately similar to ( 409) AT5G63950 | Symbols: CHR24 | CHR24 (chromatin remodeling 24); ATP binding / DNA binding / helicase/ nucleic acid binding | chr5:25592160-25598405 REVERSEweakly similar to ( 174) ISW2_ORYSA Probable chromatin remodelling complex ATPase chain (EC 3.6.1.-) (ISW2-like) (Sucrose nonfermenting protein 2 homolog) - Oryza sativa (Rice) HepA SNF2_N HELICc DEXDc protein|ercc6 p…
LOC_Os09g32750	0.371791	27.3.48	RNA.regulation of transcription.FHA transcription factor	weakly similar to ( 173) AT3G07220 | Symbols: | transcriptional activator, putative | chr3:2297968-2299407 FORWARD protein|FHA domain containing protein, putative, expressed
LOC_Os01g66580	0.454146	27.3.50	RNA.regulation of transcription.General Transcription	very weakly similar to (92.4) AT5G09380 | Symbols: | DNA-directed RNA polymerase III RPC4 family protein | chr5:2911313-2913136 REVERSERNA_pol_Rpc4 protein|RNA polymerase III RPC4 domain containing protein, expressed
LOC_Os06g49130	0.162716	27.3.54	RNA.regulation of transcription.Histone acetyltransferases	highly similar to ( 780) AT1G79000 | Symbols: HAC1, PCAT2, ATHPCAT2 | HAC1 (HISTONE ACETYLTRANSFERASE OF THE CBP FAMILY 1); H3/H4 histone acetyltransferase/ histone acetyltransferase/ transcription cofactor | chr1:29716933-29723984 REVERSE DUF906 protein|TAZ zinc finger family protein, expressed
LOC_Os02g12380	0.40959	27.3.55	RNA.regulation of transcription.HDA	highly similar to ( 671) AT4G38130 | Symbols: HD1, ATHD1, HDA1, RPD3A, HDA19 | HD1 (HISTONE DEACETYLASE 1); basal transcription repressor/ histone deacetylase/ protein binding | chr4:17896663-17899057 REVERSEhighly similar to ( 734) HDAC_MAIZE Probable histone deacetylase (RPD3 homolog) - Zea mays (Maize) Hist_deacetyl AcuC protein|histone deacetylase, putative, expressed
LOC_Os04g35864	0.3871	27.3.62	RNA.regulation of transcription.Nucleosome/chromatin assembly factor group	weakly similar to ( 148) AT5G08630 | Symbols: | DDT domain-containing protein | chr5:2798575-2802138 REVERSE protein|DDT domain-containing protein, putative, expressed
LOC_Os04g35880	0.446764	27.3.62	RNA.regulation of transcription.Nucleosome/chromatin assembly factor group	moderately similar to ( 243) AT5G08630 | Symbols: | DDT domain-containing protein | chr5:2798575-2802138 REVERSE protein|retrotransposon protein, putative, unclassified, expressed
LOC_Os02g27060	0.41855	27.3.62	RNA.regulation of transcription.Nucleosome/chromatin assembly factor group	moderately similar to ( 260) AT1G04880 | Symbols: | high mobility group (HMG1/2) family protein / ARID/BRIGHT DNA-binding domain-containing protein | chr1:1376106-1378264 REVERSE BRIGHT protein|high mobility group, putative, expressed
LOC_Os04g59510	0.469261	27.3.63	RNA.regulation of transcription.PHD finger transcription factor	moderately similar to ( 362) AT3G14980 | Symbols: | PHD finger transcription factor, putative | chr3:5039931-5044811 REVERSE protein|PHD finger family protein, putative, expressed
LOC_Os06g13870	0.426127	27.3.64	RNA.regulation of transcription.PHOR1	weakly similar to ( 200) AT5G37490 | Symbols: | U-box domain-containing protein | chr5:14887744-14889051 FORWARDvery weakly similar to (87.0) SPL11_ORYSA Spotted leaf protein 11 (Spotted leaf11) (Cell death-related protein SPL11) - Oryza sativa (Rice)Ubox U-box protein|U-box protein CMPG1, putative, expressed
LOC_Os02g31080	0.43949	27.3.67	RNA.regulation of transcription.putative transcription regulator	moderately similar to ( 274) AT2G33490 | Symbols: | hydroxyproline-rich glycoprotein family protein | chr2:14183552-14187666 FORWARD protein|hydroxyproline-rich glycoprotein family protein, putative, expressed
LOC_Os06g49050	0.289046	27.3.67	RNA.regulation of transcription.putative transcription regulator	moderately similar to ( 263) AT3G13020 | Symbols: | hAT dimerisation domain-containing protein | chr3:4166995-4168917 REVERSEDUF659 protein|hAT dimerisation domain containing protein, expressed
LOC_Os10g37490	0.438659	27.3.67	RNA.regulation of transcription.putative transcription regulator	moderately similar to ( 358) AT3G05210 | Symbols: ERCC1, UVR7 | ERCC1; 5'-flap endonuclease | chr3:1479591-1481823 FORWARD RAD10 Rad10 protein|DNA excision repair protein ERCC-1, putative, expressed
LOC_Os08g35050	0.411649	27.3.67	RNA.regulation of transcription.putative transcription regulator	moderately similar to ( 350) AT3G43240 | Symbols: | ARID/BRIGHT DNA-binding domain-containing protein | chr3:15210032-15214440 REVERSE protein|ARID/BRIGHT DNA-binding domain containing protein, expressed
LOC_Os02g21190	0.399806	27.3.67	RNA.regulation of transcription.putative transcription regulator	moderately similar to ( 294) AT1G59453 | Symbols: | transcription factor-related | chr1:21846902-21853384 REVERSE protein|expressed protein
LOC_Os02g03270	0.493239	27.3.67	RNA.regulation of transcription.putative transcription regulator	weakly similar to ( 144) AT4G12080 | Symbols: | DNA-binding family protein | chr4:7239466-7241246 FORWARDDUF296 protein|AT hook motif domain containing protein, expressed
LOC_Os06g04540	0.389712	27.3.67	RNA.regulation of transcription.putative transcription regulator	weakly similar to ( 186) AT4G22810 | Symbols: | DNA-binding protein-related | chr4:11984432-11985406 FORWARDDUF296 protein|DNA binding protein, putative, expressed
LOC_Os02g48320	0.0903132	27.3.67	RNA.regulation of transcription.putative transcription regulator	weakly similar to ( 107) AT4G35390 | Symbols: AGF1 | AGF1 (AT-hook protein of GA feedback 1); transcription factor | chr4:16829603-16830502 FORWARDDUF296 protein|DNA binding protein, putative, expressed
LOC_Os04g51580	0.334801	27.3.67	RNA.regulation of transcription.putative transcription regulator	moderately similar to ( 340) AT2G19330 | Symbols: | leucine-rich repeat family protein | chr2:8372947-8374453 FORWARD COG4886 protein|leucine rich repeat containing protein, expressed
LOC_Os05g34260	0.472372	27.3.67	RNA.regulation of transcription.putative transcription regulator	weakly similar to ( 177) AT3G17450 | Symbols: | hAT dimerisation domain-containing protein | chr3:5972793-5975684 REVERSEDUF659 protein|transposon protein, putative, Ac/Ds sub-class, expressed
LOC_Os05g38800	0.469393	27.3.68	RNA.regulation of transcription.PWWP domain protein	weakly similar to ( 132) AT5G02950 | Symbols: | PWWP domain-containing protein | chr5:690953-692851 FORWARD protein|PWWP domain containing protein, expressed
LOC_Os01g74500	0.411779	27.3.69	RNA.regulation of transcription.SET-domain transcriptional regulator family	weakly similar to ( 187) AT3G55080 | Symbols: | SET domain-containing protein | chr3:20411476-20414595 REVERSE protein|expressed protein
LOC_Os08g30910	0.14821	27.3.69	RNA.regulation of transcription.SET-domain transcriptional regulator family	moderately similar to ( 455) AT2G35160 | Symbols: SUVH5, SGD9 | SUVH5 (SU(VAR)3-9 HOMOLOG 5); histone methyltransferase | chr2:14823562-14825946 FORWARD YDG_SRA SRA SET SET Pre-SET PreSET COG2940 protein|YDG/SRA domain containing protein, expressed
LOC_Os08g30900	0.231724	27.3.69	RNA.regulation of transcription.SET-domain transcriptional regulator family	weakly similar to ( 156) AT2G35160 | Symbols: SUVH5, SGD9 | SUVH5 (SU(VAR)3-9 HOMOLOG 5); histone methyltransferase | chr2:14823562-14825946 FORWARDSRA YDG_SRA protein|YDG/SRA domain containing protein, expressed
LOC_Os08g30870	0.192607	27.3.69	RNA.regulation of transcription.SET-domain transcriptional regulator family	weakly similar to ( 101) AT2G35160 | Symbols: SUVH5, SGD9 | SUVH5 (SU(VAR)3-9 HOMOLOG 5); histone methyltransferase | chr2:14823562-14825946 FORWARDYDG_SRA SRA protein|YDG/SRA domain containing protein, expressed
LOC_Os01g46700	0.49414	27.3.69	RNA.regulation of transcription.SET-domain transcriptional regulator family	highly similar to ( 796) AT4G27910 | Symbols: ATX4, SDG16 | SDG16 (SET DOMAIN PROTEIN 16); protein binding / zinc ion binding | chr4:13894694-13900256 FORWARDvery weakly similar to (90.9) EZ3_MAIZE Polycomb protein EZ3 (Enhancer of zeste protein 3) - Zea mays (Maize) SET SET COG2940 protein|SET domain containing protein, expressed
LOC_Os02g49326	0.488248	27.3.69	RNA.regulation of transcription.SET-domain transcriptional regulator family	highly similar to ( 623) AT3G07670 | Symbols: | SET domain-containing protein | chr3:2451651-2454617 FORWARDvery weakly similar to (94.0) RBCMT_TOBAC Ribulose-1,5 bisphosphate carboxylase/oxygenase large subunit N-methyltransferase, chloroplast precursor (EC 2.1.1.127) ([Ribulose-bisphosphate carboxylase]-lysine N-methyltransferase) (RuBisCO methyltransferase) (RuBisCO LSMT) (rbcMT) Rubis-subs-bi…
LOC_Os01g18280	0.489851	27.3.71	RNA.regulation of transcription.SNF7	moderately similar to ( 216) AT3G62080 | Symbols: | SNF7 family protein | chr3:22986191-22988517 FORWARD protein|SNF7 domain containing protein, putative, expressed
LOC_Os05g50080	0.392973	27.3.99	RNA.regulation of transcription.unclassified	weakly similar to ( 187) AT1G66810 | Symbols: | zinc finger (CCCH-type) family protein | chr1:24927613-24928619 REVERSE protein|zinc finger C-x8-C-x5-C-x3-H type family protein, expressed
LOC_Os03g25420	0.472862	27.3.99	RNA.regulation of transcription.unclassified	weakly similar to ( 145) AT5G61190 | Symbols: | zinc finger protein-related | chr5:24615480-24619886 FORWARDDUF537 protein|expressed protein
LOC_Os01g71256	0.305591	27.3.99	RNA.regulation of transcription.unclassified	moderately similar to ( 202) AT3G21480 | Symbols: | FUNCTIONS IN: molecular_function unknown; INVOLVED IN: biological_process unknown; LOCATED IN: intracellular; CONTAINS InterPro DOMAIN/s: BRCT (InterPro:IPR001357); BEST Arabidopsis thaliana protein match is: transcription coactivator (TAIR:AT4G03130.1); Has 489 Blast hits to 455 proteins in 115 species: Archae - 2; Bacteria - 37; Metazoa - 270;…
LOC_Os03g42820	0.341444	27.3.99	RNA.regulation of transcription.unclassified	highly similar to ( 564) AT4G36860 | Symbols: | zinc ion binding | chr4:17358580-17361189 REVERSE protein|LIM domain-containing protein, putative, expressed
LOC_Os03g26360	0.299613	27.3.99	RNA.regulation of transcription.unclassified	weakly similar to ( 103) AT4G38170 | Symbols: FRS9 | FRS9 (FAR1-related sequence 9); zinc ion binding | chr4:17904613-17906439 FORWARD protein|expressed protein
LOC_Os06g40818	0.388768	27.3.99	RNA.regulation of transcription.unclassified	moderately similar to ( 304) AT5G10770 | Symbols: | chloroplast nucleoid DNA-binding protein, putative | chr5:3403331-3405331 REVERSE Asp protein|aspartic proteinase, putative, expressed
LOC_Os12g40490	0.200201	27.3.99	RNA.regulation of transcription.unclassified	highly similar to ( 544) AT1G19270 | Symbols: DA1 | DA1 (DA 1); ubiquitin binding | chr1:6663327-6665845 FORWARD protein|LIM domain-containing protein, putative, expressed
LOC_Os06g41930	0.128	27.3.99	RNA.regulation of transcription.unclassified	moderately similar to ( 226) AT1G21000 | Symbols: | zinc-binding family protein | chr1:7338013-7339088 FORWARDPLATZ protein|zinc-binding protein, putative, expressed
LOC_Os04g57819	0.495076	27.3.99	RNA.regulation of transcription.unclassified	moderately similar to ( 213) AT3G18620 | Symbols: | zinc finger (DHHC type) family protein | chr3:6408849-6410716 FORWARD COG5273 zf-DHHC protein|DHHC zinc finger domain containing protein, expressed
LOC_Os03g24590	0.4156	27.3.99	RNA.regulation of transcription.unclassified	weakly similar to ( 170) AT2G36000 | Symbols: | mitochondrial transcription termination factor-related / mTERF-related | chr2:15117181-15118333 FORWARD mTERF protein|mTERF domain containing protein, expressed
LOC_Os03g43570	0.477338	27.3.99	RNA.regulation of transcription.unclassified	weakly similar to ( 164) AT2G01650 | Symbols: PUX2 | PUX2 (PLANT UBX DOMAIN-CONTAINING PROTEIN 2); nucleic acid binding / zinc ion binding | chr2:284851-286394 REVERSE protein|UBX domain-containing protein 1, putative, expressed
LOC_Os06g43120	0.489715	27.3.99	RNA.regulation of transcription.unclassified	weakly similar to ( 186) AT1G21570 | Symbols: | zinc finger (CCCH-type) family protein | chr1:7557822-7560283 REVERSE protein|zinc finger C-x8-C-x5-C-x3-H type family protein, expressed
LOC_Os06g46890	0.472144	27.3.99	RNA.regulation of transcription.unclassified	very weakly similar to (83.6) AT3G21810 | Symbols: | zinc finger (CCCH-type) family protein | chr3:7684852-7688360 FORWARD protein|zinc finger C-x8-C-x5-C-x3-H type family protein, expressed
LOC_Os07g34940	0.364188	27.3.99	RNA.regulation of transcription.unclassified	moderately similar to ( 246) AT2G03200 | Symbols: | aspartyl protease family protein | chr2:966506-967891 REVERSE protein|aspartic proteinase nepenthesin-1 precursor, putative, expressed
LOC_Os01g45730	0.46189	27.3.99	RNA.regulation of transcription.unclassified	weakly similar to ( 160) AT1G68200 | Symbols: | zinc finger (CCCH-type) family protein | chr1:25562118-25563948 FORWARD protein|zinc finger C-x8-C-x5-C-x3-H type family protein, expressed
LOC_Os12g23180	0.362032	27.3.99	RNA.regulation of transcription.unclassified	highly similar to ( 600) AT1G09340 | Symbols: CRB, CSP41B | CRB (CHLOROPLAST RNA BINDING); binding / catalytic/ coenzyme binding | chr1:3015473-3018035 FORWARDWcaG Epimerase protein|3-beta hydroxysteroid dehydrogenase/isomerase family protein, putative, expressed
LOC_Os04g53820	0.430684	27.3.99	RNA.regulation of transcription.unclassified	weakly similar to ( 138) AT1G48120 | Symbols: | calcineurin-like phosphoesterase family protein | chr1:17774238-17779624 REVERSEDUF1723 protein|transposon protein, putative, unclassified, expressed
LOC_Os01g26930	0	27.3.99	RNA.regulation of transcription.unclassified	weakly similar to ( 148) AT1G64260 | Symbols: | zinc finger protein-related | chr1:23847756-23849915 FORWARD protein|transposon protein, putative, unclassified, expressed
LOC_Os07g11110	0.262567	27.3.99	RNA.regulation of transcription.unclassified	moderately similar to ( 476) AT3G63140 | Symbols: CSP41A | CSP41A (CHLOROPLAST STEM-LOOP BINDING PROTEIN OF 41 KDA); mRNA binding / poly(U) binding | chr3:23327006-23328620 REVERSEWcaG protein|NAD dependent epimerase/dehydratase family protein, putative, expressed
LOC_Os02g03330	0.487345	27.3.99	RNA.regulation of transcription.unclassified	moderately similar to ( 228) AT5G47110 | Symbols: | lil3 protein, putative | chr5:19134218-19135238 REVERSE protein|expressed protein
LOC_Os05g38360	0.317741	27.3.99	RNA.regulation of transcription.unclassified	moderately similar to ( 314) AT3G09320 | Symbols: | zinc finger (DHHC type) family protein | chr3:2862142-2864113 REVERSE COG5273 zf-DHHC protein|DHHC zinc finger domain containing protein, expressed
RNA processing
LOC_Os02g13400	0.388372	27.1	RNA.processing	highly similar to ( 733) AT4G32850 | Symbols: nPAP | nPAP (NUCLEAR POLY(A) POLYMERASE); nucleotidyltransferase/ protein binding | chr4:15850134-15854266 FORWARD PAP_central PAP1 PAP_RNA-bind protein|expressed protein
LOC_Os07g15640	0.424482	27.1	RNA.processing	moderately similar to ( 301) AT2G45350 | Symbols: CRR4 | CRR4 (CHLORORESPIRATORY REDUCTION 4) | chr2:18694816-18696636 REVERSEvery weakly similar to (84.7) RF1_ORYSA Rf1 protein, mitochondrial precursor (PPR protein) (Fertility restorer) (Restorer for CMS) - Oryza sativa (Rice) protein|CRR4, putative, expressed
LOC_Os12g02280	0.398032	27.1	RNA.processing	moderately similar to ( 300) AT1G74630 | Symbols: | pentatricopeptide (PPR) repeat-containing protein | chr1:28030521-28032452 FORWARDvery weakly similar to (82.8) RF1_ORYSA Rf1 protein, mitochondrial precursor (PPR protein) (Fertility restorer) (Restorer for CMS) - Oryza sativa (Rice) protein|pentatricopeptide, putative, expressed
LOC_Os11g02310	0.325977	27.1	RNA.processing	moderately similar to ( 273) AT4G18840 | Symbols: | pentatricopeptide (PPR) repeat-containing protein | chr4:10338719-10340356 REVERSEvery weakly similar to (90.9) RF1_ORYSA Rf1 protein, mitochondrial precursor (PPR protein) (Fertility restorer) (Restorer for CMS) - Oryza sativa (Rice) protein|pentatricopeptide, putative, expressed
LOC_Os04g24170	0.478373	27.1	RNA.processing	very weakly similar to (92.8) AT3G12640 | Symbols: | RNA binding / nucleic acid binding / nucleotide binding | chr3:4014455-4017675 FORWARD protein|RNA recognition motif containing protein, putative, expressed
LOC_Os01g50730	0.204445	27.1	RNA.processing	weakly similar to ( 126) AT2G25850 | Symbols: | nucleotidyltransferase family protein | chr2:11026048-11030440 REVERSE PAP_central PAP1 protein|expressed protein
LOC_Os02g44970	0.32167	27.1	RNA.processing	moderately similar to ( 351) AT4G21300 | Symbols: | pentatricopeptide (PPR) repeat-containing protein | chr4:11336479-11339052 FORWARDvery weakly similar to (92.8) RF1_ORYSA Rf1 protein, mitochondrial precursor (PPR protein) (Fertility restorer) (Restorer for CMS) - Oryza sativa (Rice) protein|expressed protein
LOC_Os02g03050	0.48977	27.1	RNA.processing	moderately similar to ( 269) AT1G01860 | Symbols: PFC1 | PFC1 (PALEFACE 1); mRNA (2'-O-methyladenosine-N6-)-methyltransferase | chr1:304439-306275 REVERSE ksgA KsgA rADc RrnaAD protein|dimethyladenosine transferase, putative, expressed
LOC_Os03g19560	0.221298	27.1	RNA.processing	highly similar to ( 673) AT3G17040 | Symbols: HCF107 | HCF107 (HIGH CHLOROPHYLL FLUORESCENT 107); binding | chr3:5809378-5812605 REVERSEmoderately similar to ( 252) MBB1_CHLRE PsbB mRNA maturation factor Mbb1, chloroplast precursor - Chlamydomonas reinhardtii protein|tetratricopeptide repeat domain containing protein, expressed
LOC_Os08g20020	0.471622	27.1	RNA.processing	highly similar to ( 587) AT4G32070 | Symbols: | octicosapeptide/Phox/Bem1p (PB1) domain-containing protein / tetratricopeptide repeat (TPR)-containing protein | chr4:15504662-15507097 REVERSE protein|octicosapeptide/Phox/Bem1p, putative, expressed
LOC_Os01g29430	0.432177	27.1	RNA.processing	highly similar to ( 511) AT5G19020 | Symbols: | pentatricopeptide (PPR) repeat-containing protein | chr5:6352771-6357083 REVERSEweakly similar to ( 110) RF1_ORYSA Rf1 protein, mitochondrial precursor (PPR protein) (Fertility restorer) (Restorer for CMS) - Oryza sativa (Rice) protein|tetratricopeptide-like helical, putative, expressed
LOC_Os01g42280	0.360657	27.1	RNA.processing	moderately similar to ( 464) AT5G55740 | Symbols: CRR21 | CRR21 (chlororespiratory reduction 21) | chr5:22561941-22564433 REVERSEvery weakly similar to (97.4) RF1_ORYSA Rf1 protein, mitochondrial precursor (PPR protein) (Fertility restorer) (Restorer for CMS) - Oryza sativa (Rice) protein|pentatricopeptide, putative, expressed
LOC_Os01g21420	0.206053	27.1.1	RNA.processing.splicing	weakly similar to ( 199) AT1G02840 | Symbols: SR1, ATSRP34, SRP34 | SR1; RNA binding / nucleic acid binding / nucleotide binding | chr1:626918-629583 FORWARD protein|pre-mRNA-splicing factor SF2, putative, expressed
LOC_Os09g31482	0.448677	27.1.1	RNA.processing.splicing	moderately similar to ( 281) AT5G42820 | Symbols: ATU2AF35B, U2AF35B | U2AF35B; RNA binding / nucleic acid binding / nucleotide binding / zinc ion binding | chr5:17170445-17171296 REVERSE protein|splicing factor U2AF, putative, expressed
LOC_Os01g47750	0.320302	27.1.1	RNA.processing.splicing	moderately similar to ( 209) AT1G27650 | Symbols: ATU2AF35A | ATU2AF35A; RNA binding / nucleic acid binding / nucleotide binding / zinc ion binding | chr1:9615302-9616042 FORWARD protein|splicing factor U2AF 35 kDa subunit, putative, expressed
LOC_Os01g11370	0.372798	27.1.2	RNA.processing.RNA helicase	highly similar to ( 991) AT4G18465 | Symbols: | RNA helicase, putative | chr4:10197056-10201611 FORWARD HrpA PRK11131 PRK11664 DEXHc DUF1605 HA2 DEXDc protein|ATP-dependent RNA helicase, putative, expressed
LOC_Os08g05810	0.130794	27.1.2	RNA.processing.RNA helicase	highly similar to ( 937) AT1G20920 | Symbols: | DEAD box RNA helicase, putative | chr1:7286356-7288842 FORWARDmoderately similar to ( 294) DB10_NICSY ATP-dependent RNA helicase-like protein DB10 (EC 3.6.1.-) - Nicotiana sylvestris (Wood tobacco) SrmB DEADc PRK11776 PRK10590 PRK11192 PRK11634 PRK04837 PRK01297 PRK04537 DEAD DEXDc DEXDc Lhr HELICc protein|DEAD-box ATP-dependent RNA helicase, putati…
LOC_Os08g34160	0.413395	27.1.19	RNA.processing.ribonucleases	moderately similar to ( 266) AT3G25430 | Symbols: | CAF1 family ribonuclease | chr3:9221204-9223700 FORWARD protein|CAF1 family ribonuclease containing protein, putative, expressed
LOC_Os08g33710	0.323952	27.1.19	RNA.processing.ribonucleases	moderately similar to ( 278) AT1G26820 | Symbols: RNS3 | RNS3 (RIBONUCLEASE 3); RNA binding / endoribonuclease/ ribonuclease T2 | chr1:9292760-9293722 REVERSEweakly similar to ( 118) RN28_PANGI Ribonuclease-like storage protein precursor (Root 28 kDa major protein) - Panax ginseng (Korean ginseng) Ribonuclease_T2 RNase_T2_euk RNase_T2 protein|ribonuclease T2 family domain containing protein, expr…
LOC_Os09g36680	0.0213024	27.1.19	RNA.processing.ribonucleases	weakly similar to ( 167) AT1G26820 | Symbols: RNS3 | RNS3 (RIBONUCLEASE 3); RNA binding / endoribonuclease/ ribonuclease T2 | chr1:9292760-9293722 REVERSEvery weakly similar to (84.0) RN28_PANGI Ribonuclease-like storage protein precursor (Root 28 kDa major protein) - Panax ginseng (Korean ginseng) RNase_T2_euk RNase_T2 Ribonuclease_T2 protein|ribonuclease T2 family domain containing protein, exp…
LOC_Os06g13010	0.30035	27.1.19	RNA.processing.ribonucleases	weakly similar to ( 187) AT1G24090 | Symbols: | RNase H domain-containing protein | chr1:8520834-8524690 FORWARDCOG3011 DUF393 protein|retrotransposon protein, putative, unclassified, expressed
LOC_Os09g14610	0.482111	27.1.20	RNA.processing.degradation dicer	moderately similar to ( 490) AT3G03300 | Symbols: DCL2 | DCL2 (DICER-LIKE 2); ATP binding / ATP-dependent helicase/ RNA binding / double-stranded RNA binding / helicase/ nucleic acid binding / ribonuclease III | chr3:768020-774525 REVERSE PAZ_CAF_like Rnc RIBOc rnc PAZ RIBOc Ribonuclease_3 protein|DCL2, putative, expressed
LOC_Os10g34430	0.487759	27.1.20	RNA.processing.degradation dicer	highly similar to ( 755) AT3G43920 | Symbols: DCL3, ATDCL3 | ribonuclease III family protein | chr3:15753548-15760830 FORWARD Rnc MPH1 rnc RIBOc RIBOc PAZ_CAF_like Ribonuclease_3 protein|Dicer, putative, expressed
Protein synthesis
LOC_Os05g45920	0.4274	29.2.1.1.3.1.1	protein.synthesis.ribosomal protein.prokaryotic.unknown organellar.30S subunit.S1	moderately similar to ( 246) AT1G71720 | Symbols: | S1 RNA-binding domain-containing protein | chr1:26983744-26985893 FORWARDweakly similar to ( 112) RR1_SPIOL 30S ribosomal protein S1, chloroplast precursor (CS1) - Spinacia oleracea (Spinach)PRK07400 RpsA rpsA rpsA PRK00087 protein|S1 RNA binding domain containing protein, expressed
LOC_Os09g24700	0.359316	29.2.1.2.2.34	protein.synthesis.ribosomal protein.eukaryotic.60S subunit.L34	moderately similar to ( 307) AT5G39785 | Symbols: | structural constituent of ribosome | chr5:15929257-15932215 FORWARDDUF1666 protein|expressed protein
LOC_Os09g06634	0.42469	29.2.1.99.99	protein.synthesis.ribosomal protein.unknown.unknown	weakly similar to ( 137) AT2G13770 | Symbols: | unknown protein | chr2:5736603-5737847 FORWARDPlant_tran protein|transposon protein, putative, Pong sub-class, expressed
LOC_Os03g52910	0.373643	29.2.1.99.99	protein.synthesis.ribosomal protein.unknown.unknown	weakly similar to ( 121) AT4G19390 | Symbols: | FUNCTIONS IN: molecular_function unknown; INVOLVED IN: biological_process unknown; LOCATED IN: chloroplast; EXPRESSED IN: 23 plant structures; EXPRESSED DURING: 13 growth stages; CONTAINS InterPro DOMAIN/s: Uncharacterised conserved protein UCP022348 (InterPro:IPR016804), Uncharacterised protein family UPF0114 (InterPro:IPR005134); BEST Arabidopsis …
LOC_Os06g49640	0.387766	29.2.1.99.99	protein.synthesis.ribosomal protein.unknown.unknown	moderately similar to ( 223) AT4G19390 | Symbols: | FUNCTIONS IN: molecular_function unknown; INVOLVED IN: biological_process unknown; LOCATED IN: chloroplast; EXPRESSED IN: 23 plant structures; EXPRESSED DURING: 13 growth stages; CONTAINS InterPro DOMAIN/s: Uncharacterised conserved protein UCP022348 (InterPro:IPR016804), Uncharacterised protein family UPF0114 (InterPro:IPR005134); BEST Arabidop…
LOC_Os12g31880	0.412318	29.2.3	protein.synthesis.initiation	highly similar to ( 550) AT1G76810 | Symbols: | eukaryotic translation initiation factor 2 family protein / eIF-2 family protein | chr1:28831366-28836310 REVERSE PRK04004 InfB aeIF5B_II IF2_eIF5B infB infB protein|translation initiation factor, putative, expressed
LOC_Os04g45490	0.479774	29.2.4	protein.synthesis.elongation	nearly identical (1207) AT1G62750 | Symbols: ATSCO1, ATSCO1/CPEF-G, SCO1 | SCO1 (SNOWY COTYLEDON 1); ATP binding / translation elongation factor/ translation factor, nucleic acid binding | chr1:23233622-23236321 REVERSEnearly identical (1212) EFGC_SOYBN Elongation factor G, chloroplast precursor (EF-G) - Glycine max (Soybean) PRK00007 PRK12739 FusA PRK12740 EF-G EF-G_bact PRK07560 PrfC prfC TetM_…
LOC_Os02g18450	0.47441	29.2.4	protein.synthesis.elongation	nearly identical (1028) AT5G13650 | Symbols: | elongation factor family protein | chr5:4397821-4402364 FORWARDweakly similar to ( 103) EFGM_ORYSA Elongation factor G, mitochondrial precursor (mEF-G) - Oryza sativa (Rice) TypA PRK10218 TypA_BipA LepA PRK05433 PRK07560 GTP_EFTU GTP_translation_factor FusA LepA EF2 TetM_like EF-G Snu114p PRK12740 BipA_TypA_C PRK12739 BipA_TypA_II PRK00007 EF-G_bact …
LOC_Os01g50360	0.147943	29.2.4	protein.synthesis.elongation	weakly similar to ( 112) AT3G12390 | Symbols: | nascent polypeptide associated complex alpha chain protein, putative / alpha-NAC, putative | chr3:3942344-3943595 FORWARD protein|NAC domain containing protein, putative, expressed
LOC_Os06g04970	0.251309	29.2.6	protein.synthesis.ribosomal RNA	weakly similar to ( 119) AT2G37990 | Symbols: | ribosome biogenesis regulatory protein (RRS1) family protein | chr2:15900713-15903028 FORWARD protein|expressed protein
Amino acid activation
LOC_Os05g15150	0.311526	29.1.4	protein.aa activation.leucine-tRNA ligase	highly similar to ( 648) AT1G09620 | Symbols: | ATP binding / aminoacyl-tRNA ligase/ leucine-tRNA ligase/ nucleotide binding | chr1:3113077-3116455 REVERSE leuS LeuRS_core LeuS Ile_Leu_Val_MetRS_core protein|leucyl-tRNA synthetase, cytoplasmic, putative, expressed
LOC_Os01g03020	0.390466	29.1.4	protein.aa activation.leucine-tRNA ligase	nearly identical (1349) AT4G04350 | Symbols: EMB2369 | EMB2369 (EMBRYO DEFECTIVE 2369); ATP binding / aminoacyl-tRNA ligase/ leucine-tRNA ligase/ nucleotide binding | chr4:2128129-2133030 FORWARD leuS LeuS ValS LeuRS_core Ile_Leu_Val_MetRS_core tRNA-synt_1 ileS valS leuS IleS ValRS_core MetG MetRS_core tRNA-synt_1g PRK11893 IleRS_core ileS PRK12267 PRK12268 metG protein|tRNA synthetase class I, p…
LOC_Os06g01400	0.380473	29.1.14	protein.aa activation.glycine-tRNA ligase	nearly identical (1433) AT3G48110 | Symbols: EDD1, EDD | EDD1 (EMBRYO-DEFECTIVE-DEVELOPMENT 1); glycine-tRNA ligase | chr3:17763111-17770964 FORWARDGlyS glyS tRNA_synt_2f GlyRS_alpha_core glyQ tRNA-synt_2e GlyQ protein|glycyl-tRNA synthetase 2, chloroplast/mitochondrial precursor, putative, expressed
LOC_Os01g06510	0.235861	29.1.19	protein.aa activation.arginine-tRNA ligase	highly similar to ( 833) AT4G26300 | Symbols: emb1027 | emb1027 (embryo defective 1027); ATP binding / aminoacyl-tRNA ligase/ arginine-tRNA ligase/ nucleotide binding | chr4:13308400-13313109 REVERSE argS ArgS tRNA-synt_1d ArgRS_core PRK12451 DALR_1 protein|arginyl-tRNA synthetase, putative, expressed
Development
LOC_Os12g41720	0.392199	33.1	development.storage proteins	weakly similar to ( 156) AT4G29800 | Symbols: PLP8, PLA IVD | PLP8 (PATATIN-LIKE PROTEIN 8) | chr4:14590862-14592536 REVERSE protein|PLA IIIA/PLP7, putative, expressed
LOC_Os03g43880	0.480876	33.1	development.storage proteins	weakly similar to ( 144) AT3G54950 | Symbols: PLP7, PLA IIIA | PLA IIIA (PATATIN-LIKE PROTEIN 6) | chr3:20359076-20360774 REVERSE protein|PLA IIIA/PLP7, putative, expressed
LOC_Os08g37250	0.101441	33.1	development.storage proteins	moderately similar to ( 305) AT2G26560 | Symbols: PLP2, PLA IIA, PLA2A | PLA2A (PHOSPHOLIPASE A 2A); lipase/ nutrient reservoir | chr2:11293912-11295708 REVERSEmoderately similar to ( 209) PAT5_SOLTU Patatin T5 precursor (Potato tuber protein) - Solanum tuberosum (Potato) Patatin protein|patatin, putative, expressed
LOC_Os12g03370	0.196158	33.2	development.late embryogenesis abundant	weakly similar to ( 117) AT2G27080 | Symbols: | harpin-induced protein-related / HIN1-related / harpin-responsive protein-related | chr2:11566383-11567165 FORWARDHin1 protein|harpin-induced protein 1 domain containing protein, expressed
LOC_Os02g07780	0.447996	33.3	development.squamosa promoter binding like (SPL)	weakly similar to ( 135) AT5G43270 | Symbols: SPL2 | SPL2 (SQUAMOSA PROMOTER BINDING PROTEIN-LIKE 2); DNA binding / transcription factor | chr5:17360527-17362143 REVERSEvery weakly similar to (98.2) SBP2_ANTMA Squamosa promoter-binding protein 2 - Antirrhinum majus (Garden snapdragon)SBP protein|OsSPL4 - SBP-box gene family member, expressed
LOC_Os04g38720	0.183517	33.99	development.unspecified	moderately similar to ( 249) AT5G07680 | Symbols: ANAC080 | ANAC080 (ARABIDOPSIS NAC DOMAIN CONTAINING PROTEIN 80); transcription factor | chr5:2436134-2437322 FORWARDweakly similar to ( 199) NAC77_ORYSA NAC domain-containing protein 77 (ONAC077) (ONAC300) - Oryza sativa (Rice)NAM protein|no apical meristem protein, putative, expressed
LOC_Os02g16670	0.477883	33.99	development.unspecified	moderately similar to ( 486) AT3G24560 | Symbols: RSY3 | RSY3 (RASPBERRY 3) | chr3:8964542-8966494 FORWARDATP_bind_3 PP-ATPase MesJ protein|ATP-binding domain-containing protein, putative, expressed
LOC_Os11g31190	0.0612871	33.99	development.unspecified	moderately similar to ( 249) AT5G23660 | Symbols: MTN3 | MTN3 (Arabidopsis homolog of Medicago truncatula MTN3) | chr5:7971936-7973796 REVERSE MtN3_slv protein|nodulin MtN3 family protein, putative, expressed
LOC_Os03g42630	0.398302	33.99	development.unspecified	moderately similar to ( 276) AT3G18400 | Symbols: anac058 | anac058 (Arabidopsis NAC domain containing protein 58); transcription factor | chr3:6318745-6320593 REVERSEmoderately similar to ( 217) NAC77_ORYSA NAC domain-containing protein 77 (ONAC077) (ONAC300) - Oryza sativa (Rice)NAM protein|No apical meristem protein, putative, expressed
LOC_Os03g22200	0.281047	33.99	development.unspecified	weakly similar to ( 186) AT4G15920 | Symbols: | INVOLVED IN: biological_process unknown; LOCATED IN: endomembrane system, integral to membrane, membrane; EXPRESSED IN: 23 plant structures; EXPRESSED DURING: 13 growth stages; CONTAINS InterPro DOMAIN/s: MtN3 and saliva related transmembrane protein, conserved region (InterPro:IPR018169), RAG1-activating protein 1 homologue (InterPro:IPR018179), Mt…
LOC_Os09g32260	0.264016	33.99	development.unspecified	moderately similar to ( 259) AT2G24430 | Symbols: ANAC039 | ANAC038 (ARABIDOPSIS NAC DOMAIN CONTAINING PROTEIN 38); transcription factor | chr2:10383517-10386386 REVERSEmoderately similar to ( 215) NAC77_ORYSA NAC domain-containing protein 77 (ONAC077) (ONAC300) - Oryza sativa (Rice)NAM protein|no apical meristem protein, putative, expressed
LOC_Os10g02650	0.481237	33.99	development.unspecified	moderately similar to ( 408) AT5G62370 | Symbols: | pentatricopeptide (PPR) repeat-containing protein | chr5:25041901-25044849 REVERSEmoderately similar to ( 266) RF1_ORYSA Rf1 protein, mitochondrial precursor (PPR protein) (Fertility restorer) (Restorer for CMS) - Oryza sativa (Rice) protein|PPR repeat containing protein, expressed
LOC_Os01g12810	0.277433	33.99	development.unspecified	moderately similar to ( 476) AT5G21222 | Symbols: | protein kinase family protein | chr5:7209422-7213700 FORWARDweakly similar to ( 184) RF1_ORYSA Rf1 protein, mitochondrial precursor (PPR protein) (Fertility restorer) (Restorer for CMS) - Oryza sativa (Rice) protein|retrotransposon protein, putative, unclassified, expressed
LOC_Os03g23030	0.497344	33.99	development.unspecified	nearly identical (2245) AT1G58250 | Symbols: SAB | SAB (SABRE) | chr1:21587317-21601373 REVERSE protein|aberrant pollen transmission 1, putative, expressed
LOC_Os01g28680	0.24292	33.99	development.unspecified	highly similar to ( 554) AT4G03020 | Symbols: | transducin family protein / WD-40 repeat family protein | chr4:1331704-1334472 REVERSE WD40 protein|WD domain, G-beta repeat domain containing protein, expressed
LOC_Os03g06710	0.491068	33.99	development.unspecified	highly similar to ( 736) AT3G23020 | Symbols: | pentatricopeptide (PPR) repeat-containing protein | chr3:8177215-8179743 REVERSEweakly similar to ( 159) RF1_ORYSA Rf1 protein, mitochondrial precursor (PPR protein) (Fertility restorer) (Restorer for CMS) - Oryza sativa (Rice) protein|PPR repeat domain containing protein, putative, expressed
LOC_Os01g09550	0.337944	33.99	development.unspecified	moderately similar to ( 324) AT4G29230 | Symbols: anac075 | anac075 (Arabidopsis NAC domain containing protein 75); transcription factor | chr4:14410338-14414956 FORWARDNAM protein|no apical meristem protein, putative, expressed
LOC_Os03g27340	0.426808	33.99	development.unspecified	weakly similar to ( 120) AT5G22790 | Symbols: RER1 | RER1 (RETICULATA-RELATED 1) | chr5:7599395-7601573 REVERSE protein|expressed protein
LOC_Os03g21060	0.335958	33.99	development.unspecified	moderately similar to ( 257) AT1G69490 | Symbols: NAP, ANAC029, ATNAP | NAP (NAC-like, activated by AP3/PI); transcription factor | chr1:26122233-26123222 FORWARDmoderately similar to ( 221) NAC68_ORYSA NAC domain-containing protein 68 (ONAC068) - Oryza sativa (Rice)NAM protein|No apical meristem protein, putative, expressed
LOC_Os05g34830	0.474833	33.99	development.unspecified	moderately similar to ( 298) AT1G01720 | Symbols: ATAF1, ANAC002 | ATAF1; transcription activator/ transcription factor | chr1:268471-269514 FORWARDmoderately similar to ( 360) NAC48_ORYSA NAC domain-containing protein 48 (ONAC048) - Oryza sativa (Rice)NAM protein|No apical meristem protein, putative, expressed
LOC_Os02g02310	0.249015	33.99	development.unspecified	moderately similar to ( 399) AT1G75500 | Symbols: | nodulin MtN21 family protein | chr1:28338282-28340091 REVERSE protein|auxin-induced protein 5NG4, putative, expressed
LOC_Os10g35200	0.402253	33.99	development.unspecified	moderately similar to ( 494) AT5G23430 | Symbols: | transducin family protein / WD-40 repeat family protein | chr5:7894073-7899862 REVERSEweakly similar to ( 108) PF20_CHLRE Flagellar WD repeat protein PF20 - Chlamydomonas reinhardtii WD40 COG2319 protein|katanin p80 WD40 repeat-containing subunit B1 homolog 1, putative, expressed
LOC_Os01g08420	0.488713	33.99	development.unspecified	nearly identical (1370) AT2G25660 | Symbols: emb2410 | emb2410 (embryo defective 2410) | chr2:10916456-10927390 REVERSE protein|EMB2410, putative, expressed
LOC_Os05g24930	0.459191	33.99	development.unspecified	highly similar to ( 535) AT5G08310 | Symbols: | pentatricopeptide (PPR) repeat-containing protein | chr5:2670134-2675254 REVERSEmoderately similar to ( 212) RF1_ORYSA Rf1 protein, mitochondrial precursor (PPR protein) (Fertility restorer) (Restorer for CMS) - Oryza sativa (Rice) protein|PPR repeat containing protein, expressed
LOC_Os11g47870	0.338016	33.99	development.unspecified	moderately similar to ( 419) AT2G37650 | Symbols: | scarecrow-like transcription factor 9 (SCL9) | chr2:15792623-15794779 FORWARDweakly similar to ( 187) CIGR2_ORYSA Chitin-inducible gibberellin-responsive protein 2 - Oryza sativa (Rice)GRAS protein|GRAS family transcription factor domain containing protein, expressed
LOC_Os07g08210	0.423659	33.99	development.unspecified	moderately similar to ( 214) AT2G18250 | Symbols: ATCOAD | ATCOAD (4-phosphopantetheine adenylyltransferase); nucleotidyltransferase/ pantetheine-phosphate adenylyltransferase | chr2:7940025-7941499 FORWARD PPAT_CoAS COG1019 PRK00777 protein|cytidylyltransferase domain containing protein, expressed
LOC_Os05g28830	0.407147	33.99	development.unspecified	moderately similar to ( 452) AT2G40320 | Symbols: | unknown protein | chr2:16840330-16842139 FORWARDDUF231 protein|PMR5, putative, expressed
LOC_Os12g03040	0.442134	33.99	development.unspecified	moderately similar to ( 242) AT1G69490 | Symbols: NAP, ANAC029, ATNAP | NAP (NAC-like, activated by AP3/PI); transcription factor | chr1:26122233-26123222 FORWARDmoderately similar to ( 221) NAC68_ORYSA NAC domain-containing protein 68 (ONAC068) - Oryza sativa (Rice)NAM protein|no apical meristem protein, putative, expressed
LOC_Os03g26870	0.205209	33.99	development.unspecified	highly similar to ( 546) AT1G78070 | Symbols: | FUNCTIONS IN: molecular_function unknown; INVOLVED IN: biological_process unknown; LOCATED IN: CUL4 RING ubiquitin ligase complex; EXPRESSED IN: 23 plant structures; EXPRESSED DURING: 13 growth stages; CONTAINS InterPro DOMAIN/s: WD40 repeat-like (InterPro:IPR011046), WD40 repeat, region (InterPro:IPR017986), WD40/YVTN repeat-like (InterPro:IPR01594…
LOC_Os05g48850	0.273084	33.99	development.unspecified	moderately similar to ( 332) AT4G28500 | Symbols: ANAC073, SND2 | ANAC073 (ARABIDOPSIS NAC DOMAIN CONTAINING PROTEIN 73); transcription activator/ transcription factor | chr4:14083014-14084266 FORWARDNAM protein|no apical meristem protein, putative, expressed
LOC_Os06g44450	0.444535	33.99	development.unspecified	very weakly similar to (80.9) AT3G02380 | Symbols: COL2 | COL2 (constans-like 2); transcription factor/ zinc ion binding | chr3:487438-488624 REVERSECCT protein|CCT/B-box zinc finger protein, putative, expressed
LOC_Os02g42450	0.384613	33.99	development.unspecified	moderately similar to ( 338) RIP2_ORYSA Putative ripening-related protein 2 precursor - Oryza sativa (Rice) protein|RIPER1 - Ripening-related family protein precursor, expressed
LOC_Os08g10080	0.498131	33.99	development.unspecified	moderately similar to ( 231) AT1G56010 | Symbols: NAC1, ANAC022 | NAC1; transcription factor | chr1:20946852-20949144 REVERSEweakly similar to ( 176) NAC77_ORYSA NAC domain-containing protein 77 (ONAC077) (ONAC300) - Oryza sativa (Rice)NAM protein|no apical meristem protein, putative, expressed
LOC_Os01g48130	0.314973	33.99	development.unspecified	moderately similar to ( 351) AT4G28500 | Symbols: ANAC073, SND2 | ANAC073 (ARABIDOPSIS NAC DOMAIN CONTAINING PROTEIN 73); transcription activator/ transcription factor | chr4:14083014-14084266 FORWARDNAM protein|no apical meristem protein, putative, expressed
LOC_Os02g58139	0.483371	33.99	development.unspecified	moderately similar to ( 434) AT5G38730 | Symbols: | pentatricopeptide (PPR) repeat-containing protein | chr5:15510901-15512691 FORWARDweakly similar to ( 171) RF1_ORYSA Rf1 protein, mitochondrial precursor (PPR protein) (Fertility restorer) (Restorer for CMS) - Oryza sativa (Rice) protein|OsSigP1 - Putative Type I Signal Peptidase homologue; employs a putative Ser/His catalytic dyad, expressed
LOC_Os08g21561	0.451424	33.99	development.unspecified	moderately similar to ( 289) AT5G65560 | Symbols: | pentatricopeptide (PPR) repeat-containing protein | chr5:26201012-26203759 REVERSEmoderately similar to ( 226) RF1_ORYSA Rf1 protein, mitochondrial precursor (PPR protein) (Fertility restorer) (Restorer for CMS) - Oryza sativa (Rice) protein|PPR repeat domain containing protein, putative, expressed
LOC_Os04g58780	0.345418	33.99	development.unspecified	highly similar to ( 964) AT5G04810 | Symbols: | pentatricopeptide (PPR) repeat-containing protein | chr5:1390049-1393760 FORWARDmoderately similar to ( 223) RF1_ORYSA Rf1 protein, mitochondrial precursor (PPR protein) (Fertility restorer) (Restorer for CMS) - Oryza sativa (Rice) protein|pentatricopeptide repeat protein, putative, expressed
LOC_Os02g27070	0.418375	33.99	development.unspecified	moderately similar to ( 330) AT1G09900 | Symbols: | pentatricopeptide (PPR) repeat-containing protein | chr1:3218133-3219929 FORWARDmoderately similar to ( 263) RF1_ORYSA Rf1 protein, mitochondrial precursor (PPR protein) (Fertility restorer) (Restorer for CMS) - Oryza sativa (Rice) protein|PPR repeat domain containing protein, putative, expressed
LOC_Os07g11280	0.261726	33.99	development.unspecified	highly similar to ( 865) AT2G41720 | Symbols: EMB2654 | EMB2654 (EMBRYO DEFECTIVE 2654) | chr2:17403744-17407127 REVERSEmoderately similar to ( 235) RF1_ORYSA Rf1 protein, mitochondrial precursor (PPR protein) (Fertility restorer) (Restorer for CMS) - Oryza sativa (Rice) protein|pentatricopeptide containing protein, putative, expressed
LOC_Os09g25760	0.460615	33.99	development.unspecified	moderately similar to ( 266) AT2G23810 | Symbols: TET8 | TET8 (TETRASPANIN8) | chr2:10135859-10137352 REVERSETetraspannin protein|tetraspanin family protein, putative, expressed
LOC_Os10g33760	0.425802	33.99	development.unspecified	moderately similar to ( 237) AT4G28530 | Symbols: anac074 | anac074 (Arabidopsis NAC domain containing protein 74); transcription factor | chr4:14090725-14094603 REVERSEweakly similar to ( 177) NAC77_ORYSA NAC domain-containing protein 77 (ONAC077) (ONAC300) - Oryza sativa (Rice)NAM protein|No apical meristem protein, putative, expressed
LOC_Os03g57560	0.238616	33.99	development.unspecified	highly similar to ( 749) AT1G48410 | Symbols: AGO1 | AGO1 (ARGONAUTE 1); endoribonuclease/ miRNA binding / protein binding / siRNA binding | chr1:17886285-17891892 REVERSE Piwi_ago-like Piwi Piwi-like Piwi_piwi-like_Euk PAZ_argonaute_like PAZ protein|piwi domain containing protein, expressed
LOC_Os06g51070	0.407629	33.99	development.unspecified	moderately similar to ( 224) AT2G17040 | Symbols: anac036 | anac036 (Arabidopsis NAC domain containing protein 36); transcription factor | chr2:7407123-7408120 FORWARDweakly similar to ( 151) NAC68_ORYSA NAC domain-containing protein 68 (ONAC068) - Oryza sativa (Rice)NAM protein|no apical meristem protein, putative, expressed
LOC_Os11g03300	0.326312	33.99	development.unspecified	moderately similar to ( 243) AT1G69490 | Symbols: NAP, ANAC029, ATNAP | NAP (NAC-like, activated by AP3/PI); transcription factor | chr1:26122233-26123222 FORWARDmoderately similar to ( 222) NAC68_ORYSA NAC domain-containing protein 68 (ONAC068) - Oryza sativa (Rice)NAM protein|NAC domain transcription factor, putative, expressed
LOC_Os03g06910	0.467153	33.99	development.unspecified	highly similar to ( 569) AT5G01110 | Symbols: | pentatricopeptide (PPR) repeat-containing protein | chr5:42114-44303 REVERSEmoderately similar to ( 284) RF1_ORYSA Rf1 protein, mitochondrial precursor (PPR protein) (Fertility restorer) (Restorer for CMS) - Oryza sativa (Rice) protein|PPR repeat containing protein, expressed
LOC_Os10g10170	0.318397	33.99	development.unspecified	highly similar to ( 808) AT4G34830 | Symbols: | LOCATED IN: chloroplast; EXPRESSED IN: 21 plant structures; EXPRESSED DURING: 13 growth stages; CONTAINS InterPro DOMAIN/s: Pentatricopeptide repeat (InterPro:IPR002885); BEST Arabidopsis thaliana protein match is: EMB2745 (EMBRYO DEFECTIVE 2745) (TAIR:AT5G39710.1); Has 19818 Blast hits to 5849 proteins in 171 species: Archae - 3; Bacteria - 16; Met…
LOC_Os12g29220	0.198777	33.99	development.unspecified	moderately similar to ( 229) AT3G48740 | Symbols: | nodulin MtN3 family protein | chr3:18052814-18054663 REVERSE MtN3_slv protein|nodulin MtN3 family protein, putative, expressed
LOC_Os12g27060	0.473409	33.99	development.unspecified	highly similar to ( 709) AT5G06400 | Symbols: | pentatricopeptide (PPR) repeat-containing protein | chr5:1955959-1959051 FORWARDweakly similar to ( 121) RF1_ORYSA Rf1 protein, mitochondrial precursor (PPR protein) (Fertility restorer) (Restorer for CMS) - Oryza sativa (Rice) protein|PPR repeat domain containing protein, putative, expressed
LOC_Os11g03990	0.372931	33.99	development.unspecified	highly similar to ( 558) AT2G19540 | Symbols: | transducin family protein / WD-40 repeat family protein | chr2:8461804-8464347 FORWARD WD40 protein|WD domain, G-beta repeat domain containing protein, expressed
LOC_Os01g60850	0.0202052	33.99	development.unspecified	moderately similar to ( 246) AT2G45260 | Symbols: | unknown protein | chr2:18664661-18665938 REVERSE protein|expressed protein
LOC_Os03g18140	0.480721	33.99	development.unspecified	moderately similar to ( 496) AT3G55990 | Symbols: ESK1 | ESK1 (ESKIMO 1) | chr3:20780410-20782931 FORWARDDUF231 protein|expressed protein
LOC_Os11g37260	0.421971	33.99	development.unspecified	highly similar to ( 924) AT5G45160 | Symbols: | root hair defective 3 GTP-binding (RHD3) family protein | chr5:18264991-18270035 FORWARD RHD3 GBP protein|SEY1, putative, expressed
LOC_Os09g07450	0.450186	33.99	development.unspecified	moderately similar to ( 216) AT3G50210 | Symbols: | 2-oxoacid-dependent oxidase, putative | chr3:18614338-18616229 REVERSE PcbC protein|flavonol synthase, putative, expressed
LOC_Os01g58910	0.27264	33.99	development.unspecified	moderately similar to ( 417) AT5G07050 | Symbols: | LOCATED IN: membrane; CONTAINS InterPro DOMAIN/s: Protein of unknown function DUF6, transmembrane (InterPro:IPR000620); BEST Arabidopsis thaliana protein match is: nodulin MtN21 family protein (TAIR:AT2G40900.1); Has 2288 Blast hits to 2270 proteins in 280 species: Archae - 23; Bacteria - 774; Metazoa - 5; Fungi - 0; Plants - 641; Viruses - 0; O…
LOC_Os06g36480	0.210332	33.99	development.unspecified	moderately similar to ( 292) AT4G29230 | Symbols: anac075 | anac075 (Arabidopsis NAC domain containing protein 75); transcription factor | chr4:14410338-14414956 FORWARDNAM protein|no apical meristem protein, putative, expressed
LOC_Os12g36750	0.374056	33.99	development.unspecified	moderately similar to ( 476) AT5G20680 | Symbols: | unknown protein | chr5:6998946-7001596 FORWARDDUF231 protein|expressed protein
LOC_Os11g43800	0.432731	33.99	development.unspecified	moderately similar to ( 368) AT2G26790 | Symbols: | pentatricopeptide (PPR) repeat-containing protein | chr2:11425270-11427669 REVERSEmoderately similar to ( 270) RF1_ORYSA Rf1 protein, mitochondrial precursor (PPR protein) (Fertility restorer) (Restorer for CMS) - Oryza sativa (Rice) protein|PPR repeat domain containing protein, putative, expressed
LOC_Os06g01480	0.392561	33.99	development.unspecified	moderately similar to ( 258) AT1G62700 | Symbols: VND5, ANAC026 | ANAC026; transcription factor | chr1:23216218-23217916 REVERSEmoderately similar to ( 201) NAC76_ORYSA NAC domain-containing protein 76 (ONAC076) - Oryza sativa (Rice)NAM protein|NAC domain containing protein, putative, expressed
LOC_Os05g41420	0.27222	33.99	development.unspecified	moderately similar to ( 409) AT5G07050 | Symbols: | LOCATED IN: membrane; CONTAINS InterPro DOMAIN/s: Protein of unknown function DUF6, transmembrane (InterPro:IPR000620); BEST Arabidopsis thaliana protein match is: nodulin MtN21 family protein (TAIR:AT2G40900.1); Has 2288 Blast hits to 2270 proteins in 280 species: Archae - 23; Bacteria - 774; Metazoa - 5; Fungi - 0; Plants - 641; Viruses - 0; O…
LOC_Os01g64470	0.182977	33.99	development.unspecified	very weakly similar to (94.4) AT2G35980 | Symbols: YLS9, NHL10, ATNHL10 | YLS9 (YELLOW-LEAF-SPECIFIC GENE 9) | chr2:15110635-15111318 FORWARDHin1 protein|harpin-induced protein 1 domain containing protein, expressed
Hormone
LOC_Os07g18154	0.254918	17.1.1	hormone metabolism.abscisic acid.synthesis-degradation	highly similar to ( 797) AT5G20960 | Symbols: AAO1, AO1, ATAO, ATAO1 | AAO1 (ARABIDOPSIS ALDEHYDE OXIDASE 1); aldehyde oxidase/ indole-3-acetaldehyde oxidase | chr5:7116783-7122338 FORWARDnearly identical (1665) ALDO4_ORYSA Probable aldehyde oxidase 4 (EC 1.2.3.1) (AO-4) - Oryza sativa (Rice) XdhA XdhB FAD_binding_5 CoxS Ald_Xan_dh_C2 Ald_Xan_dh_C Fer2_2 CoxL PRK11433 CO_deh_flav_C PRK09970 CoxM …
LOC_Os03g57690	0.435225	17.1.1	hormone metabolism.abscisic acid.synthesis-degradation	nearly identical (1400) AT5G20960 | Symbols: AAO1, AO1, ATAO, ATAO1 | AAO1 (ARABIDOPSIS ALDEHYDE OXIDASE 1); aldehyde oxidase/ indole-3-acetaldehyde oxidase | chr5:7116783-7122338 FORWARDnearly identical (2645) ALDO2_ORYSA Probable aldehyde oxidase 2 (EC 1.2.3.1) (AO-2) - Oryza sativa (Rice) Ald_Xan_dh_C2 XdhB CoxL PRK09970 XdhA PRK09800 FAD_binding_5 CoxS Ald_Xan_dh_C Fer2_2 PRK11433 CO_deh_flav…
LOC_Os07g18158	0.391739	17.1.1	hormone metabolism.abscisic acid.synthesis-degradation	moderately similar to ( 380) AT2G27150 | Symbols: AAO3 | AAO3 (Abscisic ALDEHYDE OXIDASE 3); abscisic aldehyde oxidase/ aldehyde oxidase/ indole-3-acetaldehyde oxidase | chr2:11601952-11607014 FORWARDhighly similar to ( 556) ALDOL_ORYSA Putative aldehyde oxidase-like protein - Oryza sativa (Rice) Ald_Xan_dh_C2 XdhB CoxL protein|aldehyde oxidase, putative, expressed
LOC_Os07g05940	0.414755	17.1.1.1.10	hormone metabolism.abscisic acid.synthesis-degradation.synthesis.9-cis-epoxycarotenoid dioxygenase	highly similar to ( 729) AT1G78390 | Symbols: NCED9, ATNCED9 | NCED9 (NINE-CIS-EPOXYCAROTENOID DIOXYGENASE 9); 9-cis-epoxycarotenoid dioxygenase | chr1:29490895-29492868 REVERSE RPE65 COG3670 protein|9-cis-epoxycarotenoid dioxygenase 1, chloroplast precursor, putative, expressed
LOC_Os08g36790	0.471458	17.1.2	hormone metabolism.abscisic acid.signal transduction	weakly similar to ( 131) AT3G19290 | Symbols: ABF4, AREB2 | ABF4 (ABRE BINDING FACTOR 4); DNA binding / protein binding / transcription activator/ transcription factor | chr3:6687956-6689713 FORWARD protein|bZIP transcription factor, putative, expressed
LOC_Os03g09900	0.449698	17.2.3	hormone metabolism.auxin.induced-regulated-responsive-activated	moderately similar to ( 357) AT3G25290 | Symbols: | auxin-responsive family protein | chr3:9208955-9210353 FORWARD B561 DUF568 protein|membrane protein, putative, expressed
LOC_Os02g52990	0.433657	17.2.3	hormone metabolism.auxin.induced-regulated-responsive-activated	protein|OsSAUR12 - Auxin-responsive SAUR gene family member, expressed
LOC_Os01g18360	0.362024	17.2.3	hormone metabolism.auxin.induced-regulated-responsive-activated	weakly similar to ( 102) AT3G17600 | Symbols: IAA31 | IAA31 (INDOLE-3-ACETIC ACID INDUCIBLE 31); transcription factor | chr3:6020281-6021040 REVERSEmoderately similar to ( 215) IAA4_ORYSA Auxin-responsive protein IAA4 (Indoleacetic acid-induced protein 4) - Oryza sativa (Rice)AUX_IAA protein|OsIAA4 - Auxin-responsive Aux/IAA gene family member, expressed
LOC_Os12g07540	0.499171	17.2.3	hormone metabolism.auxin.induced-regulated-responsive-activated	highly similar to ( 655) AT1G35510 | Symbols: | unknown protein | chr1:13071486-13074675 FORWARDDUF246 protein|growth regulator related protein, putative, expressed
LOC_Os09g32470	0.345999	17.2.3	hormone metabolism.auxin.induced-regulated-responsive-activated	moderately similar to ( 290) AT5G47530 | Symbols: | auxin-responsive protein, putative | chr5:19281471-19282870 FORWARD B561 DUF568 protein|membrane protein, putative, expressed
LOC_Os01g57610	0.288225	17.2.3	hormone metabolism.auxin.induced-regulated-responsive-activated	highly similar to ( 861) AT5G54510 | Symbols: GH3.6, DFL1 | DFL1 (DWARF IN LIGHT 1); indole-3-acetic acid amido synthetase | chr5:22131321-22133564 REVERSEnearly identical (1211) GH31_ORYSA Probable indole-3-acetic acid-amido synthetase GH3.1 (EC 6.3.2.-) (Auxin-responsive GH3-like protein 1) (OsGH3-1) - Oryza sativa (Rice)GH3 protein|OsGH3.1 - Probable indole-3-acetic acid-amido synthetase, expr…
LOC_Os06g50040	0.370822	17.2.3	hormone metabolism.auxin.induced-regulated-responsive-activated	Auxin_inducible protein|OsSAUR29 - Auxin-responsive SAUR gene family member, expressed
LOC_Os05g37880	0.114676	17.2.3	hormone metabolism.auxin.induced-regulated-responsive-activated	highly similar to ( 624) AT2G37980 | Symbols: | unknown protein | chr2:15894162-15897452 REVERSEDUF246 protein|growth regulator related protein, putative, expressed
LOC_Os05g05180	0.219797	17.2.3	hormone metabolism.auxin.induced-regulated-responsive-activated	moderately similar to ( 227) AT5G13320 | Symbols: PBS3, GDG1, WIN3, GH3.12 | PBS3 (AVRPPHB SUSCEPTIBLE 3) | chr5:4268902-4270896 FORWARDhighly similar to ( 769) GH36_ORYSA Probable indole-3-acetic acid-amido synthetase GH3.6 (EC 6.3.2.-) (Auxin-responsive GH3-like protein 6) (OsGH3-6) - Oryza sativa (Rice)GH3 protein|OsGH3.6 - Probable indole-3-acetic acid-amido synthetase, expressed
LOC_Os01g73760	0.461969	17.4.1	hormone metabolism.cytokinin.synthesis-degradation	moderately similar to ( 418) AT2G27760 | Symbols: ATIPT2, IPPT | ATIPT2 (TRNA ISOPENTENYLTRANSFERASE 2); adenylate dimethylallyltransferase/ tRNA isopentenyltransferase | chr2:11824860-11827432 FORWARD miaA MiaA IPPT protein|IPP transferase, putative, expressed
LOC_Os01g10110	#REF!	17.4.1	hormone metabolism.cytokinin.synthesis-degradation	moderately similar to ( 392) AT5G56970 | Symbols: CKX3, ATCKX3 | CKX3 (CYTOKININ OXIDASE 3); amine oxidase/ cytokinin dehydrogenase | chr5:23044944-23048245 REVERSEmoderately similar to ( 429) CKX1_MAIZE Cytokinin dehydrogenase 1 precursor (EC 1.5.99.12) (Cytokinin oxidase 1) (CKO 1) (COX 1) (ZmCKX1) - Zea mays (Maize) Cytokin-bind GlcD FAD_binding_4 protein|cytokinin dehydrogenase precursor, put…
LOC_Os01g71310	0.255279	17.4.1	hormone metabolism.cytokinin.synthesis-degradation	highly similar to ( 656) AT2G41510 | Symbols: ATCKX1, CKX1 | CKX1 (CYTOKININ OXIDASE/DEHYDROGENASE 1); cytokinin dehydrogenase | chr2:17314626-17316861 FORWARDmoderately similar to ( 416) CKX1_MAIZE Cytokinin dehydrogenase 1 precursor (EC 1.5.99.12) (Cytokinin oxidase 1) (CKO 1) (COX 1) (ZmCKX1) - Zea mays (Maize) Cytokin-bind GlcD FAD_binding_4 protein|cytokinin dehydrogenase precursor, putative…
LOC_Os07g38910	0.294069	17.4.2	hormone metabolism.cytokinin.signal transduction	weakly similar to ( 171) AT2G01830 | Symbols: WOL, CRE1, WOL1, AHK4, ATCRE1 | WOL (WOODEN LEG); cytokinin receptor/ osmosensor/ phosphoprotein phosphatase/ protein histidine kinase | chr2:363332-367429 REVERSE protein|histidine kinase, putative, expressed
LOC_Os01g24980	0.407903	17.5.1	hormone metabolism.ethylene.synthesis-degradation	moderately similar to ( 327) AT1G17010 | Symbols: | oxidoreductase, 2OG-Fe(II) oxygenase family protein | chr1:5817667-5819183 FORWARDweakly similar to ( 187) FL3H_MALDO Naringenin,2-oxoglutarate 3-dioxygenase (EC 1.14.11.9) (Flavonone-3-hydroxylase) (F3H) (FHT) - Malus domestica (Apple) (Malus sylvestris) PcbC 2OG-FeII_Oxy protein|naringenin,2-oxoglutarate 3-dioxygenase, putative, expressed
LOC_Os08g44590	0.494988	17.5.1	hormone metabolism.ethylene.synthesis-degradation	moderately similar to ( 376) AT2G36690 | Symbols: | oxidoreductase, 2OG-Fe(II) oxygenase family protein | chr2:15379930-15381987 FORWARDweakly similar to ( 154) FL3H_MALDO Naringenin,2-oxoglutarate 3-dioxygenase (EC 1.14.11.9) (Flavonone-3-hydroxylase) (F3H) (FHT) - Malus domestica (Apple) (Malus sylvestris) PcbC 2OG-FeII_Oxy protein|gibberellin 20 oxidase 2, putative, expressed
LOC_Os10g40934	0.278067	17.5.1	hormone metabolism.ethylene.synthesis-degradation	moderately similar to ( 295) AT1G17020 | Symbols: SRG1, ATSRG1 | SRG1 (SENESCENCE-RELATED GENE 1); oxidoreductase, acting on diphenols and related substances as donors, oxygen as acceptor / oxidoreductase, acting on paired donors, with incorporation or reduction of molecular oxygen, 2-oxoglutarate as one donor, and inc | chr1:5820258-5821741 FORWARDweakly similar to ( 180) LDOX_MALDO Leucoanthocy…
LOC_Os03g18030	0.126651	17.5.1	hormone metabolism.ethylene.synthesis-degradation	moderately similar to ( 368) AT3G11180 | Symbols: | oxidoreductase, 2OG-Fe(II) oxygenase family protein | chr3:3504249-3506688 FORWARDweakly similar to ( 177) FLS_PETHY Flavonol synthase/flavanone 3-hydroxylase (EC 1.14.11.23) (EC 1.14.11.9) (FLS) - Petunia hybrida (Petunia) PcbC 2OG-FeII_Oxy protein|leucoanthocyanidin dioxygenase, putative, expressed
LOC_Os05g03640	0.121811	17.5.1	hormone metabolism.ethylene.synthesis-degradation	moderately similar to ( 422) AT3G11180 | Symbols: | oxidoreductase, 2OG-Fe(II) oxygenase family protein | chr3:3504249-3506688 FORWARDmoderately similar to ( 227) LDOX_PETHY Leucoanthocyanidin dioxygenase (EC 1.14.11.19) (LDOX) (Leucocyanidin oxygenase) (Leucoanthocyanidin hydroxylase) - Petunia hybrida (Petunia) PcbC 2OG-FeII_Oxy protein|flavonol synthase/flavanone 3-hydroxylase, putative, expre…
LOC_Os01g35230	0.190162	17.5.1	hormone metabolism.ethylene.synthesis-degradation	weakly similar to ( 190) AT5G59530 | Symbols: | 2-oxoglutarate-dependent dioxygenase, putative | chr5:23994434-23995715 REVERSEweakly similar to ( 142) DV4H_CATRO Desacetoxyvindoline 4-hydroxylase (EC 1.14.11.20) - Catharanthus roseus (Rosy periwinkle) (Madagascar periwinkle) PcbC 2OG-FeII_Oxy protein|1-aminocyclopropane-1-carboxylate oxidase homolog 1, putative, expressed
LOC_Os09g07450	0.450186	17.5.1	hormone metabolism.ethylene.synthesis-degradation	moderately similar to ( 216) AT3G50210 | Symbols: | 2-oxoacid-dependent oxidase, putative | chr3:18614338-18616229 REVERSE PcbC protein|flavonol synthase, putative, expressed
LOC_Os09g07440	0.464998	17.5.1	hormone metabolism.ethylene.synthesis-degradation	moderately similar to ( 249) AT5G41980 | Symbols: | unknown protein | chr5:16793765-16794889 FORWARD protein|retrotransposon protein, putative, unclassified, expressed
LOC_Os09g28440	0.0724501	17.5.2	hormone metabolism.ethylene.signal transduction	very weakly similar to (82.8) AT4G34410 | Symbols: RRTF1 | RRTF1 ({REDOX RESPONSIVE TRANSCRIPTION FACTOR 1); DNA binding / transcription factor | chr4:16451992-16452798 FORWARDAP2 AP2 protein|AP2 domain containing protein, expressed
LOC_Os08g26820	0.347298	17.5.2	hormone metabolism.ethylene.signal transduction	weakly similar to ( 114) AT3G50120 | Symbols: | unknown protein | chr3:18585157-18587246 REVERSEDUF247 protein|plant protein of unknown function domain containing protein, expressed
LOC_Os09g35010	0.286905	17.5.2	hormone metabolism.ethylene.signal transduction	protein|dehydration-responsive element-binding protein, putative, expressed
LOC_Os10g31240	0.187316	17.5.2	hormone metabolism.ethylene.signal transduction	weakly similar to ( 114) AT3G50150 | Symbols: | unknown protein | chr3:18595809-18597551 REVERSEDUF247 protein|plant protein of unknown function domain containing protein, expressed
LOC_Os02g43790	0.390214	17.5.2	hormone metabolism.ethylene.signal transduction	weakly similar to ( 134) AT4G17500 | Symbols: ATERF-1 | ATERF-1 (ETHYLENE RESPONSIVE ELEMENT BINDING FACTOR 1); DNA binding / transcription activator/ transcription factor | chr4:9759405-9760211 FORWARDweakly similar to ( 131) ERF2_NICSY Ethylene-responsive transcription factor 2 (Ethylene-responsive element-binding factor 2) (EREBP-2) (NsERF2) - Nicotiana sylvestris (Wood tobacco)AP2 AP2 protein…
LOC_Os10g38000	0.391158	17.5.2	hormone metabolism.ethylene.signal transduction	protein|dehydration-responsive element-binding protein, putative, expressed
LOC_Os01g38190	0.373822	17.5.2	hormone metabolism.ethylene.signal transduction	weakly similar to ( 199) AT3G50150 | Symbols: | unknown protein | chr3:18595809-18597551 REVERSEDUF247 protein|plant protein of unknown function domain containing protein, expressed
LOC_Os09g39850	0.471537	17.5.2	hormone metabolism.ethylene.signal transduction	weakly similar to ( 117) AT3G23240 | Symbols: ERF1, ATERF1 | ERF1 (ETHYLENE RESPONSE FACTOR 1); DNA binding / transcription activator/ transcription factor | chr3:8295705-8296361 FORWARDvery weakly similar to (90.5) ERF5_NICSY Ethylene-responsive transcription factor 5 (Ethylene-responsive element-binding factor 5 homolog) (EREBP-4) (NsERF4) - Nicotiana sylvestris (Wood tobacco)AP2 AP2 protein|AP…
LOC_Os04g47810	0.220489	17.5.3	hormone metabolism.ethylene.induced-regulated-responsive-activated	very weakly similar to (94.4) AT1G27660 | Symbols: | ethylene-responsive protein -related | chr1:9621701-9625666 FORWARD protein|ethylene-responsive protein related, putative, expressed
LOC_Os12g36630	0.286502	17.5.3	hormone metabolism.ethylene.induced-regulated-responsive-activated	weakly similar to ( 160) AT2G47710 | Symbols: | universal stress protein (USP) family protein | chr2:19555045-19555956 REVERSEUsp USP_Like protein|universal stress protein domain containing protein, putative, expressed
LOC_Os08g32160	0.498434	17.6.1	hormone metabolism.gibberelin.synthesis-degradation	weakly similar to ( 195) AT1G52820 | Symbols: | 2-oxoglutarate-dependent dioxygenase, putative | chr1:19669216-19670321 FORWARDvery weakly similar to (89.4) GAO1D_WHEAT Gibberellin 20 oxidase 1-D (EC 1.14.11.-) (Gibberellin C-20 oxidase 1-D) (GA 20-oxidase 1-D) (Ta20ox1D) (TaGA20ox1-D) (Protein Wga20) - Triticum aestivum (Wheat) PcbC protein|oxidoreductase, 2OG-FeII oxygenase domain containing pr…
LOC_Os08g39850	0	17.7.1.2	hormone metabolism.jasmonate.synthesis-degradation.lipoxygenase	highly similar to ( 841) AT3G45140 | Symbols: LOX2, ATLOX2 | LOX2 (LIPOXYGENASE 2); lipoxygenase | chr3:16525437-16529233 FORWARDnearly identical (1686) LOXC2_ORYSA Probable lipoxygenase 8, chloroplast precursor (EC 1.13.11.12) - Oryza sativa (Rice)Lipoxygenase PLAT_LH2 protein|lipoxygenase, chloroplast precursor, putative, expressed
LOC_Os03g52860	0.33741	17.7.1.2	hormone metabolism.jasmonate.synthesis-degradation.lipoxygenase	highly similar to ( 967) AT1G55020 | Symbols: LOX1 | LOX1; lipoxygenase | chr1:20525798-20530143 FORWARDnearly identical (1704) LOX2_ORYSA Lipoxygenase 2 (EC 1.13.11.12) (Lipoxygenase L-2) - Oryza sativa (Rice)Lipoxygenase PLAT_LH2 PLAT LH2 protein|lipoxygenase, putative, expressed
LOC_Os03g12500	0.307141	17.7.1.3	hormone metabolism.jasmonate.synthesis-degradation.allene oxidase synthase	moderately similar to ( 424) AT5G42650 | Symbols: AOS, CYP74A, DDE2 | AOS (ALLENE OXIDE SYNTHASE); allene oxide synthase/ hydro-lyase/ oxygen binding | chr5:17097803-17099359 REVERSEhighly similar to ( 791) C74A2_ORYSA Cytochrome P450 74A2 (EC 4.2.1.92) (Allene oxide synthase 2) (Hydroperoxide dehydrase 2) - Oryza sativa (Rice) protein|cytochrome P450, putative, expressed
LOC_Os06g11240	0.410919	17.7.1.5	hormone metabolism.jasmonate.synthesis-degradation.12-Oxo-PDA-reductase	highly similar to ( 508) AT1G76690 | Symbols: OPR2, ATOPR2 | OPR2 | chr1:28778976-28780355 FORWARD OYE_like_FMN PRK10605 NemA Oxidored_FMN OYE_like_FMN_family OYE_YqiM_FMN OYE_like_5_FMN OYE_like_4_FMN OYE_like_3_FMN DCR_FMN PRK08255 OYE_like_2_FMN TMADH_HD_FMN ER_like_FMN protein|12-oxophytodienoate reductase, putative, expressed
LOC_Os11g15040	0.0095981	17.8.1	hormone metabolism.salicylic acid.synthesis-degradation	weakly similar to ( 123) AT5G66430 | Symbols: | S-adenosyl-L-methionine:carboxyl methyltransferase family protein | chr5:26525410-26526799 REVERSEweakly similar to ( 112) BAMT_ANTMA Benzoate carboxyl methyltransferase (EC 2.1.1.-) (S-adenosyl-L-methionine:benzoic acid carboxyl methyltransferase) - Antirrhinum majus (Garden snapdragon)Methyltransf_7 protein|S-adenosyl-L-methionine:benzoic acid/sal…
LOC_Os06g22440	0.424501	17.8.1	hormone metabolism.salicylic acid.synthesis-degradation	weakly similar to ( 186) AT5G04370 | Symbols: NAMT1 | NAMT1; S-adenosylmethionine-dependent methyltransferase | chr5:1231856-1233888 FORWARDweakly similar to ( 166) BAMT_ANTMA Benzoate carboxyl methyltransferase (EC 2.1.1.-) (S-adenosyl-L-methionine:benzoic acid carboxyl methyltransferase) - Antirrhinum majus (Garden snapdragon)Methyltransf_7 protein|SAM dependent carboxyl methyltransferase, puta…
LOC_Os02g48770	0.49259	17.8.1	hormone metabolism.salicylic acid.synthesis-degradation	moderately similar to ( 248) AT3G11480 | Symbols: BSMT1, ATBSMT1 | BSMT1; S-adenosylmethionine-dependent methyltransferase | chr3:3614544-3617137 FORWARDmoderately similar to ( 232) BAMT_ANTMA Benzoate carboxyl methyltransferase (EC 2.1.1.-) (S-adenosyl-L-methionine:benzoic acid carboxyl methyltransferase) - Antirrhinum majus (Garden snapdragon)Methyltransf_7 protein|SAM dependent carboxyl methyl…
Regulation
LOC_Os04g31030	0.402625	30.1	signalling.in sugar and nutrient physiology	protein|nitrate-induced NOI protein, expressed
LOC_Os02g51970	0.381794	30.1.1	signalling.in sugar and nutrient physiology	moderately similar to ( 317) AT4G08950 | Symbols: EXO | EXO (EXORDIUM) | chr4:5740378-5741322 FORWARDPhi_1 protein|phosphate-induced protein 1 conserved region domain containing protein, expressed
LOC_Os02g52010	0.441459	30.1.1	signalling.in sugar and nutrient physiology	moderately similar to ( 300) AT4G08950 | Symbols: EXO | EXO (EXORDIUM) | chr4:5740378-5741322 FORWARDPhi_1 protein|phosphate-induced protein 1 conserved region domain containing protein, expressed
LOC_Os10g35040	0.456115	30.2.3	signalling.receptor kinases.leucine rich repeat III	weakly similar to ( 190) AT1G68400 | Symbols: | leucine-rich repeat transmembrane protein kinase, putative | chr1:25646401-25648916 REVERSEweakly similar to ( 103) PSKR_DAUCA Phytosulfokine receptor precursor (EC 2.7.11.1) (Phytosulfokine LRR receptor kinase) - Daucus carota (Carrot) Pkinase S_TKc S_TKc Pkinase_Tyr PTKc TyrKc SPS1 protein|receptor kinase like protein, putative, expressed
LOC_Os05g01370	0.139615	30.2.3	signalling.receptor kinases.leucine rich repeat III	moderately similar to ( 205) AT5G06860 | Symbols: PGIP1, ATPGIP1 | PGIP1 (POLYGALACTURONASE INHIBITING PROTEIN 1); protein binding | chr5:2132373-2133434 FORWARDweakly similar to ( 187) PGIP1_ORYSA Polygalacturonase inhibitor 1 precursor (Polygalacturonase-inhibiting protein) (Floral organ regulator 1) - Oryza sativa (Rice) protein|polygalacturonase inhibitor precursor, putative, expressed
LOC_Os08g10330	0.2121	30.2.8.2	signalling.receptor kinases.leucine rich repeat VIII-2	highly similar to ( 936) AT1G56130 | Symbols: | leucine-rich repeat family protein / protein kinase family protein | chr1:20994931-21000887 REVERSEweakly similar to ( 190) NORK_PEA Nodulation receptor kinase precursor (EC 2.7.11.1) - Pisum sativum (Garden pea) TyrKc S_TKc PTKc S_TKc Pkinase_Tyr Pkinase PTKc_EphR PTKc_Jak_rpt2 PTKc_Csk_like PTKc_Srm_Brk PTKc_Trk PTKc_Src_like PTKc_EGFR_like PTKc_I…
LOC_Os04g52640	0.415142	30.2.8.2	signalling.receptor kinases.leucine rich repeat VIII-2	highly similar to ( 933) AT1G56130 | Symbols: | leucine-rich repeat family protein / protein kinase family protein | chr1:20994931-21000887 REVERSEmoderately similar to ( 209) NORK_PEA Nodulation receptor kinase precursor (EC 2.7.11.1) - Pisum sativum (Garden pea) TyrKc PTKc S_TKc Pkinase_Tyr S_TKc Pkinase PTKc_Jak_rpt2 PTKc_Srm_Brk PTKc_Src_like PTKc_Trk PTKc_Csk_like PTKc_EphR PTKc_Itk PTKc_Tec…
LOC_Os04g52630	0.478182	30.2.8.2	signalling.receptor kinases.leucine rich repeat VIII-2	highly similar to ( 861) AT1G56130 | Symbols: | leucine-rich repeat family protein / protein kinase family protein | chr1:20994931-21000887 REVERSEweakly similar to ( 168) NORK_MEDTR Nodulation receptor kinase precursor (EC 2.7.11.1) (Does not make infections protein 2) (Symbiosis receptor-like kinase) (MtSYMRK) - Medicago truncatula (Barrel medic) TyrKc S_TKc S_TKc Pkinase Pkinase_Tyr PTKc PTKc_…
LOC_Os04g52600	0.324694	30.2.8.2	signalling.receptor kinases.leucine rich repeat VIII-2	highly similar to ( 993) AT1G56130 | Symbols: | leucine-rich repeat family protein / protein kinase family protein | chr1:20994931-21000887 REVERSEmoderately similar to ( 214) NORK_PEA Nodulation receptor kinase precursor (EC 2.7.11.1) - Pisum sativum (Garden pea) TyrKc S_TKc Pkinase_Tyr PTKc Pkinase S_TKc PTKc_Jak_rpt2 PTKc_Srm_Brk PTKc_Src_like PTKc_Trk PTKc_Csk_like PTKc_EphR PTKc_Frk_like SPS…
LOC_Os04g52590	0.458845	30.2.8.2	signalling.receptor kinases.leucine rich repeat VIII-2	highly similar to ( 843) AT1G56130 | Symbols: | leucine-rich repeat family protein / protein kinase family protein | chr1:20994931-21000887 REVERSEmoderately similar to ( 207) NORK_MEDTR Nodulation receptor kinase precursor (EC 2.7.11.1) (Does not make infections protein 2) (Symbiosis receptor-like kinase) (MtSYMRK) - Medicago truncatula (Barrel medic) TyrKc PTKc S_TKc Pkinase_Tyr Pkinase S_TKc P…
LOC_Os08g10320	0.322154	30.2.8.2	signalling.receptor kinases.leucine rich repeat VIII-2	highly similar to ( 969) AT1G56130 | Symbols: | leucine-rich repeat family protein / protein kinase family protein | chr1:20994931-21000887 REVERSEmoderately similar to ( 210) NORK_MEDTR Nodulation receptor kinase precursor (EC 2.7.11.1) (Does not make infections protein 2) (Symbiosis receptor-like kinase) (MtSYMRK) - Medicago truncatula (Barrel medic) TyrKc S_TKc Pkinase_Tyr S_TKc PTKc Pkinase P…
LOC_Os01g53920	0.188639	30.2.11	signalling.receptor kinases.leucine rich repeat XI	moderately similar to ( 489) AT5G65700 | Symbols: BAM1 | BAM1 (BARELY ANY MERISTEM 1); ATP binding / kinase/ protein serine/threonine kinase | chr5:26281826-26284945 FORWARDmoderately similar to ( 250) RPK1_IPONI Receptor-like protein kinase precursor (EC 2.7.11.1) - Ipomoea nil (Japanese morning glory) (Pharbitis nil) PTKc TyrKc Pkinase_Tyr S_TKc Pkinase S_TKc PTKc_Jak_rpt2 PTKc_EphR SPS1 PTKc_E…
LOC_Os05g44770	0.341984	30.2.11	signalling.receptor kinases.leucine rich repeat XI	highly similar to ( 746) AT5G25930 | Symbols: | leucine-rich repeat family protein / protein kinase family protein | chr5:9050880-9053978 FORWARDmoderately similar to ( 373) RPK1_IPONI Receptor-like protein kinase precursor (EC 2.7.11.1) - Ipomoea nil (Japanese morning glory) (Pharbitis nil) S_TKc S_TKc Pkinase_Tyr PTKc Pkinase TyrKc PTKc_EphR SPS1 PTKc_Trk PTKc_Jak_rpt2 PTKc_Musk PTKc_EphR_A2 PT…
LOC_Os12g42520	0.451552	30.2.11	signalling.receptor kinases.leucine rich repeat XI	highly similar to ( 727) AT3G47570 | Symbols: | leucine-rich repeat transmembrane protein kinase, putative | chr3:17527611-17530748 FORWARDmoderately similar to ( 383) RPK1_IPONI Receptor-like protein kinase precursor (EC 2.7.11.1) - Ipomoea nil (Japanese morning glory) (Pharbitis nil) S_TKc Pkinase TyrKc S_TKc Pkinase_Tyr PTKc PTKc_Trk PTKc_Jak_rpt2 PTKc_Csk_like PTKc_InsR_like PTKc_Srm_Brk SPS1…
LOC_Os11g36150	0.363434	30.2.11	signalling.receptor kinases.leucine rich repeat XI	highly similar to ( 678) AT3G47570 | Symbols: | leucine-rich repeat transmembrane protein kinase, putative | chr3:17527611-17530748 FORWARDmoderately similar to ( 348) RPK1_IPONI Receptor-like protein kinase precursor (EC 2.7.11.1) - Ipomoea nil (Japanese morning glory) (Pharbitis nil) S_TKc Pkinase S_TKc TyrKc Pkinase_Tyr PTKc PTKc_Jak_rpt2 PTKc_Src_like PTKc_Srm_Brk SPS1 PTKc_EphR PTKc_Trk PTKc…
LOC_Os02g30540	0.24015	30.2.11	signalling.receptor kinases.leucine rich repeat XI	moderately similar to ( 484) AT3G47570 | Symbols: | leucine-rich repeat transmembrane protein kinase, putative | chr3:17527611-17530748 FORWARDmoderately similar to ( 323) RPK1_IPONI Receptor-like protein kinase precursor (EC 2.7.11.1) - Ipomoea nil (Japanese morning glory) (Pharbitis nil) S_TKc Pkinase S_TKc Pkinase_Tyr TyrKc PTKc PTKc_Src_like PTKc_Srm_Brk PTKc_Csk_like PTKc_Trk PTKc_Jak_rpt2 P…
LOC_Os11g07060	0.489808	30.2.11	signalling.receptor kinases.leucine rich repeat XI	highly similar to ( 679) AT3G47570 | Symbols: | leucine-rich repeat transmembrane protein kinase, putative | chr3:17527611-17530748 FORWARDmoderately similar to ( 378) RPK1_IPONI Receptor-like protein kinase precursor (EC 2.7.11.1) - Ipomoea nil (Japanese morning glory) (Pharbitis nil) S_TKc S_TKc Pkinase Pkinase_Tyr TyrKc PTKc PTKc_Srm_Brk PTKc_Csk_like PTKc_Src_like PTKc_Trk PTKc_Abl PTKc_Chk P…
LOC_Os08g25380	0.201985	30.2.11	signalling.receptor kinases.leucine rich repeat XI	nearly identical (1112) AT1G55610 | Symbols: BRL1 | BRL1 (BRI 1 LIKE); kinase | chr1:20779874-20783374 REVERSEmoderately similar to ( 469) PSKR_DAUCA Phytosulfokine receptor precursor (EC 2.7.11.1) (Phytosulfokine LRR receptor kinase) - Daucus carota (Carrot) Pkinase_Tyr TyrKc Pkinase S_TKc PTKc S_TKc PTKc_Jak_rpt2 SPS1 PTKc_EGFR_like PTKc_Src_like PTKc_EphR PTKc_Tec_like PTKc_Csk_like PTKc_Trk P…
LOC_Os06g36310	0.344496	30.2.11	signalling.receptor kinases.leucine rich repeat XI	moderately similar to ( 305) AT5G25930 | Symbols: | leucine-rich repeat family protein / protein kinase family protein | chr5:9050880-9053978 FORWARDweakly similar to ( 146) RPK1_IPONI Receptor-like protein kinase precursor (EC 2.7.11.1) - Ipomoea nil (Japanese morning glory) (Pharbitis nil) protein|receptor-like protein kinase 5 precursor, putative, expressed
LOC_Os07g03000	0.147696	30.2.11	signalling.receptor kinases.leucine rich repeat XI	highly similar to ( 652) AT3G47090 | Symbols: | leucine-rich repeat transmembrane protein kinase, putative | chr3:17341512-17344645 REVERSEmoderately similar to ( 413) RPK1_IPONI Receptor-like protein kinase precursor (EC 2.7.11.1) - Ipomoea nil (Japanese morning glory) (Pharbitis nil) S_TKc Pkinase S_TKc PTKc Pkinase_Tyr TyrKc PTKc_Srm_Brk PTKc_Csk_like PTKc_Jak_rpt2 SPS1 PTKc_Trk PTKc_Axl_like …
LOC_Os04g03180	0.110749	30.2.11	signalling.receptor kinases.leucine rich repeat XI	weakly similar to ( 165) AT1G07390 | Symbols: AtRLP1 | protein binding | chr1:2269893-2274654 FORWARDvery weakly similar to (99.8) RPK1_IPONI Receptor-like protein kinase precursor (EC 2.7.11.1) - Ipomoea nil (Japanese morning glory) (Pharbitis nil) protein|disease resistance protein, putative, expressed
LOC_Os11g35500	0.347963	30.2.11	signalling.receptor kinases.leucine rich repeat XI	highly similar to ( 607) AT3G47090 | Symbols: | leucine-rich repeat transmembrane protein kinase, putative | chr3:17341512-17344645 REVERSEmoderately similar to ( 310) RPK1_IPONI Receptor-like protein kinase precursor (EC 2.7.11.1) - Ipomoea nil (Japanese morning glory) (Pharbitis nil) S_TKc Pkinase_Tyr PTKc Pkinase S_TKc TyrKc PTKc_Frk_like PTKc_Src_like PTKc_Jak_rpt2 PTKc_Srm_Brk PTKc_Axl_like …
LOC_Os06g47650	0.309971	30.2.11	signalling.receptor kinases.leucine rich repeat XI	highly similar to ( 850) AT1G72300 | Symbols: | leucine-rich repeat transmembrane protein kinase, putative | chr1:27217679-27220966 REVERSEhighly similar to ( 706) PSKR_DAUCA Phytosulfokine receptor precursor (EC 2.7.11.1) (Phytosulfokine LRR receptor kinase) - Daucus carota (Carrot) Pkinase_Tyr S_TKc Pkinase TyrKc S_TKc PTKc SPS1 PTKc_Src_like PTKc_EphR PTKc_Tec_like PTKc_Trk PTKc_TrkA PTKc_Srm_…
LOC_Os01g43440	0	30.2.11	signalling.receptor kinases.leucine rich repeat XI	moderately similar to ( 397) AT1G80080 | Symbols: TMM, AtRLP17 | TMM (TOO MANY MOUTHS); protein binding / receptor | chr1:30128073-30129563 REVERSEweakly similar to ( 112) RPK1_IPONI Receptor-like protein kinase precursor (EC 2.7.11.1) - Ipomoea nil (Japanese morning glory) (Pharbitis nil) protein|TOO MANY MOUTHS precursor, putative, expressed
LOC_Os06g08154	0.272851	30.2.11	signalling.receptor kinases.leucine rich repeat XI	moderately similar to ( 271) AT1G58190 | Symbols: AtRLP9 | AtRLP9 (Receptor Like Protein 9); protein binding | chr1:21540720-21547996 FORWARDweakly similar to ( 151) RPK1_IPONI Receptor-like protein kinase precursor (EC 2.7.11.1) - Ipomoea nil (Japanese morning glory) (Pharbitis nil) protein|receptor-like protein kinase 5 precursor, putative, expressed
LOC_Os12g42520	0.451552	30.2.12	signalling.receptor kinases.leucine rich repeat XII	highly similar to ( 727) AT3G47570 | Symbols: | leucine-rich repeat transmembrane protein kinase, putative | chr3:17527611-17530748 FORWARDmoderately similar to ( 383) RPK1_IPONI Receptor-like protein kinase precursor (EC 2.7.11.1) - Ipomoea nil (Japanese morning glory) (Pharbitis nil) S_TKc Pkinase TyrKc S_TKc Pkinase_Tyr PTKc PTKc_Trk PTKc_Jak_rpt2 PTKc_Csk_like PTKc_InsR_like PTKc_Srm_Brk SPS1…
LOC_Os11g36150	0.363434	30.2.12	signalling.receptor kinases.leucine rich repeat XII	highly similar to ( 678) AT3G47570 | Symbols: | leucine-rich repeat transmembrane protein kinase, putative | chr3:17527611-17530748 FORWARDmoderately similar to ( 348) RPK1_IPONI Receptor-like protein kinase precursor (EC 2.7.11.1) - Ipomoea nil (Japanese morning glory) (Pharbitis nil) S_TKc Pkinase S_TKc TyrKc Pkinase_Tyr PTKc PTKc_Jak_rpt2 PTKc_Src_like PTKc_Srm_Brk SPS1 PTKc_EphR PTKc_Trk PTKc…
LOC_Os11g07060	0.489808	30.2.12	signalling.receptor kinases.leucine rich repeat XII	highly similar to ( 679) AT3G47570 | Symbols: | leucine-rich repeat transmembrane protein kinase, putative | chr3:17527611-17530748 FORWARDmoderately similar to ( 378) RPK1_IPONI Receptor-like protein kinase precursor (EC 2.7.11.1) - Ipomoea nil (Japanese morning glory) (Pharbitis nil) S_TKc S_TKc Pkinase Pkinase_Tyr TyrKc PTKc PTKc_Srm_Brk PTKc_Csk_like PTKc_Src_like PTKc_Trk PTKc_Abl PTKc_Chk P…
LOC_Os11g35500	0.347963	30.2.12	signalling.receptor kinases.leucine rich repeat XII	highly similar to ( 607) AT3G47090 | Symbols: | leucine-rich repeat transmembrane protein kinase, putative | chr3:17341512-17344645 REVERSEmoderately similar to ( 310) RPK1_IPONI Receptor-like protein kinase precursor (EC 2.7.11.1) - Ipomoea nil (Japanese morning glory) (Pharbitis nil) S_TKc Pkinase_Tyr PTKc Pkinase S_TKc TyrKc PTKc_Frk_like PTKc_Src_like PTKc_Jak_rpt2 PTKc_Srm_Brk PTKc_Axl_like …
LOC_Os03g55210	0.298868	30.2.16	signalling.receptor kinases.Catharanthus roseus-like RLK1	highly similar to ( 855) AT5G61350 | Symbols: | protein kinase family protein | chr5:24667973-24670501 FORWARDmoderately similar to ( 277) NORK_MEDTR Nodulation receptor kinase precursor (EC 2.7.11.1) (Does not make infections protein 2) (Symbiosis receptor-like kinase) (MtSYMRK) - Medicago truncatula (Barrel medic) PTKc TyrKc Pkinase_Tyr S_TKc S_TKc Pkinase PTKc_Csk_like PTKc_Jak_rpt2 PTKc_Trk P…
LOC_Os09g19810	0.411601	30.2.17	signalling.receptor kinases.DUF 26	moderately similar to ( 457) AT4G23160 | Symbols: | protein kinase family protein | chr4:12129485-12134086 FORWARDmoderately similar to ( 362) POLX_TOBAC Retrovirus-related Pol polyprotein from transposon TNT 1-94 [Includes: Protease (EC 3.4.23.-); Reverse transcriptase (EC 2.7.7.49); Endonuclease] - Nicotiana tabacum (Common tobacco)RVT_2 rve protein|retrotransposon protein, putative, unclassifi…
LOC_Os06g41340	0.126368	30.2.17	signalling.receptor kinases.DUF 26	moderately similar to ( 338) AT4G23160 | Symbols: | protein kinase family protein | chr4:12129485-12134086 FORWARDmoderately similar to ( 471) POLX_TOBAC Retrovirus-related Pol polyprotein from transposon TNT 1-94 [Includes: Protease (EC 3.4.23.-); Reverse transcriptase (EC 2.7.7.49); Endonuclease] - Nicotiana tabacum (Common tobacco)RVT_2 rve protein|retrotransposon protein, putative, unclassifi…
LOC_Os05g49110	0.198463	30.2.17	signalling.receptor kinases.DUF 26	moderately similar to ( 236) AT4G23160 | Symbols: | protein kinase family protein | chr4:12129485-12134086 FORWARDmoderately similar to ( 320) POLX_TOBAC Retrovirus-related Pol polyprotein from transposon TNT 1-94 [Includes: Protease (EC 3.4.23.-); Reverse transcriptase (EC 2.7.7.49); Endonuclease] - Nicotiana tabacum (Common tobacco)RVT_2 rve protein|retrotransposon protein, putative, Ty1-copia …
LOC_Os10g11990	0	30.2.17	signalling.receptor kinases.DUF 26	moderately similar to ( 230) AT4G23160 | Symbols: | protein kinase family protein | chr4:12129485-12134086 FORWARDmoderately similar to ( 250) POLX_TOBAC Retrovirus-related Pol polyprotein from transposon TNT 1-94 [Includes: Protease (EC 3.4.23.-); Reverse transcriptase (EC 2.7.7.49); Endonuclease] - Nicotiana tabacum (Common tobacco)RVT_2 rve protein|retrotransposon protein, putative, Ty1-copia …
LOC_Os08g43110	0.15058	30.2.17	signalling.receptor kinases.DUF 26	moderately similar to ( 414) AT4G23160 | Symbols: | protein kinase family protein | chr4:12129485-12134086 FORWARDmoderately similar to ( 384) POLX_TOBAC Retrovirus-related Pol polyprotein from transposon TNT 1-94 [Includes: Protease (EC 3.4.23.-); Reverse transcriptase (EC 2.7.7.49); Endonuclease] - Nicotiana tabacum (Common tobacco)RVT_2 rve protein|retrotransposon protein, putative, unclassifi…
LOC_Os07g17260	0.384707	30.2.17	signalling.receptor kinases.DUF 26	moderately similar to ( 308) AT4G23160 | Symbols: | protein kinase family protein | chr4:12129485-12134086 FORWARDmoderately similar to ( 340) POLX_TOBAC Retrovirus-related Pol polyprotein from transposon TNT 1-94 [Includes: Protease (EC 3.4.23.-); Reverse transcriptase (EC 2.7.7.49); Endonuclease] - Nicotiana tabacum (Common tobacco)RVT_2 protein|retrotransposon protein, putative, unclassified, …
LOC_Os03g21419	0.334077	30.2.17	signalling.receptor kinases.DUF 26	moderately similar to ( 298) AT4G23160 | Symbols: | protein kinase family protein | chr4:12129485-12134086 FORWARDhighly similar to ( 562) POLX_TOBAC Retrovirus-related Pol polyprotein from transposon TNT 1-94 [Includes: Protease (EC 3.4.23.-); Reverse transcriptase (EC 2.7.7.49); Endonuclease] - Nicotiana tabacum (Common tobacco)RVT_2 rve protein|retrotransposon protein, putative, Ty1-copia subc…
LOC_Os12g40060	0.341033	30.2.17	signalling.receptor kinases.DUF 26	moderately similar to ( 339) AT4G23160 | Symbols: | protein kinase family protein | chr4:12129485-12134086 FORWARDmoderately similar to ( 356) POLX_TOBAC Retrovirus-related Pol polyprotein from transposon TNT 1-94 [Includes: Protease (EC 3.4.23.-); Reverse transcriptase (EC 2.7.7.49); Endonuclease] - Nicotiana tabacum (Common tobacco)RVT_2 rve protein|retrotransposon protein, putative, unclassifi…
LOC_Os08g40550	0.301639	30.2.17	signalling.receptor kinases.DUF 26	moderately similar to ( 296) AT4G23160 | Symbols: | protein kinase family protein | chr4:12129485-12134086 FORWARDmoderately similar to ( 314) POLX_TOBAC Retrovirus-related Pol polyprotein from transposon TNT 1-94 [Includes: Protease (EC 3.4.23.-); Reverse transcriptase (EC 2.7.7.49); Endonuclease] - Nicotiana tabacum (Common tobacco)RVT_2 rve protein|retrotransposon protein, putative, unclassifi…
LOC_Os03g20080	0.179756	30.2.17	signalling.receptor kinases.DUF 26	moderately similar to ( 266) AT4G23160 | Symbols: | protein kinase family protein | chr4:12129485-12134086 FORWARDmoderately similar to ( 248) POLX_TOBAC Retrovirus-related Pol polyprotein from transposon TNT 1-94 [Includes: Protease (EC 3.4.23.-); Reverse transcriptase (EC 2.7.7.49); Endonuclease] - Nicotiana tabacum (Common tobacco)RVT_2 protein|retrotransposon protein, putative, unclassified, …
LOC_Os08g03880	0.384057	30.2.17	signalling.receptor kinases.DUF 26	moderately similar to ( 387) AT4G23160 | Symbols: | protein kinase family protein | chr4:12129485-12134086 FORWARDhighly similar to ( 677) POLX_TOBAC Retrovirus-related Pol polyprotein from transposon TNT 1-94 [Includes: Protease (EC 3.4.23.-); Reverse transcriptase (EC 2.7.7.49); Endonuclease] - Nicotiana tabacum (Common tobacco)RVT_2 rve protein|retrotransposon protein, putative, unclassified, …
LOC_Os05g03920	0.367845	30.2.17	signalling.receptor kinases.DUF 26	moderately similar to ( 461) AT1G70520 | Symbols: | protein kinase family protein | chr1:26584888-26587334 REVERSEmoderately similar to ( 209) PSKR_DAUCA Phytosulfokine receptor precursor (EC 2.7.11.1) (Phytosulfokine LRR receptor kinase) - Daucus carota (Carrot) TyrKc Pkinase_Tyr PTKc S_TKc Pkinase S_TKc SPS1 PTKc_Jak_rpt2 PTKc_Src_like PTKc_Tec_like PTKc_Csk_like PTKc_Srm_Brk PTKc_Frk_like PTKc…
LOC_Os11g29610	0.260404	30.2.17	signalling.receptor kinases.DUF 26	moderately similar to ( 321) AT4G23160 | Symbols: | protein kinase family protein | chr4:12129485-12134086 FORWARDhighly similar to ( 671) POLX_TOBAC Retrovirus-related Pol polyprotein from transposon TNT 1-94 [Includes: Protease (EC 3.4.23.-); Reverse transcriptase (EC 2.7.7.49); Endonuclease] - Nicotiana tabacum (Common tobacco)RVT_2 rve protein|retrotransposon protein, putative, Ty1-copia subc…
LOC_Os07g04040	0.311428	30.2.19	signalling.receptor kinases.legume-lectin	highly similar to ( 535) AT3G53810 | Symbols: | lectin protein kinase, putative | chr3:19933153-19935186 REVERSEweakly similar to ( 170) PSKR_DAUCA Phytosulfokine receptor precursor (EC 2.7.11.1) (Phytosulfokine LRR receptor kinase) - Daucus carota (Carrot) Lectin_legB S_TKc Pkinase S_TKc TyrKc Pkinase_Tyr PTKc PTKc_Csk_like PTKc_EphR PTKc_Src_like PTKc_Abl PTKc_Jak_rpt2 PTKc_EphR_A2 PTKc_Frk_lik…
LOC_Os11g39370	0.460835	30.2.22	signalling.receptor kinases.proline extensin like	highly similar to ( 526) AT5G10290 | Symbols: | leucine-rich repeat family protein / protein kinase family protein | chr5:3235462-3238171 REVERSEmoderately similar to ( 209) PSKR_DAUCA Phytosulfokine receptor precursor (EC 2.7.11.1) (Phytosulfokine LRR receptor kinase) - Daucus carota (Carrot) Pkinase_Tyr TyrKc PTKc Pkinase S_TKc S_TKc PTKc_Met_Ron PTKc_InsR_like PTKc_Fes_like PTKc_Jak_rpt2 PTKc_…
LOC_Os12g01510	0.17501	30.2.22	signalling.receptor kinases.proline extensin like	moderately similar to ( 314) AT4G18640 | Symbols: MRH1 | MRH1 (morphogenesis of root hair 1); ATP binding / protein binding / protein kinase/ protein serine/threonine kinase/ protein tyrosine kinase | chr4:10260481-10263577 FORWARDvery weakly similar to (84.3) NORK_PEA Nodulation receptor kinase precursor (EC 2.7.11.1) - Pisum sativum (Garden pea) protein|MRH1, putative, expressed
LOC_Os07g35740	0.330904	30.2.24	signalling.receptor kinases.S-locus glycoprotein like	moderately similar to ( 443) AT4G23180 | Symbols: CRK10, RLK4 | CRK10 (CYSTEINE-RICH RLK10); ATP binding / kinase/ protein kinase/ protein serine/threonine kinase/ protein tyrosine kinase | chr4:12138171-12140780 FORWARDweakly similar to ( 198) NORK_PEA Nodulation receptor kinase precursor (EC 2.7.11.1) - Pisum sativum (Garden pea) TyrKc Pkinase_Tyr PTKc S_TKc Pkinase S_TKc SPS1 PTKc_Jak_rpt2 PTK…
LOC_Os08g10330	0.2121	30.2.24	signalling.receptor kinases.S-locus glycoprotein like	highly similar to ( 936) AT1G56130 | Symbols: | leucine-rich repeat family protein / protein kinase family protein | chr1:20994931-21000887 REVERSEweakly similar to ( 190) NORK_PEA Nodulation receptor kinase precursor (EC 2.7.11.1) - Pisum sativum (Garden pea) TyrKc S_TKc PTKc S_TKc Pkinase_Tyr Pkinase PTKc_EphR PTKc_Jak_rpt2 PTKc_Csk_like PTKc_Srm_Brk PTKc_Trk PTKc_Src_like PTKc_EGFR_like PTKc_I…
LOC_Os04g52640	0.415142	30.2.24	signalling.receptor kinases.S-locus glycoprotein like	highly similar to ( 933) AT1G56130 | Symbols: | leucine-rich repeat family protein / protein kinase family protein | chr1:20994931-21000887 REVERSEmoderately similar to ( 209) NORK_PEA Nodulation receptor kinase precursor (EC 2.7.11.1) - Pisum sativum (Garden pea) TyrKc PTKc S_TKc Pkinase_Tyr S_TKc Pkinase PTKc_Jak_rpt2 PTKc_Srm_Brk PTKc_Src_like PTKc_Trk PTKc_Csk_like PTKc_EphR PTKc_Itk PTKc_Tec…
LOC_Os05g07300	0.49496	30.2.24	signalling.receptor kinases.S-locus glycoprotein like	highly similar to ( 573) AT2G19130 | Symbols: | S-locus lectin protein kinase family protein | chr2:8293789-8296275 FORWARDmoderately similar to ( 234) KPRO_MAIZE Putative receptor protein kinase ZmPK1 precursor (EC 2.7.11.1) - Zea mays (Maize) Pkinase S_TKc TyrKc S_TKc Pkinase_Tyr PTKc PTKc_Frk_like PTKc_Csk_like PTKc_Src_like PTKc_EphR SPS1 PTKc_Itk PTKc_Trk PTKc_Tec_like PTKc_DDR B_lectin PTKc…
LOC_Os07g35790	0.170519	30.2.24	signalling.receptor kinases.S-locus glycoprotein like	moderately similar to ( 445) AT4G23180 | Symbols: CRK10, RLK4 | CRK10 (CYSTEINE-RICH RLK10); ATP binding / kinase/ protein kinase/ protein serine/threonine kinase/ protein tyrosine kinase | chr4:12138171-12140780 FORWARDweakly similar to ( 199) NORK_MEDTR Nodulation receptor kinase precursor (EC 2.7.11.1) (Does not make infections protein 2) (Symbiosis receptor-like kinase) (MtSYMRK) - Medicago t…
LOC_Os01g26390	0.0950667	30.2.24	signalling.receptor kinases.S-locus glycoprotein like	moderately similar to ( 451) AT4G05200 | Symbols: | protein kinase family protein | chr4:2679793-2682309 REVERSEweakly similar to ( 197) PSKR_DAUCA Phytosulfokine receptor precursor (EC 2.7.11.1) (Phytosulfokine LRR receptor kinase) - Daucus carota (Carrot) TyrKc Pkinase_Tyr PTKc S_TKc Pkinase S_TKc PTKc_Jak_rpt2 PTKc_Srm_Brk PTKc_Src_like SPS1 PTKc_Ror PTKc_EphR PTKc_EGFR_like PTKc_Syk_like PTKc…
LOC_Os07g35750	0.382596	30.2.24	signalling.receptor kinases.S-locus glycoprotein like	moderately similar to ( 444) AT4G23180 | Symbols: CRK10, RLK4 | CRK10 (CYSTEINE-RICH RLK10); ATP binding / kinase/ protein kinase/ protein serine/threonine kinase/ protein tyrosine kinase | chr4:12138171-12140780 FORWARDweakly similar to ( 198) NORK_PEA Nodulation receptor kinase precursor (EC 2.7.11.1) - Pisum sativum (Garden pea) TyrKc Pkinase_Tyr PTKc S_TKc Pkinase S_TKc SPS1 PTKc_Jak_rpt2 PTK…
LOC_Os01g35160	0.371262	30.2.24	signalling.receptor kinases.S-locus glycoprotein like	weakly similar to ( 159) AT4G05200 | Symbols: | protein kinase family protein | chr4:2679793-2682309 REVERSEvery weakly similar to (80.1) PSKR_DAUCA Phytosulfokine receptor precursor (EC 2.7.11.1) (Phytosulfokine LRR receptor kinase) - Daucus carota (Carrot) protein|TKL_IRAK_DUF26-lh.4 - DUF26 kinases have homology to DUF26 containing loci, expressed
LOC_Os04g52630	0.478182	30.2.24	signalling.receptor kinases.S-locus glycoprotein like	highly similar to ( 861) AT1G56130 | Symbols: | leucine-rich repeat family protein / protein kinase family protein | chr1:20994931-21000887 REVERSEweakly similar to ( 168) NORK_MEDTR Nodulation receptor kinase precursor (EC 2.7.11.1) (Does not make infections protein 2) (Symbiosis receptor-like kinase) (MtSYMRK) - Medicago truncatula (Barrel medic) TyrKc S_TKc S_TKc Pkinase Pkinase_Tyr PTKc PTKc_…
LOC_Os07g35310	0.429665	30.2.24	signalling.receptor kinases.S-locus glycoprotein like	highly similar to ( 512) AT4G05200 | Symbols: | protein kinase family protein | chr4:2679793-2682309 REVERSEmoderately similar to ( 213) NORK_MEDTR Nodulation receptor kinase precursor (EC 2.7.11.1) (Does not make infections protein 2) (Symbiosis receptor-like kinase) (MtSYMRK) - Medicago truncatula (Barrel medic) TyrKc Pkinase_Tyr S_TKc Pkinase PTKc S_TKc PTKc_Jak_rpt2 SPS1 PTKc_Src_like PTKc_Sr…
LOC_Os04g52600	0.324694	30.2.24	signalling.receptor kinases.S-locus glycoprotein like	highly similar to ( 993) AT1G56130 | Symbols: | leucine-rich repeat family protein / protein kinase family protein | chr1:20994931-21000887 REVERSEmoderately similar to ( 214) NORK_PEA Nodulation receptor kinase precursor (EC 2.7.11.1) - Pisum sativum (Garden pea) TyrKc S_TKc Pkinase_Tyr PTKc Pkinase S_TKc PTKc_Jak_rpt2 PTKc_Srm_Brk PTKc_Src_like PTKc_Trk PTKc_Csk_like PTKc_EphR PTKc_Frk_like SPS…
LOC_Os04g52590	0.458845	30.2.24	signalling.receptor kinases.S-locus glycoprotein like	highly similar to ( 843) AT1G56130 | Symbols: | leucine-rich repeat family protein / protein kinase family protein | chr1:20994931-21000887 REVERSEmoderately similar to ( 207) NORK_MEDTR Nodulation receptor kinase precursor (EC 2.7.11.1) (Does not make infections protein 2) (Symbiosis receptor-like kinase) (MtSYMRK) - Medicago truncatula (Barrel medic) TyrKc PTKc S_TKc Pkinase_Tyr Pkinase S_TKc P…
LOC_Os06g35850	0.261514	30.2.24	signalling.receptor kinases.S-locus glycoprotein like	moderately similar to ( 320) AT4G32300 | Symbols: SD2-5 | SD2-5 (S-DOMAIN-2 5); carbohydrate binding / kinase/ protein kinase | chr4:15599970-15602435 FORWARDmoderately similar to ( 214) KPRO_MAIZE Putative receptor protein kinase ZmPK1 precursor (EC 2.7.11.1) - Zea mays (Maize) Pkinase Pkinase_Tyr TyrKc S_TKc S_TKc PTKc PTKc_Csk_like PTKc_Jak_rpt2 PTKc_Src_like SPS1 PTKc_EGFR_like PTKc_Frk_like …
LOC_Os01g57490	0.192776	30.2.24	signalling.receptor kinases.S-locus glycoprotein like	moderately similar to ( 369) AT4G21390 | Symbols: B120 | B120; ATP binding / protein kinase/ protein serine/threonine kinase/ sugar binding | chr4:11394458-11397474 REVERSEweakly similar to ( 176) PSKR_DAUCA Phytosulfokine receptor precursor (EC 2.7.11.1) (Phytosulfokine LRR receptor kinase) - Daucus carota (Carrot) TyrKc Pkinase_Tyr PTKc S_TKc S_TKc Pkinase PTKc_Jak_rpt2 PTKc_Srm_Brk PTKc_EphR P…
LOC_Os06g47530	0.378972	30.2.24	signalling.receptor kinases.S-locus glycoprotein like	moderately similar to ( 290) AT4G23180 | Symbols: CRK10, RLK4 | CRK10 (CYSTEINE-RICH RLK10); ATP binding / kinase/ protein kinase/ protein serine/threonine kinase/ protein tyrosine kinase | chr4:12138171-12140780 FORWARDweakly similar to ( 181) PSKR_DAUCA Phytosulfokine receptor precursor (EC 2.7.11.1) (Phytosulfokine LRR receptor kinase) - Daucus carota (Carrot) S_TKc Pkinase S_TKc Pkinase_Tyr T…
LOC_Os04g03370	0.0420771	30.2.24	signalling.receptor kinases.S-locus glycoprotein like	weakly similar to ( 157) AT5G10530 | Symbols: | lectin protein kinase, putative | chr5:3324978-3326933 REVERSEweakly similar to ( 111) RPK1_IPONI Receptor-like protein kinase precursor (EC 2.7.11.1) - Ipomoea nil (Japanese morning glory) (Pharbitis nil) TyrKc S_TKc S_TKc Pkinase Pkinase_Tyr PTKc PTKc_Jak_rpt2 PTKc_Srm_Brk SPS1 PTKc_EphR protein|cysteine-rich receptor-like protein kinase 41 precur…
LOC_Os07g35330	0.36034	30.2.24	signalling.receptor kinases.S-locus glycoprotein like	moderately similar to ( 352) AT4G21410 | Symbols: | protein kinase family protein | chr4:11402463-11405025 REVERSEweakly similar to ( 189) RPK1_IPONI Receptor-like protein kinase precursor (EC 2.7.11.1) - Ipomoea nil (Japanese morning glory) (Pharbitis nil) TyrKc Pkinase Pkinase_Tyr PTKc S_TKc S_TKc PTKc_Srm_Brk SPS1 PTKc_Src_like PTKc_Jak_rpt2 PTKc_EGFR_like PTKc_EphR PTKc_Ror PTKc_Trk PTKc_Csk_…
LOC_Os07g36544	0.360583	30.2.24	signalling.receptor kinases.S-locus glycoprotein like	highly similar to ( 688) AT4G21380 | Symbols: ARK3 | ARK3 (A. THALIANA RECEPTOR KINASE 3); kinase/ transmembrane receptor protein serine/threonine kinase | chr4:11389219-11393090 REVERSEmoderately similar to ( 332) SLSG6_BRAOL S-locus-specific glycoprotein S6 precursor (SLSG-6) - Brassica oleracea (Wild cabbage) TyrKc Pkinase_Tyr PTKc S_TKc Pkinase S_TKc S_locus_glycop PTKc_Jak_rpt2 PTKc_Src_like…
LOC_Os07g35680	0.358749	30.2.24	signalling.receptor kinases.S-locus glycoprotein like	moderately similar to ( 472) AT4G23160 | Symbols: | protein kinase family protein | chr4:12129485-12134086 FORWARDmoderately similar to ( 205) NORK_MEDTR Nodulation receptor kinase precursor (EC 2.7.11.1) (Does not make infections protein 2) (Symbiosis receptor-like kinase) (MtSYMRK) - Medicago truncatula (Barrel medic) TyrKc Pkinase S_TKc S_TKc PTKc Pkinase_Tyr PTKc_Srm_Brk PTKc_Jak_rpt2 PTKc_Sr…
LOC_Os01g47820	0.327464	30.2.24	signalling.receptor kinases.S-locus glycoprotein like	moderately similar to ( 366) AT1G34300 | Symbols: | lectin protein kinase family protein | chr1:12503450-12505939 FORWARDhighly similar to ( 678) KPRO_MAIZE Putative receptor protein kinase ZmPK1 precursor (EC 2.7.11.1) - Zea mays (Maize) Pkinase S_TKc TyrKc S_TKc Pkinase_Tyr PTKc PTKc_Trk PTKc_Csk_like PTKc_EGFR_like SPS1 PTKc_EphR PTKc_Src_like PTKc_Frk_like B_lectin PTKc_Itk PTKc_Tec_like PTKc…
LOC_Os02g12130	0.266031	30.2.24	signalling.receptor kinases.S-locus glycoprotein like	weakly similar to ( 132) AT1G61430 | Symbols: | S-locus protein kinase, putative | chr1:22664669-22667769 REVERSEvery weakly similar to (99.0) KPRO_MAIZE Putative receptor protein kinase ZmPK1 precursor (EC 2.7.11.1) - Zea mays (Maize) S_TKc S_TKc Pkinase_Tyr Pkinase PTKc TyrKc protein|cysteine-rich receptor-like protein kinase 35 precursor, putative, expressed
LOC_Os04g53998	0.127391	30.2.24	signalling.receptor kinases.S-locus glycoprotein like	highly similar to ( 582) AT4G21390 | Symbols: B120 | B120; ATP binding / protein kinase/ protein serine/threonine kinase/ sugar binding | chr4:11394458-11397474 REVERSEmoderately similar to ( 222) SLSG3_BRAOL S-locus-specific glycoprotein S13 precursor (SLSG-13) (Fragment) - Brassica oleracea (Wild cabbage) TyrKc Pkinase_Tyr PTKc Pkinase S_TKc S_TKc PTKc_Src_like PTKc_Frk_like PTKc_Jak_rpt2 PTKc_…
LOC_Os02g48200	0.17771	30.2.24	signalling.receptor kinases.S-locus glycoprotein like	moderately similar to ( 377) AT5G06740 | Symbols: | lectin protein kinase family protein | chr5:2084094-2086052 FORWARDweakly similar to ( 179) KPRO_MAIZE Putative receptor protein kinase ZmPK1 precursor (EC 2.7.11.1) - Zea mays (Maize) Lectin_legB Pkinase S_TKc TyrKc S_TKc Pkinase_Tyr PTKc PTKc_Jak_rpt2 SPS1 PTKc_Src_like PTKc_EphR PTKc_Syk_like PTKc_Frk_like PTKc_Ack_like PTKc_Tec_like PTKc_Trk…
LOC_Os04g53994	0.31766	30.2.24	signalling.receptor kinases.S-locus glycoprotein like	highly similar to ( 649) AT4G21390 | Symbols: B120 | B120; ATP binding / protein kinase/ protein serine/threonine kinase/ sugar binding | chr4:11394458-11397474 REVERSEmoderately similar to ( 251) KPRO_MAIZE Putative receptor protein kinase ZmPK1 precursor (EC 2.7.11.1) - Zea mays (Maize) TyrKc PTKc Pkinase_Tyr S_TKc Pkinase S_TKc PTKc_Jak_rpt2 PTKc_Frk_like PTKc_Src_like PTKc_Srm_Brk PTKc_Ror PT…
LOC_Os08g10320	0.322154	30.2.24	signalling.receptor kinases.S-locus glycoprotein like	highly similar to ( 969) AT1G56130 | Symbols: | leucine-rich repeat family protein / protein kinase family protein | chr1:20994931-21000887 REVERSEmoderately similar to ( 210) NORK_MEDTR Nodulation receptor kinase precursor (EC 2.7.11.1) (Does not make infections protein 2) (Symbiosis receptor-like kinase) (MtSYMRK) - Medicago truncatula (Barrel medic) TyrKc S_TKc Pkinase_Tyr S_TKc PTKc Pkinase P…
LOC_Os01g57480	0.497017	30.2.24	signalling.receptor kinases.S-locus glycoprotein like	highly similar to ( 637) AT4G21390 | Symbols: B120 | B120; ATP binding / protein kinase/ protein serine/threonine kinase/ sugar binding | chr4:11394458-11397474 REVERSEmoderately similar to ( 211) SLSG6_BRAOL S-locus-specific glycoprotein S6 precursor (SLSG-6) - Brassica oleracea (Wild cabbage) TyrKc Pkinase_Tyr PTKc S_TKc S_TKc Pkinase PTKc_Jak_rpt2 PTKc_Srm_Brk PTKc_Src_like PTKc_EphR PTKc_Ror …
LOC_Os05g03920	0.367845	30.2.24	signalling.receptor kinases.S-locus glycoprotein like	moderately similar to ( 461) AT1G70520 | Symbols: | protein kinase family protein | chr1:26584888-26587334 REVERSEmoderately similar to ( 209) PSKR_DAUCA Phytosulfokine receptor precursor (EC 2.7.11.1) (Phytosulfokine LRR receptor kinase) - Daucus carota (Carrot) TyrKc Pkinase_Tyr PTKc S_TKc Pkinase S_TKc SPS1 PTKc_Jak_rpt2 PTKc_Src_like PTKc_Tec_like PTKc_Csk_like PTKc_Srm_Brk PTKc_Frk_like PTKc…
LOC_Os03g60810	0.20952	30.2.99	signalling.receptor kinases.misc	moderately similar to ( 429) AT3G45410 | Symbols: | lectin protein kinase family protein | chr3:16654019-16656013 REVERSEmoderately similar to ( 211) PSKR_DAUCA Phytosulfokine receptor precursor (EC 2.7.11.1) (Phytosulfokine LRR receptor kinase) - Daucus carota (Carrot) Lectin_legB Pkinase S_TKc TyrKc S_TKc PTKc Pkinase_Tyr PTKc_Csk_like SPS1 PTKc_Jak_rpt2 PTKc_EphR PTKc_Src_like PTKc_Srm_Brk PTK…
LOC_Os11g47140	0.337518	30.2.99	signalling.receptor kinases.misc	moderately similar to ( 320) AT1G21270 | Symbols: WAK2 | WAK2; ATP binding / calcium ion binding / protein kinase/ protein serine/threonine kinase | chr1:7444997-7447345 FORWARDweakly similar to ( 163) NORK_MEDTR Nodulation receptor kinase precursor (EC 2.7.11.1) (Does not make infections protein 2) (Symbiosis receptor-like kinase) (MtSYMRK) - Medicago truncatula (Barrel medic) Pkinase_Tyr TyrKc …
LOC_Os03g08610	0.044975	30.2.99	signalling.receptor kinases.misc	highly similar to ( 540) AT3G19230 | Symbols: | leucine-rich repeat family protein | chr3:6661088-6663519 REVERSEweakly similar to ( 112) NORK_PEA Nodulation receptor kinase precursor (EC 2.7.11.1) - Pisum sativum (Garden pea) protein|leucine-rich repeat family protein, putative, expressed
LOC_Os06g17285	0.484581	30.2.99	signalling.receptor kinases.misc	moderately similar to ( 416) AT5G15730 | Symbols: | serine/threonine protein kinase, putative | chr5:5131284-5133046 FORWARDmoderately similar to ( 205) NORK_PEA Nodulation receptor kinase precursor (EC 2.7.11.1) - Pisum sativum (Garden pea) TyrKc S_TKc S_TKc Pkinase_Tyr PTKc Pkinase PTKc_Csk_like PTKc_Srm_Brk PTKc_Jak_rpt2 PTKc_Src_like PTKc_Jak2_Jak3_rpt2 PTKc_Frk_like PTKc_Trk SPS1 PTKc_Abl PT…
LOC_Os11g07230	0.420842	30.2.99	signalling.receptor kinases.misc	highly similar to ( 679) AT3G47570 | Symbols: | leucine-rich repeat transmembrane protein kinase, putative | chr3:17527611-17530748 FORWARDmoderately similar to ( 391) RPK1_IPONI Receptor-like protein kinase precursor (EC 2.7.11.1) - Ipomoea nil (Japanese morning glory) (Pharbitis nil) S_TKc S_TKc PTKc Pkinase_Tyr TyrKc Pkinase PTKc_Csk_like PTKc_Srm_Brk PTKc_Trk PTKc_Jak_rpt2 PTKc_Src_like PTKc_…
LOC_Os03g02190	0.339514	30.2.99	signalling.receptor kinases.misc	moderately similar to ( 236) AT1G33260 | Symbols: | protein kinase family protein | chr1:12064796-12066114 FORWARDweakly similar to ( 137) NORK_MEDTR Nodulation receptor kinase precursor (EC 2.7.11.1) (Does not make infections protein 2) (Symbiosis receptor-like kinase) (MtSYMRK) - Medicago truncatula (Barrel medic) Pkinase S_TKc S_TKc TyrKc Pkinase_Tyr PTKc SPS1 PTKc_Ror PTKc_Src_like PTKc_Csk_l…
LOC_Os05g15720	0.421106	30.2.99	signalling.receptor kinases.misc	moderately similar to ( 488) AT4G29990 | Symbols: | light repressible receptor protein kinase | chr4:14665802-14669438 REVERSEmoderately similar to ( 246) NORK_MEDTR Nodulation receptor kinase precursor (EC 2.7.11.1) (Does not make infections protein 2) (Symbiosis receptor-like kinase) (MtSYMRK) - Medicago truncatula (Barrel medic) Pkinase_Tyr PTKc TyrKc S_TKc S_TKc Pkinase PTKc_EphR PTKc_Trk PTK…
LOC_Os02g57560	0.111884	30.2.99	signalling.receptor kinases.misc	moderately similar to ( 364) AT4G00330 | Symbols: CRCK2 | CRCK2; ATP binding / kinase/ protein kinase/ protein serine/threonine kinase | chr4:142787-144427 REVERSEmoderately similar to ( 210) NORK_MEDTR Nodulation receptor kinase precursor (EC 2.7.11.1) (Does not make infections protein 2) (Symbiosis receptor-like kinase) (MtSYMRK) - Medicago truncatula (Barrel medic) S_TKc S_TKc Pkinase_Tyr Pkin…
LOC_Os12g42520	0.451552	30.2.99	signalling.receptor kinases.misc	highly similar to ( 727) AT3G47570 | Symbols: | leucine-rich repeat transmembrane protein kinase, putative | chr3:17527611-17530748 FORWARDmoderately similar to ( 383) RPK1_IPONI Receptor-like protein kinase precursor (EC 2.7.11.1) - Ipomoea nil (Japanese morning glory) (Pharbitis nil) S_TKc Pkinase TyrKc S_TKc Pkinase_Tyr PTKc PTKc_Trk PTKc_Jak_rpt2 PTKc_Csk_like PTKc_InsR_like PTKc_Srm_Brk SPS1…
LOC_Os08g39240	0.41289	30.2.99	signalling.receptor kinases.misc	moderately similar to ( 384) AT1G21240 | Symbols: WAK3 | WAK3 (wall associated kinase 3); kinase/ protein serine/threonine kinase | chr1:7434303-7436702 FORWARDweakly similar to ( 192) CRI4_MAIZE Putative receptor protein kinase CRINKLY4 precursor (EC 2.7.11.1) - Zea mays (Maize) TyrKc Pkinase_Tyr S_TKc PTKc S_TKc Pkinase PTKc_Csk_like PTKc_Src_like PTKc_Btk_Bmx PTKc_Tec_like PTKc_Abl PTKc_Syk_li…
LOC_Os04g15630	0.114098	30.2.99	signalling.receptor kinases.misc	highly similar to ( 542) AT3G47570 | Symbols: | leucine-rich repeat transmembrane protein kinase, putative | chr3:17527611-17530748 FORWARDmoderately similar to ( 249) PSKR_DAUCA Phytosulfokine receptor precursor (EC 2.7.11.1) (Phytosulfokine LRR receptor kinase) - Daucus carota (Carrot) S_TKc S_TKc Pkinase Pkinase_Tyr TyrKc PTKc PTKc_Srm_Brk PTKc_Jak_rpt2 PTKc_TrkA PTKc_Csk_like PTKc_Trk protein…
LOC_Os05g40770	0.314199	30.2.99	signalling.receptor kinases.misc	highly similar to ( 967) AT1G79620 | Symbols: | leucine-rich repeat transmembrane protein kinase, putative | chr1:29957633-29962174 REVERSEmoderately similar to ( 257) NORK_PEA Nodulation receptor kinase precursor (EC 2.7.11.1) - Pisum sativum (Garden pea) TyrKc Pkinase_Tyr PTKc S_TKc Pkinase S_TKc PTKc_Jak_rpt2 PTKc_Srm_Brk PTKc_Itk PTKc_Src_like PTKc_Csk_like PTKc_Ror PTKc_Trk PTKc_EphR SPS1 PT…
LOC_Os04g51050	0.420632	30.2.99	signalling.receptor kinases.misc	moderately similar to ( 490) AT1G21270 | Symbols: WAK2 | WAK2; ATP binding / calcium ion binding / protein kinase/ protein serine/threonine kinase | chr1:7444997-7447345 FORWARDmoderately similar to ( 208) NORK_MEDTR Nodulation receptor kinase precursor (EC 2.7.11.1) (Does not make infections protein 2) (Symbiosis receptor-like kinase) (MtSYMRK) - Medicago truncatula (Barrel medic) TyrKc S_TKc Pk…
LOC_Os11g36150	0.363434	30.2.99	signalling.receptor kinases.misc	highly similar to ( 678) AT3G47570 | Symbols: | leucine-rich repeat transmembrane protein kinase, putative | chr3:17527611-17530748 FORWARDmoderately similar to ( 348) RPK1_IPONI Receptor-like protein kinase precursor (EC 2.7.11.1) - Ipomoea nil (Japanese morning glory) (Pharbitis nil) S_TKc Pkinase S_TKc TyrKc Pkinase_Tyr PTKc PTKc_Jak_rpt2 PTKc_Src_like PTKc_Srm_Brk SPS1 PTKc_EphR PTKc_Trk PTKc…
LOC_Os01g20880	0.20673	30.2.99	signalling.receptor kinases.misc	moderately similar to ( 210) AT3G17410 | Symbols: | serine/threonine protein kinase, putative | chr3:5956601-5958882 FORWARDweakly similar to ( 146) KPRO_MAIZE Putative receptor protein kinase ZmPK1 precursor (EC 2.7.11.1) - Zea mays (Maize) Pkinase_Tyr PTKc TyrKc S_TKc Pkinase S_TKc PTKc_Src_like PTKc_Csk_like PTKc_Frk_like PTKc_Chk PTKc_Lck_Blk PTKc_InsR_like SPS1 PTKc_Ror PTKc_Fyn_Yrk PTKc_Srm…
LOC_Os05g48660	0.447255	30.2.99	signalling.receptor kinases.misc	moderately similar to ( 399) AT4G18640 | Symbols: MRH1 | MRH1 (morphogenesis of root hair 1); ATP binding / protein binding / protein kinase/ protein serine/threonine kinase/ protein tyrosine kinase | chr4:10260481-10263577 FORWARDweakly similar to ( 110) NORK_MEDTR Nodulation receptor kinase precursor (EC 2.7.11.1) (Does not make infections protein 2) (Symbiosis receptor-like kinase) (MtSYMRK) -…
LOC_Os03g31070	0.447626	30.2.99	signalling.receptor kinases.misc	moderately similar to ( 342) AT2G45910 | Symbols: | protein kinase family protein / U-box domain-containing protein | chr2:18894520-18898212 FORWARDweakly similar to ( 113) KPRO_MAIZE Putative receptor protein kinase ZmPK1 precursor (EC 2.7.11.1) - Zea mays (Maize) S_TKc Pkinase Pkinase_Tyr S_TKc PTKc TyrKc SPS1 PTKc_Fes_like PTKc_Csk_like PTKc_Jak_rpt2 PTKc_Ror PTKc_InsR_like protein|protein kin…
LOC_Os02g02120	0.460942	30.2.99	signalling.receptor kinases.misc	highly similar to ( 502) AT1G21230 | Symbols: WAK5 | WAK5 (WALL ASSOCIATED KINASE 5); kinase/ protein serine/threonine kinase | chr1:7429980-7432346 FORWARDweakly similar to ( 181) NORK_MEDTR Nodulation receptor kinase precursor (EC 2.7.11.1) (Does not make infections protein 2) (Symbiosis receptor-like kinase) (MtSYMRK) - Medicago truncatula (Barrel medic) TyrKc S_TKc Pkinase_Tyr PTKc S_TKc Pkin…
LOC_Os05g40270	0.457198	30.2.99	signalling.receptor kinases.misc	highly similar to ( 943) AT1G06840 | Symbols: | leucine-rich repeat transmembrane protein kinase, putative | chr1:2097854-2103479 REVERSEmoderately similar to ( 229) NORK_MEDTR Nodulation receptor kinase precursor (EC 2.7.11.1) (Does not make infections protein 2) (Symbiosis receptor-like kinase) (MtSYMRK) - Medicago truncatula (Barrel medic) TyrKc PTKc Pkinase_Tyr S_TKc S_TKc Pkinase PTKc_Csk_li…
LOC_Os04g03370	0.0420771	30.2.99	signalling.receptor kinases.misc	weakly similar to ( 157) AT5G10530 | Symbols: | lectin protein kinase, putative | chr5:3324978-3326933 REVERSEweakly similar to ( 111) RPK1_IPONI Receptor-like protein kinase precursor (EC 2.7.11.1) - Ipomoea nil (Japanese morning glory) (Pharbitis nil) TyrKc S_TKc S_TKc Pkinase Pkinase_Tyr PTKc PTKc_Jak_rpt2 PTKc_Srm_Brk SPS1 PTKc_EphR protein|cysteine-rich receptor-like protein kinase 41 precur…
LOC_Os07g03000	0.147696	30.2.99	signalling.receptor kinases.misc	highly similar to ( 652) AT3G47090 | Symbols: | leucine-rich repeat transmembrane protein kinase, putative | chr3:17341512-17344645 REVERSEmoderately similar to ( 413) RPK1_IPONI Receptor-like protein kinase precursor (EC 2.7.11.1) - Ipomoea nil (Japanese morning glory) (Pharbitis nil) S_TKc Pkinase S_TKc PTKc Pkinase_Tyr TyrKc PTKc_Srm_Brk PTKc_Csk_like PTKc_Jak_rpt2 SPS1 PTKc_Trk PTKc_Axl_like …
LOC_Os02g05980	0.491074	30.2.99	signalling.receptor kinases.misc	highly similar to ( 761) AT1G72300 | Symbols: | leucine-rich repeat transmembrane protein kinase, putative | chr1:27217679-27220966 REVERSEhighly similar to ( 635) PSKR_DAUCA Phytosulfokine receptor precursor (EC 2.7.11.1) (Phytosulfokine LRR receptor kinase) - Daucus carota (Carrot) Pkinase_Tyr TyrKc Pkinase PTKc S_TKc S_TKc PTKc_Src_like PTKc_Trk PTKc_Frk_like PTKc_Csk_like PTKc_EphR PTKc_Jak_r…
LOC_Os08g01830	0.357495	30.2.99	signalling.receptor kinases.misc	moderately similar to ( 285) AT5G47850 | Symbols: CCR4 | CCR4 (ARABIDOPSIS THALIANA CRINKLY4 RELATED 4); kinase | chr5:19378803-19381058 REVERSEmoderately similar to ( 229) CRI4_MAIZE Putative receptor protein kinase CRINKLY4 precursor (EC 2.7.11.1) - Zea mays (Maize) Pkinase S_TKc S_TKc PTKc TyrKc Pkinase_Tyr SPS1 PTKc_Jak_rpt2 PTKc_Csk_like PTKc_Fes_like PTKc_Csk PTKc_Itk PTKc_Trk PTKc_Tec_like…
LOC_Os11g11490	0.497425	30.2.99	signalling.receptor kinases.misc	moderately similar to ( 325) AT5G47850 | Symbols: CCR4 | CCR4 (ARABIDOPSIS THALIANA CRINKLY4 RELATED 4); kinase | chr5:19378803-19381058 REVERSEmoderately similar to ( 235) CRI4_MAIZE Putative receptor protein kinase CRINKLY4 precursor (EC 2.7.11.1) - Zea mays (Maize) S_TKc S_TKc PTKc Pkinase_Tyr Pkinase TyrKc PTKc_Jak_rpt2 PTKc_Csk_like SPS1 PTKc_Ror PTKc_Trk PTKc_Srm_Brk PTKc_Fes_like PTKc_EphR…
LOC_Os02g02490	0.373429	30.2.99	signalling.receptor kinases.misc	highly similar to ( 851) AT2G02220 | Symbols: ATPSKR1, PSKR1 | PSKR1 (PHYTOSULFOKIN RECEPTOR 1); ATP binding / peptide receptor/ protein serine/threonine kinase | chr2:584098-587124 REVERSEhighly similar to ( 808) PSKR_DAUCA Phytosulfokine receptor precursor (EC 2.7.11.1) (Phytosulfokine LRR receptor kinase) - Daucus carota (Carrot) Pkinase S_TKc S_TKc Pkinase_Tyr PTKc TyrKc SPS1 PTKc_Jak_rpt2 PT…
LOC_Os06g47650	0.309971	30.2.99	signalling.receptor kinases.misc	highly similar to ( 850) AT1G72300 | Symbols: | leucine-rich repeat transmembrane protein kinase, putative | chr1:27217679-27220966 REVERSEhighly similar to ( 706) PSKR_DAUCA Phytosulfokine receptor precursor (EC 2.7.11.1) (Phytosulfokine LRR receptor kinase) - Daucus carota (Carrot) Pkinase_Tyr S_TKc Pkinase TyrKc S_TKc PTKc SPS1 PTKc_Src_like PTKc_EphR PTKc_Tec_like PTKc_Trk PTKc_TrkA PTKc_Srm_…
LOC_Os01g49614	0.392917	30.2.99	signalling.receptor kinases.misc	moderately similar to ( 405) AT5G38260 | Symbols: | serine/threonine protein kinase, putative | chr5:15283692-15285837 REVERSEweakly similar to ( 192) KPRO_MAIZE Putative receptor protein kinase ZmPK1 precursor (EC 2.7.11.1) - Zea mays (Maize) TyrKc Pkinase Pkinase_Tyr PTKc S_TKc S_TKc PTKc_Csk_like PTKc_EphR PTKc_Src_like PTKc_Tec_like PTKc_EGFR_like PTKc_Srm_Brk PTKc_Lck_Blk PTKc_Jak_rpt2 PTKc_…
LOC_Os02g01730	0.485427	30.2.99	signalling.receptor kinases.misc	moderately similar to ( 204) AT1G33260 | Symbols: | protein kinase family protein | chr1:12064796-12066114 FORWARDweakly similar to ( 111) NORK_MEDTR Nodulation receptor kinase precursor (EC 2.7.11.1) (Does not make infections protein 2) (Symbiosis receptor-like kinase) (MtSYMRK) - Medicago truncatula (Barrel medic) S_TKc S_TKc Pkinase SPS1 Pkinase_Tyr TyrKc PTKc PTKc_Jak_rpt2 protein|serine/thre…
LOC_Os11g39370	0.460835	30.2.99	signalling.receptor kinases.misc	highly similar to ( 526) AT5G10290 | Symbols: | leucine-rich repeat family protein / protein kinase family protein | chr5:3235462-3238171 REVERSEmoderately similar to ( 209) PSKR_DAUCA Phytosulfokine receptor precursor (EC 2.7.11.1) (Phytosulfokine LRR receptor kinase) - Daucus carota (Carrot) Pkinase_Tyr TyrKc PTKc Pkinase S_TKc S_TKc PTKc_Met_Ron PTKc_InsR_like PTKc_Fes_like PTKc_Jak_rpt2 PTKc_…
LOC_Os01g60280	0.48641	30.2.99	signalling.receptor kinases.misc	highly similar to ( 794) AT1G06840 | Symbols: | leucine-rich repeat transmembrane protein kinase, putative | chr1:2097854-2103479 REVERSEmoderately similar to ( 214) NORK_MEDTR Nodulation receptor kinase precursor (EC 2.7.11.1) (Does not make infections protein 2) (Symbiosis receptor-like kinase) (MtSYMRK) - Medicago truncatula (Barrel medic) TyrKc PTKc Pkinase_Tyr S_TKc S_TKc Pkinase PTKc_Jak_rp…
LOC_Os01g49920	0.191578	30.2.99	signalling.receptor kinases.misc	moderately similar to ( 407) AT3G47570 | Symbols: | leucine-rich repeat transmembrane protein kinase, putative | chr3:17527611-17530748 FORWARDmoderately similar to ( 249) RPK1_IPONI Receptor-like protein kinase precursor (EC 2.7.11.1) - Ipomoea nil (Japanese morning glory) (Pharbitis nil) Pkinase_Tyr S_TKc TyrKc S_TKc Pkinase PTKc PTKc_Src_like PTKc_Srm_Brk PTKc_Jak_rpt2 PTKc_Csk_like PTKc_Trk P…
LOC_Os01g47820	0.327464	30.2.99	signalling.receptor kinases.misc	moderately similar to ( 366) AT1G34300 | Symbols: | lectin protein kinase family protein | chr1:12503450-12505939 FORWARDhighly similar to ( 678) KPRO_MAIZE Putative receptor protein kinase ZmPK1 precursor (EC 2.7.11.1) - Zea mays (Maize) Pkinase S_TKc TyrKc S_TKc Pkinase_Tyr PTKc PTKc_Trk PTKc_Csk_like PTKc_EGFR_like SPS1 PTKc_EphR PTKc_Src_like PTKc_Frk_like B_lectin PTKc_Itk PTKc_Tec_like PTKc…
LOC_Os02g48200	0.17771	30.2.99	signalling.receptor kinases.misc	moderately similar to ( 377) AT5G06740 | Symbols: | lectin protein kinase family protein | chr5:2084094-2086052 FORWARDweakly similar to ( 179) KPRO_MAIZE Putative receptor protein kinase ZmPK1 precursor (EC 2.7.11.1) - Zea mays (Maize) Lectin_legB Pkinase S_TKc TyrKc S_TKc Pkinase_Tyr PTKc PTKc_Jak_rpt2 SPS1 PTKc_Src_like PTKc_EphR PTKc_Syk_like PTKc_Frk_like PTKc_Ack_like PTKc_Tec_like PTKc_Trk…
LOC_Os03g61060	0.480844	30.2.99	signalling.receptor kinases.misc	moderately similar to ( 296) AT4G00330 | Symbols: CRCK2 | CRCK2; ATP binding / kinase/ protein kinase/ protein serine/threonine kinase | chr4:142787-144427 REVERSEweakly similar to ( 182) NORK_MEDTR Nodulation receptor kinase precursor (EC 2.7.11.1) (Does not make infections protein 2) (Symbiosis receptor-like kinase) (MtSYMRK) - Medicago truncatula (Barrel medic) Pkinase_Tyr PTKc TyrKc Pkinase S…
LOC_Os12g42070	0.400474	30.2.99	signalling.receptor kinases.misc	moderately similar to ( 448) AT1G21270 | Symbols: WAK2 | WAK2; ATP binding / calcium ion binding / protein kinase/ protein serine/threonine kinase | chr1:7444997-7447345 FORWARDweakly similar to ( 180) NORK_MEDTR Nodulation receptor kinase precursor (EC 2.7.11.1) (Does not make infections protein 2) (Symbiosis receptor-like kinase) (MtSYMRK) - Medicago truncatula (Barrel medic) TyrKc Pkinase_Tyr …
LOC_Os03g05470	0.375032	30.2.99	signalling.receptor kinases.misc	moderately similar to ( 387) AT4G00330 | Symbols: CRCK2 | CRCK2; ATP binding / kinase/ protein kinase/ protein serine/threonine kinase | chr4:142787-144427 REVERSEmoderately similar to ( 211) NORK_MEDTR Nodulation receptor kinase precursor (EC 2.7.11.1) (Does not make infections protein 2) (Symbiosis receptor-like kinase) (MtSYMRK) - Medicago truncatula (Barrel medic) S_TKc S_TKc Pkinase_Tyr TyrK…
LOC_Os09g18594	0.478262	30.2.99	signalling.receptor kinases.misc	highly similar to ( 555) AT4G29990 | Symbols: | light repressible receptor protein kinase | chr4:14665802-14669438 REVERSEmoderately similar to ( 323) NORK_MEDTR Nodulation receptor kinase precursor (EC 2.7.11.1) (Does not make infections protein 2) (Symbiosis receptor-like kinase) (MtSYMRK) - Medicago truncatula (Barrel medic) Pkinase_Tyr TyrKc PTKc S_TKc S_TKc Pkinase PTKc_Trk PTKc_Src_like PTK…
LOC_Os03g19720	0.476977	30.3	signalling.calcium	very weakly similar to (94.7) AT5G49480 | Symbols: ATCP1 | ATCP1 (Ca2+-binding protein 1); calcium ion binding | chr5:20070812-20071294 FORWARD protein|EF hand family protein, putative, expressed
LOC_Os01g72100	0.366751	30.3	signalling.calcium	weakly similar to ( 138) AT1G24620 | Symbols: | polcalcin, putative / calcium-binding pollen allergen, putative | chr1:8723893-8724453 REVERSEweakly similar to ( 107) CALM3_PETHY Calmodulin-related protein - Petunia hybrida (Petunia) FRQ1 protein|OsCML10 - Calmodulin-related calcium sensor protein, expressed
LOC_Os12g36110	0.355295	30.3	signalling.calcium	weakly similar to ( 196) AT5G57580 | Symbols: | calmodulin-binding protein | chr5:23314994-23317683 REVERSECalmodulin_bind protein|calmodulin binding protein, putative, expressed
LOC_Os11g44310	0.402318	30.3	signalling.calcium	weakly similar to ( 148) AT5G62570 | Symbols: | calmodulin-binding protein | chr5:25114988-25116967 FORWARDCalmodulin_bind protein|calmodulin binding protein, putative, expressed
LOC_Os05g31620	0.363613	30.3	signalling.calcium	weakly similar to ( 126) AT1G24620 | Symbols: | polcalcin, putative / calcium-binding pollen allergen, putative | chr1:8723893-8724453 REVERSEvery weakly similar to (94.0) CALM_CHLRE Calmodulin (CaM) - Chlamydomonas reinhardtii FRQ1 protein|OsCML15 - Calmodulin-related calcium sensor protein, expressed
LOC_Os10g27170	0.207672	30.3	signalling.calcium	highly similar to ( 522) AT3G13600 | Symbols: | calmodulin-binding family protein | chr3:4445102-4447383 FORWARD protein|calmodulin-binding protein, putative, expressed
LOC_Os03g07110	0.293753	30.3	signalling.calcium	moderately similar to ( 422) AT3G13600 | Symbols: | calmodulin-binding family protein | chr3:4445102-4447383 FORWARD protein|calmodulin-binding protein, putative, expressed
LOC_Os01g72530	0.278671	30.3	signalling.calcium	weakly similar to ( 114) AT1G76650 | Symbols: CML38 | calcium-binding EF hand family protein | chr1:28766909-28767442 REVERSE protein|OsCML31 - Calmodulin-related calcium sensor protein, expressed
LOC_Os03g33570	0.220391	30.3	signalling.calcium	very weakly similar to (90.5) AT5G24270 | Symbols: SOS3, CBL4 | SOS3 (SALT OVERLY SENSITIVE 3); calcium ion binding / calcium-dependent protein serine/threonine phosphatase | chr5:8238781-8240179 REVERSE protein|calcineurin B-like protein 8, putative, expressed
LOC_Os01g04280	0.478607	30.3	signalling.calcium	moderately similar to ( 320) AT5G57580 | Symbols: | calmodulin-binding protein | chr5:23314994-23317683 REVERSECalmodulin_bind protein|calmodulin binding protein, putative, expressed
LOC_Os05g06890	0.450109	30.3	signalling.calcium	highly similar to ( 546) AT3G17470 | Symbols: ATCRSH | RelA/SpoT domain-containing protein / calcium-binding EF-hand family protein | chr3:5979868-5981968 FORWARD SpoT PRK11092 relA RelA_SpoT protein|relA-SpoT like protein RSH4, putative, expressed
LOC_Os07g43970	0.311721	30.3	signalling.calcium	highly similar to ( 506) AT3G13600 | Symbols: | calmodulin-binding family protein | chr3:4445102-4447383 FORWARD protein|calmodulin-binding protein, putative, expressed
LOC_Os06g46950	0.472109	30.3	signalling.calcium	very weakly similar to (95.1) AT2G46600 | Symbols: | calcium-binding protein, putative | chr2:19136070-19136477 FORWARD protein|EF hand family protein, putative, expressed
LOC_Os10g28240	0.213133	30.3	signalling.calcium	highly similar to ( 980) AT3G22910 | Symbols: | calcium-transporting ATPase, plasma membrane-type, putative / Ca(2+)-ATPase, putative (ACA13) | chr3:8116335-8119388 REVERSEhighly similar to ( 673) ACA5_ORYSA Probable calcium-transporting ATPase 5, plasma membrane-type (EC 3.6.3.8) (Ca(2+)-ATPase isoform 5) - Oryza sativa (Rice) MgtA PRK10517 E1-E2_ATPase KdpB PRK01122 ZntA zntA PRK10671 protein|c…
LOC_Os01g67090	0.330221	30.3	signalling.calcium	weakly similar to ( 140) AT3G59690 | Symbols: IQD13 | IQD13 (IQ-domain 13); calmodulin binding | chr3:22049572-22051479 FORWARD protein|IQ calmodulin-binding motif domain containing protein, expressed
LOC_Os05g50180	0.312603	30.3	signalling.calcium	weakly similar to ( 166) AT1G18530 | Symbols: | calmodulin, putative | chr1:6376783-6377256 FORWARDvery weakly similar to (99.8) CALM_CHLRE Calmodulin (CaM) - Chlamydomonas reinhardtii FRQ1 protein|OsCML14 - Calmodulin-related calcium sensor protein, expressed
LOC_Os01g38980	0.209904	30.3	signalling.calcium	moderately similar to ( 450) AT2G26190 | Symbols: | calmodulin-binding family protein | chr2:11147901-11150082 REVERSE protein|calmodulin-binding protein, putative, expressed
LOC_Os09g13890	0.204224	30.3	signalling.calcium	moderately similar to ( 224) AT1G73805 | Symbols: | calmodulin binding | chr1:27745761-27749178 REVERSECalmodulin_bind protein|calmodulin binding protein, putative, expressed
LOC_Os02g08018	0.461284	30.3	signalling.calcium	moderately similar to ( 378) AT4G29900 | Symbols: ACA10, CIF1, ATACA10 | ACA10 (AUTOINHIBITED CA(2+)-ATPASE 10); calcium-transporting ATPase/ calmodulin binding | chr4:14611225-14618775 REVERSEmoderately similar to ( 239) ACA5_ORYSA Probable calcium-transporting ATPase 5, plasma membrane-type (EC 3.6.3.8) (Ca(2+)-ATPase isoform 5) - Oryza sativa (Rice) MgtA E1-E2_ATPase protein|calcium-transporti…
LOC_Os03g59264	0.367738	30.3	signalling.calcium	highly similar to ( 612) AT1G19720 | Symbols: | pentatricopeptide (PPR) repeat-containing protein | chr1:6819926-6822610 REVERSEmoderately similar to ( 325) CALR_ORYSA Calreticulin precursor - Oryza sativa (Rice) Calreticulin protein|calreticulin family protein, expressed
LOC_Os03g59390	0.497094	30.3	signalling.calcium	highly similar to ( 691) AT5G12480 | Symbols: CPK7 | CPK7 (calmodulin-domain protein kinase 7); ATP binding / calcium ion binding / calmodulin-dependent protein kinase/ kinase/ protein kinase/ protein serine/threonine kinase | chr5:4047817-4050035 REVERSEmoderately similar to ( 478) CDPK2_ORYSA Calcium-dependent protein kinase, isoform 2 (EC 2.7.11.1) (CDPK 2) - Oryza sativa (Rice) S_TKc S_TKc Pk…
LOC_Os01g60350	0.197092	30.3	signalling.calcium	highly similar to ( 639) AT2G20990 | Symbols: SYTA, NTMC2TYPE1.1, ATSYTA, NTMC2T1.1, SYT1 | SYTA (SYNAPTOTAGMIN A) | chr2:9014827-9017829 FORWARD COG5038 C2 C2 C2 protein|expressed protein
LOC_Os10g25010	0.376758	30.3	signalling.calcium	weakly similar to ( 184) AT3G50360 | Symbols: ATCEN2, CEN1 | ATCEN2 (CENTRIN2); calcium ion binding | chr3:18674421-18675502 FORWARDweakly similar to ( 154) CATR_CHLRE Caltractin (Centrin) (20 kDa calcium-binding protein) - Chlamydomonas reinhardtii FRQ1 protein|OsCML8 - Calmodulin-related calcium sensor protein, expressed
LOC_Os08g40530	0.487866	30.3	signalling.calcium	highly similar to ( 837) AT5G57110 | Symbols: ACA8, AT-ACA8 | ACA8 (AUTOINHIBITED CA2+ -ATPASE, ISOFORM 8); calcium-transporting ATPase/ calmodulin binding / protein self-association | chr5:23109729-23116857 REVERSEhighly similar to ( 523) ACA1_ORYSA Calcium-transporting ATPase 1, plasma membrane-type (EC 3.6.3.8) (Ca(2+)-ATPase isoform 1) (Plastid envelope ATPase 1) - Oryza sativa (Rice) MgtA PR…
LOC_Os03g53200	0.465057	30.3	signalling.calcium	weakly similar to ( 175) AT2G27030 | Symbols: CAM5 | CAM5 (CALMODULIN 5); calcium ion binding | chr2:11532719-11533060 FORWARDweakly similar to ( 177) CALM3_PETHY Calmodulin-related protein - Petunia hybrida (Petunia) FRQ1 protein|OsCML4 - Calmodulin-related calcium sensor protein, expressed
LOC_Os02g57660	0.468656	30.4.1	signalling.phosphinositides.phosphatidylinositol-4-phosphate 5-kinase	nearly identical (1062) AT3G09920 | Symbols: PIP5K9 | PIP5K9 (PHOSPHATIDYL INOSITOL MONOPHOSPHATE 5 KINASE); 1-phosphatidylinositol-4-phosphate 5-kinase/ ATP binding / phosphatidylinositol phosphate kinase | chr3:3040426-3043676 REVERSEhighly similar to ( 711) PI5K1_ORYSA Phosphatidylinositol-4-phosphate 5-kinase 1 precursor (EC 2.7.1.68) (1-phosphatidylinositol-4-phosphate kinase) (PIP5K) (PtdIn…
LOC_Os05g03610	0.48628	30.4.4	signalling.phosphinositides.phosphoinositide phospholipase C	highly similar to ( 607) AT3G08510 | Symbols: | ATPLC2 (PHOSPHOLIPASE C 2); phospholipase C | chr3:2582626-2585556 REVERSE PLCc PLCXc PLCYc PI-PLC-X C2_2 PI-PLC-Y protein|phospholipase C, putative, expressed
LOC_Os02g06300	0.392229	30.5	signalling.G-proteins	nearly identical (1007) AT5G08650 | Symbols: | GTP-binding protein LepA, putative | chr5:2806533-2813220 REVERSEweakly similar to ( 102) EF2_BETVU Elongation factor 2 (EF-2) - Beta vulgaris (Sugar beet) PRK05433 LepA LepA TypA GTP_EFTU LepA_C PRK10218 GTP_translation_factor PRK07560 EF2 TypA_BipA lepA_II FusA lepA_C TetM_like EF-G PrfC TEF1 RF3 prfC PRK12740 PRK12317 PRK12739 Snu114p PRK00007 IF2…
LOC_Os11g19800	0.452147	30.5	signalling.G-proteins	weakly similar to ( 126) AT4G28950 | Symbols: ARAC7, ATROP9, ATRAC7, RAC7, ROP9 | ROP9 (RHO-RELATED PROTEIN FROM PLANTS 9); GTP binding | chr4:14278289-14279705 FORWARDweakly similar to ( 131) RAC2_ORYSA Rac-like GTP-binding protein 2 (OsRac2) - Oryza sativa (Rice) Rop_like RHO Rac1_like Rho RhoG Rho4_like RhoA_like Cdc42 protein|Ras family domain containing protein, expressed
LOC_Os03g62790	0.411187	30.5	signalling.G-proteins	moderately similar to ( 403) AT2G43120 | Symbols: | pirin, putative | chr2:17927339-17928871 FORWARDCOG1741 Pirin Pirin_C protein|pirin, putative, expressed
LOC_Os03g09140	0.208675	30.5	signalling.G-proteins	moderately similar to ( 330) AT5G10260 | Symbols: AtRABH1e | AtRABH1e (Arabidopsis Rab GTPase homolog H1e); GTP binding | chr5:3219991-3221301 FORWARDweakly similar to ( 151) YPTM1_MAIZE GTP-binding protein YPTM1 - Zea mays (Maize) Rab6 Rab RAB Ras Rab5_related Rab21 Rab11_like Rab4 Rab8_Rab10_Rab13_like Rab1_Ypt1 Rab18 Ras Rab19 Rab2 Rab7 Rab26 Rab39 Rab30 Ras_like_GTPase Rab3 Rab35 RabA_like Ra…
LOC_Os09g31120	0.355621	30.5	signalling.G-proteins	moderately similar to ( 366) AT1G50590 | Symbols: | pirin, putative | chr1:18732378-18734053 REVERSECOG1741 Pirin Pirin_C protein|pirin, putative, expressed
LOC_Os04g35100	0.226042	30.6	signalling.MAP kinases	moderately similar to ( 474) AT1G49740 | Symbols: | phospholipase C/ phosphoric diester hydrolase | chr1:18407728-18409468 FORWARD protein|phospholipase C, putative, expressed
LOC_Os01g45620	0.356888	30.6	signalling.MAP kinases	highly similar to ( 702) AT1G73670 | Symbols: ATMPK15 | ATMPK15; MAP kinase/ kinase | chr1:27700212-27703168 FORWARDhighly similar to ( 997) MPK16_ORYSA Mitogen-activated protein kinase 16 (EC 2.7.11.24) (MAP kinase 16) - Oryza sativa (Rice) S_TKc S_TKc Pkinase SPS1 Pkinase_Tyr TyrKc PTKc PTKc_Jak_rpt2 PTKc_Jak2_Jak3_rpt2 PTKc_EphR PTKc_EphR_A PTKc_Src_like PTKc_InsR_like PTKc_Srm_Brk PTKc_EphR_B…
LOC_Os01g54050	0.319761	30.1	signalling.phosphorelay	weakly similar to ( 153) AT3G16360 | Symbols: AHP4 | AHP4 (HPT PHOSPHOTRANSMITTER 4); histidine phosphotransfer kinase/ transferase, transferring phosphorus-containing groups | chr3:5554484-5555367 FORWARDweakly similar to ( 102) HP1_ORYSA Histidine-containing phosphotransfer protein 1 (OsHP1) - Oryza sativa (Rice) protein|histidine-containing phosphotransfer protein, putative, expressed
LOC_Os03g26360	0.299613	30.11	signalling.light	weakly similar to ( 103) AT4G38170 | Symbols: FRS9 | FRS9 (FAR1-related sequence 9); zinc ion binding | chr4:17904613-17906439 FORWARD protein|expressed protein
LOC_Os04g40100	0.306096	30.11	signalling.light	moderately similar to ( 438) AT1G67900 | Symbols: | phototropic-responsive NPH3 family protein | chr1:25467737-25469888 FORWARDweakly similar to ( 182) NPH3_ORYSA Coleoptile phototropism protein 1 (Non-phototropic hypocotyl 3-like protein) (NPH3-like protein) - Oryza sativa (Rice)NPH3 protein|BTBN11 - Bric-a-Brac, Tramtrack, Broad Complex BTB domain with non-phototropic hypocotyl 3 NPH3 domain, e…
LOC_Os06g49120	0.253035	30.11	signalling.light	highly similar to ( 810) AT1G16720 | Symbols: HCF173 | HCF173 (high chlorophyll fluorescence phenotype 173); binding / catalytic/ transcription repressor | chr1:5723161-5726248 FORWARD CIA30 protein|Complex I intermediate-associated protein 30 domain containing protein, putative, expressed
LOC_Os11g02610	0.441264	30.11	signalling.light	moderately similar to ( 372) AT2G30520 | Symbols: RPT2 | RPT2 (ROOT PHOTOTROPISM 2); protein binding | chr2:13002920-13005153 REVERSEweakly similar to ( 118) NPH3_ORYSA Coleoptile phototropism protein 1 (Non-phototropic hypocotyl 3-like protein) (NPH3-like protein) - Oryza sativa (Rice)NPH3 protein|BTBN20 - Bric-a-Brac, Tramtrack, Broad Complex BTB domain with non-phototropic hypocotyl 3 NPH3 and…
LOC_Os03g10880	0.116227	30.11	signalling.light	highly similar to ( 542) AT5G67385 | Symbols: | protein binding / signal transducer | chr5:26884754-26887083 FORWARDmoderately similar to ( 275) NPH3_ORYSA Coleoptile phototropism protein 1 (Non-phototropic hypocotyl 3-like protein) (NPH3-like protein) - Oryza sativa (Rice)NPH3 protein|BTBN5 - Bric-a-Brac, Tramtrack, Broad Complex BTB domain with non-phototropic hypocotyl 3 NPH3 and coiled-coil d…
LOC_Os03g15040	0.395096	30.11	signalling.light	weakly similar to ( 115) AT3G06250 | Symbols: FRS7 | FRS7 (FAR1-related sequence 7); zinc ion binding | chr3:1889771-1892065 REVERSEFAR1 protein|FAR1 family protein, expressed
LOC_Os02g56610	0.218477	30.11	signalling.light	moderately similar to ( 221) AT2G31160 | Symbols: LSH3 | LSH3 (LIGHT SENSITIVE HYPOCOTYLS 3) | chr2:13277903-13278562 FORWARDDUF640 protein|DUF640 domain containing protein, putative, expressed
LOC_Os12g02530	0.420264	30.11	signalling.light	moderately similar to ( 372) AT2G30520 | Symbols: RPT2 | RPT2 (ROOT PHOTOTROPISM 2); protein binding | chr2:13002920-13005153 REVERSEweakly similar to ( 119) NPH3_ORYSA Coleoptile phototropism protein 1 (Non-phototropic hypocotyl 3-like protein) (NPH3-like protein) - Oryza sativa (Rice)NPH3 protein|BTBN22 - Bric-a-Brac, Tramtrack, Broad Complex BTB domain with non-phototropic hypocotyl 3 NPH3 and…
Protein modification
LOC_Os12g02250	0.242884	29.4	protein.postranslational modification	moderately similar to ( 457) AT3G51630 | Symbols: WNK5, ZIK1, ATWNK5 | WNK5 (WITH NO LYSINE (K) KINASE 5); protein kinase | chr3:19149487-19151924 FORWARD S_TKc S_TKc Pkinase SPS1 TyrKc Pkinase_Tyr PTKc PTKc_Jak_rpt2 PTKc_Jak2_Jak3_rpt2 PTKc_Srm_Brk protein|STE_PAK_Ste20_Slob_Wnk.3 - STE kinases include homologs to sterile 7, sterile 11 and sterile 20 from yeast, expressed
LOC_Os12g01140	0.184181	29.4	protein.postranslational modification	nearly identical (1167) AT3G45780 | Symbols: PHOT1, NPH1, JK224, RPT1 | PHOT1 (PHOTOTROPIN 1); FMN binding / blue light photoreceptor/ kinase/ protein binding / protein serine/threonine kinase | chr3:16818557-16823960 FORWARDmoderately similar to ( 324) G11A_ORYSA Protein kinase G11A (EC 2.7.11.1) - Oryza sativa (Rice) S_TKc S_TKc Pkinase SPS1 Pkinase_Tyr TyrKc PTKc PTKc_Jak_rpt2 PTKc_Jak2_Jak3_r…
LOC_Os03g60810	0.20952	29.4	protein.postranslational modification	moderately similar to ( 429) AT3G45410 | Symbols: | lectin protein kinase family protein | chr3:16654019-16656013 REVERSEmoderately similar to ( 211) PSKR_DAUCA Phytosulfokine receptor precursor (EC 2.7.11.1) (Phytosulfokine LRR receptor kinase) - Daucus carota (Carrot) Lectin_legB Pkinase S_TKc TyrKc S_TKc PTKc Pkinase_Tyr PTKc_Csk_like SPS1 PTKc_Jak_rpt2 PTKc_EphR PTKc_Src_like PTKc_Srm_Brk PTK…
LOC_Os12g41090	0.297356	29.4	protein.postranslational modification	weakly similar to ( 103) AT5G10930 | Symbols: CIPK5, SnRK3.24 | CIPK5 (CBL-INTERACTING PROTEIN KINASE 5); ATP binding / kinase/ protein kinase/ protein serine/threonine kinase | chr5:3445569-3446906 REVERSEvery weakly similar to (85.5) CIPK1_ORYSA CIPK-like protein 1 (EC 2.7.11.1) (OsCK1) - Oryza sativa (Rice) S_TKc S_TKc Pkinase SPS1 Pkinase_Tyr TyrKc PTKc PTKc_Srm_Brk PTKc_Ack_like PTKc_Src_lik…
LOC_Os02g06880	0.377931	29.4	protein.postranslational modification	moderately similar to ( 274) AT4G21065 | Symbols: | FUNCTIONS IN: molecular_function unknown; INVOLVED IN: biological_process unknown; CONTAINS InterPro DOMAIN/s: Pentatricopeptide repeat (InterPro:IPR002885); BEST Arabidopsis thaliana protein match is: pentatricopeptide (PPR) repeat-containing protein (TAIR:AT4G33170.1); Has 16184 Blast hits to 5257 proteins in 175 species: Archae - 0; Bacteria …
LOC_Os01g12810	0.277433	29.4	protein.postranslational modification	moderately similar to ( 476) AT5G21222 | Symbols: | protein kinase family protein | chr5:7209422-7213700 FORWARDweakly similar to ( 184) RF1_ORYSA Rf1 protein, mitochondrial precursor (PPR protein) (Fertility restorer) (Restorer for CMS) - Oryza sativa (Rice) protein|retrotransposon protein, putative, unclassified, expressed
LOC_Os01g70130	0.453658	29.4	protein.postranslational modification	moderately similar to ( 456) AT5G50860 | Symbols: | protein kinase family protein | chr5:20693778-20696983 REVERSEweakly similar to ( 184) CDC22_MEDSA Cell division control protein 2 homolog 2 (EC 2.7.11.22) - Medicago sativa (Alfalfa) S_TKc S_TKc Pkinase SPS1 Pkinase_Tyr PTKc TyrKc PTKc_Jak_rpt2 PTKc_FGFR PTKc_Jak2_Jak3_rpt2 protein|protein kinase domain containing protein, expressed
LOC_Os05g40180	0.487847	29.4	protein.postranslational modification	highly similar to ( 560) AT5G01920 | Symbols: STN8 | STN8; kinase/ protein kinase | chr5:359154-360867 FORWARDmoderately similar to ( 248) STT7_CHLRE Serine/threonine-protein kinase stt7, chloroplast precursor (EC 2.7.11.1) - Chlamydomonas reinhardtii S_TKc Pkinase S_TKc SPS1 protein|serine/threonine-protein kinase stt7, chloroplast precursor, putative, expressed
LOC_Os07g15640	0.424482	29.4	protein.postranslational modification	moderately similar to ( 301) AT2G45350 | Symbols: CRR4 | CRR4 (CHLORORESPIRATORY REDUCTION 4) | chr2:18694816-18696636 REVERSEvery weakly similar to (84.7) RF1_ORYSA Rf1 protein, mitochondrial precursor (PPR protein) (Fertility restorer) (Restorer for CMS) - Oryza sativa (Rice) protein|CRR4, putative, expressed
LOC_Os12g02280	0.398032	29.4	protein.postranslational modification	moderately similar to ( 300) AT1G74630 | Symbols: | pentatricopeptide (PPR) repeat-containing protein | chr1:28030521-28032452 FORWARDvery weakly similar to (82.8) RF1_ORYSA Rf1 protein, mitochondrial precursor (PPR protein) (Fertility restorer) (Restorer for CMS) - Oryza sativa (Rice) protein|pentatricopeptide, putative, expressed
LOC_Os06g35850	0.261514	29.4	protein.postranslational modification	moderately similar to ( 320) AT4G32300 | Symbols: SD2-5 | SD2-5 (S-DOMAIN-2 5); carbohydrate binding / kinase/ protein kinase | chr4:15599970-15602435 FORWARDmoderately similar to ( 214) KPRO_MAIZE Putative receptor protein kinase ZmPK1 precursor (EC 2.7.11.1) - Zea mays (Maize) Pkinase Pkinase_Tyr TyrKc S_TKc S_TKc PTKc PTKc_Csk_like PTKc_Jak_rpt2 PTKc_Src_like SPS1 PTKc_EGFR_like PTKc_Frk_like …
LOC_Os11g01140	0.181096	29.4	protein.postranslational modification	nearly identical (1168) AT3G45780 | Symbols: PHOT1, NPH1, JK224, RPT1 | PHOT1 (PHOTOTROPIN 1); FMN binding / blue light photoreceptor/ kinase/ protein binding / protein serine/threonine kinase | chr3:16818557-16823960 FORWARDmoderately similar to ( 325) G11A_ORYSA Protein kinase G11A (EC 2.7.11.1) - Oryza sativa (Rice) S_TKc S_TKc Pkinase SPS1 Pkinase_Tyr TyrKc PTKc PTKc_Jak_rpt2 PTKc_Jak2_Jak3_r…
LOC_Os11g45280	0.357143	29.4	protein.postranslational modification	moderately similar to ( 466) AT1G67890 | Symbols: | protein kinase family protein | chr1:25457345-25461727 FORWARD Pkinase_Tyr TyrKc S_TKc Pkinase S_TKc PTKc PTKc_Jak_rpt2 PTKc_Src_like PTKc_Tec_like PTKc_Fes_like PTKc_EphR PTKc_Abl PTKc_Btk_Bmx PTKc_Csk_like PTKc_Ror PTKc_InsR_like PTKc_Srm_Brk PTKc_Ack_like PTKc_EGFR_like PTKc_Frk_like PTKc_Tec_Rlk PTKc_Itk protein|protein kinase family protein…
LOC_Os01g50420	0.417862	29.4	protein.postranslational modification	moderately similar to ( 220) AT5G55090 | Symbols: MAPKKK15 | MAPKKK15; ATP binding / kinase/ protein kinase/ protein serine/threonine kinase | chr5:22356852-22358198 REVERSEweakly similar to ( 102) CIPK1_ORYSA CIPK-like protein 1 (EC 2.7.11.1) (OsCK1) - Oryza sativa (Rice) S_TKc S_TKc Pkinase Pkinase_Tyr PTKc TyrKc SPS1 PTKc_Csk_like PTKc_Csk PTKc_Jak_rpt2 PTKc_Ack_like PTKc_EGFR_like PTKc_Jak1_r…
LOC_Os03g53170	0.260504	29.4	protein.postranslational modification	highly similar to ( 561) AT3G04750 | Symbols: | pentatricopeptide (PPR) repeat-containing protein | chr3:1301391-1303376 REVERSEvery weakly similar to (81.6) RF1_ORYSA Rf1 protein, mitochondrial precursor (PPR protein) (Fertility restorer) (Restorer for CMS) - Oryza sativa (Rice) protein|pentatricopeptide, putative, expressed
LOC_Os07g04040	0.311428	29.4	protein.postranslational modification	highly similar to ( 535) AT3G53810 | Symbols: | lectin protein kinase, putative | chr3:19933153-19935186 REVERSEweakly similar to ( 170) PSKR_DAUCA Phytosulfokine receptor precursor (EC 2.7.11.1) (Phytosulfokine LRR receptor kinase) - Daucus carota (Carrot) Lectin_legB S_TKc Pkinase S_TKc TyrKc Pkinase_Tyr PTKc PTKc_Csk_like PTKc_EphR PTKc_Src_like PTKc_Abl PTKc_Jak_rpt2 PTKc_EphR_A2 PTKc_Frk_lik…
LOC_Os04g59000	0.467696	29.4	protein.postranslational modification	moderately similar to ( 441) AT4G35780 | Symbols: | protein kinase family protein | chr4:16946729-16950405 REVERSEweakly similar to ( 117) NORK_MEDTR Nodulation receptor kinase precursor (EC 2.7.11.1) (Does not make infections protein 2) (Symbiosis receptor-like kinase) (MtSYMRK) - Medicago truncatula (Barrel medic) Pkinase_Tyr TyrKc PTKc S_TKc Pkinase S_TKc PTKc_Src_like PTKc_Fes_like PTKc_Frk_l…
LOC_Os04g03370	0.0420771	29.4	protein.postranslational modification	weakly similar to ( 157) AT5G10530 | Symbols: | lectin protein kinase, putative | chr5:3324978-3326933 REVERSEweakly similar to ( 111) RPK1_IPONI Receptor-like protein kinase precursor (EC 2.7.11.1) - Ipomoea nil (Japanese morning glory) (Pharbitis nil) TyrKc S_TKc S_TKc Pkinase Pkinase_Tyr PTKc PTKc_Jak_rpt2 PTKc_Srm_Brk SPS1 PTKc_EphR protein|cysteine-rich receptor-like protein kinase 41 precur…
LOC_Os02g05630	0.473883	29.4	protein.postranslational modification	moderately similar to ( 450) AT4G31750 | Symbols: WIN2 | WIN2 (HOPW1-1-INTERACTING 2); protein serine/threonine phosphatase | chr4:15364657-15367207 REVERSE PP2Cc PP2Cc PP2C PTC1 protein|protein phosphatase 2C, putative, expressed
LOC_Os11g02305	0.390377	29.4	protein.postranslational modification	moderately similar to ( 456) AT3G51630 | Symbols: WNK5, ZIK1, ATWNK5 | WNK5 (WITH NO LYSINE (K) KINASE 5); protein kinase | chr3:19149487-19151924 FORWARD S_TKc S_TKc Pkinase Pkinase_Tyr TyrKc SPS1 PTKc PTKc_Jak_rpt2 PTKc_Srm_Brk PTKc_Jak2_Jak3_rpt2 protein|expressed protein
LOC_Os02g13100	0.498288	29.4	protein.postranslational modification	moderately similar to ( 303) AT5G36250 | Symbols: | protein phosphatase 2C, putative / PP2C, putative | chr5:14282590-14284376 FORWARD PP2Cc PP2Cc PP2C PTC1 protein|protein phosphatase 2C, putative, expressed
LOC_Os02g48210	0.306836	29.4	protein.postranslational modification	moderately similar to ( 355) AT5G06740 | Symbols: | lectin protein kinase family protein | chr5:2084094-2086052 FORWARDweakly similar to ( 170) KPRO_MAIZE Putative receptor protein kinase ZmPK1 precursor (EC 2.7.11.1) - Zea mays (Maize) Lectin_legB S_TKc Pkinase PTKc TyrKc S_TKc Pkinase_Tyr PTKc_Jak_rpt2 SPS1 PTKc_Src_like PTKc_Frk_like PTKc_EphR PTKc_Ack_like PTKc_Syk_like PTKc_Srm_Brk PTKc_Trk …
LOC_Os02g38780	0.284835	29.4	protein.postranslational modification	moderately similar to ( 204) AT2G25070 | Symbols: | protein phosphatase 2C, putative / PP2C, putative | chr2:10663517-10665366 REVERSE PP2Cc PP2Cc PP2C PTC1 protein|protein phosphatase 2C containing protein, expressed
LOC_Os04g23890	0.0885614	29.4	protein.postranslational modification	highly similar to ( 981) AT3G45780 | Symbols: PHOT1, NPH1, JK224, RPT1 | PHOT1 (PHOTOTROPIN 1); FMN binding / blue light photoreceptor/ kinase/ protein binding / protein serine/threonine kinase | chr3:16818557-16823960 FORWARDmoderately similar to ( 355) KPK1_PHAVU Protein kinase PVPK-1 (EC 2.7.11.1) - Phaseolus vulgaris (Kidney bean) (French bean) S_TKc S_TKc Pkinase SPS1 Pkinase_Tyr TyrKc PTKc …
LOC_Os07g02330	0.471726	29.4	protein.postranslational modification	moderately similar to ( 368) AT4G33920 | Symbols: | protein phosphatase 2C family protein / PP2C family protein | chr4:16260876-16262703 FORWARD PP2Cc PP2Cc PP2C PTC1 protein|protein phosphatase 2C, putative, expressed
LOC_Os01g54480	0.437489	29.4	protein.postranslational modification	highly similar to ( 533) AT3G58760 | Symbols: | ankyrin protein kinase, putative | chr3:21728756-21731740 FORWARDweakly similar to ( 108) CIPK1_ORYSA CIPK-like protein 1 (EC 2.7.11.1) (OsCK1) - Oryza sativa (Rice) S_TKc Pkinase_Tyr S_TKc TyrKc Pkinase PTKc PTKc_Csk_like PTKc_EphR PTKc_Tec_like PTKc_Fes_like PTKc_Tec_Rlk PTKc_Itk PTKc_Syk_like PTKc_InsR_like PTKc_Srm_Brk PTKc_Jak_rpt2 PTKc_Abl PTK…
LOC_Os02g40454	0.0424356	29.4	protein.postranslational modification	weakly similar to ( 122) AT1G17720 | Symbols: ATB BETA | ATB BETA; nucleotide binding / protein phosphatase type 2A regulator | chr1:6093949-6098065 REVERSEweakly similar to ( 124) 2ABA_ORYSA Serine/threonine protein phosphatase 2A 55 kDa regulatory subunit B alpha isoform (PP2A, subunit B, alpha isoform) - Oryza sativa (Rice) CDC55 protein|serine/threonine protein phosphatase 2A 55 kDa regulator…
LOC_Os11g07850	0.487289	29.4	protein.postranslational modification	moderately similar to ( 216) AT1G71860 | Symbols: PTP1, ATPTP1 | PTP1 (PROTEIN TYROSINE PHOSPHATASE 1); protein tyrosine phosphatase | chr1:27026866-27028675 FORWARD PTPc PTPc Y_phosphatase PTP2 PTPc_motif protein|Protein-tyrosine phosphatase domain containing protein, expressed
LOC_Os12g42580	0.479849	29.4	protein.postranslational modification	weakly similar to ( 115) AT3G05050 | Symbols: | protein kinase family protein | chr3:1408789-1411194 REVERSE protein|transposon protein, putative, unclassified, expressed
LOC_Os03g59390	0.497094	29.4	protein.postranslational modification	highly similar to ( 691) AT5G12480 | Symbols: CPK7 | CPK7 (calmodulin-domain protein kinase 7); ATP binding / calcium ion binding / calmodulin-dependent protein kinase/ kinase/ protein kinase/ protein serine/threonine kinase | chr5:4047817-4050035 REVERSEmoderately similar to ( 478) CDPK2_ORYSA Calcium-dependent protein kinase, isoform 2 (EC 2.7.11.1) (CDPK 2) - Oryza sativa (Rice) S_TKc S_TKc Pk…
LOC_Os11g02300	0.396393	29.4	protein.postranslational modification	moderately similar to ( 456) AT3G51630 | Symbols: WNK5, ZIK1, ATWNK5 | WNK5 (WITH NO LYSINE (K) KINASE 5); protein kinase | chr3:19149487-19151924 FORWARD S_TKc S_TKc Pkinase Pkinase_Tyr TyrKc SPS1 PTKc PTKc_Jak_rpt2 PTKc_Srm_Brk PTKc_Jak2_Jak3_rpt2 protein|CPuORF36 - conserved peptide uORF-containing transcript, expressed
LOC_Os06g12640	0.100017	29.4	protein.postranslational modification	weakly similar to ( 142) AT1G48120 | Symbols: | calcineurin-like phosphoesterase family protein | chr1:17774238-17779624 REVERSEDUF1723 protein|transposon protein, putative, unclassified, expressed
LOC_Os03g18150	0.344068	29.4	protein.postranslational modification	moderately similar to ( 318) AT1G07160 | Symbols: | protein phosphatase 2C, putative / PP2C, putative | chr1:2198155-2199678 REVERSE PP2Cc PP2Cc PP2C PTC1 protein|protein phosphatase 2C, putative, expressed
LOC_Os02g44970	0.32167	29.4	protein.postranslational modification	moderately similar to ( 351) AT4G21300 | Symbols: | pentatricopeptide (PPR) repeat-containing protein | chr4:11336479-11339052 FORWARDvery weakly similar to (92.8) RF1_ORYSA Rf1 protein, mitochondrial precursor (PPR protein) (Fertility restorer) (Restorer for CMS) - Oryza sativa (Rice) protein|expressed protein
LOC_Os02g18810	0.48886	29.4	protein.postranslational modification	highly similar to ( 664) AT5G08490 | Symbols: | pentatricopeptide (PPR) repeat-containing protein | chr5:2745208-2747757 REVERSE protein|pentatricopeptide, putative, expressed
LOC_Os01g74510	0.260923	29.4	protein.postranslational modification	moderately similar to ( 317) AT1G58210 | Symbols: EMB1674 | EMB1674 (EMBRYO DEFECTIVE 1674) | chr1:21553621-21558056 FORWARDKIP1 protein|KIP1, putative, expressed
LOC_Os03g28300	0.0800535	29.4	protein.postranslational modification	moderately similar to ( 422) AT1G79570 | Symbols: | protein kinase family protein | chr1:29932856-29937540 REVERSEweakly similar to ( 103) NORK_MEDTR Nodulation receptor kinase precursor (EC 2.7.11.1) (Does not make infections protein 2) (Symbiosis receptor-like kinase) (MtSYMRK) - Medicago truncatula (Barrel medic) Pkinase_Tyr TyrKc PTKc S_TKc S_TKc Pkinase PTKc_EphR PTKc_Csk_like PTKc_Src_like …
LOC_Os03g55389	0.293463	29.4	protein.postranslational modification	moderately similar to ( 367) AT5G67380 | Symbols: CKA1, ATCKA1 | CKA1 (CASEIN KINASE ALPHA 1); kinase | chr5:26881156-26883383 REVERSEmoderately similar to ( 357) CSK2A_MAIZE Casein kinase II subunit alpha (EC 2.7.11.1) (CK II) (CK2-alpha) - Zea mays (Maize) Pkinase S_TKc S_TKc protein|casein kinase II subunit alpha-1, putative, expressed
LOC_Os02g48200	0.17771	29.4	protein.postranslational modification	moderately similar to ( 377) AT5G06740 | Symbols: | lectin protein kinase family protein | chr5:2084094-2086052 FORWARDweakly similar to ( 179) KPRO_MAIZE Putative receptor protein kinase ZmPK1 precursor (EC 2.7.11.1) - Zea mays (Maize) Lectin_legB Pkinase S_TKc TyrKc S_TKc Pkinase_Tyr PTKc PTKc_Jak_rpt2 SPS1 PTKc_Src_like PTKc_EphR PTKc_Syk_like PTKc_Frk_like PTKc_Ack_like PTKc_Tec_like PTKc_Trk…
LOC_Os03g43440	0.368115	29.4	protein.postranslational modification	moderately similar to ( 358) AT4G14580 | Symbols: CIPK4, SnRK3.3 | CIPK4 (CBL-interacting protein kinase 4); ATP binding / kinase/ protein kinase/ protein serine/threonine kinase | chr4:8367887-8369167 REVERSEmoderately similar to ( 297) CIPK1_ORYSA CIPK-like protein 1 (EC 2.7.11.1) (OsCK1) - Oryza sativa (Rice) S_TKc S_TKc Pkinase SPS1 Pkinase_Tyr PTKc TyrKc PTKc_Ack_like PTKc_Srm_Brk PTKc_Frk_l…
LOC_Os05g25600	0.445734	29.4	protein.postranslational modification	weakly similar to ( 197) AT1G48120 | Symbols: | calcineurin-like phosphoesterase family protein | chr1:17774238-17779624 REVERSEDUF1723 protein|transposon protein, putative, unclassified, expressed
LOC_Os01g29430	0.432177	29.4	protein.postranslational modification	highly similar to ( 511) AT5G19020 | Symbols: | pentatricopeptide (PPR) repeat-containing protein | chr5:6352771-6357083 REVERSEweakly similar to ( 110) RF1_ORYSA Rf1 protein, mitochondrial precursor (PPR protein) (Fertility restorer) (Restorer for CMS) - Oryza sativa (Rice) protein|tetratricopeptide-like helical, putative, expressed
LOC_Os06g22290	0.488899	29.4	protein.postranslational modification	moderately similar to ( 325) AT5G06740 | Symbols: | lectin protein kinase family protein | chr5:2084094-2086052 FORWARDweakly similar to ( 134) NORK_PEA Nodulation receptor kinase precursor (EC 2.7.11.1) - Pisum sativum (Garden pea) Lectin_legB Pkinase S_TKc Pkinase_Tyr S_TKc PTKc TyrKc PTKc_Jak_rpt2 SPS1 PTKc_Src_like PTKc_EGFR_like PTKc_Syk_like PTKc_Frk_like PTKc_Srm_Brk PTKc_Trk PTKc_Ack_like…
LOC_Os07g02780	0	29.4	protein.postranslational modification	moderately similar to ( 422) AT5G66850 | Symbols: MAPKKK5 | MAPKKK5; ATP binding / kinase/ protein kinase/ protein serine/threonine kinase | chr5:26695965-26699159 REVERSEweakly similar to ( 128) M2K1_ORYSA Mitogen-activated protein kinase kinase 1 (EC 2.7.12.2) (MAP kinase kinase 1) (MAPKK1) (OsMEK1) - Oryza sativa (Rice) S_TKc S_TKc Pkinase Pkinase_Tyr TyrKc PTKc SPS1 PTKc_Tyk2_rpt2 PTKc_Jak_rp…
LOC_Os03g09070	0.353096	29.4	protein.postranslational modification	moderately similar to ( 315) AT1G78230 | Symbols: | protein binding | chr1:29430226-29432516 FORWARD protein|leucine rich repeat domain containing protein, putative, expressed
LOC_Os01g18800	0.426962	29.4	protein.postranslational modification	highly similar to ( 522) AT3G17510 | Symbols: CIPK1, SnRK3.16 | CIPK1 (CBL-INTERACTING PROTEIN KINASE 1); kinase/ protein binding | chr3:5989309-5992627 REVERSEmoderately similar to ( 420) CIPK1_ORYSA CIPK-like protein 1 (EC 2.7.11.1) (OsCK1) - Oryza sativa (Rice) S_TKc S_TKc Pkinase SPS1 Pkinase_Tyr TyrKc PTKc PTKc_Jak_rpt2 PTKc_Srm_Brk PTKc_Ack_like PTKc_Fes PTKc_Fes_like PTKc_Syk_like PTKc_Src…
LOC_Os01g25530	0.277675	29.4	protein.postranslational modification	moderately similar to ( 385) AT4G21300 | Symbols: | pentatricopeptide (PPR) repeat-containing protein | chr4:11336479-11339052 FORWARDvery weakly similar to (91.7) RF1_ORYSA Rf1 protein, mitochondrial precursor (PPR protein) (Fertility restorer) (Restorer for CMS) - Oryza sativa (Rice) protein|pentatricopeptide repeat protein PPR986-12, putative, expressed
LOC_Os06g02555	0.465419	29.4	protein.postranslational modification	moderately similar to ( 500) AT4G19110 | Symbols: | protein kinase, putative | chr4:10454770-10457032 REVERSEweakly similar to ( 198) CDC2_MAIZE Cell division control protein 2 homolog (EC 2.7.11.22) (EC 2.7.11.23) (p34cdc2) - Zea mays (Maize) S_TKc S_TKc Pkinase SPS1 Pkinase_Tyr TyrKc PTKc PTKc_EphR PTKc_Tec_like PTKc_Itk PTKc_Ack_like PTKc_Src_like PTKc_Trk PTKc_Csk_like PTKc_Jak_rpt2 PTKc_Ror …
LOC_Os01g36080	0.466906	29.4	protein.postranslational modification	highly similar to ( 849) AT2G40860 | Symbols: | protein kinase family protein / protein phosphatase 2C ( PP2C) family protein | chr2:17053747-17057108 REVERSEvery weakly similar to (87.8) RPK1_IPONI Receptor-like protein kinase precursor (EC 2.7.11.1) - Ipomoea nil (Japanese morning glory) (Pharbitis nil) PP2Cc PP2Cc PP2C S_TKc Pkinase S_TKc TyrKc PTC1 Pkinase_Tyr PTKc SPS1 PTKc_Csk_like PTKc_Jak…
LOC_Os06g40720	0.496169	29.4	protein.postranslational modification	moderately similar to ( 275) AT4G26470 | Symbols: | calcium ion binding | chr4:13371377-13372197 FORWARD protein|EF hand family protein, putative, expressed
LOC_Os07g08000	0.407186	29.4	protein.postranslational modification	highly similar to ( 583) AT3G04810 | Symbols: ATNEK2 | ATNEK2 (NIMA-RELATED KINASE 2); ATP binding / kinase/ protein kinase/ protein serine/threonine kinase | chr3:1318096-1321101 FORWARDweakly similar to ( 122) M2K1_ORYSA Mitogen-activated protein kinase kinase 1 (EC 2.7.12.2) (MAP kinase kinase 1) (MAPKK1) (OsMEK1) - Oryza sativa (Rice) S_TKc S_TKc Pkinase Pkinase_Tyr PTKc TyrKc SPS1 PTKc_Jak_r…
LOC_Os06g02550	0.466236	29.4	protein.postranslational modification	highly similar to ( 533) AT4G19110 | Symbols: | protein kinase, putative | chr4:10454770-10457032 REVERSEmoderately similar to ( 213) CDC2_MAIZE Cell division control protein 2 homolog (EC 2.7.11.22) (EC 2.7.11.23) (p34cdc2) - Zea mays (Maize) S_TKc S_TKc Pkinase SPS1 Pkinase_Tyr TyrKc PTKc PTKc_EphR PTKc_Tec_like PTKc_Itk PTKc_Ack_like PTKc_Src_like PTKc_Trk PTKc_Csk_like PTKc_Jak_rpt2 PTKc_Ror …
LOC_Os01g01689	0.453241	29.4.1	protein.postranslational modification.kinase	nearly identical (1623) AT3G48190 | Symbols: ATM, ATATM | ATM (ATAXIA-TELANGIECTASIA MUTATED); 1-phosphatidylinositol-3-phosphate 5-kinase | chr3:17797628-17828361 FORWARDmoderately similar to ( 261) ATR_ORYSA Serine/threonine-protein kinase ATR (EC 2.7.11.1) - Oryza sativa (Rice) PI3Kc_related TEL1 PI3Kc_family PI3Kc PI3_PI4_kinase PI3Kc PI4Kc PI3Kc_III protein|phosphatidylinositol 3- and 4-kina…
LOC_Os04g35890	0.318021	29.4.1.57	protein.postranslational modification.kinase.receptor like cytoplasmatic kinase VII	moderately similar to ( 317) AT5G47850 | Symbols: CCR4 | CCR4 (ARABIDOPSIS THALIANA CRINKLY4 RELATED 4); kinase | chr5:19378803-19381058 REVERSEmoderately similar to ( 212) CRI4_MAIZE Putative receptor protein kinase CRINKLY4 precursor (EC 2.7.11.1) - Zea mays (Maize) S_TKc Pkinase_Tyr Pkinase S_TKc PTKc TyrKc SPS1 PTKc_Jak_rpt2 PTKc_Csk_like PTKc_EGFR_like PTKc_Chk PTKc_EphR PTKc_Syk_like PTKc_T…
LOC_Os11g47140	0.337518	29.4.1.57	protein.postranslational modification.kinase.receptor like cytoplasmatic kinase VII	moderately similar to ( 320) AT1G21270 | Symbols: WAK2 | WAK2; ATP binding / calcium ion binding / protein kinase/ protein serine/threonine kinase | chr1:7444997-7447345 FORWARDweakly similar to ( 163) NORK_MEDTR Nodulation receptor kinase precursor (EC 2.7.11.1) (Does not make infections protein 2) (Symbiosis receptor-like kinase) (MtSYMRK) - Medicago truncatula (Barrel medic) Pkinase_Tyr TyrKc …
LOC_Os05g07300	0.49496	29.4.1.57	protein.postranslational modification.kinase.receptor like cytoplasmatic kinase VII	highly similar to ( 573) AT2G19130 | Symbols: | S-locus lectin protein kinase family protein | chr2:8293789-8296275 FORWARDmoderately similar to ( 234) KPRO_MAIZE Putative receptor protein kinase ZmPK1 precursor (EC 2.7.11.1) - Zea mays (Maize) Pkinase S_TKc TyrKc S_TKc Pkinase_Tyr PTKc PTKc_Frk_like PTKc_Csk_like PTKc_Src_like PTKc_EphR SPS1 PTKc_Itk PTKc_Trk PTKc_Tec_like PTKc_DDR B_lectin PTKc…
LOC_Os04g42480	0.454366	29.4.1.57	protein.postranslational modification.kinase.receptor like cytoplasmatic kinase VII	moderately similar to ( 222) AT2G11520 | Symbols: CRCK3 | CRCK3; ATP binding / kinase/ protein kinase/ protein serine/threonine kinase | chr2:4619145-4621448 FORWARDweakly similar to ( 147) NORK_PEA Nodulation receptor kinase precursor (EC 2.7.11.1) - Pisum sativum (Garden pea) PTKc Pkinase_Tyr TyrKc S_TKc Pkinase S_TKc protein|receptor-like protein kinase At3g46290 precursor, putative, expressed
LOC_Os03g08170	0.243849	29.4.1.57	protein.postranslational modification.kinase.receptor like cytoplasmatic kinase VII	moderately similar to ( 475) AT2G05940 | Symbols: | protein kinase, putative | chr2:2287514-2289270 REVERSEmoderately similar to ( 218) NORK_PEA Nodulation receptor kinase precursor (EC 2.7.11.1) - Pisum sativum (Garden pea) Pkinase_Tyr TyrKc PTKc S_TKc S_TKc Pkinase PTKc_Jak_rpt2 PTKc_InsR_like PTKc_Srm_Brk PTKc_Csk_like PTKc_c-ros PTKc_EphR SPS1 PTKc_Fes_like PTKc_Src_like PTKc_EGFR_like PTKc_S…
LOC_Os06g10160	0.43736	29.4.1.57	protein.postranslational modification.kinase.receptor like cytoplasmatic kinase VII	moderately similar to ( 434) AT2G05940 | Symbols: | protein kinase, putative | chr2:2287514-2289270 REVERSEmoderately similar to ( 228) NORK_MEDTR Nodulation receptor kinase precursor (EC 2.7.11.1) (Does not make infections protein 2) (Symbiosis receptor-like kinase) (MtSYMRK) - Medicago truncatula (Barrel medic) TyrKc PTKc Pkinase_Tyr S_TKc Pkinase S_TKc PTKc_Jak_rpt2 PTKc_Csk_like PTKc_Srm_Brk …
LOC_Os06g51170	0.488179	29.4.1.57	protein.postranslational modification.kinase.receptor like cytoplasmatic kinase VII	moderately similar to ( 472) AT2G17220 | Symbols: | protein kinase, putative | chr2:7487866-7489768 REVERSEmoderately similar to ( 244) NORK_MEDTR Nodulation receptor kinase precursor (EC 2.7.11.1) (Does not make infections protein 2) (Symbiosis receptor-like kinase) (MtSYMRK) - Medicago truncatula (Barrel medic) Pkinase_Tyr S_TKc S_TKc PTKc TyrKc Pkinase PTKc_Jak_rpt2 PTKc_EphR PTKc_Tyk2_rpt2 PT…
LOC_Os01g51290	0.48599	29.4.1.57	protein.postranslational modification.kinase.receptor like cytoplasmatic kinase VII	highly similar to ( 619) AT5G56890 | Symbols: | protein kinase family protein | chr5:23010801-23015559 REVERSEmoderately similar to ( 251) NORK_PEA Nodulation receptor kinase precursor (EC 2.7.11.1) - Pisum sativum (Garden pea) TyrKc Pkinase_Tyr PTKc S_TKc Pkinase S_TKc PTKc_Jak_rpt2 PTKc_Srm_Brk PTKc_Trk PTKc_Csk_like PTKc_Frk_like PTKc_Syk_like PTKc_Src_like PTKc_Fes_like PTKc_EGFR_like PTKc_Ty…
LOC_Os12g41710	0.233063	29.4.1.57	protein.postranslational modification.kinase.receptor like cytoplasmatic kinase VII	moderately similar to ( 447) AT1G16670 | Symbols: | protein kinase family protein | chr1:5697846-5699492 FORWARDmoderately similar to ( 226) NORK_MEDTR Nodulation receptor kinase precursor (EC 2.7.11.1) (Does not make infections protein 2) (Symbiosis receptor-like kinase) (MtSYMRK) - Medicago truncatula (Barrel medic) Pkinase_Tyr TyrKc S_TKc PTKc S_TKc Pkinase PTKc_Csk_like PTKc_Src_like PTKc_Srm…
LOC_Os04g29680	0.204846	29.4.1.57	protein.postranslational modification.kinase.receptor like cytoplasmatic kinase VII	moderately similar to ( 454) AT1G21270 | Symbols: WAK2 | WAK2; ATP binding / calcium ion binding / protein kinase/ protein serine/threonine kinase | chr1:7444997-7447345 FORWARDweakly similar to ( 192) NORK_PEA Nodulation receptor kinase precursor (EC 2.7.11.1) - Pisum sativum (Garden pea) S_TKc S_TKc TyrKc Pkinase Pkinase_Tyr PTKc SPS1 PTKc_Trk PTKc_Jak_rpt2 PTKc_Tec_like PTKc_Itk PTKc_Srm_Brk P…
LOC_Os02g02040	0.349836	29.4.1.57	protein.postranslational modification.kinase.receptor like cytoplasmatic kinase VII	moderately similar to ( 429) AT2G28250 | Symbols: NCRK | NCRK; kinase | chr2:12044004-12046339 FORWARDmoderately similar to ( 207) NORK_MEDTR Nodulation receptor kinase precursor (EC 2.7.11.1) (Does not make infections protein 2) (Symbiosis receptor-like kinase) (MtSYMRK) - Medicago truncatula (Barrel medic) Pkinase_Tyr TyrKc S_TKc Pkinase S_TKc PTKc PTKc_Jak_rpt2 SPS1 PTKc_Src_like PTKc_Csk_like…
LOC_Os09g27010	0.40902	29.4.1.57	protein.postranslational modification.kinase.receptor like cytoplasmatic kinase VII	moderately similar to ( 449) AT2G05940 | Symbols: | protein kinase, putative | chr2:2287514-2289270 REVERSEmoderately similar to ( 222) NORK_MEDTR Nodulation receptor kinase precursor (EC 2.7.11.1) (Does not make infections protein 2) (Symbiosis receptor-like kinase) (MtSYMRK) - Medicago truncatula (Barrel medic) PTKc Pkinase_Tyr TyrKc S_TKc Pkinase S_TKc PTKc_EphR PTKc_Jak_rpt2 PTKc_Csk_like PTK…
LOC_Os01g06280	0.28419	29.4.1.57	protein.postranslational modification.kinase.receptor like cytoplasmatic kinase VII	highly similar to ( 675) AT3G46290 | Symbols: | protein kinase, putative | chr3:17013009-17015501 FORWARDmoderately similar to ( 255) NORK_MEDTR Nodulation receptor kinase precursor (EC 2.7.11.1) (Does not make infections protein 2) (Symbiosis receptor-like kinase) (MtSYMRK) - Medicago truncatula (Barrel medic) TyrKc Pkinase_Tyr PTKc S_TKc S_TKc Pkinase PTKc_Jak_rpt2 PTKc_Srm_Brk PTKc_Csk_like PT…
LOC_Os08g39240	0.41289	29.4.1.57	protein.postranslational modification.kinase.receptor like cytoplasmatic kinase VII	moderately similar to ( 384) AT1G21240 | Symbols: WAK3 | WAK3 (wall associated kinase 3); kinase/ protein serine/threonine kinase | chr1:7434303-7436702 FORWARDweakly similar to ( 192) CRI4_MAIZE Putative receptor protein kinase CRINKLY4 precursor (EC 2.7.11.1) - Zea mays (Maize) TyrKc Pkinase_Tyr S_TKc PTKc S_TKc Pkinase PTKc_Csk_like PTKc_Src_like PTKc_Btk_Bmx PTKc_Tec_like PTKc_Abl PTKc_Syk_li…
LOC_Os02g43430	0.271302	29.4.1.57	protein.postranslational modification.kinase.receptor like cytoplasmatic kinase VII	moderately similar to ( 382) AT5G47070 | Symbols: | protein kinase, putative | chr5:19118683-19120528 REVERSEmoderately similar to ( 219) NORK_MEDTR Nodulation receptor kinase precursor (EC 2.7.11.1) (Does not make infections protein 2) (Symbiosis receptor-like kinase) (MtSYMRK) - Medicago truncatula (Barrel medic) Pkinase_Tyr TyrKc PTKc S_TKc Pkinase S_TKc PTKc_Jak_rpt2 PTKc_Csk_like PTKc_EphR P…
LOC_Os04g51050	0.420632	29.4.1.57	protein.postranslational modification.kinase.receptor like cytoplasmatic kinase VII	moderately similar to ( 490) AT1G21270 | Symbols: WAK2 | WAK2; ATP binding / calcium ion binding / protein kinase/ protein serine/threonine kinase | chr1:7444997-7447345 FORWARDmoderately similar to ( 208) NORK_MEDTR Nodulation receptor kinase precursor (EC 2.7.11.1) (Does not make infections protein 2) (Symbiosis receptor-like kinase) (MtSYMRK) - Medicago truncatula (Barrel medic) TyrKc S_TKc Pk…
LOC_Os06g35850	0.261514	29.4.1.57	protein.postranslational modification.kinase.receptor like cytoplasmatic kinase VII	moderately similar to ( 320) AT4G32300 | Symbols: SD2-5 | SD2-5 (S-DOMAIN-2 5); carbohydrate binding / kinase/ protein kinase | chr4:15599970-15602435 FORWARDmoderately similar to ( 214) KPRO_MAIZE Putative receptor protein kinase ZmPK1 precursor (EC 2.7.11.1) - Zea mays (Maize) Pkinase Pkinase_Tyr TyrKc S_TKc S_TKc PTKc PTKc_Csk_like PTKc_Jak_rpt2 PTKc_Src_like SPS1 PTKc_EGFR_like PTKc_Frk_like …
LOC_Os02g41480	0.129541	29.4.1.57	protein.postranslational modification.kinase.receptor like cytoplasmatic kinase VII	moderately similar to ( 330) AT1G21240 | Symbols: WAK3 | WAK3 (wall associated kinase 3); kinase/ protein serine/threonine kinase | chr1:7434303-7436702 FORWARDmoderately similar to ( 219) NORK_MEDTR Nodulation receptor kinase precursor (EC 2.7.11.1) (Does not make infections protein 2) (Symbiosis receptor-like kinase) (MtSYMRK) - Medicago truncatula (Barrel medic) Pkinase_Tyr S_TKc TyrKc PTKc S_…
LOC_Os01g20880	0.20673	29.4.1.57	protein.postranslational modification.kinase.receptor like cytoplasmatic kinase VII	moderately similar to ( 210) AT3G17410 | Symbols: | serine/threonine protein kinase, putative | chr3:5956601-5958882 FORWARDweakly similar to ( 146) KPRO_MAIZE Putative receptor protein kinase ZmPK1 precursor (EC 2.7.11.1) - Zea mays (Maize) Pkinase_Tyr PTKc TyrKc S_TKc Pkinase S_TKc PTKc_Src_like PTKc_Csk_like PTKc_Frk_like PTKc_Chk PTKc_Lck_Blk PTKc_InsR_like SPS1 PTKc_Ror PTKc_Fyn_Yrk PTKc_Srm…
LOC_Os02g53750	0.269391	29.4.1.57	protein.postranslational modification.kinase.receptor like cytoplasmatic kinase VII	moderately similar to ( 434) AT2G05940 | Symbols: | protein kinase, putative | chr2:2287514-2289270 REVERSEmoderately similar to ( 226) NORK_MEDTR Nodulation receptor kinase precursor (EC 2.7.11.1) (Does not make infections protein 2) (Symbiosis receptor-like kinase) (MtSYMRK) - Medicago truncatula (Barrel medic) TyrKc PTKc Pkinase_Tyr S_TKc Pkinase S_TKc PTKc_Jak_rpt2 PTKc_EphR PTKc_Csk_like PTK…
LOC_Os05g40270	0.457198	29.4.1.57	protein.postranslational modification.kinase.receptor like cytoplasmatic kinase VII	highly similar to ( 943) AT1G06840 | Symbols: | leucine-rich repeat transmembrane protein kinase, putative | chr1:2097854-2103479 REVERSEmoderately similar to ( 229) NORK_MEDTR Nodulation receptor kinase precursor (EC 2.7.11.1) (Does not make infections protein 2) (Symbiosis receptor-like kinase) (MtSYMRK) - Medicago truncatula (Barrel medic) TyrKc PTKc Pkinase_Tyr S_TKc S_TKc Pkinase PTKc_Csk_li…
LOC_Os07g42626	0.428541	29.4.1.57	protein.postranslational modification.kinase.receptor like cytoplasmatic kinase VII	moderately similar to ( 435) AT1G53730 | Symbols: SRF6 | SRF6 (STRUBBELIG-RECEPTOR FAMILY 6); ATP binding / protein binding / protein kinase/ protein serine/threonine kinase | chr1:20061771-20065475 FORWARDweakly similar to ( 186) NORK_PEA Nodulation receptor kinase precursor (EC 2.7.11.1) - Pisum sativum (Garden pea) Pkinase_Tyr S_TKc Pkinase S_TKc PTKc TyrKc PTKc_Src_like PTKc_Jak_rpt2 PTKc_Srm…
LOC_Os09g20880	0.432047	29.4.1.57	protein.postranslational modification.kinase.receptor like cytoplasmatic kinase VII	moderately similar to ( 449) AT1G24030 | Symbols: | protein kinase family protein | chr1:8503394-8505195 FORWARDweakly similar to ( 194) NORK_MEDTR Nodulation receptor kinase precursor (EC 2.7.11.1) (Does not make infections protein 2) (Symbiosis receptor-like kinase) (MtSYMRK) - Medicago truncatula (Barrel medic) S_TKc Pkinase_Tyr TyrKc PTKc Pkinase S_TKc PTKc_Jak_rpt2 SPS1 PTKc_Csk_like PTKc_Fe…
LOC_Os04g41310	0.329409	29.4.1.57	protein.postranslational modification.kinase.receptor like cytoplasmatic kinase VII	moderately similar to ( 344) AT3G59350 | Symbols: | serine/threonine protein kinase, putative | chr3:21932930-21934883 FORWARDweakly similar to ( 186) NORK_MEDTR Nodulation receptor kinase precursor (EC 2.7.11.1) (Does not make infections protein 2) (Symbiosis receptor-like kinase) (MtSYMRK) - Medicago truncatula (Barrel medic) Pkinase_Tyr PTKc TyrKc S_TKc Pkinase S_TKc PTKc_Csk_like SPS1 PTKc_Sr…
LOC_Os03g56250	0.427322	29.4.1.57	protein.postranslational modification.kinase.receptor like cytoplasmatic kinase VII	moderately similar to ( 380) AT4G39270 | Symbols: | leucine-rich repeat transmembrane protein kinase, putative | chr4:18276874-18279710 FORWARDweakly similar to ( 129) PSKR_DAUCA Phytosulfokine receptor precursor (EC 2.7.11.1) (Phytosulfokine LRR receptor kinase) - Daucus carota (Carrot) Pkinase PTKc S_TKc protein|LRR receptor-like protein kinase, putative, expressed
LOC_Os08g01830	0.357495	29.4.1.57	protein.postranslational modification.kinase.receptor like cytoplasmatic kinase VII	moderately similar to ( 285) AT5G47850 | Symbols: CCR4 | CCR4 (ARABIDOPSIS THALIANA CRINKLY4 RELATED 4); kinase | chr5:19378803-19381058 REVERSEmoderately similar to ( 229) CRI4_MAIZE Putative receptor protein kinase CRINKLY4 precursor (EC 2.7.11.1) - Zea mays (Maize) Pkinase S_TKc S_TKc PTKc TyrKc Pkinase_Tyr SPS1 PTKc_Jak_rpt2 PTKc_Csk_like PTKc_Fes_like PTKc_Csk PTKc_Itk PTKc_Trk PTKc_Tec_like…
LOC_Os11g44430	0.421925	29.4.1.57	protein.postranslational modification.kinase.receptor like cytoplasmatic kinase VII	moderately similar to ( 206) AT3G55950 | Symbols: CCR3, ATCRR3 | CCR3 (ARABIDOPSIS THALIANA CRINKLY4 RELATED 3); kinase | chr3:20753903-20756347 REVERSEweakly similar to ( 172) CRI4_MAIZE Putative receptor protein kinase CRINKLY4 precursor (EC 2.7.11.1) - Zea mays (Maize) S_TKc S_TKc Pkinase TyrKc PTKc Pkinase_Tyr SPS1 PTKc_Srm_Brk PTKc_Jak_rpt2 PTKc_EphR PTKc_Trk PTKc_Src_like PTKc_TrkC PTKc_c-r…
LOC_Os01g72990	0.270686	29.4.1.57	protein.postranslational modification.kinase.receptor like cytoplasmatic kinase VII	highly similar to ( 944) AT1G06840 | Symbols: | leucine-rich repeat transmembrane protein kinase, putative | chr1:2097854-2103479 REVERSEmoderately similar to ( 243) NORK_MEDTR Nodulation receptor kinase precursor (EC 2.7.11.1) (Does not make infections protein 2) (Symbiosis receptor-like kinase) (MtSYMRK) - Medicago truncatula (Barrel medic) TyrKc PTKc S_TKc Pkinase_Tyr S_TKc Pkinase PTKc_Src_li…
LOC_Os02g14480	0.491216	29.4.1.57	protein.postranslational modification.kinase.receptor like cytoplasmatic kinase VII	moderately similar to ( 214) AT5G45800 | Symbols: MEE62 | MEE62 (maternal effect embryo arrest 62); ATP binding / protein binding / protein kinase/ protein serine/threonine kinase/ protein tyrosine kinase | chr5:18575765-18578972 REVERSEvery weakly similar to ( 100) NORK_PEA Nodulation receptor kinase precursor (EC 2.7.11.1) - Pisum sativum (Garden pea) PTKc Pkinase_Tyr TyrKc Pkinase S_TKc PTKc_R…
LOC_Os03g03280	0.436056	29.4.1.57	protein.postranslational modification.kinase.receptor like cytoplasmatic kinase VII	highly similar to ( 572) AT5G24010 | Symbols: | protein kinase family protein | chr5:8113910-8116384 FORWARDmoderately similar to ( 263) NORK_MEDTR Nodulation receptor kinase precursor (EC 2.7.11.1) (Does not make infections protein 2) (Symbiosis receptor-like kinase) (MtSYMRK) - Medicago truncatula (Barrel medic) TyrKc PTKc Pkinase_Tyr S_TKc S_TKc Pkinase PTKc_Srm_Brk PTKc_Csk_like PTKc_Fes_like…
LOC_Os05g39410	0.458223	29.4.1.57	protein.postranslational modification.kinase.receptor like cytoplasmatic kinase VII	moderately similar to ( 390) AT5G45840 | Symbols: | leucine-rich repeat transmembrane protein kinase, putative | chr5:18594080-18597221 REVERSEvery weakly similar to (99.0) PSKR_DAUCA Phytosulfokine receptor precursor (EC 2.7.11.1) (Phytosulfokine LRR receptor kinase) - Daucus carota (Carrot) TyrKc Pkinase_Tyr PTKc protein|expressed protein
LOC_Os07g42200	0.479064	29.4.1.57	protein.postranslational modification.kinase.receptor like cytoplasmatic kinase VII	moderately similar to ( 459) AT2G05940 | Symbols: | protein kinase, putative | chr2:2287514-2289270 REVERSEmoderately similar to ( 225) NORK_MEDTR Nodulation receptor kinase precursor (EC 2.7.11.1) (Does not make infections protein 2) (Symbiosis receptor-like kinase) (MtSYMRK) - Medicago truncatula (Barrel medic) TyrKc Pkinase_Tyr PTKc S_TKc Pkinase S_TKc PTKc_Jak_rpt2 PTKc_DDR PTKc_Csk_like PTKc…
LOC_Os02g04430	0.349833	29.4.1.57	protein.postranslational modification.kinase.receptor like cytoplasmatic kinase VII	moderately similar to ( 346) AT2G20850 | Symbols: SRF1 | SRF1 (strubbelig receptor family 1); kinase | chr2:8975670-8979182 REVERSEweakly similar to ( 134) PSKR_DAUCA Phytosulfokine receptor precursor (EC 2.7.11.1) (Phytosulfokine LRR receptor kinase) - Daucus carota (Carrot) Pkinase_Tyr PTKc S_TKc S_TKc TyrKc Pkinase protein|STRUBBELIG-RECEPTOR FAMILY 1 precursor, putative, expressed
LOC_Os02g01730	0.485427	29.4.1.57	protein.postranslational modification.kinase.receptor like cytoplasmatic kinase VII	moderately similar to ( 204) AT1G33260 | Symbols: | protein kinase family protein | chr1:12064796-12066114 FORWARDweakly similar to ( 111) NORK_MEDTR Nodulation receptor kinase precursor (EC 2.7.11.1) (Does not make infections protein 2) (Symbiosis receptor-like kinase) (MtSYMRK) - Medicago truncatula (Barrel medic) S_TKc S_TKc Pkinase SPS1 Pkinase_Tyr TyrKc PTKc PTKc_Jak_rpt2 protein|serine/thre…
LOC_Os11g39370	0.460835	29.4.1.57	protein.postranslational modification.kinase.receptor like cytoplasmatic kinase VII	highly similar to ( 526) AT5G10290 | Symbols: | leucine-rich repeat family protein / protein kinase family protein | chr5:3235462-3238171 REVERSEmoderately similar to ( 209) PSKR_DAUCA Phytosulfokine receptor precursor (EC 2.7.11.1) (Phytosulfokine LRR receptor kinase) - Daucus carota (Carrot) Pkinase_Tyr TyrKc PTKc Pkinase S_TKc S_TKc PTKc_Met_Ron PTKc_InsR_like PTKc_Fes_like PTKc_Jak_rpt2 PTKc_…
LOC_Os01g60280	0.48641	29.4.1.57	protein.postranslational modification.kinase.receptor like cytoplasmatic kinase VII	highly similar to ( 794) AT1G06840 | Symbols: | leucine-rich repeat transmembrane protein kinase, putative | chr1:2097854-2103479 REVERSEmoderately similar to ( 214) NORK_MEDTR Nodulation receptor kinase precursor (EC 2.7.11.1) (Does not make infections protein 2) (Symbiosis receptor-like kinase) (MtSYMRK) - Medicago truncatula (Barrel medic) TyrKc PTKc Pkinase_Tyr S_TKc S_TKc Pkinase PTKc_Jak_rp…
LOC_Os09g17630	0.406574	29.4.1.57	protein.postranslational modification.kinase.receptor like cytoplasmatic kinase VII	nearly identical (1055) AT1G07650 | Symbols: | leucine-rich repeat transmembrane protein kinase, putative | chr1:2359817-2366423 REVERSEmoderately similar to ( 236) NORK_MEDTR Nodulation receptor kinase precursor (EC 2.7.11.1) (Does not make infections protein 2) (Symbiosis receptor-like kinase) (MtSYMRK) - Medicago truncatula (Barrel medic) TyrKc PTKc Pkinase_Tyr S_TKc S_TKc Pkinase PTKc_Src_lik…
LOC_Os09g33630	0.424898	29.4.1.57	protein.postranslational modification.kinase.receptor like cytoplasmatic kinase VII	moderately similar to ( 376) AT3G21630 | Symbols: CERK1, LYSM RLK1 | CERK1 (CHITIN ELICITOR RECEPTOR KINASE 1); kinase/ receptor signaling protein/ transmembrane receptor protein kinase | chr3:7615543-7618530 REVERSEweakly similar to ( 167) PSKR_DAUCA Phytosulfokine receptor precursor (EC 2.7.11.1) (Phytosulfokine LRR receptor kinase) - Daucus carota (Carrot) TyrKc Pkinase_Tyr Pkinase PTKc S_TKc …
LOC_Os09g36320	0.42741	29.4.1.57	protein.postranslational modification.kinase.receptor like cytoplasmatic kinase VII	moderately similar to ( 393) AT5G47070 | Symbols: | protein kinase, putative | chr5:19118683-19120528 REVERSEmoderately similar to ( 204) PSKR_DAUCA Phytosulfokine receptor precursor (EC 2.7.11.1) (Phytosulfokine LRR receptor kinase) - Daucus carota (Carrot) Pkinase_Tyr TyrKc Pkinase PTKc S_TKc S_TKc PTKc_Jak_rpt2 PTKc_Syk_like PTKc_Csk_like PTKc_Tyk2_rpt2 PTKc_DDR PTKc_EphR SPS1 PTKc_EGFR_like P…
LOC_Os01g65940	0.305981	29.4.1.57	protein.postranslational modification.kinase.receptor like cytoplasmatic kinase VII	moderately similar to ( 222) AT3G13690 | Symbols: | protein kinase family protein | chr3:4486920-4490011 FORWARDweakly similar to ( 136) NORK_PEA Nodulation receptor kinase precursor (EC 2.7.11.1) - Pisum sativum (Garden pea) Pkinase_Tyr S_TKc TyrKc PTKc Pkinase S_TKc PTKc_Srm_Brk PTKc_Trk PTKc_Csk_like protein|expressed protein
LOC_Os03g05470	0.375032	29.4.1.57	protein.postranslational modification.kinase.receptor like cytoplasmatic kinase VII	moderately similar to ( 387) AT4G00330 | Symbols: CRCK2 | CRCK2; ATP binding / kinase/ protein kinase/ protein serine/threonine kinase | chr4:142787-144427 REVERSEmoderately similar to ( 211) NORK_MEDTR Nodulation receptor kinase precursor (EC 2.7.11.1) (Does not make infections protein 2) (Symbiosis receptor-like kinase) (MtSYMRK) - Medicago truncatula (Barrel medic) S_TKc S_TKc Pkinase_Tyr TyrK…
Protein degradation
LOC_Os06g43930	0.477622	29.5	protein.degradation	highly similar to ( 654) AT2G24280 | Symbols: | serine carboxypeptidase S28 family protein | chr2:10334622-10336927 FORWARD Peptidase_S28 protein|OsProCP2 - Putative Lysosomal Pro-x Carboxypeptidase homologue, expressed
LOC_Os06g16640	0.0640486	29.5	protein.degradation	moderately similar to ( 380) AT5G56530 | Symbols: | unknown protein | chr5:22889382-22891439 FORWARDDUF239 protein|carboxyl-terminal peptidase, putative, expressed
LOC_Os07g08970	0.392725	29.5	protein.degradation	highly similar to ( 696) AT3G10420 | Symbols: | sporulation protein-related | chr3:3239307-3241571 FORWARDSpoIIIAA AAA_R3H protein|uncharacterized protein ycf45, putative, expressed
LOC_Os06g11190	0.499371	29.5	protein.degradation	highly similar to ( 898) AT5G36210 | Symbols: | serine-type peptidase | chr5:14248202-14253272 REVERSE DAP2 Peptidase_S9 protein|OsPOP13 - Putative Prolyl Oligopeptidase homologue, expressed
LOC_Os12g10640	0.135343	29.5	protein.degradation	highly similar to ( 538) AT1G33290 | Symbols: | sporulation protein-related | chr1:12074125-12075989 FORWARDSpoIIIAA protein|uncharacterized protein ycf45, putative, expressed
LOC_Os05g41660	0.135983	29.5	protein.degradation	moderately similar to ( 312) AT1G79340 | Symbols: AtMC4 | AtMC4 (metacaspase 4); cysteine-type peptidase | chr1:29842849-29844368 FORWARD Peptidase_C14 protein|ICE-like protease p20 domain containing protein, putative, expressed
LOC_Os11g04010	0.374739	29.5	protein.degradation	moderately similar to ( 308) AT5G04200 | Symbols: AtMC9 | AtMC9 (metacaspase 9); cysteine-type peptidase | chr5:1153893-1154870 FORWARD Peptidase_C14 protein|ICE-like protease p20 domain containing protein, putative, expressed
LOC_Os07g19530	0.471932	29.5	protein.degradation	highly similar to ( 871) AT1G67420 | Symbols: | peptidase | chr1:25255411-25260358 FORWARD Peptidase_M28 protein|peptidase, putative, expressed
LOC_Os09g19820	0.221323	29.5	protein.degradation	moderately similar to ( 362) AT4G33090 | Symbols: APM1, ATAPM1 | APM1 (AMINOPEPTIDASE M1); aminopeptidase | chr4:15965915-15970418 REVERSE protein|aminopeptidase, putative, expressed
LOC_Os01g73910	0.392598	29.5	protein.degradation	moderately similar to ( 407) AT3G27110 | Symbols: | peptidase M48 family protein | chr3:9998006-9999892 FORWARD protein|peptidase, putative, expressed
LOC_Os04g03796	0.432683	29.5.1	protein.degradation.subtilases	highly similar to ( 550) AT4G10540 | Symbols: | subtilase family protein | chr4:6512515-6515743 REVERSE protein|OsSub37 - Putative Subtilisin homologue, expressed
LOC_Os04g03050	0.408962	29.5.1	protein.degradation.subtilases	highly similar to ( 590) AT4G10540 | Symbols: | subtilase family protein | chr4:6512515-6515743 REVERSE protein|OsSub34 - Putative Subtilisin homologue, expressed
LOC_Os01g58240	0.192051	29.5.1	protein.degradation.subtilases	highly similar to ( 555) AT4G10540 | Symbols: | subtilase family protein | chr4:6512515-6515743 REVERSEPA_subtilisin_like protein|OsSub6 - Putative Subtilisin homologue, expressed
LOC_Os01g58290	0.299868	29.5.1	protein.degradation.subtilases	highly similar to ( 631) AT1G32940 | Symbols: ATSBT3.5, SBT3.5 | SBT3.5; identical protein binding / serine-type endopeptidase | chr1:11937634-11940856 FORWARDPA_subtilisin_like protein|OsSub9 - Putative Subtilisin homologue, expressed
LOC_Os10g41110	0.319539	29.5.2	protein.degradation.autophagy	moderately similar to ( 226) AT5G61500 | Symbols: ATATG3, ATG3 | ATG3 | chr5:24734216-24736711 REVERSE Autophagy_N protein|autophagy-related protein 3, putative, expressed
LOC_Os01g73980	0.331274	29.5.3	protein.degradation.cysteine protease	moderately similar to ( 462) AT1G20850 | Symbols: XCP2 | XCP2 (xylem cysteine peptidase 2); cysteine-type peptidase/ peptidase | chr1:7252208-7253537 FORWARDmoderately similar to ( 340) CYSEP_PHAVU Vignain precursor (EC 3.4.22.-) (Bean endopeptidase) (Cysteine proteinase EP-C1) - Phaseolus vulgaris (Kidney bean) (French bean) Peptidase_C1A Peptidase_C1 Pept_C1 Peptidase_C1 Peptidase_C1A_Cathepsin…
LOC_Os05g01810	0.469417	29.5.3	protein.degradation.cysteine protease	moderately similar to ( 471) AT1G20850 | Symbols: XCP2 | XCP2 (xylem cysteine peptidase 2); cysteine-type peptidase/ peptidase | chr1:7252208-7253537 FORWARDmoderately similar to ( 337) CYSEP_PHAVU Vignain precursor (EC 3.4.22.-) (Bean endopeptidase) (Cysteine proteinase EP-C1) - Phaseolus vulgaris (Kidney bean) (French bean) Peptidase_C1A Peptidase_C1 Pept_C1 Peptidase_C1A_CathepsinB Peptidase_C…
LOC_Os03g29630	0.376036	29.5.3	protein.degradation.cysteine protease	moderately similar to ( 305) AT3G06910 | Symbols: ULP1A | ULP1A (UB-LIKE PROTEASE 1A); SUMO-specific protease/ cysteine-type peptidase | chr3:2178905-2181188 REVERSE ULP1 Peptidase_C48 protein|ulp1 protease family protein, putative, expressed
LOC_Os02g48450	0.210538	29.5.3	protein.degradation.cysteine protease	moderately similar to ( 441) AT4G35350 | Symbols: XCP1 | XCP1 (XYLEM CYSTEINE PEPTIDASE 1); cysteine-type endopeptidase/ cysteine-type peptidase | chr4:16810529-16811578 FORWARDmoderately similar to ( 326) CYSEP_PHAVU Vignain precursor (EC 3.4.22.-) (Bean endopeptidase) (Cysteine proteinase EP-C1) - Phaseolus vulgaris (Kidney bean) (French bean) Peptidase_C1A Peptidase_C1 Pept_C1 Peptidase_C1 Pep…
LOC_Os01g71094	0.433144	29.5.4	protein.degradation.aspartate protease	weakly similar to ( 175) AT1G03230 | Symbols: | extracellular dermal glycoprotein, putative / EDGP, putative | chr1:790110-791414 FORWARDweakly similar to ( 164) 7SBG2_SOYBN Basic 7S globulin 2 precursor (Bg) (SBg7S) [Contains: Basic 7S globulin 2 high kDa subunit; Basic 7S globulin 2 low kDa subunit] - Glycine max (Soybean) protein|basic 7S globulin 2 precursor, putative, expressed
LOC_Os06g40818	0.388768	29.5.4	protein.degradation.aspartate protease	moderately similar to ( 304) AT5G10770 | Symbols: | chloroplast nucleoid DNA-binding protein, putative | chr5:3403331-3405331 REVERSE Asp protein|aspartic proteinase, putative, expressed
LOC_Os07g34940	0.364188	29.5.4	protein.degradation.aspartate protease	moderately similar to ( 246) AT2G03200 | Symbols: | aspartyl protease family protein | chr2:966506-967891 REVERSE protein|aspartic proteinase nepenthesin-1 precursor, putative, expressed
LOC_Os06g20040	0.35147	29.5.4	protein.degradation.aspartate protease	moderately similar to ( 246) AT5G10770 | Symbols: | chloroplast nucleoid DNA-binding protein, putative | chr5:3403331-3405331 REVERSEvery weakly similar to (81.3) ASP1_ORYSA Aspartic proteinase Asp1 precursor (EC 3.4.23.-) (OsAsp1) (OSAP1) (Nucellin-like protein) - Oryza sativa (Rice) Asp protein|aspartic proteinase nepenthesin-2 precursor, putative, expressed
LOC_Os05g04630	0.432609	29.5.4	protein.degradation.aspartate protease	highly similar to ( 633) AT1G11910 | Symbols: | aspartyl protease family protein | chr1:4017119-4019874 REVERSEhighly similar to ( 995) ASPRX_ORYSA Aspartic proteinase precursor (EC 3.4.23.-) - Oryza sativa (Rice) Asp protein|retrotransposon protein, putative, SINE subclass, expressed
LOC_Os01g44130	0.188822	29.5.4	protein.degradation.aspartate protease	highly similar to ( 524) AT1G11910 | Symbols: | aspartyl protease family protein | chr1:4017119-4019874 REVERSEhighly similar to ( 548) ASPR1_ORYSA Aspartic proteinase oryzasin-1 precursor (EC 3.4.23.-) - Oryza sativa (Rice) Asp protein|aspartic proteinase oryzasin-1 precursor, putative, expressed
LOC_Os09g37012	0.445326	29.5.4	protein.degradation.aspartate protease	moderately similar to ( 422) AT4G35880 | Symbols: | aspartyl protease family protein | chr4:16993339-16995721 FORWARDvery weakly similar to (81.3) ASP1_ORYSA Aspartic proteinase Asp1 precursor (EC 3.4.23.-) (OsAsp1) (OSAP1) (Nucellin-like protein) - Oryza sativa (Rice) Asp protein|eukaryotic aspartyl protease domain containing protein, expressed
LOC_Os11g27170	0.161466	29.5.5	protein.degradation.serine protease	moderately similar to ( 348) AT1G73280 | Symbols: scpl3 | scpl3 (serine carboxypeptidase-like 3); serine-type carboxypeptidase | chr1:27552970-27555322 REVERSEmoderately similar to ( 286) CBP1_ORYSA Serine carboxypeptidase 1 precursor (EC 3.4.16.5) (Serine carboxypeptidase I) (Carboxypeptidase C) - Oryza sativa (Rice) Peptidase_S10 COG2939 protein|OsSCP58 - Putative Serine Carboxypeptidase homolo…
LOC_Os11g47840	0.37142	29.5.5	protein.degradation.serine protease	moderately similar to ( 421) AT2G29050 | Symbols: ATRBL1 | ATRBL1 (Arabidopsis thaliana Rhomboid-like 1) | chr2:12478245-12479653 FORWARD Rhomboid COG0705 protein|OsRhmbd18 - Putative Rhomboid homologue, expressed
LOC_Os10g37760	0.474382	29.5.5	protein.degradation.serine protease	weakly similar to ( 126) AT5G07250 | Symbols: ATRBL3 | ATRBL3 (ARABIDOPSIS RHOMBOID-LIKE PROTEIN 3) | chr5:2274437-2275935 REVERSE Rhomboid protein|OsRhmbd17 - Putative Rhomboid homologue, expressed
LOC_Os04g48130	0.284906	29.5.5	protein.degradation.serine protease	moderately similar to ( 281) AT2G29050 | Symbols: ATRBL1 | ATRBL1 (Arabidopsis thaliana Rhomboid-like 1) | chr2:12478245-12479653 FORWARD Rhomboid COG0705 protein|OsRhmbd11 - Putative Rhomboid homologue, expressed
LOC_Os05g50580	0.18904	29.5.5	protein.degradation.serine protease	moderately similar to ( 340) AT1G15000 | Symbols: scpl50 | scpl50 (serine carboxypeptidase-like 50); serine-type carboxypeptidase | chr1:5168613-5169947 FORWARDweakly similar to ( 169) CBPX_ORYSA Serine carboxypeptidase-like precursor (EC 3.4.16.-) - Oryza sativa (Rice) Peptidase_S10 COG2939 protein|OsSCP30 - Putative Serine Carboxypeptidase homologue, expressed
LOC_Os02g22100	0.409171	29.5.5	protein.degradation.serine protease	weakly similar to ( 154) AT5G38510 | Symbols: | rhomboid family protein | chr5:15417839-15420002 REVERSE protein|OsRhmbd6 - Putative Rhomboid homologue, expressed
LOC_Os02g57060	0.29505	29.5.5	protein.degradation.serine protease	moderately similar to ( 374) AT4G17740 | Symbols: | C-terminal processing protease, putative | chr4:9867088-9869719 REVERSEPrc TSPc Peptidase_S41 PRK11186 protein|OsCttP2 - Putative C-terminal processing peptidase homologue, expressed
LOC_Os12g26030	0.45724	29.5.7	protein.degradation.metalloprotease	highly similar to ( 909) AT4G10710 | Symbols: SPT16 | SPT16 (global transcription factor C) | chr4:6602226-6605450 REVERSEhighly similar to ( 958) SPT16_ORYSA FACT complex subunit SPT16 (Facilitates chromatin transcription complex subunit SPT16) - Oryza sativa (Rice) COG5406 CDC68-like SPT16 PepP APP_MetAP protein|FACT complex subunit SPT16, putative, expressed
LOC_Os10g40830	0.157728	29.5.7	protein.degradation.metalloprotease	moderately similar to ( 281) AT4G16640 | Symbols: | matrix metalloproteinase, putative | chr4:9367396-9368490 REVERSEmoderately similar to ( 217) MEP1_SOYBN Metalloendoproteinase 1 precursor (EC 3.4.24.-) (SMEP1) - Glycine max (Soybean) Peptidase_M10 ZnMc_MMP protein|metalloendoproteinase 1 precursor, putative, expressed
LOC_Os02g50730	0.202044	29.5.7	protein.degradation.metalloprotease	moderately similar to ( 324) AT1G24140 | Symbols: | matrixin family protein | chr1:8536131-8537285 REVERSEmoderately similar to ( 229) MEP1_SOYBN Metalloendoproteinase 1 precursor (EC 3.4.24.-) (SMEP1) - Glycine max (Soybean) ZnMc_MMP Peptidase_M10 ZnMc protein|metalloendoproteinase 1 precursor, putative, expressed
LOC_Os07g38280	0.481065	29.5.7	protein.degradation.metalloprotease	nearly identical (1231) AT2G41790 | Symbols: | peptidase M16 family protein / insulinase family protein | chr2:17429453-17436110 REVERSE Ptr Peptidase_M16 PqqL Peptidase_M16_C protein|insulin-degrading enzyme, putative, expressed
LOC_Os01g57082	0.233508	29.5.7	protein.degradation.metalloprotease	highly similar to ( 701) AT2G41790 | Symbols: | peptidase M16 family protein / insulinase family protein | chr2:17429453-17436110 REVERSE Ptr protein|insulin-degrading enzyme, putative, expressed
LOC_Os08g42910	0.393482	29.5.7	protein.degradation.metalloprotease	highly similar to ( 677) AT3G59990 | Symbols: MAP2B | MAP2B (METHIONINE AMINOPEPTIDASE 2B); aminopeptidase/ metalloexopeptidase | chr3:22155921-22158551 REVERSE MetAP2 PRK08671 Peptidase_M24 Map MetAP1 PRK05716 APP_MetAP PRK12896 protein|peptidase, M24 family protein, putative, expressed
LOC_Os02g52420	0.437259	29.5.7	protein.degradation.metalloprotease	highly similar to ( 503) AT4G37040 | Symbols: MAP1D | MAP1D (METHIONINE AMINOPEPTIDASE 1D); aminopeptidase/ metalloexopeptidase | chr4:17455175-17457085 FORWARD MetAP1 PRK05716 PRK12896 Map PRK12318 Peptidase_M24 PRK12897 PRK07281 APP_MetAP PRK08671 PepP MetAP2 APP-like protein|peptidase, M24 family protein, putative, expressed
LOC_Os06g13180	0.083147	29.5.7	protein.degradation.metalloprotease	moderately similar to ( 295) AT1G70170 | Symbols: MMP | MMP (MATRIX METALLOPROTEINASE); metalloendopeptidase/ metallopeptidase | chr1:26424005-26425141 FORWARDmoderately similar to ( 221) MEP1_SOYBN Metalloendoproteinase 1 precursor (EC 3.4.24.-) (SMEP1) - Glycine max (Soybean) ZnMc_MMP Peptidase_M10 ZnMc protein|metalloendoproteinase 1 precursor, putative, expressed
LOC_Os03g22420	0.4663	29.5.9	protein.degradation.AAA type	highly similar to ( 739) AT4G02480 | Symbols: | AAA-type ATPase family protein | chr4:1082082-1088680 REVERSEweakly similar to ( 142) CDC48_CAPAN Cell division cycle protein 48 homolog - Capsicum annuum (Bell pepper) SpoVK RPT1 PRK03992 AAA HflB hflB COG1223 protein|AAA-type ATPase family protein, putative, expressed
LOC_Os07g47530	0.458469	29.5.9	protein.degradation.AAA type	highly similar to ( 780) AT4G02480 | Symbols: | AAA-type ATPase family protein | chr4:1082082-1088680 REVERSEweakly similar to ( 152) CDC48_CAPAN Cell division cycle protein 48 homolog - Capsicum annuum (Bell pepper) SpoVK PRK03992 RPT1 AAA HflB hflB COG1223 protein|AAA-type ATPase family protein, putative, expressed
LOC_Os12g28710	0.177693	29.5.9	protein.degradation.AAA type	weakly similar to ( 170) AT3G28580 | Symbols: | AAA-type ATPase family protein | chr3:10715736-10717238 FORWARD protein|ATPase 3, putative, expressed
LOC_Os12g28590	0.44208	29.5.9	protein.degradation.AAA type	moderately similar to ( 370) AT3G28580 | Symbols: | AAA-type ATPase family protein | chr3:10715736-10717238 FORWARD AAA protein|ATPase 2, putative, expressed
LOC_Os09g32020	0.479331	29.5.11	protein.degradation.ubiquitin	moderately similar to ( 315) AT2G21270 | Symbols: | ubiquitin fusion degradation UFD1 family protein | chr2:9107841-9110012 FORWARDweakly similar to ( 134) DFRA_VITVI Dihydroflavonol-4-reductase (EC 1.1.1.219) (DFR) (Dihydrokaempferol 4-reductase) - Vitis vinifera (Grape) UFD1 UFD1 WcaG protein|ubiquitin fusion degradation protein, putative, expressed
LOC_Os06g11450	0.47605	29.5.11.4.2	protein.degradation.ubiquitin.E3.RING	weakly similar to ( 112) AT5G27420 | Symbols: | zinc finger (C3HC4-type RING finger) family protein | chr5:9684119-9685225 FORWARD protein|zinc finger, C3HC4 type domain containing protein, expressed
LOC_Os03g19020	0.461433	29.5.11.4.2	protein.degradation.ubiquitin.E3.RING	moderately similar to ( 237) AT3G05670 | Symbols: | PHD finger family protein | chr3:1653888-1657022 FORWARD protein|PHD-finger family protein, expressed
LOC_Os08g32060	0.272677	29.5.11.4.2	protein.degradation.ubiquitin.E3.RING	moderately similar to ( 284) AT1G10560 | Symbols: PUB18, ATPUB18 | PUB18 (PLANT U-BOX 18); ubiquitin-protein ligase | chr1:3484613-3486706 FORWARDweakly similar to ( 147) SPL11_ORYSA Spotted leaf protein 11 (Spotted leaf11) (Cell death-related protein SPL11) - Oryza sativa (Rice)Ubox protein|spotted leaf 11, putative, expressed
LOC_Os06g03580	0.234624	29.5.11.4.2	protein.degradation.ubiquitin.E3.RING	very weakly similar to (99.4) AT3G63530 | Symbols: BB, BB2 | BB (BIG BROTHER); protein binding / ubiquitin-protein ligase/ zinc ion binding | chr3:23456407-23457787 REVERSE protein|zinc RING finger protein, putative, expressed
LOC_Os08g14320	0.383878	29.5.11.4.2	protein.degradation.ubiquitin.E3.RING	weakly similar to ( 127) AT5G10650 | Symbols: | zinc finger (C3HC4-type RING finger) family protein | chr5:3365237-3367263 REVERSE protein|zinc finger, C3HC4 type domain containing protein, expressed
LOC_Os01g52110	0.414283	29.5.11.4.2	protein.degradation.ubiquitin.E3.RING	moderately similar to ( 353) AT5G25560 | Symbols: | zinc finger (C3HC4-type RING finger) family protein | chr5:8899486-8901453 FORWARD protein|RING finger and CHY zinc finger domain-containing protein 1, putative, expressed
LOC_Os09g21120	0.201747	29.5.11.4.2	protein.degradation.ubiquitin.E3.RING	moderately similar to ( 273) AT1G60190 | Symbols: | armadillo/beta-catenin repeat family protein / U-box domain-containing protein | chr1:22198403-22200463 FORWARDweakly similar to ( 133) SPL11_ORYSA Spotted leaf protein 11 (Spotted leaf11) (Cell death-related protein SPL11) - Oryza sativa (Rice)Ubox protein|armadillo/beta-catenin repeat family protein, putative, expressed
LOC_Os05g51780	0.25587	29.5.11.4.2	protein.degradation.ubiquitin.E3.RING	weakly similar to ( 168) AT2G20030 | Symbols: | zinc finger (C3HC4-type RING finger) family protein | chr2:8647813-8648985 FORWARD protein|zinc finger, C3HC4 type domain containing protein, expressed
LOC_Os03g05570	0.301704	29.5.11.4.2	protein.degradation.ubiquitin.E3.RING	weakly similar to ( 109) AT1G04360 | Symbols: | zinc finger (C3HC4-type RING finger) family protein | chr1:1167507-1168652 REVERSE protein|RING-H2 finger protein ATL3F, putative, expressed
LOC_Os06g06490	0.49794	29.5.11.4.2	protein.degradation.ubiquitin.E3.RING	very weakly similar to (92.0) AT2G45910 | Symbols: | protein kinase family protein / U-box domain-containing protein | chr2:18894520-18898212 FORWARDUbox protein|U-box domain containing heat shock protein, putative, expressed
LOC_Os04g51400	0.322544	29.5.11.4.2	protein.degradation.ubiquitin.E3.RING	weakly similar to ( 136) AT5G10650 | Symbols: | zinc finger (C3HC4-type RING finger) family protein | chr5:3365237-3367263 REVERSE protein|zinc finger, C3HC4 type domain containing protein, expressed
LOC_Os02g10630	0.387916	29.5.11.4.2	protein.degradation.ubiquitin.E3.RING	highly similar to ( 909) AT1G03370 | Symbols: | protein binding / zinc ion binding | chr1:827182-834996 FORWARD protein|GRAM and C2 domains containing protein, putative, expressed
LOC_Os01g74040	0.298227	29.5.11.4.2	protein.degradation.ubiquitin.E3.RING	weakly similar to ( 132) AT2G39720 | Symbols: RHC2A | RHC2A; protein binding / zinc ion binding | chr2:16567506-16568711 REVERSEDUF1117 protein|zinc finger, RING-type, putative, expressed
LOC_Os05g41520	0.201608	29.5.11.4.2	protein.degradation.ubiquitin.E3.RING	weakly similar to ( 144) AT2G40830 | Symbols: RHC1A | RHC1A; protein binding / zinc ion binding | chr2:17043642-17044628 FORWARD protein|zinc finger, C3HC4 type domain containing protein, expressed
LOC_Os09g20980	0.456921	29.5.11.4.2	protein.degradation.ubiquitin.E3.RING	weakly similar to ( 140) AT1G23980 | Symbols: | zinc finger (C3HC4-type RING finger) family protein | chr1:8484879-8485988 REVERSE protein|RING-H2 finger protein, putative, expressed
LOC_Os06g23274	0.416619	29.5.11.4.2	protein.degradation.ubiquitin.E3.RING	moderately similar to ( 227) AT5G60580 | Symbols: | zinc finger (C3HC4-type RING finger) family protein | chr5:24354298-24356706 FORWARD protein|zinc finger, C3HC4 type, domain containing protein, expressed
LOC_Os02g46720	0.441344	29.5.11.4.2	protein.degradation.ubiquitin.E3.RING	moderately similar to ( 319) AT1G32340 | Symbols: NHL8 | NHL8; protein binding / zinc ion binding | chr1:11663462-11666037 REVERSE protein|ara54-like RING finger protein, putative, expressed
LOC_Os06g06470	0.29876	29.5.11.4.2	protein.degradation.ubiquitin.E3.RING	weakly similar to ( 127) AT1G62740 | Symbols: | stress-inducible protein, putative | chr1:23231026-23233380 FORWARDweakly similar to ( 132) STIP_SOYBN Heat shock protein STI (Stress-inducible protein) (GmSTI) - Glycine max (Soybean) Ubox protein|U-box domain containing heat shock protein, putative, expressed
LOC_Os08g02850	0.448508	29.5.11.4.2	protein.degradation.ubiquitin.E3.RING	highly similar to ( 515) AT3G27330 | Symbols: | zinc finger (C3HC4-type RING finger) family protein | chr3:10116950-10120516 REVERSEDUF23 protein|zinc finger family protein, putative, expressed
LOC_Os06g19400	0.486917	29.5.11.4.2	protein.degradation.ubiquitin.E3.RING	nearly identical (1144) AT1G03370 | Symbols: | protein binding / zinc ion binding | chr1:827182-834996 FORWARD C2 C2_1 C2 C2 protein|GRAM and C2 domains containing protein, putative, expressed
LOC_Os03g45420	0.466094	29.5.11.4.2	protein.degradation.ubiquitin.E3.RING	highly similar to ( 689) AT1G20780 | Symbols: PUB44, ATPUB44, SAUL1 | SAUL1 (SENESCENCE-ASSOCIATED E3 UBIQUITIN LIGASE 1); ubiquitin-protein ligase | chr1:7217812-7220609 FORWARDvery weakly similar to (80.1) SPL11_ORYSA Spotted leaf protein 11 (Spotted leaf11) (Cell death-related protein SPL11) - Oryza sativa (Rice)Ubox protein|armadillo/beta-catenin repeat family protein, putative, expressed
LOC_Os03g05270	0.455518	29.5.11.4.2	protein.degradation.ubiquitin.E3.RING	moderately similar to ( 303) AT5G22920 | Symbols: | zinc finger (C3HC4-type RING finger) family protein | chr5:7665143-7667031 FORWARD protein|RING finger and CHY zinc finger domain-containing protein 1, putative, expressed
LOC_Os02g52210	0.301618	29.5.11.4.2	protein.degradation.ubiquitin.E3.RING	weakly similar to ( 134) AT2G35000 | Symbols: | zinc finger (C3HC4-type RING finger) family protein | chr2:14751809-14752945 REVERSE protein|zinc finger, C3HC4 type domain containing protein, expressed
LOC_Os08g43670	0.491091	29.5.11.4.2	protein.degradation.ubiquitin.E3.RING	weakly similar to ( 159) AT2G17730 | Symbols: | zinc finger (C3HC4-type RING finger) family protein | chr2:7704142-7705312 FORWARD protein|RING-H2 finger protein ATL2B, putative, expressed
LOC_Os06g09310	0.179554	29.5.11.4.2	protein.degradation.ubiquitin.E3.RING	weakly similar to ( 106) AT1G53820 | Symbols: | zinc finger (C3HC4-type RING finger) family protein | chr1:20091491-20092423 FORWARDvery weakly similar to (80.5) EL5_ORYSA E3 ubiquitin-protein ligase EL5 (EC 6.3.2.-) - Oryza sativa (Rice) protein|zinc finger, C3HC4 type domain containing protein, expressed
LOC_Os05g39930	0.427475	29.5.11.4.2	protein.degradation.ubiquitin.E3.RING	moderately similar to ( 378) AT5G01830 | Symbols: | armadillo/beta-catenin repeat family protein / U-box domain-containing protein | chr5:320983-323007 FORWARDweakly similar to ( 161) SPL11_ORYSA Spotted leaf protein 11 (Spotted leaf11) (Cell death-related protein SPL11) - Oryza sativa (Rice)Ubox U-box protein|spotted leaf 11, putative, expressed
LOC_Os11g05660	0.450133	29.5.11.4.3.2	protein.degradation.ubiquitin.E3.SCF.FBOX	weakly similar to ( 117) AT2G36090 | Symbols: | F-box family protein | chr2:15158631-15159584 FORWARD protein|OsFBX396 - F-box domain containing protein, expressed
LOC_Os11g01780	0.478333	29.5.11.4.3.2	protein.degradation.ubiquitin.E3.SCF.FBOX	moderately similar to ( 451) AT5G01720 | Symbols: | F-box family protein (FBL3) | chr5:267118-270391 REVERSE protein|F-box/LRR-repeat protein 3, putative, expressed
LOC_Os08g35870	0.37021	29.5.11.4.3.2	protein.degradation.ubiquitin.E3.SCF.FBOX	weakly similar to ( 107) AT1G13570 | Symbols: | F-box family protein | chr1:4642528-4643930 REVERSE protein|OsFBL48 - F-box domain and LRR containing protein, expressed
LOC_Os12g06740	0.406849	29.5.11.4.3.2	protein.degradation.ubiquitin.E3.SCF.FBOX	very weakly similar to (84.0) AT3G52320 | Symbols: | F-box family protein | chr3:19403020-19404192 REVERSE protein|OsFBX440 - F-box domain containing protein, expressed
LOC_Os01g59910	0.442833	29.5.11.4.3.2	protein.degradation.ubiquitin.E3.SCF.FBOX	weakly similar to ( 128) AT1G08710 | Symbols: | F-box family protein | chr1:2771720-2773011 FORWARD protein|OsFBX29 - F-box domain containing protein, expressed
LOC_Os06g39370	0.369585	29.5.11.4.3.2	protein.degradation.ubiquitin.E3.SCF.FBOX	weakly similar to ( 173) AT1G80440 | Symbols: | kelch repeat-containing F-box family protein | chr1:30241763-30242827 FORWARD protein|OsFBK16 - F-box domain and kelch repeat containing protein, expressed
LOC_Os06g07000	0.0945332	29.5.11.4.3.2	protein.degradation.ubiquitin.E3.SCF.FBOX	moderately similar to ( 258) AT5G67140 | Symbols: | F-box family protein | chr5:26794009-26795213 REVERSE protein|OsFBL28 - F-box domain and LRR containing protein, expressed
LOC_Os01g73750	0.308802	29.5.11.4.3.2	protein.degradation.ubiquitin.E3.SCF.FBOX	moderately similar to ( 218) AT2G36370 | Symbols: | ubiquitin-protein ligase | chr2:15247894-15252800 FORWARD protein|Leucine Rich Repeat family protein, expressed
LOC_Os08g35900	0.491434	29.5.11.4.3.2	protein.degradation.ubiquitin.E3.SCF.FBOX	very weakly similar to (84.7) AT1G13570 | Symbols: | F-box family protein | chr1:4642528-4643930 REVERSE protein|OsFBL49 - F-box domain and LRR containing protein, expressed
LOC_Os01g66890	0.248672	29.5.11.4.5.2	protein.degradation.ubiquitin.E3.BTB/POZ Cullin3.BTB/POZ	moderately similar to ( 330) AT5G67480 | Symbols: BT4 | BT4 (BTB AND TAZ DOMAIN PROTEIN 4); protein binding / transcription regulator | chr5:26931055-26932529 REVERSE protein|BTBZ1 - Bric-a-Brac, Tramtrack, and Broad Complex BTB domain with TAZ zinc finger and Calmodulin-binding domains, expressed
LOC_Os09g06890	0.200237	29.5.11.4.5.2	protein.degradation.ubiquitin.E3.BTB/POZ Cullin3.BTB/POZ	weakly similar to ( 150) AT5G19000 | Symbols: ATBPM1 | ATBPM1 (BTB-POZ and MATH domain 1); protein binding | chr5:6342563-6344641 FORWARD protein|BTB/POZ domain containing protein, expressed
LOC_Os11g34270	0.382573	29.5.11.5	protein.degradation.ubiquitin.ubiquitin protease	very weakly similar to (80.9) AT4G31670 | Symbols: UBP18 | UBP18 (UBIQUITIN-SPECIFIC PROTEASE 18); cysteine-type endopeptidase/ ubiquitin thiolesterase | chr4:15336007-15339506 REVERSE Peptidase_C19D Peptidase_C19E Peptidase_C19R UCH Peptidase_C19 Peptidase_C19K COG1697 peptidase_C19C UBP12 protein|ubiquitin carboxyl-terminal hydrolase domain containing protein, expressed
LOC_Os01g74360	0.425861	29.5.11.20	protein.degradation.ubiquitin.proteasom	weakly similar to ( 102) PSMD6_ORYSA 26S proteasome non-ATPase regulatory subunit 6 (26S proteasome regulatory particle non-ATPase subunit 7) (OsRPN7) - Oryza sativa (Rice) protein|26S proteasome non-ATPase regulatory subunit 6, putative, expressed
Unknown
LOC_Os05g08554	0.298309	35.2	not assigned.unknown	protein|expressed protein
LOC_Os10g31290	0.226736	35.2	not assigned.unknown	protein|expressed protein
LOC_Os01g65904	0.478502	35.2	not assigned.unknown	protein|expressed protein
LOC_Os09g09330	0.298709	35.2	not assigned.unknown	protein|expressed protein
LOC_Os12g08025	0.391079	35.2	not assigned.unknown	protein|expressed protein
LOC_Os02g48220	0.483163	35.2	not assigned.unknown	protein|expressed protein
LOC_Os09g32940	0.279376	35.2	not assigned.unknown	moderately similar to ( 218) AT4G24900 | Symbols: | unknown protein | chr4:12814867-12817388 FORWARD protein|expressed protein
LOC_Os01g58140	0.340707	35.2	not assigned.unknown	protein|expressed protein
LOC_Os04g11040	0.196379	35.2	not assigned.unknown	protein|expressed protein
LOC_Os10g38890	0.454009	35.2	not assigned.unknown	protein|expressed protein
LOC_Os07g15670	0.461866	35.2	not assigned.unknown	moderately similar to ( 302) AT1G21350 | Symbols: | antioxidant/ oxidoreductase | chr1:7477376-7479012 REVERSEPRX_like1 protein|peroxiredoxin, putative, expressed
LOC_Os08g34310	0.244255	35.2	not assigned.unknown	protein|ZOS8-05 - C2H2 zinc finger protein, expressed
LOC_Os03g28260	0.377238	35.2	not assigned.unknown	protein|retrotransposon protein, putative, unclassified, expressed
LOC_Os07g11000	0.495136	35.2	not assigned.unknown	nearly identical (1185) AT3G23590 | Symbols: RFR1 | RFR1 (REF4-related 1) | chr3:8467638-8473469 FORWARD protein|structural constituent of ribosome, putative, expressed
LOC_Os02g22590	0.330982	35.2	not assigned.unknown	protein|expressed protein
LOC_Os02g10730	0.450385	35.2	not assigned.unknown	protein|expressed protein
LOC_Os03g25440	0.356337	35.2	not assigned.unknown	weakly similar to ( 165) AT3G21550 | Symbols: | unknown protein | chr3:7591708-7592262 REVERSEDUF679 protein|expressed protein
LOC_Os11g38480	0.334209	35.2	not assigned.unknown	protein|NBS-LRR type disease resistance protein, putative, expressed
LOC_Os02g37109	0.328264	35.2	not assigned.unknown	protein|vegetative cell wall protein gp1 precursor, putative, expressed
LOC_Os12g03470	0.334039	35.2	not assigned.unknown	highly similar to ( 846) AT3G10740 | Symbols: ASD1, ARAF1, ARAF, ATASD1 | ASD1 (ALPHA-L-ARABINOFURANOSIDASE 1); alpha-N-arabinofuranosidase/ hydrolase, acting on glycosyl bonds / xylan 1,4-beta-xylosidase | chr3:3361031-3364573 REVERSEAbfA Alpha-L-AF_C protein|alpha-N-arabinofuranosidase A, putative, expressed
LOC_Os02g46920	0.324101	35.2	not assigned.unknown	protein|expressed protein
LOC_Os03g11520	0.427656	35.2	not assigned.unknown	moderately similar to ( 269) AT3G29390 | Symbols: RIK | RIK (RS2-Interacting KH protein); RNA binding | chr3:11289675-11294524 FORWARD protein|expressed protein
LOC_Os05g36994	0.452559	35.2	not assigned.unknown	protein|expressed protein
LOC_Os07g23990	0.429189	35.2	not assigned.unknown	nearly identical (1331) AT1G01320 | Symbols: | tetratricopeptide repeat (TPR)-containing protein | chr1:121582-130099 REVERSE protein|tetratricopeptide repeat domain containing protein, putative, expressed
LOC_Os07g16030	0.311418	35.2	not assigned.unknown	protein|expressed protein
LOC_Os07g34650	0.491903	35.2	not assigned.unknown	protein|expressed protein
LOC_Os03g56320	0.237136	35.2	not assigned.unknown	weakly similar to ( 168) AT5G42765 | Symbols: | INVOLVED IN: biological_process unknown; LOCATED IN: thylakoid, chloroplast thylakoid membrane, chloroplast; EXPRESSED IN: 22 plant structures; EXPRESSED DURING: 13 growth stages; CONTAINS InterPro DOMAIN/s: Twin-arginine translocation pathway signal (InterPro:IPR006311); Has 13 Blast hits to 13 proteins in 4 species: Archae - 0; Bacteria - 0; Metaz…
LOC_Os11g03390	0.129736	35.2	not assigned.unknown	weakly similar to ( 140) AT2G21530 | Symbols: | forkhead-associated domain-containing protein / FHA domain-containing protein | chr2:9219372-9220464 FORWARD protein|FHA domain containing protein, putative, expressed
LOC_Os01g69279	0.340723	35.2	not assigned.unknown	protein|expressed protein
LOC_Os11g41780	0.0782025	35.2	not assigned.unknown	Transposase_21 protein|transposon protein, putative, CACTA, En/Spm sub-class, expressed
LOC_Os01g03080	0.142122	35.2	not assigned.unknown	protein|expressed protein
LOC_Os03g60300	0.399647	35.2	not assigned.unknown	moderately similar to ( 392) AT2G38320 | Symbols: | unknown protein | chr2:16055488-16057874 FORWARDDUF231 protein|expressed protein
LOC_Os02g22580	0.0729468	35.2	not assigned.unknown	protein|expressed protein
LOC_Os02g06720	0.427679	35.2	not assigned.unknown	nearly identical (1356) AT1G58230 | Symbols: | WD-40 repeat family protein / beige-related | chr1:21573706-21578865 FORWARD Beach WD40 protein|WD domain containing protein, putative, expressed
LOC_Os02g30114	0.403368	35.2	not assigned.unknown	protein|expressed protein
LOC_Os09g04290	0.353649	35.2	not assigned.unknown	protein|expressed protein
LOC_Os09g09930	0.305759	35.2	not assigned.unknown	protein|heavy metal transport/detoxification protein, putative, expressed
LOC_Os04g32590	0.356516	35.2	not assigned.unknown	weakly similar to ( 138) AT2G33550 | Symbols: | gt-2-related | chr2:14210180-14211487 REVERSE protein|transcription factor, putative, expressed
LOC_Os07g35720	0.400514	35.2	not assigned.unknown	protein|expressed protein
LOC_Os10g24100	0.467076	35.2	not assigned.unknown	protein|expressed protein
LOC_Os10g15164	0.387405	35.2	not assigned.unknown	protein|expressed protein
LOC_Os08g23090	0.224684	35.2	not assigned.unknown	protein|retrotransposon protein, putative, unclassified, expressed
LOC_Os11g34650	0.328145	35.2	not assigned.unknown	protein|expressed protein
LOC_Os08g25864	0.482192	35.2	not assigned.unknown	protein|expressed protein
LOC_Os03g05660	0.252721	35.2	not assigned.unknown	highly similar to ( 516) AT1G69340 | Symbols: | appr-1-p processing enzyme family protein | chr1:26066298-26069644 FORWARD Macro_GDAP2_like Macro_Appr_pase_like PRK04143 Macro PRK00431 Macro_1 COG2110 Macro_Af1521_BAL_like Macro protein|appr-1-p processing enzyme family protein, putative, expressed
LOC_Os12g01590	0.458016	35.2	not assigned.unknown	protein|expressed protein
LOC_Os10g31864	0.387823	35.2	not assigned.unknown	nearly identical (1521) AT1G67120 | Symbols: | ATP binding / ATPase/ nucleoside-triphosphatase/ nucleotide binding / transcription factor binding | chr1:25069727-25095526 REVERSE MDN1 COG0714 protein|expressed protein
LOC_Os05g46630	0.434242	35.2	not assigned.unknown	protein|expressed protein
LOC_Os10g07004	0.480188	35.2	not assigned.unknown	protein|expressed protein
LOC_Os03g12100	0.464017	35.2	not assigned.unknown	protein|retrotransposon, putative, centromere-specific, expressed
LOC_Os01g10530	0.250587	35.2	not assigned.unknown	protein|expressed protein
LOC_Os07g03200	0.288077	35.2	not assigned.unknown	protein|phytosulfokines precursor, putative, expressed
LOC_Os04g32850	0.201219	35.2	not assigned.unknown	protein|basic proline-rich protein, putative, expressed
LOC_Os11g32320	0.471647	35.2	not assigned.unknown	moderately similar to ( 281) AT3G26710 | Symbols: CCB1 | CCB1 (COFACTOR ASSEMBLY OF COMPLEX C) | chr3:9813550-9814606 FORWARD protein|CCB1, putative, expressed
LOC_Os01g31370	0.28596	35.2	not assigned.unknown	moderately similar to ( 498) AT2G41640 | Symbols: | transferase, transferring glycosyl groups | chr2:17360654-17362391 FORWARD DUF563 protein|glycosyltransferase, putative, expressed
LOC_Os01g12220	0.314917	35.2	not assigned.unknown	weakly similar to ( 171) AT1G64150 | Symbols: | unknown protein | chr1:23809047-23812579 REVERSE protein|uncharacterized protein family UPF0016 domain containing protein, expressed
LOC_Os05g28780	0.386309	35.2	not assigned.unknown	very weakly similar to (89.0) AT5G49350 | Symbols: | unknown protein | chr5:20009834-20011095 REVERSE protein|GCRP10 - Glycine and cysteine rich family protein precursor, expressed
LOC_Os01g52980	0.281745	35.2	not assigned.unknown	protein|OsFBX23 - F-box domain containing protein, expressed
LOC_Os10g24094	0.439146	35.2	not assigned.unknown	protein|expressed protein
LOC_Os08g34879	0.460864	35.2	not assigned.unknown	protein|expressed protein
LOC_Os06g02590	0.406293	35.2	not assigned.unknown	highly similar to ( 709) AT5G45560 | Symbols: | pleckstrin homology (PH) domain-containing protein / lipid-binding START domain-containing protein | chr5:18465561-18470752 FORWARDDUF1336 protein|DUF1336 domain containing protein, expressed
LOC_Os06g07490	0.391245	35.2	not assigned.unknown	highly similar to ( 756) AT1G48360 | Symbols: | hydrolase, acting on acid anhydrides, in phosphorus-containing anhydrides / nucleic acid binding / zinc ion binding | chr1:17868661-17871710 FORWARD protein|HIRAN domain containing protein, putative, expressed
LOC_Os01g34770	0.202262	35.2	not assigned.unknown	protein|tetratricopeptide repeat containing protein, putative, expressed
LOC_Os12g09584	0.327389	35.2	not assigned.unknown	protein|expressed protein
LOC_Os02g45000	0.47694	35.2	not assigned.unknown	protein|expressed protein
LOC_Os06g23260	0	35.2	not assigned.unknown	protein|transposon protein, putative, CACTA, En/Spm sub-class, expressed
LOC_Os11g14110	0.253277	35.2	not assigned.unknown	protein|rust resistance protein, putative, expressed
LOC_Os10g39090	0.322063	35.2	not assigned.unknown	protein|hydrolase, alpha/beta fold family protein, putative, expressed
LOC_Os04g15680	0.29579	35.2	not assigned.unknown	protein|expressed protein
LOC_Os05g46140	0.199503	35.2	not assigned.unknown	protein|expressed protein
LOC_Os03g27840	0.435058	35.2	not assigned.unknown	moderately similar to ( 355) AT4G36980 | Symbols: | unknown protein | chr4:17434283-17437012 REVERSE protein|splicing factor, arginine/serine-rich 16, putative, expressed
LOC_Os06g50220	0.340661	35.2	not assigned.unknown	moderately similar to ( 435) AT1G30755 | Symbols: | unknown protein | chr1:10905991-10908773 REVERSEDUF668 protein|expressed protein
LOC_Os01g61680	0.399475	35.2	not assigned.unknown	very weakly similar to (88.6) AT4G08330 | Symbols: | unknown protein | chr4:5255384-5256525 REVERSE protein|expressed protein
LOC_Os02g27830	0	35.2	not assigned.unknown	protein|expressed protein
LOC_Os02g13370	0.477546	35.2	not assigned.unknown	protein|expressed protein
LOC_Os11g08590	0.259887	35.2	not assigned.unknown	very weakly similar to (87.8) NADK2_ORYSA Probable NAD kinase 2, chloroplast precursor (EC 2.7.1.23) - Oryza sativa (Rice) protein|expressed protein
LOC_Os05g46395	0.446294	35.2	not assigned.unknown	weakly similar to ( 110) AT1G55340 | Symbols: | unknown protein | chr1:20652605-20653469 FORWARD protein|expressed protein
LOC_Os07g40890	0.361516	35.2	not assigned.unknown	protein|igA FC receptor precursor, putative, expressed
LOC_Os04g36630	0.475405	35.2	not assigned.unknown	weakly similar to ( 162) AT1G57680 | Symbols: | FUNCTIONS IN: molecular_function unknown; INVOLVED IN: biological_process unknown; LOCATED IN: endomembrane system; EXPRESSED IN: 24 plant structures; EXPRESSED DURING: 15 growth stages; CONTAINS InterPro DOMAIN/s: Uncharacterised conserved protein UCP031277 (InterPro:IPR016971); Has 35 Blast hits to 35 proteins in 10 species: Archae - 0; Bacteria -…
LOC_Os02g38386	0.385407	35.2	not assigned.unknown	protein|NBS-LRR disease resistance protein, putative, expressed
LOC_Os01g73644	0.25326	35.2	not assigned.unknown	protein|expressed protein
LOC_Os01g17396	0.070073	35.2	not assigned.unknown	protein|expressed protein
LOC_Os03g61490	0.336142	35.2	not assigned.unknown	protein|expressed protein
LOC_Os01g22430	0.471483	35.2	not assigned.unknown	protein|OsFBDUF3 - F-box and DUF domain containing protein, expressed
LOC_Os04g37940	0.414539	35.2	not assigned.unknown	protein|expressed protein
LOC_Os11g13870	0.45171	35.2	not assigned.unknown	weakly similar to ( 110) AT4G09990 | Symbols: | unknown protein | chr4:6259110-6260064 REVERSEDUF579 protein|plant-specific domain TIGR01627 family protein, expressed
LOC_Os01g63900	0.428217	35.2	not assigned.unknown	weakly similar to ( 171) AT1G27840 | Symbols: ATCSA-1 | transducin family protein / WD-40 repeat family protein | chr1:9693332-9696257 REVERSE protein|WD domain, G-beta repeat domain containing protein, expressed
LOC_Os04g53580	0.259486	35.2	not assigned.unknown	protein|P21-Rho-binding domain containing protein, putative, expressed
LOC_Os01g35789	0.415987	35.2	not assigned.unknown	protein|expressed protein
LOC_Os03g23980	0.493303	35.2	not assigned.unknown	moderately similar to ( 383) AT4G31530 | Symbols: | binding / catalytic | chr4:15282281-15284064 FORWARD protein|NAD dependent epimerase/dehydratase family protein, putative, expressed
LOC_Os05g05500	0.488246	35.2	not assigned.unknown	protein|OsFBX159 - F-box domain containing protein, expressed
LOC_Os10g03669	0.32425	35.2	not assigned.unknown	protein|expressed protein
LOC_Os07g05470	0.383177	35.2	not assigned.unknown	nearly identical (1025) AT2G34680 | Symbols: AIR9 | AIR9; protein binding | chr2:14616947-14628300 REVERSE protein|AIR9 protein, putative, expressed
LOC_Os05g01630	0.463024	35.2	not assigned.unknown	protein|OsFBX156 - F-box domain containing protein, expressed
LOC_Os02g23930	0.424719	35.2	not assigned.unknown	protein|expressed protein
LOC_Os07g48390	0.411311	35.2	not assigned.unknown	protein|proline-rich protein, putative, expressed
LOC_Os08g23280	0.489415	35.2	not assigned.unknown	protein|expressed protein
LOC_Os12g11610	0	35.2	not assigned.unknown	protein|expressed protein
LOC_Os01g18410	0.447927	35.2	not assigned.unknown	protein|expressed protein
LOC_Os04g36910	0.494386	35.2	not assigned.unknown	protein|expressed protein
LOC_Os02g47390	0.315698	35.2	not assigned.unknown	protein|expressed protein
LOC_Os01g73110	0.445266	35.2	not assigned.unknown	protein|expressed protein
LOC_Os04g08730	0.159297	35.2	not assigned.unknown	protein|hypothetical protein
LOC_Os11g07940	0.449799	35.2	not assigned.unknown	protein|expressed protein
LOC_Os01g35930	0.388506	35.2	not assigned.unknown	protein|retrotransposon protein, putative, unclassified, expressed
LOC_Os10g32500	0.304616	35.2	not assigned.unknown	protein|expressed protein
LOC_Os07g38470	0.484114	35.2	not assigned.unknown	protein|expressed protein
LOC_Os01g33324	0.201484	35.2	not assigned.unknown	very weakly similar to (89.7) POLX_TOBAC Retrovirus-related Pol polyprotein from transposon TNT 1-94 [Includes: Protease (EC 3.4.23.-); Reverse transcriptase (EC 2.7.7.49); Endonuclease] - Nicotiana tabacum (Common tobacco)RVT_2 protein|retrotransposon protein, putative, Ty1-copia subclass, expressed
LOC_Os04g47930	0.0549565	35.2	not assigned.unknown	moderately similar to ( 364) AT4G00910 | Symbols: | unknown protein | chr4:389370-391287 REVERSE UPF0005 protein|aluminum-activated malate transporter, putative, expressed
LOC_Os01g62830	0.16578	35.2	not assigned.unknown	protein|expressed protein
LOC_Os04g27250	0.216762	35.2	not assigned.unknown	protein|expressed protein
LOC_Os05g38730	0.421245	35.2	not assigned.unknown	moderately similar to ( 492) AT2G39340 | Symbols: | SAC3/GANP family protein | chr2:16424043-16429771 FORWARD SAC3_GANP protein|SAC3/GANP family protein, putative, expressed
LOC_Os01g12890	0.422368	35.2	not assigned.unknown	protein|expressed protein
LOC_Os03g03520	0.48512	35.2	not assigned.unknown	protein|expressed protein
LOC_Os11g06934	0.45103	35.2	not assigned.unknown	protein|expressed protein
LOC_Os11g02290	0.166669	35.2	not assigned.unknown	protein|expressed protein
LOC_Os03g15460	0.446658	35.2	not assigned.unknown	protein|expressed protein
LOC_Os11g47730	0.478002	35.2	not assigned.unknown	protein|expressed protein
LOC_Os06g13190	0.306571	35.2	not assigned.unknown	protein|expressed protein
LOC_Os09g36130	0.308311	35.2	not assigned.unknown	moderately similar to ( 379) AT2G21385 | Symbols: | unknown protein | chr2:9150162-9151752 FORWARD protein|expressed protein
LOC_Os06g04399	0.470227	35.2	not assigned.unknown	very weakly similar to (91.7) AT5G51570 | Symbols: | band 7 family protein | chr5:20949511-20951234 FORWARD protein|hypersensitive-induced reaction protein 4, putative, expressed
LOC_Os06g25500	0.358451	35.2	not assigned.unknown	protein|expressed protein
LOC_Os09g28340	0.406479	35.2	not assigned.unknown	moderately similar to ( 280) AT5G67020 | Symbols: | unknown protein | chr5:26749962-26751146 FORWARD protein|expressed protein
LOC_Os10g27274	0.429182	35.2	not assigned.unknown	protein|expressed protein
LOC_Os04g12010	0.401413	35.2	not assigned.unknown	moderately similar to ( 272) AT3G18180 | Symbols: | transferase, transferring glycosyl groups | chr3:6230270-6231878 FORWARD DUF563 protein|glycosyltransferase, putative, expressed
LOC_Os10g25570	0.381234	35.2	not assigned.unknown	protein|expressed protein
LOC_Os05g36184	0.488425	35.2	not assigned.unknown	protein|expressed protein
LOC_Os04g32000	0.299763	35.2	not assigned.unknown	protein|expressed protein
LOC_Os02g28465	0.259542	35.2	not assigned.unknown	protein|expressed protein
LOC_Os07g26210	0.431506	35.2	not assigned.unknown	highly similar to ( 631) AT3G24180 | Symbols: | catalytic/ glucosylceramidase | chr3:8735011-8741147 REVERSE DUF608 COG4354 protein|non-lysosomal glucosylceramidase, putative, expressed
LOC_Os09g24190	0.254184	35.2	not assigned.unknown	protein|expressed protein
LOC_Os06g35670	0.446836	35.2	not assigned.unknown	protein|expressed protein
LOC_Os10g36000	0.338425	35.2	not assigned.unknown	protein|remorin C-terminal domain containing protein, putative, expressed
LOC_Os03g19070	0.438652	35.2	not assigned.unknown	protein|long cell-linked locus protein, putative, expressed
LOC_Os02g12654	0.488648	35.2	not assigned.unknown	protein|expressed protein
LOC_Os01g09310	0.451052	35.2	not assigned.unknown	protein|EMB1895, putative, expressed
LOC_Os01g50849	0.46184	35.2	not assigned.unknown	protein|expressed protein
LOC_Os05g38219	0.353342	35.2	not assigned.unknown	protein|expressed protein
LOC_Os01g16170	0.369279	35.2	not assigned.unknown	moderately similar to ( 285) AT2G41050 | Symbols: | PQ-loop repeat family protein / transmembrane family protein | chr2:17123388-17125622 REVERSE protein|PQ loop repeat domain containing protein, expressed
LOC_Os01g09252	0.46183	35.2	not assigned.unknown	moderately similar to ( 276) AT5G51980 | Symbols: | WD-40 repeat family protein / zfwd2 protein (ZFWD2), putative | chr5:21113650-21115902 REVERSE WD40 protein|WD domain, G-beta repeat domain containing protein, expressed
LOC_Os12g28750	0.481512	35.2	not assigned.unknown	weakly similar to ( 113) AT1G32583 | Symbols: | FUNCTIONS IN: molecular_function unknown; INVOLVED IN: biological_process unknown; LOCATED IN: endomembrane system; BEST Arabidopsis thaliana protein match is: TPD1 (TAPETUM DETERMINANT 1) (TAIR:AT4G24972.1); Has 78 Blast hits to 76 proteins in 9 species: Archae - 0; Bacteria - 0; Metazoa - 0; Fungi - 0; Plants - 78; Viruses - 0; Other Eukaryotes - …
LOC_Os02g27110	0.482407	35.2	not assigned.unknown	nearly identical (1798) AT1G48090 | Symbols: | phosphoinositide binding | chr1:17736391-17757970 REVERSE MRS6 protein|expressed protein
LOC_Os08g13570	0.229401	35.2	not assigned.unknown	Exo70 protein|exo70 exocyst complex subunit family protein, putative, expressed
LOC_Os06g19670	0.112755	35.2	not assigned.unknown	protein|OsFBX196 - F-box domain containing protein, expressed
LOC_Os03g57580	0.479843	35.2	not assigned.unknown	protein|expressed protein
LOC_Os02g55770	0.315143	35.2	not assigned.unknown	protein|expressed protein
LOC_Os07g40224	0.463009	35.2	not assigned.unknown	protein|expressed protein
LOC_Os02g52170	0.371196	35.2	not assigned.unknown	protein|expressed protein
LOC_Os01g09220	0.411875	35.2	not assigned.unknown	moderately similar to ( 447) AT5G12010 | Symbols: | unknown protein | chr5:3877975-3879483 REVERSE protein|transposon protein, putative, CACTA, En/Spm sub-class, expressed
LOC_Os01g29610	0.430178	35.2	not assigned.unknown	protein|expressed protein
LOC_Os02g05790	0.419797	35.2	not assigned.unknown	protein|expressed protein
LOC_Os01g33762	0.335644	35.2	not assigned.unknown	protein|expressed protein
LOC_Os08g01150	0.134182	35.2	not assigned.unknown	moderately similar to ( 401) AT3G48980 | Symbols: | FUNCTIONS IN: molecular_function unknown; INVOLVED IN: biological_process unknown; LOCATED IN: cellular_component unknown; CONTAINS InterPro DOMAIN/s: Lipopolysaccharide-modifying protein (InterPro:IPR006598), Protein of unknown function DUF821, CAP10-like (InterPro:IPR008539); BEST Arabidopsis thaliana protein match is: unknown protein (TAIR:AT…
LOC_Os09g04508	0.337078	35.2	not assigned.unknown	protein|expressed protein
LOC_Os10g41860	0.164164	35.2	not assigned.unknown	PH_2 protein|expressed protein
LOC_Os06g46140	0.0309833	35.2	not assigned.unknown	protein|expressed protein
LOC_Os03g20730	0.287757	35.2	not assigned.unknown	DnaJ DnaJ protein|chaperone protein dnaJ, putative, expressed
LOC_Os02g39530	0.297222	35.2	not assigned.unknown	protein|expressed protein
LOC_Os01g54900	0.428915	35.2	not assigned.unknown	moderately similar to ( 428) AT2G04560 | Symbols: | transferase, transferring glycosyl groups | chr2:1590341-1592667 REVERSElpxB LpxB LpxB lpxB protein|lipid-A-disaccharide synthase family protein, expressed
LOC_Os05g35340	0.436785	35.2	not assigned.unknown	protein|expressed protein
LOC_Os02g01970	0.411189	35.2	not assigned.unknown	moderately similar to ( 316) AT1G28530 | Symbols: | unknown protein | chr1:10032127-10035496 REVERSE protein|expressed protein
LOC_Os01g66544	0.254972	35.2	not assigned.unknown	protein|expressed protein
LOC_Os04g02280	0.431682	35.2	not assigned.unknown	protein|OsFBX114 - F-box domain containing protein, expressed
LOC_Os09g15980	0.370258	35.2	not assigned.unknown	protein|expressed protein
LOC_Os11g18750	0.401345	35.2	not assigned.unknown	protein|expressed protein
LOC_Os02g15700	0.359852	35.2	not assigned.unknown	protein|expressed protein
LOC_Os01g73940	0.213722	35.2	not assigned.unknown	protein|expressed protein
LOC_Os02g26670	0.347643	35.2	not assigned.unknown	protein|F-box/Kelch-repeat protein, putative, expressed
LOC_Os07g20690	0.237029	35.2	not assigned.unknown	Transposase_28 protein|retrotransposon protein, putative, unclassified, expressed
LOC_Os02g37320	0.136697	35.2	not assigned.unknown	protein|heavy metal associated domain containing protein, expressed
LOC_Os12g41690	0.302968	35.2	not assigned.unknown	weakly similar to ( 102) AT5G44550 | Symbols: | integral membrane family protein | chr5:17942100-17943174 REVERSEDUF588 protein|membrane associated DUF588 domain containing protein, putative, expressed
LOC_Os01g70400	0.46759	35.2	not assigned.unknown	moderately similar to ( 214) AT5G43750 | Symbols: | unknown protein | chr5:17580100-17581145 REVERSE protein|expressed protein
LOC_Os02g45160	0.340856	35.2	not assigned.unknown	moderately similar to ( 380) AT4G00910 | Symbols: | unknown protein | chr4:389370-391287 REVERSE UPF0005 protein|aluminum-activated malate transporter, putative, expressed
LOC_Os03g08284	0.373576	35.2	not assigned.unknown	protein|expressed protein
LOC_Os07g49540	0.301193	35.2	not assigned.unknown	protein|expressed protein
LOC_Os09g24460	0.412798	35.2	not assigned.unknown	protein|expressed protein
LOC_Os11g02379	0.0769927	35.2	not assigned.unknown	protein|LTPL6 - Protease inhibitor/seed storage/LTP family protein precursor, expressed
LOC_Os09g32620	0.229213	35.2	not assigned.unknown	moderately similar to ( 288) AT4G13010 | Symbols: | oxidoreductase, zinc-binding dehydrogenase family protein | chr4:7600682-7602567 FORWARDmoderately similar to ( 297) QORH_SPIOL Chloroplastic quinone-oxidoreductase homolog (EC 1.-.-.-) (ceQORH) - Spinacia oleracea (Spinach) Qor AdhP protein|dehydrogenase, putative, expressed
LOC_Os10g27300	0.322152	35.2	not assigned.unknown	protein|expressed protein
LOC_Os11g20179	0.378472	35.2	not assigned.unknown	protein|expressed protein
LOC_Os01g07970	0.396922	35.2	not assigned.unknown	protein|expressed protein
LOC_Os10g41749	0.451614	35.2	not assigned.unknown	moderately similar to ( 280) AT2G41705 | Symbols: | camphor resistance CrcB family protein | chr2:17398083-17399910 FORWARD protein|crcB-like protein, expressed
LOC_Os03g03470	0.272543	35.2	not assigned.unknown	moderately similar to ( 210) AT5G44600 | Symbols: | unknown protein | chr5:17989867-17991519 FORWARD protein|expressed protein
LOC_Os02g17292	0.493785	35.2	not assigned.unknown	protein|retrotransposon protein, putative, unclassified, expressed
LOC_Os03g56600	0.344506	35.2	not assigned.unknown	protein|expressed protein
LOC_Os04g09580	0.314926	35.2	not assigned.unknown	protein|expressed protein
LOC_Os02g04130	0.202084	35.2	not assigned.unknown	protein|DUF1645 domain containing protein, putative, expressed
LOC_Os05g18650	0.191603	35.2	not assigned.unknown	protein|expressed protein
LOC_Os06g38680	0.37568	35.2	not assigned.unknown	protein|expressed protein
LOC_Os09g32560	0.181884	35.2	not assigned.unknown	protein|expressed protein
LOC_Os07g33280	0.433439	35.2	not assigned.unknown	protein|expressed protein
LOC_Os07g47450	0.235157	35.2	not assigned.unknown	weakly similar to ( 103) AT4G31380 | Symbols: FLP1 | FLP1 (FPF1-LIKE PROTEIN 1) | chr4:15229837-15230382 FORWARD protein|flowering promoting factor-like 1, putative, expressed
LOC_Os12g08550	0.155292	35.2	not assigned.unknown	protein|expressed protein
LOC_Os11g34820	0.277111	35.2	not assigned.unknown	protein|THUMP domain-containing protein, putative, expressed
LOC_Os03g18090	0.0658043	35.2	not assigned.unknown	protein|expressed protein
LOC_Os02g25650	0.178784	35.2	not assigned.unknown	protein|expressed protein
LOC_Os10g26670	0.035197	35.2	not assigned.unknown	protein|expressed protein
LOC_Os07g44160	0.285555	35.2	not assigned.unknown	protein|retrotransposon protein, putative, unclassified, expressed
LOC_Os10g26859	0.224774	35.2	not assigned.unknown	protein|expressed protein
LOC_Os06g04230	0.424754	35.2	not assigned.unknown	protein|expressed protein
LOC_Os01g23710	0.0516386	35.2	not assigned.unknown	protein|no apical meristem protein, putative, expressed
LOC_Os10g20510	0.434287	35.2	not assigned.unknown	weakly similar to ( 144) AT3G19570 | Symbols: | unknown protein | chr3:6797778-6801344 FORWARDDUF566 protein|expressed protein
LOC_Os01g24420	0.46397	35.2	not assigned.unknown	protein|expressed protein
LOC_Os02g19640	0.289109	35.2	not assigned.unknown	protein|IQ calmodulin-binding motif family protein, putative, expressed
LOC_Os02g03720	0.307126	35.2	not assigned.unknown	moderately similar to ( 339) AT5G17670 | Symbols: | hydrolase, acting on ester bonds | chr5:5821082-5822600 FORWARD protein|expressed protein
LOC_Os12g30000	0.494429	35.2	not assigned.unknown	protein|expressed protein
LOC_Os01g72360	0.398328	35.2	not assigned.unknown	weakly similar to ( 107) AT5G12340 | Symbols: | unknown protein | chr5:3992948-3993610 REVERSE protein|expressed protein
LOC_Os04g45240	0.272549	35.2	not assigned.unknown	protein|expressed protein
LOC_Os11g20310	0.371433	35.2	not assigned.unknown	protein|expressed protein
LOC_Os09g24580	0.412413	35.2	not assigned.unknown	protein|EF hand family protein, putative, expressed
LOC_Os05g01280	0.411561	35.2	not assigned.unknown	protein|expressed protein
LOC_Os07g18720	0.345054	35.2	not assigned.unknown	moderately similar to ( 224) AT1G78915 | Symbols: | binding | chr1:29667729-29671081 REVERSE protein|tetratricopeptide repeat containing protein, putative, expressed
LOC_Os03g44190	0.390745	35.2	not assigned.unknown	protein|expressed protein
LOC_Os02g47605	0.465759	35.2	not assigned.unknown	moderately similar to ( 260) AT5G27740 | Symbols: EMB2775 | EMB2775 (EMBRYO DEFECTIVE 2775); DNA binding / nucleoside-triphosphatase/ nucleotide binding | chr5:9823831-9826869 FORWARD rfc PRK12402 protein|expressed protein
LOC_Os04g54380	0.44597	35.2	not assigned.unknown	Alum_res COG4100 protein|aluminum resistance protein, putative, expressed
LOC_Os09g16280	0.344128	35.2	not assigned.unknown	protein|hydroxyproline-rich glycoprotein family protein, putative, expressed
LOC_Os09g27970	0.400546	35.2	not assigned.unknown	protein|expressed protein
LOC_Os10g04450	0.0279362	35.2	not assigned.unknown	protein|expressed protein
LOC_Os01g65700	0.482499	35.2	not assigned.unknown	protein|expressed protein
LOC_Os03g61910	0.125888	35.2	not assigned.unknown	protein|retrotransposon protein, putative, unclassified, expressed
LOC_Os03g35849	0.345613	35.2	not assigned.unknown	protein|expressed protein
LOC_Os12g03070	0.230157	35.2	not assigned.unknown	weakly similar to ( 133) AT2G21530 | Symbols: | forkhead-associated domain-containing protein / FHA domain-containing protein | chr2:9219372-9220464 FORWARD protein|FHA domain containing protein, putative, expressed
LOC_Os09g31360	0.467721	35.2	not assigned.unknown	moderately similar to ( 406) AT4G12070 | Symbols: | unknown protein | chr4:7231941-7234272 FORWARD protein|expressed protein
LOC_Os01g28580	0.466467	35.2	not assigned.unknown	protein|expressed protein
LOC_Os03g10230	0.372099	35.2	not assigned.unknown	weakly similar to ( 174) AT4G24460 | Symbols: | unknown protein | chr4:12642888-12645310 FORWARD protein|expressed protein
LOC_Os03g52830	0.443559	35.2	not assigned.unknown	protein|FATC domain containing protein, expressed
LOC_Os02g31230	0.167527	35.2	not assigned.unknown	protein|expressed protein
LOC_Os06g29460	0.442142	35.2	not assigned.unknown	protein|expressed protein
LOC_Os04g35620	0.28938	35.2	not assigned.unknown	very weakly similar to (81.6) AT5G38880 | Symbols: | unknown protein | chr5:15563621-15568804 REVERSE protein|expressed protein
LOC_Os07g33130	0	35.2	not assigned.unknown	weakly similar to ( 119) AT1G43760 | Symbols: | FUNCTIONS IN: molecular_function unknown; INVOLVED IN: biological_process unknown; LOCATED IN: cellular_component unknown; CONTAINS InterPro DOMAIN/s: RNA-directed DNA polymerase (reverse transcriptase), related (InterPro:IPR015706), Endonuclease/exonuclease/phosphatase (InterPro:IPR005135); BEST Arabidopsis thaliana protein match is: unknown protei…
LOC_Os05g32810	0.498933	35.2	not assigned.unknown	protein|expressed protein
LOC_Os01g11600	0.328873	35.2	not assigned.unknown	protein|expressed protein
LOC_Os08g20636	0.451881	35.2	not assigned.unknown	protein|expressed protein
LOC_Os08g24360	0.239048	35.2	not assigned.unknown	protein|expressed protein
LOC_Os12g37310	0.0489824	35.2	not assigned.unknown	protein|retrotransposon protein, putative, Ty3-gypsy subclass, expressed
LOC_Os08g33110	0.460432	35.2	not assigned.unknown	protein|expressed protein
LOC_Os04g42120	0.412581	35.2	not assigned.unknown	moderately similar to ( 221) AT4G31400 | Symbols: | DNA-directed DNA polymerase/ damaged DNA binding | chr4:15237411-15239266 FORWARD protein|N-acetyltransferase ESCO2, putative, expressed
LOC_Os06g50530	0.212033	35.2	not assigned.unknown	protein|expressed protein
LOC_Os09g12060	0.0965739	35.2	not assigned.unknown	protein|expressed protein
LOC_Os05g47730	0.446057	35.2	not assigned.unknown	nsLTP2 protein|LTPL153 - Protease inhibitor/seed storage/LTP family protein precursor, expressed
LOC_Os12g18100	0.278809	35.2	not assigned.unknown	protein|transposon protein, putative, CACTA, En/Spm sub-class, expressed
LOC_Os07g40850	0.194738	35.2	not assigned.unknown	protein|retrotransposon protein, putative, unclassified, expressed
LOC_Os06g23040	0.485913	35.2	not assigned.unknown	protein|expressed protein
LOC_Os04g02880	0.0530005	35.2	not assigned.unknown	protein|expressed protein
LOC_Os05g47700	0.169247	35.2	not assigned.unknown	nsLTP2 protein|LTPL152 - Protease inhibitor/seed storage/LTP family protein precursor, expressed
LOC_Os08g15444	0.291937	35.2	not assigned.unknown	protein|expressed protein
LOC_Os11g07950	0.482123	35.2	not assigned.unknown	protein|expressed protein
LOC_Os12g03420	0.420673	35.2	not assigned.unknown	protein|VQ domain containing protein, putative, expressed
LOC_Os02g19950	0.464454	35.2	not assigned.unknown	protein|expressed protein
LOC_Os06g45780	0.425788	35.2	not assigned.unknown	protein|expressed protein
LOC_Os05g33830	0.382214	35.2	not assigned.unknown	protein|zinc finger, C3HC4 type domain containing protein, expressed
LOC_Os06g49940	0.448827	35.2	not assigned.unknown	protein|retrotransposon protein, putative, unclassified, expressed
LOC_Os02g54930	0.352847	35.2	not assigned.unknown	protein|expressed protein
LOC_Os02g37610	0.210082	35.2	not assigned.unknown	protein|expressed protein
LOC_Os02g09990	0.168641	35.2	not assigned.unknown	protein|expressed protein
LOC_Os03g14140	0.430098	35.2	not assigned.unknown	DUF1210 protein|POEI16 - Pollen Ole e I allergen and extensin family protein precursor, expressed
LOC_Os05g38984	0.342412	35.2	not assigned.unknown	protein|expressed protein
LOC_Os10g28080	0.221696	35.2	not assigned.unknown	protein|glycosyl hydrolase, putative, expressed
LOC_Os02g55689	0.419949	35.2	not assigned.unknown	protein|expressed protein
LOC_Os03g19550	0.302385	35.2	not assigned.unknown	protein|retrotransposon protein, putative, unclassified, expressed
LOC_Os06g30480	0.431969	35.2	not assigned.unknown	protein|expressed protein
LOC_Os06g20860	0.434271	35.2	not assigned.unknown	moderately similar to ( 291) AT2G26570 | Symbols: | unknown protein | chr2:11299565-11302076 FORWARDDUF827 protein|paramyosin, putative, expressed
LOC_Os08g17390	0.41429	35.2	not assigned.unknown	moderately similar to ( 480) AT1G15980 | Symbols: NDF1 | NDF1 (NDH-DEPENDENT CYCLIC ELECTRON FLOW 1) | chr1:5489314-5491199 FORWARDRfaF protein|expressed protein
LOC_Os12g41430	0.44773	35.2	not assigned.unknown	protein|expressed protein
LOC_Os10g23060	0.367159	35.2	not assigned.unknown	protein|expressed protein
LOC_Os04g25784	0	35.2	not assigned.unknown	protein|expressed protein
LOC_Os04g26400	0.294858	35.2	not assigned.unknown	protein|expressed protein
LOC_Os04g33860	0.371016	35.2	not assigned.unknown	protein|expressed protein
LOC_Os03g36760	0.316666	35.2	not assigned.unknown	weakly similar to ( 173) AT1G32120 | Symbols: | unknown protein | chr1:11552926-11558608 FORWARD protein|expressed protein
LOC_Os10g20230	0.270439	35.2	not assigned.unknown	protein|expressed protein
LOC_Os11g42970	0.115638	35.2	not assigned.unknown	protein|membrane associated DUF588 domain containing protein, putative, expressed
LOC_Os09g17049	0.457511	35.2	not assigned.unknown	protein|expressed protein
LOC_Os03g64140	0.475047	35.2	not assigned.unknown	moderately similar to ( 228) AT3G60810 | Symbols: | unknown protein | chr3:22470579-22471756 FORWARDCOG4446 DUF1499 protein|expressed protein
LOC_Os10g33190	0.169843	35.2	not assigned.unknown	protein|expressed protein
LOC_Os06g46065	0.466736	35.2	not assigned.unknown	protein|expressed protein
LOC_Os06g47420	0.481718	35.2	not assigned.unknown	protein|transposon protein, putative, unclassified, expressed
LOC_Os02g08014	0.373205	35.2	not assigned.unknown	protein|expressed protein
LOC_Os11g40760	0.33896	35.2	not assigned.unknown	protein|expressed protein
LOC_Os01g65510	0.308446	35.2	not assigned.unknown	protein|OsFBX31 - F-box domain containing protein, expressed
LOC_Os03g26350	0.355432	35.2	not assigned.unknown	Transposase_21 protein|transposon protein, putative, CACTA, En/Spm sub-class, expressed
LOC_Os08g34700	0.470757	35.2	not assigned.unknown	protein|GDU1, putative, expressed
LOC_Os12g43880	0.196695	35.2	not assigned.unknown	moderately similar to ( 376) AT3G21310 | Symbols: | unknown protein | chr3:7497774-7499011 FORWARDDUF266 protein|DNA binding protein, putative, expressed
LOC_Os03g36110	0.440037	35.2	not assigned.unknown	protein|expressed protein
LOC_Os10g38880	0.472639	35.2	not assigned.unknown	very weakly similar to (85.1) AT2G36026 | Symbols: | FUNCTIONS IN: molecular_function unknown; INVOLVED IN: biological_process unknown; LOCATED IN: cellular_component unknown; CONTAINS InterPro DOMAIN/s: Protein of unknown function DUF623, plant (InterPro:IPR006458); BEST Arabidopsis thaliana protein match is: OFP6 (OVATE FAMILY PROTEIN 6) (TAIR:AT3G52525.1); Has 230 Blast hits to 230 proteins in…
LOC_Os11g34130	0.302881	35.2	not assigned.unknown	moderately similar to ( 263) AT5G24060 | Symbols: | unknown protein | chr5:8130273-8133269 REVERSE protein|expressed protein
LOC_Os04g48330	0.142672	35.2	not assigned.unknown	protein|ethylene-responsive transcription factor ERF027, putative, expressed
LOC_Os05g49370	0.196018	35.2	not assigned.unknown	protein|DUF1645 domain containing protein, putative, expressed
LOC_Os05g49020	0.394242	35.2	not assigned.unknown	very weakly similar to (88.6) AT1G17080 | Symbols: | unknown protein | chr1:5840458-5841536 REVERSE protein|60S ribosomal protein L18a-1, putative, expressed
LOC_Os01g49740	0.379716	35.2	not assigned.unknown	very weakly similar to (99.4) AT1G66840 | Symbols: | INVOLVED IN: biological_process unknown; EXPRESSED IN: 17 plant structures; EXPRESSED DURING: 11 growth stages; CONTAINS InterPro DOMAIN/s: Protein of unknown function DUF827, plant (InterPro:IPR008545); BEST Arabidopsis thaliana protein match is: PMI15 (plastid movement impaired 15) (TAIR:AT5G38150.1); Has 66436 Blast hits to 37670 proteins in…
LOC_Os02g04160	0.123539	35.2	not assigned.unknown	weakly similar to ( 113) AT5G46030 | Symbols: | unknown protein | chr5:18670531-18671138 FORWARDweakly similar to ( 125) ELOF1_ORYSA Transcription elongation factor 1 homolog - Oryza sativa (Rice) COG4888 protein|transcription elongation factor 1, putative, expressed
LOC_Os01g40310	0.279685	35.2	not assigned.unknown	very weakly similar to (94.0) AT1G74730 | Symbols: | unknown protein | chr1:28078995-28079831 FORWARDDUF1118 protein|expressed protein
LOC_Os11g09040	0.381732	35.2	not assigned.unknown	protein|expressed protein
LOC_Os05g03574	0.484181	35.2	not assigned.unknown	protein|expressed protein
LOC_Os06g04240	0.414963	35.2	not assigned.unknown	protein|expressed protein
LOC_Os10g17630	0.306628	35.2	not assigned.unknown	protein|B3 DNA binding domain containing protein, expressed
LOC_Os01g37080	0.297803	35.2	not assigned.unknown	DUF390 Transposase_28 protein|retrotransposon protein, putative, unclassified, expressed
LOC_Os03g44840	0.478073	35.2	not assigned.unknown	moderately similar to ( 230) AT3G04440 | Symbols: | unknown protein | chr3:1178718-1180537 FORWARD DUF580 protein|choline transporter-related, putative, expressed
LOC_Os12g32260	0.396067	35.2	not assigned.unknown	protein|expressed protein
LOC_Os07g38980	0	35.2	not assigned.unknown	protein|expressed protein
LOC_Os01g69050	0.355108	35.2	not assigned.unknown	moderately similar to ( 369) AT4G12840 | Symbols: | unknown protein | chr4:7533621-7536263 REVERSEDUF707 protein|lysine ketoglutarate reductase trans-splicing related 1, putative, expressed
LOC_Os04g54320	0.263812	35.2	not assigned.unknown	weakly similar to ( 139) AT4G21445 | Symbols: | unknown protein | chr4:11424781-11425590 FORWARD protein|expressed protein
LOC_Os10g34400	0.342203	35.2	not assigned.unknown	moderately similar to ( 385) AT4G33630 | Symbols: EX1 | EX1 (EXECUTER1) | chr4:16155560-16159094 FORWARD protein|expressed protein
LOC_Os03g21590	0.31564	35.2	not assigned.unknown	protein|expressed protein
LOC_Os07g08669	0.324742	35.2	not assigned.unknown	protein|expressed protein
LOC_Os08g29680	0.273766	35.2	not assigned.unknown	protein|expressed protein
LOC_Os10g13914	0.390945	35.2	not assigned.unknown	very weakly similar to (87.4) AT5G47635 | Symbols: | unknown protein | chr5:19307281-19307849 REVERSE protein|POEI27 - Pollen Ole e I allergen and extensin family protein precursor, expressed
LOC_Os02g11000	0.48431	35.2	not assigned.unknown	weakly similar to ( 162) AT4G32440 | Symbols: | agenet domain-containing protein | chr4:15657295-15659354 FORWARD protein|agenet domain containing protein, putative, expressed
LOC_Os07g06670	0.31917	35.2	not assigned.unknown	protein|OsFBL35 - F-box domain and LRR containing protein, expressed
LOC_Os04g22720	0.365827	35.2	not assigned.unknown	protein|expressed protein
LOC_Os03g19170	0.396888	35.2	not assigned.unknown	very weakly similar to (92.0) AT1G56320 | Symbols: | unknown protein | chr1:21085722-21086459 REVERSE protein|GCRP7 - Glycine and cysteine rich family protein precursor, expressed
LOC_Os09g32660	0.309377	35.2	not assigned.unknown	protein|expressed protein
LOC_Os04g54900	0.0982808	35.2	not assigned.unknown	protein|bHLH family protein, putative, expressed
LOC_Os10g12130	0.352096	35.2	not assigned.unknown	DUF1723 protein|retrotransposon protein, putative, Ty3-gypsy subclass, expressed
LOC_Os02g32290	0.405849	35.2	not assigned.unknown	protein|expressed protein
LOC_Os08g27580	0.360012	35.2	not assigned.unknown	protein|expressed protein
LOC_Os02g13980	0.477974	35.2	not assigned.unknown	protein|expressed protein
LOC_Os08g37750	0.498171	35.2	not assigned.unknown	BglC protein|cellulase, putative, expressed
LOC_Os01g37380	0.131974	35.2	not assigned.unknown	protein|transposon protein, putative, unclassified, expressed
LOC_Os08g37300	0.475159	35.2	not assigned.unknown	protein|expressed protein
LOC_Os12g08564	0.206044	35.2	not assigned.unknown	protein|retrotransposon protein, putative, unclassified, expressed
LOC_Os03g51390	0.200606	35.2	not assigned.unknown	protein|expressed protein
LOC_Os11g09840	0.242972	35.2	not assigned.unknown	protein|expressed protein
LOC_Os08g43450	0.213103	35.2	not assigned.unknown	protein|MYB-like protein 1, putative, expressed
LOC_Os03g15230	0.285506	35.2	not assigned.unknown	very weakly similar to (98.2) AT1G13340 | Symbols: | unknown protein | chr1:4569622-4571043 REVERSE DUF292 protein|DUF292 domain containing protein, expressed
LOC_Os06g47780	0.307715	35.2	not assigned.unknown	protein|TKL_IRAK_DUF26-lh.3 - DUF26 kinases have homology to DUF26 containing loci, expressed
LOC_Os09g39280	0.452035	35.2	not assigned.unknown	protein|expressed protein
LOC_Os06g19780	0.19309	35.2	not assigned.unknown	protein|expressed protein
LOC_Os05g44270	0.4332	35.2	not assigned.unknown	very weakly similar to (88.2) AT1G28280 | Symbols: | VQ motif-containing protein | chr1:9886297-9887395 REVERSE protein|VQ domain containing protein, putative, expressed
LOC_Os02g05890	0.430452	35.2	not assigned.unknown	protein|EMB1303, putative, expressed
LOC_Os03g30519	0.439012	35.2	not assigned.unknown	protein|expressed protein
LOC_Os11g17290	0.421823	35.2	not assigned.unknown	protein|expressed protein
LOC_Os05g13900	0.303725	35.2	not assigned.unknown	protein|retrotransposon protein, putative, unclassified, expressed
LOC_Os02g29500	0.317602	35.2	not assigned.unknown	protein|expressed protein
LOC_Os05g22894	0.433206	35.2	not assigned.unknown	protein|expressed protein
LOC_Os01g05770	0.0728991	35.2	not assigned.unknown	protein|expressed protein
LOC_Os10g26510	0.295806	35.2	not assigned.unknown	protein|expressed protein
LOC_Os01g71100	0.448061	35.2	not assigned.unknown	protein|expressed protein
LOC_Os07g09460	0.195295	35.2	not assigned.unknown	protein|expressed protein
LOC_Os01g18230	0.438038	35.2	not assigned.unknown	protein|FAD-linked oxidoreductase protein, putative, expressed
LOC_Os02g51020	0.406385	35.2	not assigned.unknown	weakly similar to ( 120) AT1G18730 | Symbols: NDF6 | NDF6 (NDH DEPENDENT FLOW 6) | chr1:6460625-6461464 FORWARD protein|expressed protein
LOC_Os08g16914	0.462721	35.2	not assigned.unknown	protein|expressed protein
LOC_Os01g01760	0.271677	35.2	not assigned.unknown	protein|expressed protein
LOC_Os06g21270	0.316943	35.2	not assigned.unknown	protein|glycine rich protein family protein, putative, expressed
LOC_Os02g06430	0.389126	35.2	not assigned.unknown	weakly similar to ( 161) AT1G79910 | Symbols: | unknown protein | chr1:30055088-30057011 FORWARD DUF292 protein|DUF292 domain containing protein, expressed
LOC_Os10g35770	0.47745	35.2	not assigned.unknown	moderately similar to ( 249) AT2G23790 | Symbols: | unknown protein | chr2:10125692-10127455 REVERSE DUF607 protein|E2F-related protein, putative, expressed
LOC_Os02g55670	0.32974	35.2	not assigned.unknown	protein|expressed protein
LOC_Os12g16770	0.276461	35.2	not assigned.unknown	protein|expressed protein
LOC_Os02g37330	0.186959	35.2	not assigned.unknown	protein|heavy metal associated domain containing protein, expressed
LOC_Os06g51530	0.398429	35.2	not assigned.unknown	protein|ribosomal protein L29, putative, expressed
LOC_Os01g04860	0.386489	35.2	not assigned.unknown	moderately similar to ( 364) AT5G01510 | Symbols: | FUNCTIONS IN: molecular_function unknown; INVOLVED IN: biological_process unknown; LOCATED IN: cellular_component unknown; EXPRESSED IN: 23 plant structures; EXPRESSED DURING: 14 growth stages; CONTAINS InterPro DOMAIN/s: Protein of unknown function DUF647 (InterPro:IPR006968); BEST Arabidopsis thaliana protein match is: RUS1 (ROOT UVB SENSITIVE…
LOC_Os08g29124	0.380563	35.2	not assigned.unknown	moderately similar to ( 386) AT5G46400 | Symbols: AT PRP39-2, PRP39-2 | PRP39-2 | chr5:18820032-18824522 FORWARD protein|expressed protein
LOC_Os01g70950	0.353892	35.2	not assigned.unknown	highly similar to ( 661) AT4G03200 | Symbols: | catalytic | chr4:1409318-1412566 FORWARD COG1331 protein|spermatogenesis-associated protein 20 precursor, putative, expressed
LOC_Os08g43815	0.346459	35.2	not assigned.unknown	protein|expressed protein
LOC_Os03g36080	0.446355	35.2	not assigned.unknown	protein|expressed protein
LOC_Os06g45620	0.20324	35.2	not assigned.unknown	protein|expressed protein
LOC_Os04g02810	0.386571	35.2	not assigned.unknown	protein|retrotransposon protein, putative, unclassified, expressed
LOC_Os06g41030	0.238354	35.2	not assigned.unknown	highly similar to ( 803) AT5G12950 | Symbols: | catalytic | chr5:4093117-4096806 FORWARDDUF1680 COG3533 protein|DUF1680 domain containing protein, putative, expressed
LOC_Os02g15660	0.177294	35.2	not assigned.unknown	highly similar to ( 538) AT4G28080 | Symbols: | binding | chr4:13948993-13957840 REVERSE protein|tetratricopeptide repeat, putative, expressed
LOC_Os03g20600	0.33207	35.2	not assigned.unknown	protein|expressed protein
LOC_Os02g40430	0.42915	35.2	not assigned.unknown	nearly identical (1224) AT2G20190 | Symbols: ATCLASP, CLASP | CLASP (CLIP-ASSOCIATED PROTEIN); binding | chr2:8711862-8718813 REVERSE protein|HEAT repeat family protein, putative, expressed
LOC_Os07g07540	0.365268	35.2	not assigned.unknown	moderately similar to ( 358) AT1G55480 | Symbols: | binding / protein binding | chr1:20713822-20715351 FORWARD protein|SHOOT1 protein, putative, expressed
LOC_Os07g44920	0.305708	35.2	not assigned.unknown	protein|expressed protein
LOC_Os03g37240	0.495759	35.2	not assigned.unknown	Transposase_28 protein|retrotransposon protein, putative, unclassified, expressed
LOC_Os08g04300	0.491217	35.2	not assigned.unknown	moderately similar to ( 351) AT4G15240 | Symbols: | fringe-related protein | chr4:8703518-8705378 REVERSE DUF604 protein|fringe-related protein, putative, expressed
LOC_Os03g03490	0.273968	35.2	not assigned.unknown	protein|expressed protein
LOC_Os12g43750	0.305641	35.2	not assigned.unknown	protein|expressed protein
LOC_Os05g09160	0.33538	35.2	not assigned.unknown	protein|expressed protein
LOC_Os02g32280	0.456466	35.2	not assigned.unknown	protein|expressed protein
LOC_Os09g26370	0.1861	35.2	not assigned.unknown	DUF581 protein|DUF581 domain containing protein, expressed
LOC_Os02g05686	0.272457	35.2	not assigned.unknown	protein|expressed protein
LOC_Os01g19610	0	35.2	not assigned.unknown	weakly similar to ( 101) AT3G50120 | Symbols: | unknown protein | chr3:18585157-18587246 REVERSEDUF247 protein|plant protein of unknown function domain containing protein, expressed
LOC_Os05g40170	0.423717	35.2	not assigned.unknown	protein|expressed protein
LOC_Os01g03640	0.388221	35.2	not assigned.unknown	highly similar to ( 541) AT1G23010 | Symbols: LPR1 | LPR1 (Low Phosphate Root1); copper ion binding / oxidoreductase, acting on diphenols and related substances as donors, oxygen as acceptor | chr1:8147353-8149580 FORWARDSufI PRK10965 PRK10883 protein|multicopper oxidase domain containing protein, expressed
LOC_Os08g01690	0.21583	35.2	not assigned.unknown	protein|retrotransposon protein, putative, unclassified, expressed
LOC_Os07g48460	0.453874	35.2	not assigned.unknown	weakly similar to ( 194) AT2G39050 | Symbols: | hydroxyproline-rich glycoprotein family protein | chr2:16303427-16305336 FORWARD protein|stress responsive protein, putative, expressed
LOC_Os03g41675	0.295319	35.2	not assigned.unknown	protein|expressed protein
LOC_Os04g36062	0.485268	35.2	not assigned.unknown	highly similar to ( 623) AT2G23390 | Symbols: | FUNCTIONS IN: molecular_function unknown; INVOLVED IN: biological_process unknown; EXPRESSED IN: 23 plant structures; EXPRESSED DURING: 13 growth stages; CONTAINS InterPro DOMAIN/s: Protein of unknown function DUF482 (InterPro:IPR007434), Acyl-CoA N-acyltransferase (InterPro:IPR016181); Has 1806 Blast hits to 1806 proteins in 374 species: Archae - 0…
LOC_Os06g46149	0.0850976	35.2	not assigned.unknown	protein|serine/arginine repetitive matrix protein 1, putative, expressed
LOC_Os05g43460	0.332564	35.2	not assigned.unknown	weakly similar to ( 113) AT3G15810 | Symbols: | unknown protein | chr3:5348054-5349178 REVERSEDUF567 protein|DUF567 domain containing protein, putative, expressed
LOC_Os10g29274	0.411121	35.2	not assigned.unknown	protein|Leucine rich repeat N-terminal domain containing protein, putative, expressed
LOC_Os11g43895	0.385357	35.2	not assigned.unknown	protein|expressed protein
LOC_Os12g32580	0.479699	35.2	not assigned.unknown	protein|expressed protein
LOC_Os12g32650	0.489	35.2	not assigned.unknown	moderately similar to ( 261) AT4G24460 | Symbols: | unknown protein | chr4:12642888-12645310 FORWARD protein|expressed protein
LOC_Os04g47180	0.302094	35.2	not assigned.unknown	weakly similar to ( 108) AT4G00440 | Symbols: | unknown protein | chr4:195176-198221 FORWARD protein|expressed protein
LOC_Os10g30910	0.416329	35.2	not assigned.unknown	highly similar to ( 592) AT2G46060 | Symbols: | transmembrane protein-related | chr2:18941564-18945000 REVERSE protein|transmembrane protein-related, putative, expressed
LOC_Os10g01820	0.261748	35.2	not assigned.unknown	protein|expressed protein
LOC_Os01g45900	0.338147	35.2	not assigned.unknown	weakly similar to ( 171) AT5G19970 | Symbols: | unknown protein | chr5:6747550-6748641 FORWARD protein|OsFBX20 - F-box domain containing protein, expressed
LOC_Os10g28120	0.349862	35.2	not assigned.unknown	protein|glycosyl hydrolase, putative, expressed
LOC_Os04g50208	0.438201	35.2	not assigned.unknown	protein|phosphoenolpyruvate carboxykinase, putative, expressed
LOC_Os01g16146	0.47954	35.2	not assigned.unknown	moderately similar to ( 275) AT4G02860 | Symbols: | catalytic | chr4:1268952-1270508 REVERSE PhzC-PhzF COG0384 PRK10281 protein|phenazine biosynthesis protein, putative, expressed
LOC_Os02g44720	0.390094	35.2	not assigned.unknown	protein|expressed protein
LOC_Os06g06080	0.293969	35.2	not assigned.unknown	moderately similar to ( 268) AT1G29120 | Symbols: | unknown protein | chr1:10174481-10177869 FORWARD DUF676 protein|serine esterase family protein, putative, expressed
LOC_Os08g10500	0.354983	35.2	not assigned.unknown	protein|expressed protein
LOC_Os07g33210	0.478807	35.2	not assigned.unknown	protein|expressed protein
LOC_Os03g03080	0.156727	35.2	not assigned.unknown	protein|expressed protein
LOC_Os08g11480	0.364115	35.2	not assigned.unknown	protein|expressed protein
LOC_Os05g34914	0.32653	35.2	not assigned.unknown	protein|expressed protein
LOC_Os02g56360	0.498723	35.2	not assigned.unknown	protein|expressed protein
LOC_Os02g31867	0.426311	35.2	not assigned.unknown	protein|expressed protein
LOC_Os02g35730	0.451524	35.2	not assigned.unknown	protein|expressed protein
LOC_Os01g73080	0.349895	35.2	not assigned.unknown	protein|expressed protein
LOC_Os01g03390	0.272493	35.2	not assigned.unknown	weakly similar to ( 154) IBBR_ORYSA Bowman-Birk type bran trypsin inhibitor precursor (Protein RBBI3-3) (RBTI) (OSE727A) - Oryza sativa (Rice) protein|BBTI7 - Bowman-Birk type bran trypsin inhibitor precursor, expressed
LOC_Os01g03130	0.395793	35.2	not assigned.unknown	protein|expressed protein
LOC_Os10g35210	0.251377	35.2	not assigned.unknown	protein|expressed protein
LOC_Os02g06725	0.420965	35.2	not assigned.unknown	protein|expressed protein
LOC_Os11g40570	0.345706	35.2	not assigned.unknown	moderately similar to ( 229) AT1G32120 | Symbols: | unknown protein | chr1:11552926-11558608 FORWARDDUF716 protein|plant viral response family protein, putative, expressed
LOC_Os02g27594	0.400131	35.2	not assigned.unknown	protein|expressed protein
LOC_Os12g31660	0.455371	35.2	not assigned.unknown	weakly similar to ( 158) AT5G41980 | Symbols: | unknown protein | chr5:16793765-16794889 FORWARD protein|transposon protein, putative, CACTA, En/Spm sub-class, expressed
LOC_Os01g28540	0.382725	35.2	not assigned.unknown	moderately similar to ( 390) AT5G27290 | Symbols: | unknown protein | chr5:9618787-9620473 REVERSE protein|stress regulated protein, putative, expressed
LOC_Os02g04500	0.44241	35.2	not assigned.unknown	moderately similar to ( 366) AT5G10910 | Symbols: | mraW methylase family protein | chr5:3439588-3441517 FORWARD COG0275 mraW Methyltransf_5 protein|S-adenosyl-L-methionine-dependent methyltransferase mraW, putative, expressed
LOC_Os06g46240	0.435719	35.2	not assigned.unknown	weakly similar to ( 187) AT1G04390 | Symbols: | protein binding | chr1:1179678-1183615 REVERSE protein|BTB/POZ domain containing protein, putative, expressed
LOC_Os08g41850	0.302788	35.2	not assigned.unknown	protein|expressed protein
LOC_Os06g39460	0.354036	35.2	not assigned.unknown	moderately similar to ( 208) AT5G41980 | Symbols: | unknown protein | chr5:16793765-16794889 FORWARD protein|transposon protein, putative, CACTA, En/Spm sub-class, expressed
LOC_Os03g08970	0.422433	35.2	not assigned.unknown	protein|expressed protein
LOC_Os03g03670	0.097443	35.2	not assigned.unknown	moderately similar to ( 243) AT4G38225 | Symbols: | unknown protein | chr4:17927230-17928613 FORWARD protein|expressed protein
LOC_Os01g26130	0.458065	35.2	not assigned.unknown	protein|expressed protein
LOC_Os01g12230	0.495116	35.2	not assigned.unknown	protein|peptidase C45, acyl-coenzyme A/6-aminopenicillanic acid acyl-transferase, putative, expressed
LOC_Os04g57200	0.417053	35.2	not assigned.unknown	protein|heavy metal transport/detoxification protein, putative, expressed
LOC_Os02g10240	0.449592	35.2	not assigned.unknown	protein|ZOS2-05 - C2H2 zinc finger protein, expressed
LOC_Os07g10420	0.487775	35.2	not assigned.unknown	protein|expressed protein
LOC_Os02g07010	0.443434	35.2	not assigned.unknown	protein|expressed protein
LOC_Os11g40315	0.4005	35.2	not assigned.unknown	protein|retrotransposon protein, putative, unclassified, expressed
LOC_Os12g13295	0.455958	35.2	not assigned.unknown	protein|expressed protein
LOC_Os02g46210	0.3589	35.2	not assigned.unknown	protein|DUF581 domain containing protein, expressed
LOC_Os06g05368	0.277842	35.2	not assigned.unknown	protein|expressed protein
LOC_Os12g02240	0.160989	35.2	not assigned.unknown	protein|expressed protein
LOC_Os01g18080	0.205182	35.2	not assigned.unknown	protein|retrotransposon protein, putative, unclassified, expressed
LOC_Os07g46380	0.454702	35.2	not assigned.unknown	moderately similar to ( 450) AT3G10320 | Symbols: | transferase, transferring glycosyl groups | chr3:3195441-3197111 REVERSE DUF563 protein|glycosyltransferase, putative, expressed
LOC_Os02g40100	0.303928	35.2	not assigned.unknown	weakly similar to ( 135) AT2G23360 | Symbols: | transport protein-related | chr2:9949456-9952727 FORWARDDUF869 protein|plant protein of unknown function DUF869 domain containing protein, expressed
LOC_Os06g51524	0.318977	35.2	not assigned.unknown	protein|expressed protein
LOC_Os01g57740	0.451243	35.2	not assigned.unknown	protein|expressed protein
LOC_Os11g39209	0.427917	35.2	not assigned.unknown	protein|expressed protein
LOC_Os06g05970	0.322485	35.2	not assigned.unknown	protein|DUF581 domain containing protein, expressed
LOC_Os02g11705	0.124302	35.2	not assigned.unknown	protein|expressed protein
LOC_Os02g26210	0.344405	35.2	not assigned.unknown	weakly similar to ( 102) AT5G24860 | Symbols: FPF1 | FPF1 (FLOWERING PROMOTING FACTOR 1) | chr5:8541822-8542154 FORWARD protein|flowering promoting factor-like 1, putative, expressed
LOC_Os12g02800	0.467052	35.2	not assigned.unknown	protein|CRP11 - Cysteine-rich family protein precursor, expressed
LOC_Os05g19110	0.120965	35.2	not assigned.unknown	protein|expressed protein
LOC_Os01g39060	0.423743	35.2	not assigned.unknown	protein|expressed protein
LOC_Os09g02770	0.263342	35.2	not assigned.unknown	protein|translation initiation factor IF-2, putative, expressed
LOC_Os12g32470	0.0707493	35.2	not assigned.unknown	protein|expressed protein
LOC_Os11g04490	0.280696	35.2	not assigned.unknown	moderately similar to ( 321) AT1G50450 | Symbols: | binding / catalytic | chr1:18687902-18690348 REVERSESaccharop_dh LYS9 protein|astaxanthin synthase KC28, putative, expressed
LOC_Os10g26700	0.455291	35.2	not assigned.unknown	very weakly similar to (98.6) AT1G18720 | Symbols: | unknown protein | chr1:6458020-6459658 REVERSE DUF962 COG4539 protein|YGL010w, putative, expressed
LOC_Os10g37290	0.428352	35.2	not assigned.unknown	protein|DEFL6 - Defensin and Defensin-like DEFL family, expressed
LOC_Os06g49920	0.488846	35.2	not assigned.unknown	protein|expressed protein
LOC_Os10g42150	0.0653061	35.2	not assigned.unknown	protein|transposon protein, putative, unclassified, expressed
LOC_Os01g08890	0.352107	35.2	not assigned.unknown	protein|expressed protein
LOC_Os11g04409	0.309295	35.2	not assigned.unknown	protein|expressed protein
LOC_Os04g10420	0.420909	35.2	not assigned.unknown	moderately similar to ( 406) AT1G59520 | Symbols: CW7 | CW7 | chr1:21861589-21866016 FORWARD protein|CW7, putative, expressed
LOC_Os07g05840	0.0681676	35.2	not assigned.unknown	protein|expressed protein
LOC_Os03g16290	0.335505	35.2	not assigned.unknown	very weakly similar to (97.8) AT2G37730 | Symbols: | fringe-related protein | chr2:15822186-15824538 REVERSE protein|fringe-related protein, putative, expressed
LOC_Os01g66670	0.0687265	35.2	not assigned.unknown	protein|expressed protein
LOC_Os04g54230	0.0751674	35.2	not assigned.unknown	protein|wound induced protein, putative, expressed
LOC_Os02g27592	0.362915	35.2	not assigned.unknown	protein|expressed protein
LOC_Os04g57060	0.403814	35.2	not assigned.unknown	weakly similar to ( 120) ATMG00860 | Symbols: ORF158 | hypothetical protein | chrM:235916-236392 FORWARDrve protein|retrotransposon protein, putative, unclassified, expressed
LOC_Os12g07310	0.429332	35.2	not assigned.unknown	moderately similar to ( 208) CBPR_HEVBR Citrate-binding protein precursor - Hevea brasiliensis (Para rubber tree)Alginate_lyase2 protein|citrate-binding protein precursor, putative, expressed
LOC_Os01g71620	0.414692	35.2	not assigned.unknown	protein|expressed protein
LOC_Os05g11630	0.39234	35.2	not assigned.unknown	protein|expressed protein
LOC_Os09g26540	0.499472	35.2	not assigned.unknown	protein|expressed protein
LOC_Os02g56334	0.323818	35.2	not assigned.unknown	protein|OsWAK18b - OsWAK short gene, expressed
LOC_Os03g37780	0.28719	35.2	not assigned.unknown	protein|expressed protein
LOC_Os08g37500	0.479543	35.2	not assigned.unknown	weakly similar to ( 103) AT4G40020 | Symbols: | unknown protein | chr4:18553453-18555300 REVERSE protein|expressed protein
LOC_Os01g31890	0.483344	35.2	not assigned.unknown	protein|transposon protein, putative, unclassified, expressed
LOC_Os06g46475	0.137238	35.2	not assigned.unknown	moderately similar to ( 277) AT1G58230 | Symbols: | WD-40 repeat family protein / beige-related | chr1:21573706-21578865 FORWARD protein|WD domain, G-beta repeat domain containing protein, expressed
LOC_Os08g04830	0.256308	35.2	not assigned.unknown	protein|expressed protein
LOC_Os07g05440	0.39	35.2	not assigned.unknown	protein|retrotransposon protein, putative, unclassified, expressed
LOC_Os02g53169	0.291226	35.2	not assigned.unknown	protein|expressed protein
LOC_Os12g27370	0.347761	35.2	not assigned.unknown	protein|expressed protein
LOC_Os02g51760	0.174082	35.2	not assigned.unknown	protein|expressed protein
LOC_Os07g19550	0.397597	35.2	not assigned.unknown	protein|expressed protein
LOC_Os01g62750	0.324641	35.2	not assigned.unknown	protein|expressed protein
LOC_Os11g32940	0.328879	35.2	not assigned.unknown	protein|OsFBX421 - F-box domain containing protein, expressed
LOC_Os04g20210	0.394659	35.2	not assigned.unknown	protein|expressed protein
LOC_Os11g43990	0.27153	35.2	not assigned.unknown	protein|expressed protein
LOC_Os07g23640	0.300166	35.2	not assigned.unknown	protein|retrotransposon protein, putative, Ty3-gypsy subclass, expressed
LOC_Os04g44340	0.482601	35.2	not assigned.unknown	weakly similar to ( 113) AT3G19800 | Symbols: | unknown protein | chr3:6876153-6877471 FORWARD protein|expressed protein
LOC_Os03g06580	0.29872	35.2	not assigned.unknown	protein|MTN26L2 - MtN26 family protein precursor, expressed
LOC_Os12g11620	0.00904028	35.2	not assigned.unknown	protein|expressed protein
LOC_Os02g25780	0.182646	35.2	not assigned.unknown	DUF1442 protein|expressed protein
LOC_Os06g51010	0.0716486	35.2	not assigned.unknown	very weakly similar to (87.8) AT1G76240 | Symbols: | unknown protein | chr1:28602949-28603875 REVERSE protein|expressed protein
LOC_Os02g45040	0.38181	35.2	not assigned.unknown	weakly similar to ( 113) POLX_TOBAC Retrovirus-related Pol polyprotein from transposon TNT 1-94 [Includes: Protease (EC 3.4.23.-); Reverse transcriptase (EC 2.7.7.49); Endonuclease] - Nicotiana tabacum (Common tobacco) protein|retrotransposon protein, putative, unclassified, expressed
LOC_Os07g12570	0.420762	35.2	not assigned.unknown	protein|expressed protein
LOC_Os07g22494	0.382487	35.2	not assigned.unknown	protein|expressed protein
LOC_Os07g06410	0.36455	35.2	not assigned.unknown	moderately similar to ( 309) AT3G52390 | Symbols: | tatD-related deoxyribonuclease family protein | chr3:19423105-19425183 REVERSE TatD_DNAse TatD TatD_DNase PRK10425 protein|deoxyribonuclease tatD, putative, expressed
LOC_Os01g46200	0.413895	35.2	not assigned.unknown	protein|expressed protein
LOC_Os06g40090	0.23934	35.2	not assigned.unknown	protein|VQ domain containing protein, putative, expressed
LOC_Os09g39130	0.248441	35.2	not assigned.unknown	protein|expressed protein
LOC_Os12g32536	0.475351	35.2	not assigned.unknown	protein|expressed protein
LOC_Os09g04384	0.321504	35.2	not assigned.unknown	protein|expressed protein
LOC_Os06g42210	0.172974	35.2	not assigned.unknown	protein|expressed protein
LOC_Os07g15430	0.495727	35.2	not assigned.unknown	protein|expressed protein
LOC_Os07g48750	0.176166	35.2	not assigned.unknown	moderately similar to ( 478) AT3G10740 | Symbols: ASD1, ARAF1, ARAF, ATASD1 | ASD1 (ALPHA-L-ARABINOFURANOSIDASE 1); alpha-N-arabinofuranosidase/ hydrolase, acting on glycosyl bonds / xylan 1,4-beta-xylosidase | chr3:3361031-3364573 REVERSEAlpha-L-AF_C AbfA protein|alpha-N-arabinofuranosidase, putative, expressed
LOC_Os07g04490	0.327062	35.2	not assigned.unknown	protein|expressed protein
LOC_Os03g61620	0.400789	35.2	not assigned.unknown	weakly similar to ( 144) AT5G26910 | Symbols: | unknown protein | chr5:9466804-9469523 REVERSE protein|expressed protein
LOC_Os12g04204	0.21284	35.2	not assigned.unknown	protein|expressed protein
LOC_Os09g17152	0.434578	35.2	not assigned.unknown	protein|OsFBX319 - F-box domain containing protein, expressed
LOC_Os05g08860	0.373619	35.2	not assigned.unknown	protein|expressed protein
LOC_Os04g01950	0.246081	35.2	not assigned.unknown	protein|legume lectins beta domain containing protein, putative, expressed
LOC_Os10g35644	0.461934	35.2	not assigned.unknown	moderately similar to ( 293) AT1G28100 | Symbols: | unknown protein | chr1:9802120-9803775 FORWARD protein|expressed protein
LOC_Os06g46120	0.467287	35.2	not assigned.unknown	protein|expressed protein
LOC_Os03g05225	0.248289	35.2	not assigned.unknown	protein|expressed protein
LOC_Os11g44870	0.147524	35.2	not assigned.unknown	weakly similar to ( 110) AT4G35920 | Symbols: MCA1 | MCA1 (mid1-complementing activity 1) | chr4:17012106-17014192 REVERSE protein|expressed protein
LOC_Os10g04050	0.292046	35.2	not assigned.unknown	protein|transposon protein, putative, CACTA, En/Spm sub-class, expressed
LOC_Os09g26870	0.472682	35.2	not assigned.unknown	moderately similar to ( 412) AT3G43930 | Symbols: | FUNCTIONS IN: molecular_function unknown; INVOLVED IN: biological_process unknown; LOCATED IN: intracellular; EXPRESSED IN: stem; CONTAINS InterPro DOMAIN/s: BRCT (InterPro:IPR001357); BEST Arabidopsis thaliana protein match is: unknown protein (TAIR:AT2G26270.1); Has 208 Blast hits to 206 proteins in 60 species: Archae - 0; Bacteria - 0; Metazo…
LOC_Os02g37290	0.244987	35.2	not assigned.unknown	protein|heavy metal associated domain containing protein, expressed
LOC_Os06g30930	0.476706	35.2	not assigned.unknown	weakly similar to ( 132) AT5G53280 | Symbols: PDV1 | PDV1 (PLASTID DIVISION1) | chr5:21607586-21609080 FORWARD protein|expressed protein
LOC_Os01g55390	0.424239	35.2	not assigned.unknown	weakly similar to ( 137) ATMG00860 | Symbols: ORF158 | hypothetical protein | chrM:235916-236392 FORWARDRT_LTR protein|retrotransposon protein, putative, unclassified, expressed
LOC_Os03g20420	0.303363	35.2	not assigned.unknown	highly similar to ( 770) AT3G10740 | Symbols: ASD1, ARAF1, ARAF, ATASD1 | ASD1 (ALPHA-L-ARABINOFURANOSIDASE 1); alpha-N-arabinofuranosidase/ hydrolase, acting on glycosyl bonds / xylan 1,4-beta-xylosidase | chr3:3361031-3364573 REVERSEAlpha-L-AF_C AbfA protein|alpha-N-arabinofuranosidase A, putative, expressed
LOC_Os01g32920	0.435944	35.2	not assigned.unknown	protein|ZOS1-08 - C2H2 zinc finger protein, expressed
LOC_Os02g46120	0.35054	35.2	not assigned.unknown	moderately similar to ( 401) AT1G14590 | Symbols: | FUNCTIONS IN: molecular_function unknown; INVOLVED IN: biological_process unknown; LOCATED IN: chloroplast thylakoid lumen; CONTAINS InterPro DOMAIN/s: Nucleotide-diphospho-sugar transferase, predicted (InterPro:IPR005069); BEST Arabidopsis thaliana protein match is: unknown protein (TAIR:AT2G02061.1); Has 179 Blast hits to 175 proteins in 14 sp…
LOC_Os07g45550	0.232619	35.2	not assigned.unknown	weakly similar to ( 184) AT5G18980 | Symbols: | binding | chr5:6334944-6337943 REVERSE protein|expressed protein
LOC_Os04g14170	0.433055	35.2	not assigned.unknown	protein|retrotransposon protein, putative, unclassified, expressed
LOC_Os03g60500	0	35.2	not assigned.unknown	protein|expressed protein
LOC_Os02g22374	0.465201	35.2	not assigned.unknown	protein|expressed protein
LOC_Os07g42310	0.412754	35.2	not assigned.unknown	moderately similar to ( 370) AT1G72480 | Symbols: | FUNCTIONS IN: molecular_function unknown; INVOLVED IN: biological_process unknown; LOCATED IN: Golgi apparatus; EXPRESSED IN: 22 plant structures; EXPRESSED DURING: 13 growth stages; CONTAINS InterPro DOMAIN/s: Transmembrane receptor, eukaryota (InterPro:IPR009637); BEST Arabidopsis thaliana protein match is: unknown protein (TAIR:AT2G01070.1); …
LOC_Os03g29930	0.361786	35.2	not assigned.unknown	protein|expressed protein
LOC_Os03g08390	0.350008	35.2	not assigned.unknown	weakly similar to ( 175) AT3G14170 | Symbols: | unknown protein | chr3:4696115-4697989 REVERSEDUF936 protein|expressed protein
LOC_Os10g05530	0.442585	35.2	not assigned.unknown	protein|OsFBX372 - F-box domain containing protein, expressed
LOC_Os01g70340	0.251091	35.2	not assigned.unknown	protein|expressed protein
LOC_Os01g25600	0.28674	35.2	not assigned.unknown	highly similar to ( 524) AT1G02910 | Symbols: LPA1 | LPA1 (LOW PSII ACCUMULATION1); binding | chr1:655749-658125 REVERSE protein|tetratricopeptide repeat domain containing protein, expressed
LOC_Os09g14820	0.163316	35.2	not assigned.unknown	DUF390 Transposase_28 protein|retrotransposon protein, putative, unclassified, expressed
LOC_Os04g37670	0.361619	35.2	not assigned.unknown	highly similar to ( 626) AT4G37030 | Symbols: | unknown protein | chr4:17452150-17454629 FORWARD protein|steroid nuclear receptor, ligand-binding, putative, expressed
LOC_Os03g19540	0.320231	35.2	not assigned.unknown	protein|expressed protein
LOC_Os07g48970	0.466158	35.2	not assigned.unknown	highly similar to ( 882) AT2G47390 | Symbols: | serine-type endopeptidase/ serine-type peptidase | chr2:19442278-19446253 REVERSE protein|OsPOP17 - Putative Prolyl Oligopeptidase homologue, expressed
LOC_Os03g59090	0.382568	35.2	not assigned.unknown	protein|retrotransposon protein, putative, unclassified, expressed
LOC_Os10g16990	0.322165	35.2	not assigned.unknown	protein|expressed protein
LOC_Os10g03850	0.333872	35.2	not assigned.unknown	protein|OsFBX352 - F-box domain containing protein, expressed
LOC_Os12g35260	0.456143	35.2	not assigned.unknown	protein|expressed protein
LOC_Os01g65690	0.221845	35.2	not assigned.unknown	moderately similar to ( 301) AT4G15093 | Symbols: | catalytic LigB subunit of aromatic ring-opening dioxygenase family | chr4:8618454-8619472 FORWARDLigB COG3384 PRK10628 protein|4,5-DOPA dioxygenase extradiol, putative, expressed
LOC_Os12g02570	0.414677	35.2	not assigned.unknown	weakly similar to ( 124) AT5G01970 | Symbols: | unknown protein | chr5:373014-374651 REVERSE protein|expressed protein
LOC_Os04g32810	0.165122	35.2	not assigned.unknown	protein|expressed protein
LOC_Os10g22570	0.31689	35.2	not assigned.unknown	BglC protein|cellulase, putative, expressed
LOC_Os12g02750	0.234447	35.2	not assigned.unknown	protein|expressed protein
LOC_Os09g32730	0.399238	35.2	not assigned.unknown	protein|zinc finger, C3HC4 type domain containing protein, expressed
LOC_Os01g28989	0.43263	35.2	not assigned.unknown	protein|expressed protein
LOC_Os10g34083	0.313261	35.2	not assigned.unknown	protein|expressed protein
LOC_Os04g32510	0.143724	35.2	not assigned.unknown	protein|expressed protein
LOC_Os08g31040	0.132802	35.2	not assigned.unknown	protein|expressed protein
LOC_Os01g60870	0.481578	35.2	not assigned.unknown	protein|expressed protein
LOC_Os02g31926	0.429403	35.2	not assigned.unknown	protein|expressed protein
LOC_Os11g04970	0.27532	35.2	not assigned.unknown	protein|expressed protein
LOC_Os03g07994	0.448927	35.2	not assigned.unknown	protein|expressed protein
LOC_Os04g50200	0.292755	35.2	not assigned.unknown	protein|OsFBX151 - F-box domain containing protein, expressed
LOC_Os04g21680	0.345181	35.2	not assigned.unknown	DUF390 Transposase_28 protein|transposon protein, putative, unclassified, expressed
LOC_Os01g04324	0.119079	35.2	not assigned.unknown	protein|expressed protein
LOC_Os12g12390	0.141376	35.2	not assigned.unknown	protein|transposon protein, putative, CACTA, En/Spm sub-class, expressed
LOC_Os02g46400	0.310096	35.2	not assigned.unknown	protein|expressed protein
LOC_Os11g24050	0.333324	35.2	not assigned.unknown	protein|expressed protein
LOC_Os11g27150	0.161152	35.2	not assigned.unknown	protein|retrotransposon protein, putative, unclassified, expressed
LOC_Os09g03700	0.277284	35.2	not assigned.unknown	DUF390 Transposase_28 protein|retrotransposon protein, putative, unclassified, expressed
LOC_Os11g09864	0.395068	35.2	not assigned.unknown	protein|wali7, putative, expressed
LOC_Os02g37160	0.118064	35.2	not assigned.unknown	protein|heavy metal transport/detoxification protein, putative, expressed
LOC_Os09g39300	0.445739	35.2	not assigned.unknown	DUF390 Transposase_28 protein|retrotransposon protein, putative, unclassified, expressed
LOC_Os01g02920	0.315439	35.2	not assigned.unknown	moderately similar to ( 299) AT3G18180 | Symbols: | transferase, transferring glycosyl groups | chr3:6230270-6231878 FORWARD DUF563 protein|glycosyltransferase protein, putative, expressed
LOC_Os07g12470	0.350181	35.2	not assigned.unknown	protein|expressed protein
LOC_Os04g31020	0.254671	35.2	not assigned.unknown	protein|expressed protein
LOC_Os12g17350	0.49005	35.2	not assigned.unknown	protein|retrotransposon protein, putative, unclassified, expressed
LOC_Os01g13024	0.445323	35.2	not assigned.unknown	protein|expressed protein
LOC_Os07g12720	0.470274	35.2	not assigned.unknown	protein|expressed protein
LOC_Os02g31160	0.373718	35.2	not assigned.unknown	weakly similar to ( 137) AT2G33550 | Symbols: | gt-2-related | chr2:14210180-14211487 REVERSE protein|transcription factor, putative, expressed
LOC_Os01g71630	0.448492	35.2	not assigned.unknown	protein|expressed protein
LOC_Os12g29350	0.396191	35.2	not assigned.unknown	nearly identical (1011) AT3G48770 | Symbols: | ATP binding / DNA binding | chr3:18079261-18086817 REVERSE protein|ATP binding protein, putative, expressed
LOC_Os07g23494	0.421982	35.2	not assigned.unknown	protein|expressed protein
LOC_Os08g40940	0.356435	35.2	not assigned.unknown	moderately similar to ( 246) AT4G31330 | Symbols: | unknown protein | chr4:15202354-15203151 FORWARDDUF599 protein|expressed protein
LOC_Os12g13290	0.35666	35.2	not assigned.unknown	protein|expressed protein
LOC_Os11g36400	0.391809	35.2	not assigned.unknown	protein|expressed protein
LOC_Os02g14800	0.322564	35.2	not assigned.unknown	protein|expressed protein
LOC_Os01g19940	0.348285	35.2	not assigned.unknown	protein|expressed protein
LOC_Os05g31200	0.207775	35.2	not assigned.unknown	protein|retrotransposon protein, putative, unclassified, expressed
LOC_Os03g44159	0.285152	35.2	not assigned.unknown	protein|expressed protein
LOC_Os03g07960	0.171493	35.2	not assigned.unknown	weakly similar to ( 153) AT2G26340 | Symbols: | unknown protein | chr2:11215254-11216480 FORWARD protein|expressed protein
LOC_Os04g38500	0.305583	35.2	not assigned.unknown	protein|expressed protein
LOC_Os01g11010	0.319401	35.2	not assigned.unknown	moderately similar to ( 441) AT3G14920 | Symbols: | unknown protein | chr3:5018275-5020104 FORWARD protein|peptide-N4-asparagine amidase A, putative, expressed
LOC_Os06g03810	0.195281	35.2	not assigned.unknown	protein|expressed protein
LOC_Os03g29920	0.490365	35.2	not assigned.unknown	protein|proline-rich protein, putative, expressed
LOC_Os09g02180	0.345177	35.2	not assigned.unknown	protein|expressed protein
LOC_Os03g07720	0.0932517	35.2	not assigned.unknown	protein|expressed protein
LOC_Os04g47310	0.451298	35.2	not assigned.unknown	protein|expressed protein
LOC_Os06g01800	0.353022	35.2	not assigned.unknown	protein|expressed protein
LOC_Os10g02300	0.172558	35.2	not assigned.unknown	weakly similar to ( 117) AT1G14870 | Symbols: | FUNCTIONS IN: molecular_function unknown; INVOLVED IN: response to oxidative stress; LOCATED IN: plasma membrane; EXPRESSED IN: callus; CONTAINS InterPro DOMAIN/s: EGF-type aspartate/asparagine hydroxylation conserved site (InterPro:IPR000152), Protein of unknown function Cys-rich (InterPro:IPR006461); BEST Arabidopsis thaliana protein match is: unk…
LOC_Os02g43490	0.402922	35.2	not assigned.unknown	protein|expressed protein
LOC_Os06g44034	0.0851671	35.2	not assigned.unknown	protein|expressed protein
LOC_Os09g13650	0.408847	35.2	not assigned.unknown	very weakly similar to (81.6) AT5G37478 | Symbols: | FUNCTIONS IN: molecular_function unknown; INVOLVED IN: biological_process unknown; LOCATED IN: cellular_component unknown; CONTAINS InterPro DOMAIN/s: Targeting for Xklp2 (InterPro:IPR009675); BEST Arabidopsis thaliana protein match is: unknown protein (TAIR:AT5G15510.1); Has 39 Blast hits to 39 proteins in 8 species: Archae - 0; Bacteria - 0; …
LOC_Os06g06910	0.476958	35.2	not assigned.unknown	protein|expressed protein
LOC_Os07g39030	0.436813	35.2	not assigned.unknown	protein|expressed protein
LOC_Os08g32630	0.19052	35.2	not assigned.unknown	highly similar to ( 721) AT2G32640 | Symbols: | unknown protein | chr2:13848495-13850811 REVERSE protein|FAD dependent oxidoreductase, putative, expressed
LOC_Os11g09979	0.317331	35.2	not assigned.unknown	protein|expressed protein
LOC_Os10g22630	0.31104	35.2	not assigned.unknown	protein|expressed protein
LOC_Os01g45970	0.456669	35.2	not assigned.unknown	protein|expressed protein
LOC_Os08g34800	0.285767	35.2	not assigned.unknown	protein|expressed protein
LOC_Os02g37300	0.142427	35.2	not assigned.unknown	protein|heavy metal associated domain containing protein, expressed
LOC_Os12g35465	0.259485	35.2	not assigned.unknown	protein|expressed protein
LOC_Os03g17800	0.391825	35.2	not assigned.unknown	IP_trans protein|phosphatidylinositol transfer protein alpha isoform, putative, expressed
LOC_Os03g04600	0.396304	35.2	not assigned.unknown	weakly similar to ( 172) AT2G33360 | Symbols: | unknown protein | chr2:14140901-14142870 FORWARD protein|expressed protein
LOC_Os07g40300	0.207346	35.2	not assigned.unknown	protein|ZOS7-10 - C2H2 zinc finger protein, expressed
LOC_Os05g43300	0.461186	35.2	not assigned.unknown	highly similar to ( 542) AT2G30630 | Symbols: | unknown protein | chr2:13046883-13049106 REVERSE protein|expressed protein
LOC_Os09g38268	0.328015	35.2	not assigned.unknown	protein|RNA polymerase IV largest subunit, putative, expressed
LOC_Os05g11064	0.38606	35.2	not assigned.unknown	protein|expressed protein
LOC_Os03g18264	0.312027	35.2	not assigned.unknown	protein|expressed protein
LOC_Os03g12670	0.297087	35.2	not assigned.unknown	protein|expressed protein
LOC_Os04g34610	0.334821	35.2	not assigned.unknown	weakly similar to ( 177) AT1G43245 | Symbols: | FUNCTIONS IN: molecular_function unknown; INVOLVED IN: biological_process unknown; CONTAINS InterPro DOMAIN/s: SET (InterPro:IPR001214); Has 432 Blast hits to 430 proteins in 119 species: Archae - 0; Bacteria - 0; Metazoa - 212; Fungi - 80; Plants - 47; Viruses - 3; Other Eukaryotes - 90 (source: NCBI BLink). | chr1:16308982-16310883 REVERSE protein…
LOC_Os03g12064	0.47186	35.2	not assigned.unknown	protein|expressed protein
LOC_Os03g02580	0.466736	35.2	not assigned.unknown	highly similar to ( 547) AT2G45720 | Symbols: | armadillo/beta-catenin repeat family protein | chr2:18834468-18836129 FORWARD protein|armadillo, putative, expressed
LOC_Os11g11694	0.373678	35.2	not assigned.unknown	rve protein|retrotransposon protein, putative, unclassified, expressed
LOC_Os03g59210	0.217803	35.2	not assigned.unknown	protein|expressed protein
LOC_Os11g10470	0.0994101	35.2	not assigned.unknown	protein|expressed protein
LOC_Os02g35820	0.475835	35.2	not assigned.unknown	protein|retrotransposon protein, putative, unclassified, expressed
LOC_Os02g51390	0.364594	35.2	not assigned.unknown	protein|expressed protein
LOC_Os06g48500	0.477526	35.2	not assigned.unknown	protein|expressed protein
LOC_Os03g15600	0.360681	35.2	not assigned.unknown	protein|expressed protein
LOC_Os01g09020	0.468962	35.2	not assigned.unknown	WD40 protein|WD domain, G-beta repeat domain containing protein, expressed
LOC_Os03g11250	0.374418	35.2	not assigned.unknown	protein|expressed protein
LOC_Os10g34500	0.307657	35.2	not assigned.unknown	protein|ZOS10-05 - C2H2 zinc finger protein, expressed
LOC_Os07g12780	0.403296	35.2	not assigned.unknown	protein|cyclin, putative, expressed
LOC_Os03g56430	0.263197	35.2	not assigned.unknown	protein|expressed protein
LOC_Os04g28020	0.427817	35.2	not assigned.unknown	moderately similar to ( 261) AT4G14180 | Symbols: AtPRD1 | AtPRD1 (Arabidopsis thaliana Putative Recombination initiation Defect 1); protein binding / protein homodimerization | chr4:8178330-8183515 FORWARD protein|expressed protein
LOC_Os02g15260	0.320361	35.2	not assigned.unknown	protein|expressed protein
LOC_Os01g69060	0.323789	35.2	not assigned.unknown	highly similar to ( 501) AT4G12830 | Symbols: | hydrolase, alpha/beta fold family protein | chr4:7531189-7533327 FORWARD PRK03592 protein|hydrolase, alpha/beta fold family domain containing protein, expressed
LOC_Os03g05330	0.383617	35.2	not assigned.unknown	nearly identical (1130) AT2G36810 | Symbols: | binding | chr2:15425739-15439462 REVERSE protein|HEAT repeat family protein, putative, expressed
LOC_Os11g28430	0.2987	35.2	not assigned.unknown	protein|expressed protein
LOC_Os01g02930	0.294323	35.2	not assigned.unknown	moderately similar to ( 255) AT3G18180 | Symbols: | transferase, transferring glycosyl groups | chr3:6230270-6231878 FORWARD DUF563 protein|glycosyltransferase protein, putative, expressed
LOC_Os05g35980	0.446694	35.2	not assigned.unknown	protein|expressed protein
LOC_Os01g05660	0.398085	35.2	not assigned.unknown	protein|expressed protein
LOC_Os03g20640	0.479183	35.2	not assigned.unknown	moderately similar to ( 227) AT5G22340 | Symbols: | unknown protein | chr5:7394509-7396609 FORWARD protein|expressed protein
LOC_Os04g37790	0.468776	35.2	not assigned.unknown	very weakly similar to ( 100) AT4G40020 | Symbols: | unknown protein | chr4:18553453-18555300 REVERSE protein|expressed protein
LOC_Os09g30474	0.496578	35.2	not assigned.unknown	moderately similar to ( 429) AT1G04970 | Symbols: | lipid-binding serum glycoprotein family protein | chr1:1411924-1413431 FORWARD BPI2 BPI1 LBP_BPI_CETP_C BPI2 protein|BPI/LBP family protein At3g20270 precursor, putative, expressed
LOC_Os09g21360	0.429393	35.2	not assigned.unknown	protein|expressed protein
LOC_Os11g03720	0.422035	35.2	not assigned.unknown	protein|expressed protein
LOC_Os10g27120	0.28668	35.2	not assigned.unknown	weakly similar to ( 130) AT5G06610 | Symbols: | unknown protein | chr5:2029953-2033620 FORWARDDUF620 protein|expressed protein
LOC_Os05g38710	0.47254	35.2	not assigned.unknown	moderately similar to ( 338) AT3G09560 | Symbols: | lipin family protein | chr3:2934953-2938673 REVERSE SMP2 LNS2 Lipin_N protein|lipin, N-terminal conserved region family protein, expressed
LOC_Os02g07930	0.208293	35.2	not assigned.unknown	protein|B-box zinc finger family protein, putative, expressed
LOC_Os09g29150	0.298685	35.2	not assigned.unknown	protein|expressed protein
LOC_Os05g33620	0.408317	35.2	not assigned.unknown	moderately similar to ( 219) AT4G15545 | Symbols: | unknown protein | chr4:8875932-8877567 FORWARD protein|expressed protein
LOC_Os10g33840	0.408095	35.2	not assigned.unknown	protein|expressed protein
LOC_Os02g26550	0.405649	35.2	not assigned.unknown	moderately similar to ( 365) AT5G45790 | Symbols: | ubiquitin thiolesterase | chr5:18572473-18573664 FORWARD protein|ubiquitin carboxyl-terminal hydrolase, family 1, putative, expressed
LOC_Os04g01540	0.433023	35.2	not assigned.unknown	moderately similar to ( 230) AT1G62780 | Symbols: | unknown protein | chr1:23249349-23251066 REVERSE protein|expressed protein
LOC_Os09g30170	0.352339	35.2	not assigned.unknown	protein|F-box protein interaction domain containing protein, expressed
LOC_Os04g28480	0.322234	35.2	not assigned.unknown	protein|retrotransposon protein, putative, unclassified, expressed
LOC_Os01g54190	0.441381	35.2	not assigned.unknown	protein|expressed protein
LOC_Os12g29500	0.387818	35.2	not assigned.unknown	protein|expressed protein
LOC_Os01g47110	0.249588	35.2	not assigned.unknown	protein|expressed protein
LOC_Os08g07490	0.356842	35.2	not assigned.unknown	protein|expressed protein
LOC_Os01g48339	0.494872	35.2	not assigned.unknown	protein|expressed protein
LOC_Os11g44380	0.23877	35.2	not assigned.unknown	protein|expressed protein
LOC_Os01g52730	0.400195	35.2	not assigned.unknown	protein|DUF584 domain containing protein, putative, expressed
LOC_Os11g04160	0.182469	35.2	not assigned.unknown	Sfp protein|dehydrogenase-phosphopantetheinyltransferase, putative, expressed
LOC_Os09g03310	0.174912	35.2	not assigned.unknown	weakly similar to ( 119) AT5G44240 | Symbols: | haloacid dehalogenase-like hydrolase family protein | chr5:17817619-17823598 FORWARD protein|phospholipid-transporting ATPase 2, putative, expressed
LOC_Os01g39136	0.168242	35.2	not assigned.unknown	protein|retrotransposon protein, putative, unclassified, expressed
LOC_Os02g15460	0.202173	35.2	not assigned.unknown	protein|expressed protein
LOC_Os07g17640	0.0676011	35.2	not assigned.unknown	protein|transposon protein, putative, unclassified, expressed
LOC_Os04g39240	0.377755	35.2	not assigned.unknown	protein|expressed protein
LOC_Os01g32830	0.347272	35.2	not assigned.unknown	weakly similar to ( 152) AT1G32080 | Symbols: | membrane protein, putative | chr1:11537572-11539756 REVERSE protein|expressed protein
LOC_Os04g58330	0.405204	35.2	not assigned.unknown	moderately similar to ( 203) AT2G20740 | Symbols: | FUNCTIONS IN: molecular_function unknown; INVOLVED IN: biological_process unknown; LOCATED IN: endomembrane system, integral to membrane; EXPRESSED IN: 23 plant structures; EXPRESSED DURING: 15 growth stages; CONTAINS InterPro DOMAIN/s: Tetraspanin (InterPro:IPR018499); BEST Arabidopsis thaliana protein match is: unknown protein (TAIR:AT2G20230.…
LOC_Os09g16780	0.453231	35.2	not assigned.unknown	protein|expressed protein
LOC_Os07g48280	0.384265	35.2	not assigned.unknown	protein|expressed protein
LOC_Os09g32310	0.450964	35.2	not assigned.unknown	protein|expressed protein
LOC_Os10g30951	0.459952	35.2	not assigned.unknown	protein|expressed protein
LOC_Os04g56500	0.228199	35.2	not assigned.unknown	protein|expressed protein
LOC_Os11g26350	0.349135	35.2	not assigned.unknown	protein|expressed protein
LOC_Os11g09830	0.313271	35.2	not assigned.unknown	protein|expressed protein
LOC_Os08g21541	0.399837	35.2	not assigned.unknown	protein|expressed protein
LOC_Os07g22390	0.364949	35.2	not assigned.unknown	protein|ankyrin repeat domain containing protein, expressed
LOC_Os01g67370	0.497748	35.2	not assigned.unknown	moderately similar to ( 343) AT3G59300 | Symbols: | unknown protein | chr3:21918667-21921877 FORWARD protein|expressed protein
LOC_Os12g04260	0.26866	35.2	not assigned.unknown	moderately similar to ( 494) AT1G50450 | Symbols: | binding / catalytic | chr1:18687902-18690348 REVERSESaccharop_dh LYS9 protein|astaxanthin synthase KC28, putative, expressed
LOC_Os08g44400	0.29296	35.2	not assigned.unknown	moderately similar to ( 389) AT5G03880 | Symbols: | electron carrier | chr5:1038674-1041453 REVERSEGST_N_2GST_N protein|glutathione S-transferase, N-terminal domain containing protein, expressed
LOC_Os12g04690	0.113582	35.2	not assigned.unknown	protein|embryogenesis transmembrane protein, putative, expressed
LOC_Os09g07154	0.383952	35.2	not assigned.unknown	protein|expressed protein
LOC_Os03g15080	0.369746	35.2	not assigned.unknown	protein|expressed protein
LOC_Os11g09850	0.458378	35.2	not assigned.unknown	protein|expressed protein
LOC_Os05g06880	0	35.2	not assigned.unknown	protein|transposon protein, putative, unclassified
LOC_Os08g35948	0.493613	35.2	not assigned.unknown	protein|expressed protein
LOC_Os02g44730	0.392019	35.2	not assigned.unknown	weakly similar to ( 178) AT5G42210 | Symbols: | FUNCTIONS IN: molecular_function unknown; INVOLVED IN: biological_process unknown; LOCATED IN: endomembrane system; CONTAINS InterPro DOMAIN/s: Major facilitator superfamily MFS-1 (InterPro:IPR011701), Major facilitator superfamily, general substrate transporter (InterPro:IPR016196); BEST Arabidopsis thaliana protein match is: tetracycline transport…
LOC_Os06g22829	0.355675	35.2	not assigned.unknown	protein|expressed protein
LOC_Os07g02624	0	35.2	not assigned.unknown	protein|expressed protein
LOC_Os08g06940	0.471453	35.2	not assigned.unknown	protein|expressed protein
LOC_Os11g04830	0.141628	35.2	not assigned.unknown	protein|embryogenesis transmembrane protein, putative, expressed
LOC_Os09g14810	0	35.2	not assigned.unknown	DUF390 protein|retrotransposon protein, putative, unclassified, expressed
LOC_Os03g37730	0.480932	35.2	not assigned.unknown	protein|expressed protein
LOC_Os01g59190	0.477792	35.2	not assigned.unknown	protein|expressed protein
LOC_Os07g38460	0.467809	35.2	not assigned.unknown	moderately similar to ( 303) AT5G28150 | Symbols: | unknown protein | chr5:10135826-10136695 FORWARDDUF868 protein|expressed protein
LOC_Os01g29230	0.39672	35.2	not assigned.unknown	nearly identical (1717) AT2G48060 | Symbols: | unknown protein | chr2:19651560-19662386 REVERSE protein|expressed protein
LOC_Os01g57050	0.497421	35.2	not assigned.unknown	protein|expressed protein
LOC_Os01g36020	0.389509	35.2	not assigned.unknown	Transposase_28 protein|retrotransposon protein, putative, unclassified, expressed
LOC_Os03g59320	0.183981	35.2	not assigned.unknown	moderately similar to ( 206) AT5G19855 | Symbols: | unknown protein | chr5:6712166-6713445 REVERSE protein|expressed protein
LOC_Os04g34600	0.483354	35.2	not assigned.unknown	protein|abscisic stress-ripening, putative, expressed
LOC_Os01g08880	0.373867	35.2	not assigned.unknown	protein|expressed protein
LOC_Os01g73100	0.429941	35.2	not assigned.unknown	protein|retrotransposon protein, putative, unclassified, expressed
LOC_Os06g08884	0.291035	35.2	not assigned.unknown	protein|expressed protein
LOC_Os04g32820	0.127857	35.2	not assigned.unknown	protein|expressed protein
LOC_Os01g29409	0.442687	35.2	not assigned.unknown	highly similar to ( 518) AT4G27340 | Symbols: | Met-10+ like family protein | chr4:13687366-13690370 REVERSE COG2520 Met_10 protein|tRNA methyltransferase, putative, expressed
LOC_Os02g37120	0.49262	35.2	not assigned.unknown	protein|expressed protein
LOC_Os04g15690	0.314053	35.2	not assigned.unknown	weakly similar to ( 189) AT1G20225 | Symbols: | FUNCTIONS IN: molecular_function unknown; INVOLVED IN: biological_process unknown; LOCATED IN: vacuole; CONTAINS InterPro DOMAIN/s: Thioredoxin-like fold (InterPro:IPR012336); BEST Arabidopsis thaliana protein match is: unknown protein (TAIR:AT1G76020.1); Has 156 Blast hits to 152 proteins in 51 species: Archae - 0; Bacteria - 81; Metazoa - 14; Fung…
LOC_Os03g46560	0.387206	35.2	not assigned.unknown	moderately similar to ( 325) AT1G79120 | Symbols: | ubiquitin thiolesterase | chr1:29767314-29768555 REVERSE protein|RPD1, putative, expressed
LOC_Os12g09220	0.38535	35.2	not assigned.unknown	protein|expressed protein
LOC_Os09g07160	0.471882	35.2	not assigned.unknown	protein|expressed protein
LOC_Os04g15820	0.284417	35.2	not assigned.unknown	protein|expressed protein
LOC_Os12g01150	0.444679	35.2	not assigned.unknown	protein|expressed protein
LOC_Os11g03730	0.292775	35.2	not assigned.unknown	highly similar to ( 847) AT3G10740 | Symbols: ASD1, ARAF1, ARAF, ATASD1 | ASD1 (ALPHA-L-ARABINOFURANOSIDASE 1); alpha-N-arabinofuranosidase/ hydrolase, acting on glycosyl bonds / xylan 1,4-beta-xylosidase | chr3:3361031-3364573 REVERSEAbfA Alpha-L-AF_C protein|alpha-N-arabinofuranosidase A, putative, expressed
LOC_Os10g08754	0.247675	35.2	not assigned.unknown	protein|expressed protein
LOC_Os02g11770	0.178259	35.2	not assigned.unknown	protein|expressed protein
LOC_Os01g61930	0.474977	35.2	not assigned.unknown	moderately similar to ( 414) AT2G39340 | Symbols: | SAC3/GANP family protein | chr2:16424043-16429771 FORWARD SAC3_GANP protein|SAC3/GANP family protein, putative, expressed
LOC_Os01g07890	0.446475	35.2	not assigned.unknown	protein|expressed protein
LOC_Os03g60419	0.476646	35.2	not assigned.unknown	protein|expressed protein
LOC_Os12g12990	0.338444	35.2	not assigned.unknown	protein|transposon protein, putative, CACTA, En/Spm sub-class, expressed
LOC_Os11g05000	0.1002	35.2	not assigned.unknown	protein|expressed protein
LOC_Os07g44770	0.465297	35.2	not assigned.unknown	protein|expressed protein
LOC_Os06g02930	0.300585	35.2	not assigned.unknown	protein|expressed protein
LOC_Os11g29350	0.48281	35.2	not assigned.unknown	moderately similar to ( 392) AT1G67400 | Symbols: | INVOLVED IN: phagocytosis; LOCATED IN: cytoskeleton; CONTAINS InterPro DOMAIN/s: Engulfment and cell motility, ELMO (InterPro:IPR006816); BEST Arabidopsis thaliana protein match is: phagocytosis and cell motility protein ELMO1-related (TAIR:AT3G43400.1); Has 660 Blast hits to 660 proteins in 104 species: Archae - 0; Bacteria - 0; Metazoa - 430; …
LOC_Os01g58440	0.146507	35.2	not assigned.unknown	protein|ligA, putative, expressed
LOC_Os01g69904	0.4217	35.2	not assigned.unknown	protein|expressed protein
LOC_Os01g05064	0.2689	35.2	not assigned.unknown	protein|expressed protein
LOC_Os03g21640	0.480316	35.2	not assigned.unknown	protein|expressed protein
LOC_Os12g16680	0.368126	35.2	not assigned.unknown	protein|expressed protein
LOC_Os10g01350	0.291163	35.2	not assigned.unknown	Transposase_28 protein|retrotransposon protein, putative, unclassified, expressed
LOC_Os01g02900	0.2931	35.2	not assigned.unknown	moderately similar to ( 290) AT3G18170 | Symbols: | transferase, transferring glycosyl groups | chr3:6228393-6229547 FORWARD DUF563 protein|glycosyltransferase, putative, expressed
LOC_Os12g03480	0.46076	35.2	not assigned.unknown	highly similar to ( 572) AT3G10740 | Symbols: ASD1, ARAF1, ARAF, ATASD1 | ASD1 (ALPHA-L-ARABINOFURANOSIDASE 1); alpha-N-arabinofuranosidase/ hydrolase, acting on glycosyl bonds / xylan 1,4-beta-xylosidase | chr3:3361031-3364573 REVERSEAbfA Alpha-L-AF_C protein|alpha-N-arabinofuranosidase, putative, expressed
LOC_Os06g44250	0.271461	35.2	not assigned.unknown	moderately similar to ( 279) AT2G24150 | Symbols: HHP3 | HHP3 (heptahelical protein 3); receptor | chr2:10265632-10267345 REVERSE HlyIII COG1272 protein|haemolysin-III, putative, expressed
LOC_Os03g39655	0.374384	35.2	not assigned.unknown	protein|expressed protein
LOC_Os10g37650	0.426309	35.2	not assigned.unknown	weakly similar to ( 147) AT4G27750 | Symbols: ISI1 | ISI1 (IMPAIRED SUCROSE INDUCTION 1); binding | chr4:13841708-13843501 FORWARD protein|impaired sucrose induction 1, putative, expressed
LOC_Os05g30920	0.407972	35.2	not assigned.unknown	very weakly similar to (87.8) AT4G15563 | Symbols: | unknown protein | chr4:8891771-8892348 FORWARD protein|OsFBX167 - F-box domain containing protein, expressed
LOC_Os02g55170	0.347503	35.2	not assigned.unknown	moderately similar to ( 441) AT5G58160 | Symbols: | actin binding | chr5:23533724-23539465 FORWARD protein|formin-like protein 13, putative, expressed
LOC_Os02g07700	0.466107	35.2	not assigned.unknown	protein|expressed protein
LOC_Os10g15310	0.445236	35.2	not assigned.unknown	protein|expressed protein
LOC_Os06g28124	0.0852979	35.2	not assigned.unknown	moderately similar to ( 258) AT3G18170 | Symbols: | transferase, transferring glycosyl groups | chr3:6228393-6229547 FORWARD DUF563 protein|glycosyltransferase, putative, expressed
LOC_Os03g62650	0.477882	35.2	not assigned.unknown	highly similar to ( 884) AT5G49960 | Symbols: | binding / catalytic | chr5:20324173-20327687 REVERSEnearly identical (1467) DMI1L_ORYSA Probable ion channel DMI1-like, chloroplast precursor - Oryza sativa (Rice) protein|ion channel DMI1-like, chloroplast precursor, putative, expressed
LOC_Os12g35460	0.368482	35.2	not assigned.unknown	protein|retrotransposon protein, putative, unclassified, expressed
LOC_Os10g37720	0.175541	35.2	not assigned.unknown	moderately similar to ( 308) AT1G74300 | Symbols: | esterase/lipase/thioesterase family protein | chr1:27935368-27936474 FORWARD protein|hydrolase, alpha/beta fold family protein, putative, expressed
LOC_Os07g43910	0	35.2	not assigned.unknown	protein|hypothetical protein
LOC_Os12g26580	0.0495446	35.2	not assigned.unknown	protein|retrotransposon protein, putative, unclassified
LOC_Os03g14570	0.476893	35.2	not assigned.unknown	protein|expressed protein
LOC_Os09g37446	0.392447	35.2	not assigned.unknown	protein|expressed protein
LOC_Os11g15230	0.411009	35.2	not assigned.unknown	protein|expressed protein
LOC_Os04g49160	0.356694	35.2	not assigned.unknown	protein|zinc finger, C3HC4 type domain containing protein, expressed
LOC_Os12g01744	0.25328	35.2	not assigned.unknown	protein|expressed protein
LOC_Os02g58150	0.454979	35.2	not assigned.unknown	highly similar to ( 505) AT3G19990 | Symbols: | unknown protein | chr3:6965671-6967102 FORWARD protein|expressed protein
LOC_Os05g05330	0.496332	35.2	not assigned.unknown	protein|expressed protein
LOC_Os04g48040	0.399693	35.2	not assigned.unknown	protein|expressed protein
LOC_Os10g40620	0.302433	35.2	not assigned.unknown	DUF566 protein|expressed protein
LOC_Os02g24750	0.428985	35.2	not assigned.unknown	protein|expressed protein
LOC_Os02g22084	0.380714	35.2	not assigned.unknown	protein|expressed protein
LOC_Os06g26020	0.172172	35.2	not assigned.unknown	protein|retrotransposon protein, putative, Ty3-gypsy subclass, expressed
LOC_Os02g30070	0.334822	35.2	not assigned.unknown	protein|expressed protein
LOC_Os03g39380	0.459153	35.2	not assigned.unknown	very weakly similar to (92.4) AT3G60150 | Symbols: | unknown protein | chr3:22222152-22223350 FORWARD protein|expressed protein
LOC_Os05g48790	0.339081	35.2	not assigned.unknown	protein|expressed protein
[truncated: 356 more rows]
